# Supplementary material for: Transcriptome-wide analysis of trypanosome mRNA decay reveals complex degradation kinetics and suggests a role for co-transcriptional degradation in determining mRNA levels
Source: Mol Microbiol. 2014 Sep 15;94(2):307–26. doi: 10.1111/mmi.12764 (PMC4285177; doi:10.1111/mmi.12764)
Supplement: Supplementary file 2 — Supporting Information [file mmi0094-0307-SD2.cpp]

#include <limits>
#include <vector>
#include <string>
#include <math.h>
#include <string>
#include <float.h>
#include <sstream>
#include <algorithm>
#include <stdexcept>
#include <stdio.h>
#include <stdlib.h>
#include <fstream>
#include <iostream>
using namespace std;

//THIS IS A SELF-CONTAINED CALIBRATION MODULE FOR VARIOUS MRNA LIFETIME MODELS. 
//THE SECTIONS ARE BRIEFLY INTRODUCED IN GREEN
// THE IMPORTANT REFERENCE AND INCLUSION IS A c++ PORT OF THE FORTRAN CODE FOR
// Author: Mark Ryten mjryten@hotmail.com

//  ***  (nl2sol version 2.2)  *** 
//    John E. Dennis, jr., David M. Gay, Roy E. Welsch {\em algorithm 573 -  nl2sol - an adaptive nonlinear least-squares algorithm}  
//  {\bf acm transactions on mathematical software} September, 1981


//--------------------------------------------------------------------------------------------------------------------

//SECTION 1 PRELIMINARIES


namespace constants{
  size_t size_t_max = std::numeric_limits<size_t>::max();
  int int_min   = std::numeric_limits<int>::min();
  int int_max   = std::numeric_limits<int>::max();
  size_t word_max   = std::numeric_limits<unsigned int>::max();
  long long_min   = std::numeric_limits<long>::min();
  long  long_max   = std::numeric_limits<long>::max();
  double dbl_max   = std::numeric_limits<double>::max();
  double dbl_min   = std::numeric_limits<double>::min();
  double NaN = std::numeric_limits<double>::quiet_NaN();
  double infinity = std::numeric_limits<double>::infinity();
  double ONE_OVER_SQRT_TWO_PI = 0.398942280401433;
  double PI = 3.14159265358979323846264338327950288419716939937510;
  double SQRT_DBL_EPSILON = sqrt(std::numeric_limits<double>::epsilon());
  double DBL_EPSILON_TO_THREE_QUARTERS = pow(std::numeric_limits<double>::epsilon(), 0.75);
}


namespace string_utils{

  std::string toString(bool value)  {
    return value? "TRUE" : "FALSE";
  }

  std::string toString(int value) {
    std::ostringstream  ostrm;
    ostrm << value;
    return ostrm.str();
  }

  std::string toString(size_t value)
  {
    std::ostringstream  ostrm;
    ostrm << value;
    return ostrm.str();
  }

  std::string toString(long value)
  {
    std::ostringstream ost;
    ost << value;
    return ost.str();
  }

  std::string toString(double value)
  {
    std::ostringstream  ostrm;
    ostrm.precision(16);
    ostrm << value;
    return ostrm.str();
  }
}


#define ERROR_MSG( msg ) std::string("Exception! F=").append(__FILE__).append(" ; L=").append(string_utils::toString(__LINE__)) + msg
#define THROW_EXCEPTION( msg ) { throw std::runtime_error(ERROR_MSG( msg )); }


inline static bool isNaN(double x)    {
#if defined( _WIN32 ) && defined( _MSC_VER ) && ( _MSC_VER <= 0x0700 ) 
  return _isnan(x) != 0;
#else
  return isnan(x);
#endif
}

inline static bool isFinite(double x){
  // Microsoft Visual C++ Version 6.0 / 7.0 specific.
#if defined( _WIN32 ) && defined( _MSC_VER ) && ( _MSC_VER <= 0x0700 ) 
  return _finite(x) != 0;
#else
  return finite(x);
#endif
}

inline static bool isNumber(double x)    {
  return isFinite(x) && !isNaN(x);
}

//END OF SECTION 1 PRELIMINARIES
//--------------------------------------------------------------------------------------------------------------------


//--------------------------------------------------------------------------------------------------------------------

//SECTION 2 THE NL2SOL BASIC OBJECTS


class FunctionVectorNL2SOL
{
public:
  virtual ~FunctionVectorNL2SOL() {}
  virtual void operator()(std::vector<double> & f, const std::vector<double> & x) = 0;
  virtual bool const    constraintsAreViolated(std::vector<double> const& x)  {return false;}
  virtual bool const    stopNow() const {return false;}

  virtual size_t const  sizeOfFunctionVector() const = 0;
  virtual size_t const  sizeOfArgumentVector() const = 0;

  virtual double const  argumentTolerance() const { return constants::SQRT_DBL_EPSILON;}
  virtual double const  functionTolerance() const {return constants::SQRT_DBL_EPSILON;}
  virtual double const  absoluteFunctionTolerance() const { return constants::SQRT_DBL_EPSILON;}

  virtual size_t const  maximumNumberOfIterations() const { return 250;}

  virtual double const  finiteDifferencingWidth() const { return  constants::SQRT_DBL_EPSILON;}

  // there is no need to implement the Jacobian. This will only be used if the flag calculateJacobianByFiniteDifferencing in function call tryToSolve() is set to false. 
  // If the Jacobian IS implemented by the user, then note that the x-guess passed to jacobian() will usually be the one that has just been passed to the operator (), or if not, it will be the previous one. This allows for optimisations:
  // The user may wish to store the last two x-guesses, and their corresponding Jacobians and do a quick check in order to avoid recomputation. When implementing Jacobians it can also be advantageous to compute the Jacobian at the same time as the function operator () itself is computed, store, and then return the correct data when jacobian() itself is invoked.
  virtual void jacobian(std::vector<std::vector<double> >& jac, std::vector<double> const & x) {THROW_EXCEPTION("FunctionVectorNL2SOL::jacobian-base class invoked");}
};


//END OF SECTION 2 THE NL2SOL BASIC OBJECTS

//--------------------------------------------------------------------------------------------------------------------


//--------------------------------------------------------------------------------------------------------------------
//SECTION 3 NL2SOL

//  ***  (nl2sol version 2.2)  *** 
//    John E. Dennis, jr., David M. Gay, Roy E. Welsch {\em algorithm 573 -  nl2sol - an adaptive nonlinear least-squares algorithm}  
//  {\bf acm transactions on mathematical software} September, 1981


using std::max;
using std::min;

class NL2SOL{


private:
  FunctionVectorNL2SOL & m_function;
  std::vector<double> m_f, m_x;
  std::vector<std::vector<double> > m_jacobian;

  unsigned long m_lv, m_liv;
  std::vector<double> m_workspace;
  std::vector<int> m_iv;

public:

  ~NL2SOL()
  {
  };


  enum ReturnCodes {
    INTERNAL_0, INTERNAL_1, INTERNAL_2,
    X_CONV, RELFUN_CONV, XANDRELFUN_CONV, ABSFUN_CONV,
    SINGULAR_CONV, FALSE_CONV, MAXFUNEVAL, MAXITER, STOPPED, INTERNAL_12,
    INVALID_INITIAL_X, BAD_PARAMS, JACOBIAN_NOT_COMPUTABLE,
    FIRST_OF_OTHER_INTERNAL_CODES
  };
  int returnCode() const { return m_iv[0]; };


  NL2SOL(FunctionVectorNL2SOL & function) :
  m_function(function),
    m_f(m_function.sizeOfFunctionVector()),
    m_x(m_function.sizeOfArgumentVector()),
    m_lv(105+m_function.sizeOfArgumentVector()*( m_function.sizeOfFunctionVector()+2*m_function.sizeOfArgumentVector()+17)+4*m_function.sizeOfFunctionVector()),
    m_liv(80+m_function.sizeOfArgumentVector()),
    m_workspace(m_lv, 0.0),
    m_iv(m_liv,0)
  {
  };

  template <class T> void fill( std::vector< T > & v, const T & x ){ std::fill(v.begin(),v.end(),x); }

  long
    tryToSolve(std::vector<double> &x, std::vector<double> &residuals, const char* errorMessagePrefix="", bool calculateJacobianByFiniteDifferencing=true){

      const double tolx = m_function.argumentTolerance(), tolf = m_function.functionTolerance(), atolf = m_function.absoluteFunctionTolerance();
      const unsigned long ntrial = m_function.maximumNumberOfIterations();

      fill(m_workspace,0.0);
      fill(m_x,0.0);
      fill(m_iv,0);
      nl2sol_defaults(&m_iv[0], &m_workspace[0]);      //   Obtain default control values.

      int p = static_cast<int>(m_function.sizeOfArgumentVector());
      int n = static_cast<int>(m_function.sizeOfFunctionVector());
      if (!calculateJacobianByFiniteDifferencing){
        m_jacobian.resize(n);
        int i_jac=0;
        for (i_jac=0; i_jac < n; ++i_jac)
          m_jacobian[i_jac].resize(p,0.0);
      }

      if (static_cast<int>(x.size()) != p)
        THROW_EXCEPTION("vector of wrong length passed to NL2SOL");
      long k = 0;
      m_workspace[35]  = m_function.finiteDifferencingWidth(); //   Finite differencing distance (in the vols) for the Jacobian.
      m_workspace[36]  = 1.;                                   //   Scaling of the errors.
      m_iv[13] = 0;                                            //   Don't calculate covariance matrix at the solution.
      m_iv[14] = 0;                                            //   Don't calculate covariance matrix at the solution.
      m_iv[15] = 0;
      m_workspace[37]  = 1.;                                   //   Even more scaling. See nl2sol itself.
      m_iv[16] = ntrial*(p*p+2);                               //   Maximum number of function calls.
      m_iv[17] = ntrial;                                       //   Maximum number of iterations.
      if (atolf<rmdcon(1))
        THROW_EXCEPTION("NL2SOL::tryToSolve : the function absolute tolerance should be above" + string_utils::toString(rmdcon(1)) +  ", which is the min positive value defineable.");
      m_workspace[30]  = atolf;                                //   This controls absolute tolerance.
      if (tolf<rmdcon(3))
        THROW_EXCEPTION("NL2SOL::tryToSolve : the function relative tolerance should be above" + string_utils::toString(rmdcon(3)) +  ", which is the smallest number e such as 1+e!=e.");
      m_workspace[31]  = tolf;                                 //   This is the actual relative tolerance.
      m_workspace[32]  = tolx;                                 //   This is the relative convergence value (x-tolerance).
      m_workspace[33]  = 0.;                                   //   This is the false convergence threshold. We need to avoid spurious false convergence reports.
      m_x = x;                                                 //   Now call the ACM-TOMS-573 algorithm.
      m_workspace[9] = constants::NaN;                              //   Preset the function value to something indicating that no evaluation has occurred yet.
      if (calculateJacobianByFiniteDifferencing){
        nl2sno(&n, &p, &m_x[0], &m_iv[0], &m_workspace[0]);
      }else {
        nl2sol(&n, &p, &m_x[0], &m_iv[0], &m_workspace[0]);
      }
      x = m_x;
      k = m_iv[30];
      //
      // You'll find more detailed explanations of the error codes further down in NL2SOL::nl2sol().
      //
      switch (m_iv[0]){
      case 8:
        //             8 = false convergence.  the iterates appear to be converg- 
        //                  ing to a noncritical point.  this may mean that the 
        //                  convergence tolerances (v(afctol), v(rfctol), 
        //                  v(xctol)) are too small for the accuracy to which 
        //                  the function and gradient are being computed, that 
        //                  there is an error in computing the gradient, or that 
        //                  the function or gradient is discontinuous near x. 
        break;
      case 9:
        break;
      case 10:
        k++;
        break;
      case 11:   // Interrupted by user or stopNow() was flagged by the functor.
        k = -k;
        break;
      case 13:
        THROW_EXCEPTION(std::string(errorMessagePrefix)+"Invalid starting coordinates passed on to NL2SOL::tryToSolve()");
        break;
      case 15:
        THROW_EXCEPTION(std::string(errorMessagePrefix)+"Unable to calculate Jacobian in NL2SOL::tryToSolve()");
        break;
      case 16:
        if (p>n)
          THROW_EXCEPTION(std::string(errorMessagePrefix)+"The number of arguments must not be larger than the number of errors to minimise in NL2SOL::tryToSolve()");
      default:;
      }
      if (m_iv[0] > 11){   //   A serious error from the NL2SOL algorithm ?
        char ec_buffer [33];
        sprintf(ec_buffer,"%d",m_iv[0]);
        std::string msg = std::string(errorMessagePrefix)+"The ACM-TOMS-573 algorithm (nl2sno) returned error value ";
        msg += std::string(ec_buffer);
        msg += " in NL2SOL::tryToSolve() which is almost certainly a programming error";
        THROW_EXCEPTION(msg);
      }
      //*errormeasure = sqrt(2*m_workspace[9]);
      residuals = m_f;
      return k;
  }

  void
    calcR(int *n, int *p, double *x, int *withinbounds, double *residuals)
  {
    if (static_cast<unsigned long>(*p) != m_function.sizeOfArgumentVector()){
      THROW_EXCEPTION("p!=argument vector size.");
    }
    if (static_cast<unsigned long>(*n) != m_function.sizeOfFunctionVector()){
      THROW_EXCEPTION("n!=function vector size.");
    }

    if (&(m_x[0]) != x){
      THROW_EXCEPTION("incorrect vector guess.");
    }

    if (m_function.constraintsAreViolated(m_x)) {
      *withinbounds=0;   //   This indicates out of bounds.
      return;
    }
    m_function(m_f,m_x);
    std::copy(m_f.begin(),m_f.end(),residuals);
  }

  void calcJ(int *n, int *p, double *x, int *withinbounds, double *jacobianVector){
    if (static_cast<unsigned long>(*p) != m_function.sizeOfArgumentVector()){
      THROW_EXCEPTION("p!=argument size");
    }
    if (static_cast<unsigned long>(*n) != m_function.sizeOfFunctionVector()){
      THROW_EXCEPTION("n!=function size");
    }
    if (&(m_x[0]) != x){
      THROW_EXCEPTION("incorrect trial solution passed to NL2SOL");
    }
    if (m_function.constraintsAreViolated(m_x)) {
      *withinbounds=0;   //   This indicates out of bounds.
      return;
    }
    m_function.jacobian(m_jacobian,m_x);
    int c=0, r=0;
    for (c=0; c<(*p);++c)
      for (r=0; r<(*n);++r)
        jacobianVector[c*(*n)+r]=m_jacobian[r][c];
  }

  int
    nl2sol_defaults(int *iv, double *v)
  {
    /* Initialized data */

    const double one = 1.;
    const double three = 3.;
    const int covprt = 14;
    const int covreq = 15;
    const int dtype = 16;
    const int inits = 25;
    const int mxfcal = 17;
    const int mxiter = 18;
    const int outlev = 19;
    const int parprt = 20;
    const int prunit = 21;
    const int solprt = 22;
    const int statpr = 23;
    const int x0prt = 24;
    const int afctol = 31;
    const int cosmin = 43;
    const int decfac = 22;
    const int delta0 = 44;
    const int dfac = 41;
    const int dinit = 38;
    const int dltfdc = 40;
    const int dltfdj = 36;
    const int d0init = 37;
    const int epslon = 19;
    const int fuzz = 45;
    const int incfac = 23;
    const int jtinit = 39;
    const int lmax0 = 35;
    const int phmnfc = 20;
    const int phmxfc = 21;
    const int rdfcmn = 24;
    const int rdfcmx = 25;
    const int rfctol = 32;
    const int rlimit = 42;
    const int tuner1 = 26;
    const int tuner2 = 27;
    const int tuner3 = 28;
    const int tuner4 = 29;
    const int tuner5 = 30;
    const int xctol = 33;
    const int xftol = 34;

    /* System generated locals */
    double d_1, d_2, d_3;

    /* Local variables */
    double machep;
    double mepcrt, sqteps;


    //  ***  supply nl2sol (version 2.2) default values to iv and v  *** 

    /* Parameter adjustments */
    --v;
    --iv;

    /* Function Body */
    // -----------------------------------------------------------------------

    iv[1] = 12;
    iv[covprt] = 1;
    iv[covreq] = 1;
    iv[dtype] = 1;
    iv[inits] = 0;
    iv[mxfcal] = 200;
    iv[mxiter] = 150;
    iv[outlev] = 1;
    iv[parprt] = 1;
    iv[prunit] = 6; // ForTran standard output uniti number, unused.
    iv[solprt] = 1;
    iv[statpr] = 1;
    iv[x0prt] = 1;

    machep = rmdcon(3);
    v[afctol] = 1e-20;
    if (machep > 1e-10) {
      // Computing 2nd power 
      d_1 = machep;
      v[afctol] = d_1 * d_1;
    }
    // Computing MAX 
    d_1 = 1e-6, d_2 = machep * 100.;
    v[cosmin] = max(d_1,d_2);
    v[decfac] = .5;
    sqteps = rmdcon(4);
    v[delta0] = sqteps;
    v[dfac] = .6;
    v[dinit] = 0.;
    d_1 = one / three;
    //    mepcrt = pow_dd(&machep, &d_1);
    mepcrt = pow(machep, d_1);
    v[dltfdc] = mepcrt;
    v[dltfdj] = sqteps;
    v[d0init] = 1.;
    v[epslon] = .1;
    v[fuzz] = 1.5;
    v[incfac] = 2.;
    v[jtinit] = 1e-6;
    v[lmax0] = 100.;
    v[phmnfc] = -.1;
    v[phmxfc] = .1;
    v[rdfcmn] = .1;
    v[rdfcmx] = 4.;
    // Computing MAX 
    // Computing 2nd power 
    d_3 = mepcrt;
    d_1 = 1e-10, d_2 = d_3 * d_3;
    v[rfctol] = max(d_1,d_2);
    v[rlimit] = rmdcon(5);
    v[tuner1] = .1;
    v[tuner2] = 1e-4;
    v[tuner3] = .75;
    v[tuner4] = .5;
    v[tuner5] = .75;
    v[xctol] = sqteps;
    v[xftol] = machep * 100.;

    return 0;
  } /* nl2sol_defaults */


  double
    rmdcon(int k)
  {
    /* Initialized data */

    const double one001 = 1.001;
    const double pt999 = .999;
    const double machep = DBL_EPSILON, big = DBL_MAX, eta = DBL_MIN;

    /* System generated locals */
    double ret_val;

    //  ***  return machine dependent constants used by nl2sol  *** 

    // +++  comments below contain data statements for various machines.  +++ 
    // +++  to convert to another machine, place a c in column 1 of the   +++ 
    // +++  data statement line(s) that correspond to the current machine +++ 
    // +++  and remove the c from column 1 of the data statement line(s)  +++ 
    // +++  that correspond to the new machine.                           +++ 

    //  ***  the constant returned depends on k... 

    //  ***        k = 1... smallest pos. eta such that -eta exists. 
    //  ***        k = 2... square root of 1.001*eta. 
    //  ***        k = 3... unit roundoff = smallest pos. no. machep such 
    //  ***                 that 1 + machep .gt. 1 .and. 1 - machep .lt. 1. 
    //  ***        k = 4... square root of 0.999*machep. 
    //  ***        k = 5... square root of 0.999*big (see k = 6). 
    //  ***        k = 6... largest machine no. big such that -big exists. 

    // -------------------------------  body  --------------------------------

    switch (k) {
    case 1:  goto L10;
    case 2:  goto L20;
    case 3:  goto L30;
    case 4:  goto L40;
    case 5:  goto L50;
    case 6:  goto L60;
    }

L10:
    ret_val = eta;
    goto L999;

L20:
    ret_val = sqrt(one001 * eta);
    goto L999;

L30:
    ret_val = machep;
    goto L999;

L40:
    ret_val = sqrt(pt999 * machep);
    goto L999;

L50:
    ret_val = sqrt(pt999 * big);
    goto L999;

L60:
    ret_val = big;

L999:
    return ret_val;
  } /* rmdcon */

  typedef int (*i_fp)(int *);
  typedef void (*S_fp)(int *, int *, double *, int *, double *, int *uiparm, double *urparm, i_fp);

  int
    nl2sol(int *n, int *p, double *x, int *iv, double *v)
  {
    /* Initialized data */

    const int d_ = 27;
    const int j = 33;
    const int r_ = 50;
    const int nfcall = 6;
    const int nfgcal = 7;
    const int toobig = 2;

    /* System generated locals */
    int i_1;

    /* Local variables */
    int d1, j_1, r1;
    int nf;
    bool strted;

    //  ***  minimize nonlinear sum of squares using analytic jacobian  *** 
    //  ***  (nl2sol version 2.2)  *** 
//    John E. Dennis, jr., David M. Gay, Roy E. Welsch {\em algorithm 573 -  nl2sol - an adaptive nonlinear least-squares algorithm}  
//  {\bf acm transactions on mathematical software} September, 1981

    

    //     dimension iv(60+p),  v(93 + n*p + 3*n + p*(3*p+33)/2) 
    //     dimension uiparm(*), urparm(*) 

    //  ***  purpose  *** 

    //        given a p-vector x of parameters, calcr computes an n-vector 
    //     r = r(x) of residuals corresponding to x.  (r(x) probably arises 
    //     from a nonlinear model involving p parameters and n observations.) 
    //     this routine interacts with nl2itr to seek a parameter vector x 
    //     that minimizes the sum of the squares of (the components of) r(x), 
    //     i.e., that minimizes the sum-of-squares function 
    //     f(x) = (r(x)**t) * r(x) / 2.  r(x) is assumed to be a twice con- 
    //     tinuously differentiable function of x. 

    // --------------------------  parameter usage  --------------------------

    // n........ (input) the number of observations, i.e., the number of 
    //                  components in r(x).  n must be .ge. p. 
    // p........ (input) the number of parameters (components in x).  p must 
    //                  be positive. 
    // x........ (input/output).  on input, x is an initial guess at the 
    //                  desired parameter estimate.  on output, x contains 
    //                  the best parameter estimate found. 
    // calcr.... (input) a subroutine which, given x, computes r(x).  calcr 
    //                  must be declared external in the calling program. 
    //                  it is invoked by 
    //                  when calcr is called, nf is the invocation count 
    //                  for calcr.  it is included for possible use with 
    //                  calcj.  if x is out of bounds (e.g. if it would 
    //                  cause overflow in computing r(x)), then calcr should 
    //                  set nf to 0.  this will cause a shorter step to be 
    //                  attempted.  the other parameters are as described 
    //                  above and below.  calcr should not change n, p, or x. 
    // calcj.... (input) a subroutine which, given x, computes the jacobian 
    //                  matrix j of r at x, i.e., the n by p matrix whose 
    //                  (i,k) entry is the partial derivative of the i-th 
    //                  component of r with respect to x(k).  calcj must be 
    //                  declared external in the calling program it is 
    //                  invoked by.
    //                  nf is the invocation count for calcr at the time 
    //                  r(x) was evaluated.  the x passed to calcj is 
    //                  usually the one passed to calcr on either its most 
    //                  recent invocation or the one prior to it.  if calcr 
    //                  saves intermediate results for use by calcj, then it 
    //                  is possible to tell from nf whether they are valid 
    //                  for the current x (or which copy is valid if two 
    //                  copies are kept).  if j cannot be computed at x, 
    //                  then calcj should set nf to 0.  in this case, nl2sol 
    //                  will return with iv(1) = 15.  the other parameters 
    //                  to calcj are as described above and below.  calcj 
    //                  should not change n, p, or x. 
    // iv....... (input/output) an int value array of length at least 
    //                  60 + p that helps control the nl2sol algorithm and 
    //                  that is used to store various intermediate quanti- 
    //                  ties.  of particular interest are the initialization/ 
    //                  printing and limit the number of iterations and func- 
    //                  tion evaluations.  see the section on iv input 
    //                  values below. 
    // v........ (input/output) a floating-point value array of length at 
    //                  least 93 + n*p + 3*n + p*(3*p+33)/2 that helps con- 
    //                  trol the nl2sol algorithm and that is used to store 
    //                  various intermediate quantities.  of particular in- 
    //                  terest are the entries in v that limit the length of 
    //                  the first step attempted (lmax0), specify conver- 
    //                  gence tolerances (afctol, rfctol, xctol, xftol), 
    //                  and help choose the step size used in computing the 
    //                  covariance matrix (delta0).  see the section on 
    //                  (selected) v input values below. 
    // uiparm... (input) user int parameter array passed without change 
    //                  to calcr and calcj. 
    // urparm... (input) user floating-point parameter array passed without 
    //                  change to calcr and calcj. 
    // ufparm... (input) user external subroutine or function passed without 
    //                  change to calcr and calcj. 

    //  ***  iv input values (from subroutine dfault)  *** 

    // iv(1)...  on input, iv(1) should have a value between 0 and 12...... 
    //             0 and 12 mean this is a fresh start.  0 means that 
    //             dfault(iv, v) is to be called to provide all default 
    //             values to iv and v.  12 (the value that dfault assigns to 
    //             iv(1)) means the caller has already called dfault(iv, v) 
    //             and has possibly changed some iv and/or v entries to non- 
    //             default values.  default = 12. 
    // iv(covprt)... iv(14) = 1 means print a covariance matrix at the solu- 
    //             tion.  (this matrix is computed just before a return with 
    //             iv(1) = 3, 4, 5, 6.) 
    //             iv(covprt) = 0 means skip this printing.  default = 1. 
    // iv(covreq)... iv(15) = nonzero means compute a covariance matrix 
    //             just before a return with iv(1) = 3, 4, 5, 6.  in 
    //             this case, an approximate covariance matrix is obtained 
    //             in one of several ways.  let k = abs(iv(covreq)) and let 
    //             scale = 2*f(x)/max(1,n-p),  where 2*f(x) is the residual 
    //             sum of squares.  if k = 1 or 2, then a finite-difference 
    //             hessian approximation h is obtained.  if h is positive 
    //             definite (or, for k = 3, if the jacobian matrix j at x 
    //             is nonsingular), then one of the following is computed... 
    //                  k = 1....  scale * h**-1 * (j**t * j) * h**-1. 
    //                  k = 2....  scale * h**-1. 
    //                  k = 3....  scale * (j**t * j)**-1. 
    //             (j**t is the transpose of j, while **-1 means inverse.) 
    //             ient values (calls on calcr and calcj) are used in com- 
    //             puting h (with step sizes determined using v(delta0) -- 
    //             see below), while if iv(covreq) is negative, then only 
    //             function values (calls on calcr) are used (with step 
    //             sizes determined using v(dltfdc) -- see below).  if 
    //             iv(covreq) = 0, then no attempt is made to compute a co- 
    //             variance matrix (unless iv(covprt) = 1, in which case 
    //             iv(covreq) = 1 is assumed).  see iv(covmat) below. 
    //             default = 1. 
    // iv(dtype).... iv(16) tells how the scale vector d (see ref. 1) should 
    //             be chosen.  iv(dtype) .ge. 1 means choose d as described 
    //             below with v(dfac).  iv(dtype) .le. 0 means the caller 
    //             has chosen d and has stored it in v starting at 
    //             v(94 + 2*n + p*(3*p + 31)/2).  default = 1. 
    // iv(inits).... iv(25) tells how the s matrix (see ref. 1) should be 
    //             initialized.  0 means initialize s to 0 (and start with 
    //             the gauss-newton model).  1 and 2 mean that the caller 
    //             has stored the lower triangle of the initial s rowwise in 
    //             v starting at v(87+2*p).  iv(inits) = 1 means start with 
    //             the gauss-newton model, while iv(inits) = 2 means start 
    //             with the augmented model (see ref. 1).  default = 0. 
    // iv(mxfcal)... iv(17) gives the maximum number of function evaluations 
    //             (calls on calcr, excluding those used to compute the co- 
    //             variance matrix) allowed.  if this number does not suf- 
    //             fice, then nl2sol returns with iv(1) = 9.  default = 200. 
    // iv(mxiter)... iv(18) gives the maximum number of iterations allowed. 
    //             it also indirectly limits the number of gradient evalua- 
    //             tions (calls on calcj, excluding those used to compute 
    //             the covariance matrix) to iv(mxiter) + 1.  if iv(mxiter) 
    //             iterations do not suffice, then nl2sol returns with 
    //             iv(1) = 10.  default = 150. 
    // iv(outlev)... iv(19) controls the number and length of iteration sum- 
    //             mary lines printed (by itsmry).  iv(outlev) = 0 means do 
    //             not print any summary lines.  otherwise, print a summary 
    //             line after each abs(iv(outlev)) iterations.  if iv(outlev) 
    //             is positive, then summary lines of length 117 (plus carri- 
    //             age control) are printed, including the following...  the 
    //             iteration and function evaluation counts, current func- 
    //             tion value (v(f) = half the sum of squares), relative 
    //             difference in function values achieved by the latest step 
    //             (i.e., reldf = (f0-v(f))/f0, where f0 is the function 
    //             value from the previous iteration), the relative function 
    //             reduction predicted for the step just taken (i.e., 
    //             preldf = v(preduc) / f0, where v(preduc) is described 
    //             below), the scaled relative change in x (see v(reldx) 
    //             below), the models used in the current iteration (g = 
    //             gauss-newton, s=augmented), the marquardt parameter 
    //             stppar used in computing the last step, the sizing factor 
    //             used in updating s, the 2-norm of the scale vector d 
    //             times the step just taken (see ref. 1), and npreldf, i.e., 
    //             v(nreduc)/f0, where v(nreduc) is described below -- if 
    //             npreldf is positive, then it is the relative function 
    //             reduction predicted for a newton step (one with 
    //             stppar = 0).  if npreldf is zero, either the gradient 
    //             vanishes (as does preldf) or else the augmented model 
    //             is being used and its hessian is indefinite (with preldf 
    //             positive).  if npreldf is negative, then it is the nega- 
    //             of the relative function reduction predicted for a step 
    //             computed with step bound v(lmax0) for use in testing for 
    //             singular convergence. 
    //             length 79 (or 55 is iv(covprt) = 0) are printed, includ- 
    //             ing only the first 6 items listed above (through reldx). 
    //             default = 1. 
    // iv(parprt)... iv(20) = 1 means print any nondefault v values on a 
    //             fresh start or any changed v values on a restart. 
    //             iv(parprt) = 0 means skip this printing.  default = 1. 
    // iv(prunit)... iv(21) is the output unit number on which all printing 
    //             is done.  iv(prunit) = 0 means suppress all printing. 
    //             (setting iv(prunit) to 0 is the only way to suppress the 
    //             one-line termination reason message printed by itsmry.) 
    //             default = standard output unit (unit 6 on most systems). 
    // iv(solprt)... iv(22) = 1 means print out the value of x returned (as 
    //             well as the corresponding gradient and scale vector d). 
    //             iv(solprt) = 0 means skip this printing.  default = 1. 
    // iv(statpr)... iv(23) = 1 means print summary statistics upon return- 
    //             ing.  these consist of the function value (half the sum 
    //             of squares) at x, v(reldx) (see below), the number of 
    //             function and gradient evaluations (calls on calcr and 
    //             calcj respectively, excluding any calls used to compute 
    //             the covariance), the relative function reductions predict- 
    //             ed for the last step taken and for a newton step (or per- 
    //             haps a step bounded by v(lmax0) -- see the descriptions 
    //             of preldf and npreldf under iv(outlev) above), and (if an 
    //             attempt was made to compute the covariance) the number of 
    //             calls on calcr and calcj used in trying to compute the 
    //             covariance.  iv(statpr) = 0 means skip this printing. 
    //             default = 1. 
    // iv(x0prt).... iv(24) = 1 means print the initial x and scale vector d 
    //             (on a fresh start only).  iv(x0prt) = 0 means skip this 
    //             printing.  default = 1. 

    //  ***  (selected) iv output values  *** 

    // iv(1)........ on output, iv(1) is a return code.... 
    //             3 = x-convergence.  the scaled relative difference be- 
    //                  tween the current parameter vector x and a locally 
    //                  optimal parameter vector is very likely at most 
    //                  v(xctol). 
    //             4 = relative function convergence.  the relative differ- 
    //                  ence between the current function value and its lo- 
    //                  cally optimal value is very likely at most v(rfctol). 
    //             5 = both x- and relative function convergence (i.e., the 
    //                  conditions for iv(1) = 3 and iv(1) = 4 both hold). 
    //             6 = absolute function convergence.  the current function 
    //                  value is at most v(afctol) in absolute value. 
    //             7 = singular convergence.  the hessian near the current 
    //                  iterate appears to be singular or nearly so, and a 
    //                  step of length at most v(lmax0) is unlikely to yield 
    //                  a relative function decrease of more than v(rfctol). 
    //             8 = false convergence.  the iterates appear to be converg- 
    //                  ing to a noncritical point.  this may mean that the 
    //                  convergence tolerances (v(afctol), v(rfctol), 
    //                  v(xctol)) are too small for the accuracy to which 
    //                  the function and gradient are being computed, that 
    //                  there is an error in computing the gradient, or that 
    //                  the function or gradient is discontinuous near x. 
    //             9 = function evaluation limit reached without other con- 
    //                  vergence (see iv(mxfcal)). 
    //            10 = iteration limit reached without other convergence 
    //                  (see iv(mxiter)). 
    //            11 = stopx returned .true. (external interrupt).  see the 
    //                  usage notes below. 
    //            13 = f(x) cannot be computed at the initial x. 
    //            14 = bad parameters passed to assess (which should not 
    //                  occur). 
    //            15 = the jacobian could not be computed at x (see calcj 
    //                  above). 
    //            16 = n or p (or parameter nn to nl2itr) out of range -- 
    //                  p .le. 0 or n .lt. p or nn .lt. n. 
    //            17 = restart attempted with n or p (or par. nn to nl2itr) 
    //                  changed. 
    //            18 = iv(inits) is out of range. 
    //            19...45 = v(iv(1)) is out of range. 
    //            50 = iv(1) was out of range. 
    //            87...(86+p) = jtol(iv(1)-86) (i.e., v(iv(1)) is not 
    //                  positive (see v(dfac) below). 
    // iv(covmat)... iv(26) tells whether a covariance matrix was computed. 
    //             the covariance matrix is stored rowwise in v starting at 
    //             v(iv(covmat)).  if iv(covmat) = 0, then no attempt was 
    //             made to compute the covariance.  if iv(covmat) = -1, 
    //             then the finite-difference hessian was indefinite.  and 
    //             and if iv(covmat) = -2, then a successful finite-differ- 
    //             encing step could not be found for some component of x 
    //             (i.e., calcr set nf to 0 for each of two trial steps). 
    //             note that iv(covmat) is reset to 0 after each successful 
    //             step, so if such a step is taken after a restart, then 
    //             the covariance matrix will be recomputed. 
    // iv(d)........ iv(27) is the starting subscript in v of the current 
    //             scale vector d. 
    // iv(g)........ iv(28) is the starting subscript in v of the current 
    //             least-squares gradient vector (j**t)*r. 
    // iv(nfcall)... iv(6) is the number of calls so far made on calcr (i.e., 
    //             function evaluations, including those used in computing 
    //             the covariance). 
    // iv(nfcov).... iv(40) is the number of calls made on calcr when 
    //             trying to compute covariance matrices. 
    // iv(ngcall)... iv(30) is the number of gradient evaluations (calls on 
    //             calcj) so far done (including those used for computing 
    //             the covariance). 
    // iv(ngcov).... iv(41) is the number of calls made on calcj when 
    //             trying to compute covariance matrices. 
    // iv(niter).... iv(31) is the number of iterations performed. 
    // iv(r)........ iv(50) is the starting subscript in v of the residual 
    //             vector r corresponding to x. 

    //  ***  (selected) v input values (from subroutine dfault)  *** 

    // v(afctol)... v(31) is the absolute function convergence tolerance. 
    //             the sum of squares) is less than v(afctol), and if nl2sol 
    //             does not return with iv(1) = 3, 4, or 5, then it returns 
    //             with iv(1) = 6.  default = max(10**-20, machep**2), where 
    //             machep is the unit roundoff. 
    // v(delta0)... v(44) is a factor used in choosing the finite-difference 
    //             step size used in computing the covariance matrix when 
    //             iv(covreq) = 1 or 2.  for component i, step size 
    //                  v(delta0) * max(abs(x(i)), 1/d(i)) * sign(x(i)) 
    //             is used, where d is the current scale vector (see ref. 1). 
    //             (if this step results in calcr setting nf to 0, then -0.5 
    //             times this step is also tried.)  default = machep**0.5, 
    //             where machep is the unit roundoff. 
    // v(dfac)..... v(41) and the d0 and jtol arrays (see v(d0init) and 
    //             v(jtinit)) are used in updating the scale vector d when 
    //             iv(dtype) .gt. 0.  (d is initialized according to 
    //             v(dinit).)  let d1(i) = 
    //               max(sqrt(jcnorm(i)**2 + max(s(i,i),0)), v(dfac)*d(i)), 
    //             where jcnorm(i) is the 2-norm of the i-th column of the 
    //             current jacobian matrix and s is the s matrix of ref. 1. 
    //             d1(i) .lt. jtol(i), in which case d(i) is set to 
    //                                max(d0(i), jtol(i)). 
    //             iteration as for iv(dtype) = 1 (after any initialization 
    //             due to v(dinit)) and is left unchanged thereafter. 
    //             default = 0.6. 
    // v(dinit).... v(38), if nonnegative, is the value to which the scale 
    //             vector d is initialized.  default = 0. 
    // v(dltfdc)... v(40) helps choose the step size used when computing the 
    //             covariance matrix when iv(covreq) = -1 or -2.  for 
    //             differences involving x(i), the step size first tried is 
    //                       v(dltfdc) * max(abs(x(i)), 1/d(i)), 
    //             where d is the current scale vector (see ref. 1).  (if 
    //             this step is too big the first time it is tried, i.e., if 
    //             calcr sets nf to 0, then -0.5 times this step is also 
    //             tried.)  default = machep**(1/3), where machep is the 
    //             unit roundoff. 
    // v(d0init)... v(37), if positive, is the value to which all components 
    //             of the d0 vector (see v(dfac)) are initialized.  if 
    //             v(dfac) = 0, then it is assumed that the caller has 
    //             stored d0 in v starting at v(p+87).  default = 1.0. 
    // v(jtinit)... v(39), if positive, is the value to which all components 
    //             of the jtol array (see v(dfac)) are initialized.  if 
    //             v(jtinit) = 0, then it is assumed that the caller has 
    //             stored jtol in v starting at v(87).  default = 10**-6. 
    // v(lmax0).... v(35) gives the maximum 2-norm allowed for d times the 
    //             very first step that nl2sol attempts.  it is also used 
    //             in testing for singular convergence -- if the function 
    //             reduction predicted for a step of length bounded by 
    //             v(lmax0) is at most v(rfctol) * abs(f0), where  f0  is 
    //             the function value at the start of the current iteration, 
    //             and if nl2sol does not return with iv(1) = 3, 4, 5, or 6, 
    //             then it returns with iv(1) = 7.    default = 100. 
    // v(rfctol)... v(32) is the relative function convergence tolerance. 
    //             reduction (see v(nreduc)) of at most v(rfctol)*abs(f0) at 
    //             the start of the current iteration, where  f0  is the 
    //             then current function value, and if the last step attempt- 
    //             ed achieved no more than twice the predicted function 
    //             decrease, then nl2sol returns with iv(1) = 4 (or 5). 
    //             default = max(10**-10, machep**(2/3)), where machep is 
    //             the unit roundoff. 
    // v(tuner1)... v(26) helps decide when to check for false convergence 
    //             and to consider switching models.  this is done if the 
    //             actual function decrease from the current step is no more 
    //             than v(tuner1) times its predicted value.  default = 0.1. 
    // v(xctol).... v(33) is the x-convergence tolerance.  if a newton step 
    //             (see v(nreduc)) is tried that has v(reldx) .le. v(xctol) 
    //             and if this step yields at most twice the predicted func- 
    //             tion decrease, then nl2sol returns with iv(1) = 3 (or 5). 
    //             (see the description of v(reldx) below.) 
    //             default = machep**0.5, where machep is the unit roundoff. 
    // v(xftol).... v(34) is the false convergence tolerance.  if a step is 
    //             tried that gives no more than v(tuner1) times the predict- 
    //             ed function decrease and that has v(reldx) .lt. v(xftol), 
    //             and if nl2sol does not return with iv(1) = 3, 4, 5, 6, or 
    //             7, then it returns with iv(1) = 8.  (see the description 
    //             of v(reldx) below.)  default = 100*machep, where 
    //             machep is the unit roundoff. 
    // v(*)........ dfault supplies to v a number of tuning constants, with 
    //             which it should ordinarily be unnecessary to tinker.  see 
    //             version 2.2 of the nl2sol usage summary (which is an 
    //             appendix to ref. 1). 

    //  ***  (selected) v output values  *** 

    // v(dgnorm)... v(1) is the 2-norm of (d**-1)*g, where g is the most re- 
    //             cently computed gradient and d is the corresponding scale 
    //             vector. 
    // v(dstnrm)... v(2) is the 2-norm of d*step, where step is the most re- 
    //             cently computed step and d is the current scale vector. 
    // v(f)........ v(10) is the current function value (half the sum of 
    //             squares).
    // v(f0)....... v(13) is the function value at the start of the current 
    //             iteration. 
    // v(nreduc)... v(6), if positive, is the maximum function reduction 
    //             possible according to the current model, i.e., the func- 
    //             tion reduction predicted for a newton step (i.e., 
    //             step = -h**-1 * g,  where  g = (j**t) * r  is the current 
    //             gradient and h is the current hessian approximation -- 
    //             h = (j**t)*j  for the gauss-newton model and 
    //             h = (j**t)*j + s  for the augmented model). 
    //                  v(nreduc) = zero means h is not positive definite. 
    //             the function reduction predicted for a step computed with 
    //             a step bound of v(lmax0) for use in testing for singular 
    //             convergence. 
    // v(preduc)... v(7) is the function reduction predicted (by the current 
    //             quadratic model) for the current step.  this (divided by 
    //             v(f0)) is used in testing for relative function 
    //             convergence. 
    // v(reldx).... v(17) is the scaled relative change in x caused by the 
    //             current step, computed as 
    //                  max(abs(d(i)*(x(i)-x0(i)), 1 .le. i .le. p) / 
    //                     max(d(i)*(abs(x(i))+abs(x0(i))), 1 .le. i .le. p), 
    //             where x = x0 + step. 

    // -------------------------------  notes  -------------------------------

    //  ***  algorithm notes  *** 

    //        see ref. 1 for a description of the algorithm used. 
    //        on problems which are naturally well scaled, better perform- 
    //     ance may be obtained by setting v(d0init) = 1.0 and iv(dtype) = 0, 
    //     which will cause the scale vector d to be set to all ones. 

    //  ***  usage notes  *** 

    //        after a return with iv(1) .le. 11, it is possible to restart, 
    //     i.e., to change some of the iv and v input values described above 
    //     and continue the algorithm from the point where it was interrupt- 
    //     ed.  iv(1) should not be changed, nor should any entries of iv 
    //     and v other than the input values (those supplied by dfault). 
    //        those who do not wish to write a calcj which computes the ja- 
    //     cobian matrix analytically should call nl2sno rather than nl2sol. 
    //     nl2sno uses finite differences to compute an approximate jacobian. 
    //        those who would prefer to provide r and j (the residual and 
    //     jacobian) by reverse communication rather than by writing subrou- 
    //     tines calcr and calcj may call on nl2itr directly.  see the com- 
    //     ments at the beginning of nl2itr. 
    //        those who use nl2sol interactively may wish to supply their 
    //     own stopx function, which should return .true. if the break key 
    //     has been pressed since stopx was last invoked.  this makes it pos- 
    //     sible to externally interrupt nl2sol (which will return with 
    //     iv(1) = 11 if stopx returns .true.). 
    //        storage for j is allocated at the end of v.  thus the caller 
    //     may make v longer than specified above and may allow calcj to use 
    //     elements of j beyond the first n*p as scratch storage. 

    //  ***  portability notes  *** 

    //        the nl2sol distribution tape contains both single- and double- 
    //     precision versions of the nl2sol source code, so it should be un- 
    //     necessary to change precisions. 
    //        only the functions imdcon and rmdcon contain machine-dependent 
    //     constants.  to change from one machine to another, it should 
    //     suffice to change the (few) relevant lines in these functions. 
    //        intrinsic functions are explicitly declared.  on certain com- 
    //     puters (e.g. univac), it may be necessary to comment out these 
    //     declarations.  so that this may be done automatically by a simple 
    //     program, such declarations are preceded by a comment having c/+ 
    //     in columns 1-3 and blanks in columns 4-72 and are followed by 
    //     a comment having c/ in columns 1 and 2 and blanks in columns 3-72. 
    //        the nl2sol source code is expressed in 1966 ansi standard 
    //     fortran.  it may be converted to fortran 77 by 
    //     commenting out all lines that fall between a line having c/6 in 
    //     columns 1-3 and a line having c/7 in columns 1-3 and by removing 
    //     (i.e., replacing by a blank) the c in column 1 of the lines that 
    //     follow the c/7 line and preceed a line having c/ in columns 1-2 
    //     and blanks in columns 3-72.  these changes convert some data 
    //     statements into parameter statements, convert some variables from 
    //     these variables use character strings delimited by primes instead 
    //     of hollerith constants.  (such variables and data statements 
    //     appear only in modules itsmry and parchk.  parameter statements 
    //     appear nearly everywhere.) 

    //  ***  references  *** 

    // 1.  dennis, j.e., gay, d.m., and welsch, r.e. (1981), an adaptive 
    //             nonlinear least-squares algorithm, acm trans. math. 
    //             software, vol. 7, no. 3. 

    //  ***  general  *** 

    //     coded by david m. gay (winter 1979 - winter 1980). 
    //     this subroutine was written in connection with research 
    //     supported by the national science foundation under grants 
    //     mcs-7600324, dcr75-10143, 76-1431ss, mcs76-11989, and 
    //     mcs-7906671. 

    // ----------------------------  declarations  ---------------------------

    // itsmry... prints iteration summary and info about initial and final x. 
    // nl2itr... reverse-communication routine that carries out nl2sol algorithm. 

    /* Parameter adjustments */
    --x;
    --iv;
    --v;

    /* Function Body */

    // +++++++++++++++++++++++++++++++  body  ++++++++++++++++++++++++++++++++

    d1 = (*n << 1) + 94 + *p * (*p * 3 + 31) / 2;
    iv[d_] = d1;
    r1 = d1 + *p;
    iv[r_] = r1;
    j_1 = r1 + *n;
    iv[j] = j_1;
    strted = true;
    if (iv[1] != 0 && iv[1] != 12) {
      goto L40;
    }
    strted = false;
    iv[nfcall] = 1;
    iv[nfgcal] = 1;

L10:
    nf = iv[nfcall];
    calcR(n, p, &x[1], &nf, &v[r1]);
    if (m_function.stopNow()){
      iv[1] = 11;
      goto L900;
    }
    if (strted) {
      goto L20;
    }
    if (nf > 0) {
      goto L30;
    }
    iv[1] = 13;
    goto L60;

L20:
    if (nf <= 0) {
      iv[toobig] = 1;
    }
    goto L40;

L30:
    calcJ(n, p, &x[1], &iv[nfgcal],&v[j_1]);
    if (iv[nfgcal] == 0) {
      goto L50;
    }
    strted = true;

L40:
    nl2itr(&v[d1], &iv[1], &v[j_1], n, n, p, &v[r1], &v[1], &x[1]);
    if (m_function.stopNow()){
      iv[1] = 11;
      goto L900;
    }
    if ((i_1 = iv[1] - 2) < 0) {
      goto L10;
    } else if (i_1 == 0) {
      goto L30;
    } else {
      goto L999;
    }

L50:
    iv[1] = 15;
L60:
L900:
L999:
    return 0;
  } /* nl2sol */

  int
    nl2sno(int *n, int *p, double *x, int *iv, double *v)
  {

    /* Initialized data */

    const double hfac = 1e3;
    const double negpt5 = -.5;
    const double one = 1.;
    const double zero = 0.;
    const int covprt = 14;
    const int covreq = 15;
    const int d_ = 27;
    const int dtype = 16;
    const int j = 33;
    const int nfcall = 6;
    const int nfgcal = 7;
    const int r_ = 50;
    const int toobig = 2;
    const int dltfdj = 36;
    const int dinit = 38;
    double hlim = 0.;

    /* System generated locals */
    int i_1, i_2;
    double d_1, d_2;

    /* Local variables */
    double h_;
    int i_, k, d1, j_1, r1;
    int dk, nf, rn;
    double xk;
    bool strted;
    int j1k;


    //  ***  like nl2sol, but without calcj -- minimize nonlinear sum of  *** 
    //  ***  squares using finite-difference jacobian approximations      *** 
    //  ***  (nl2sol version 2.2)  *** 

    //     dimension iv(60+p),  v(93 + n*p + 3*n + p*(3*p+33)/2) 

    // -----------------------------  discussion  ----------------------------

    //        the parameters for nl2sno are the same as those for nl2sol 
    //     (which see), except that calcj is omitted.  instead of calling 
    //     calcj to obtain the jacobian matrix of r at x, nl2sno computes 
    //     an approximation to it by finite (forward) differences -- see 
    //     v(dltfdj) below.  nl2sno uses function values only when comput- 
    //     the covariance matrix (rather than the functions and gradients 
    //     that nl2sol may use).  to do so, nl2sno sets iv(covreq) to -1 if 
    //     iv(covprt) = 1 with iv(covreq) = 0 and to minus its absolute 
    //     value otherwise.  thus v(delta0) is never referenced and only 
    //     v(dltfdc) matters -- see nl2sol for a description of v(dltfdc). 
    //        the number of extra calls on calcr used in computing the jaco- 
    //     bian approximation are not included in the function evaluation 
    //     count iv(nfcall) and are not otherwise reported. 

    // v(dltfdj)... v(36) helps choose the step size used when computing the
    //             finite-difference jacobian matrix.  for differences in- 
    //             volving x(i), the step size first tried is 
    //                       v(dltfdj) * max(abs(x(i)), 1/d(i)), 
    //             where d is the current scale vector (see ref. 1).  (if 
    //             this step is too big, i.e., if calcr sets nf to 0, then 
    //             smaller steps are tried until the step size is shrunk be- 
    //             low 1000 * machep, where machep is the unit roundoff. 
    //             default = machep**0.5. 

    //  ***  references  *** 

    // 1.  dennis, j.e., gay, d.m., and welsch, r.e. (1981), an adaptive 
    //             nonlinear least-squares algorithm, acm trans. math. 
    //             software, vol. 7, no. 3. 

    //  ***  general  *** 

    //     coded by david m. gay. 
    //     this subroutine was written in connection with research 
    //     supported by the national science foundation under grants 
    //     mcs-7600324, dcr75-10143, 76-1431ss, mcs76-11989, and 
    //     mcs-7906671. 

    // +++++++++++++++++++++++++++  declarations  ++++++++++++++++++++++++++++

    // dfault... supplies default parameter values. 
    // itsmry... prints iteration summary and info about initial and final x. 
    // nl2itr... reverse-communication routine that carries out nl2sol algo- 
    //             rithm. 
    // rmdcon... returns machine-dependent constants. 
    // vscopy... sets all elements of a vector to a scalar. 

    /* Parameter adjustments */
    --x;
    --iv;
    --v;

    /* Function Body */

    //  ***  iv subscript values  *** 

    // +++++++++++++++++++++++++++++++  body  ++++++++++++++++++++++++++++++++

    d1 = (*n << 1) + 94 + *p * (*p * 3 + 31) / 2;
    iv[d_] = d1;
    r1 = d1 + *p;
    iv[r_] = r1;
    j_1 = r1 + *n;
    iv[j] = j_1;
    rn = j_1 - 1;
    if (iv[1] == 0) {
      nl2sol_defaults(&iv[1], &v[1]);
    }
    //
    //    iv[covreq] = -(i_1 = iv[covreq], abs(i_1));
    //
    iv[covreq] = -abs(iv[covreq]);
    if (iv[covprt] != 0 && iv[covreq] == 0) {
      iv[covreq] = -1;
    }
    strted = true;
    if (iv[1] != 12) {
      goto L80;
    }
    strted = false;
    iv[nfcall] = 1;
    iv[nfgcal] = 1;
    //        ***  initialize scale vector d to ones for computing 
    //        ***  initial jacobian. 
    if (iv[dtype] > 0) {
      vscopy(p, &v[d1], one);
    }
    if (v[dinit] > zero) {
      vscopy(p, &v[d1], v[dinit]);
    }

L10:
    nf = iv[nfcall];
    calcR(n, p, &x[1], &nf, &v[r1]);
    if (m_function.stopNow()){
      iv[1] = 11;
      goto L900;
    }
    if (strted) {
      goto L20;
    }
    if (nf > 0) {
      goto L30;
    }
    iv[1] = 13;
    goto L90;

L20:
    if (nf <= 0) {
      iv[toobig] = 1;
    }
    goto L80;

    //  ***  compute finite-difference jacobian  *** 

L30:
    j1k = j_1;
    dk = d1;
    i_1 = *p;
    for (k = 1; k <= i_1; ++k) {
      xk = x[k];
      // Computing MAX 
      //        d_1 = abs(xk), d_2 = one / v[dk];
      //        h_ = v[dltfdj] * max(d_1,d_2);
      //        h_ = v[dltfdj] * max(d_1,d_2);
      d_1 = fabs(xk);
      d_2 = one / v[dk];
      if (d_2>d_1)
        d_1 = d_2;
      h_ = v[dltfdj] * d_1;
      ++dk;
L40:
      x[k] = xk + h_;
      nf = iv[nfgcal];
      calcR(n, p, &x[1], &nf, &v[j1k]);
      if (m_function.stopNow()){
        iv[1] = 11;
        goto L900;
      }
      if (nf > 0) {
        goto L50;
      }
      if (hlim == zero) {
        hlim = hfac * rmdcon(3);
      }
      //             ***  hlim = hfac times the unit roundoff  *** 
      h_ = negpt5 * h_;
      //
      //                if (abs(h_) >= hlim) {
      //
      if (fabs(h_) >= hlim) {
        goto L40;
      }
      iv[1] = 15;
      goto L90;
L50:
      x[k] = xk;
      i_2 = rn;
      for (i_ = r1; i_ <= i_2; ++i_) {
        v[j1k] = (v[j1k] - v[i_]) / h_;
        ++j1k;
      }
    }

    strted = true;

L80:
    nl2itr(&v[d1], &iv[1], &v[j_1], n, n, p, &v[r1], &v[1], &x[1]);
    if (m_function.stopNow()){
      iv[1] = 11;
      goto L900;
    }
    if ((i_1 = iv[1] - 2) < 0) {
      goto L10;
    } else if (i_1 == 0) {
      goto L30;
    } else {
      goto L999;
    }

L90:
L900:
L999:
    return 0;
  } /* nl2sno */

  int
    nl2itr(double *d_, int *iv, double *j, int *n, int *nn, int *p, double *r_, double *v, double *x)
  {
    /* Initialized data */

    const int jtol1 = 87;
    const int lmax0 = 35;
    const int nvsave = 9;
    const int phmxfc = 21;
    const int preduc = 7;
    const int radfac = 16;
    const int radius = 8;
    const int rad0 = 9;
    const int rlimit = 42;
    const int size = 47;
    const int stppar = 5;
    const int tuner4 = 29;
    const int tuner5 = 30;
    const int vsave1 = 78;
    const int wscale = 48;
    const double half = .5;
    const double negone = -1.;
    const double one = 1.;
    const double zero = 0.;
    const int cnvcod = 34;
    const int covmat = 26;
    const int covprt = 14;
    const int covreq = 15;
    const int dig = 43;
    const int dtype = 16;
    const int g = 28;
    const int h_ = 44;
    const int ierr = 32;
    const int inits = 25;
    const int ipivot = 61;
    const int ipiv0 = 60;
    const int irc = 3;
    const int kagqt = 35;
    const int kalm = 36;
    const int lky = 37;
    const int lmat = 58;
    const int mode = 38;
    const int model = 5;
    const int mxfcal = 17;
    const int mxiter = 18;
    const int nfcall = 6;
    const int nfgcal = 7;
    const int nfcov = 40;
    const int ngcov = 41;
    const int ngcall = 30;
    const int niter = 31;
    const int qtr = 49;
    const int radinc = 8;
    const int rd = 51;
    const int restor = 9;
    const int rsave = 52;
    const int s = 53;
    const int step = 55;
    const int stglim = 11;
    const int stlstg = 56;
    const int sused = 57;
    const int switch_ = 12;
    const int toobig = 2;
    const int w = 59;
    const int xirc = 13;
    const int x0 = 60;
    const int cosmin = 43;
    const int dgnorm = 1;
    const int dinit = 38;
    const int dstnrm = 2;
    const int d0init = 37;
    const int f = 10;
    const int fdif = 11;
    const int fuzz = 45;
    const int f0 = 13;
    const int gtstep = 4;
    const int incfac = 23;
    const int jtinit = 39;

    /* System generated locals */
    int j_dim1, j_offset, i_1, i_2;
    double d_1;

    /* Local variables */
    int pp1o2;
    double rdof1;
    int lmat1, temp1, temp2, ipiv1, step1;
    double e;
    int i_, k, l, m;
    double t;
    int ipivi, ipivk, g1, h0, h1, sstep;
    int s1;
    double t1;
    int w1;
    int rsave1, g01;
    int x01;
    int rd0, im1, rd1, km1, stpmod;
    int lstgst;
    double sttsst;
    int rdk, ipk, smh, dig1, lky1, qtr1;


    //  ***  carry out nl2sol (nonlinear least-squares) iterations  *** 
    //  ***  (nl2sol version 2.2)  *** 

    //  ***  parameter declarations  *** 

    //     dimension iv(60+p), v(93 + 2*n + p*(3*p+31)/2) 


    // --------------------------  parameter usage  --------------------------

    // d.... scale vector. 
    // iv... int value array. 
    // j.... n by p jacobian matrix (lead dimension nn). 
    // n.... number of observations (components in r). 
    // nn... lead dimension of j. 
    // p.... number of parameters (components in x). 
    // r.... residual vector. 
    // v.... floating-point value array. 
    // x.... parameter vector. 

    //  ***  discussion  *** 

    //        parameters iv, n, p, v, and x are the same as the correspond- 
    //     ing ones to nl2sol (which see), except that v can be shorter 
    //     (since the part of v that nl2sol uses for storing d, j, and r is 
    //     not needed).  moreover, compared with nl2sol, iv(1) may have the 
    //     two additional output values 1 and 2, which are explained below, 
    //     as is the use of iv(toobig) and iv(nfgcal).  the values iv(d), 
    //     iv(j), and iv(r), which are output values from nl2sol (and 
    //     nl2sno), are not referenced by nl2itr or the subroutines it calls. 
    //        on a fresh start, i.e., a call on nl2itr with iv(1) = 0 or 12, 
    //     nl2itr assumes that r = r(x), the residual at x, and j = j(x), 
    //     the corresponding jacobian matrix of r at x. 

    // iv(1) = 1 means the caller should set r to r(x), the residual at x, 
    //             and call nl2itr again, having changed none of the other 
    //             parameters.  an exception occurs if r cannot be evaluated 
    //             at x (e.g. if r would overflow), which may happen because 
    //             of an oversized step.  in this case the caller should set 
    //             iv(toobig) = iv(2) to 1, which will cause nl2itr to ig- 
    //             nore r and try a smaller step.  the parameter nf that 
    //             nl2sol passes to calcr (for possible use by calcj) is a 
    //             copy of iv(nfcall) = iv(6). 
    // iv(1) = 2 means the caller should set j to j(x), the jacobian matrix 
    //             of r at x, and call nl2itr again.  the caller may change 
    //             d at this time, but should not change any of the other 
    //             parameters.  the parameter nf that nl2sol passes to 
    //             calcj is iv(nfgcal) = iv(7).  if j cannot be evaluated 
    //             at x, then the caller may set iv(nfgcal) to 0, in which 
    //             case nl2itr will return with iv(1) = 15. 

    //  ***  general  *** 

    //     coded by david m. gay. 
    //     this subroutine was written in connection with research 
    //     supported by the national science foundation under grants 

    //     mcs-7600324, dcr75-10143, 76-1431ss, mcs76-11989, and 
    //     mcs-7906671. 
    //        (see nl2sol for references.) 

    // +++++++++++++++++++++++++++  declarations  ++++++++++++++++++++++++++++

    //  ***  local variables  *** 


    //     ***  constants  *** 

    //  ***  external functions and subroutines  *** 


    // assess... assesses candidate step. 
    // covclc... computes covariance matrix. 
    // dotprd... returns inner product of two vectors. 
    // dupdat... updates scale vector d. 
    // gqtstp... computes goldfeld-quandt-trotter step (augmented model). 
    // itsmry... prints iteration summary and info about initial and final x. 
    // lmstep... computes levenberg-marquardt step (gauss-newton model). 
    // parchk... checks validity of input iv and v values. 
    // qapply... applies orthogonal matrix q from qrfact to a vector. 
    // qrfact... computes qr decomposition of a matrix via householder trans. 
    // rptmul... multiplies vector by the r matrix (and/or its transpose) 
    //             stored by qrfact. 
    // slupdt... performs quasi-newton update on compactly stored lower tri- 
    //             angle of a symmetric matrix. 
    // vaxpy.... computes scalar times one vector plus another. 
    // vcopy.... copies one vector to another. 
    // vscopy... sets all elements of a vector to a scalar. 
    // v2norm... returns the 2-norm of a vector. 

    /* Parameter adjustments */
    --iv;
    --r_;
    --x;
    j_dim1 = *nn;
    j_offset = j_dim1 + 1;
    j -= j_offset;
    --d_;
    --v;

    /* Function Body */

    // +++++++++++++++++++++++++++++++++++++++++++++++++++++++++++++++++++++++

    i_ = iv[1];
    if (i_ == 1) {
      goto L20;
    }
    if (i_ == 2) {
      goto L50;
    }

    //  ***  check validity of iv and v input values  *** 

    //     ***  note -- if iv(1) = 0, then parchk calls dfault(iv, v)  *** 
    parchk(&iv[1], n, nn, p, &v[1]);
    i_ = iv[1] - 2;
    if (i_ > 10) {
      goto L999;
    }
    switch (static_cast<int>(i_)) {
    case 1:  goto L350;
    case 2:  goto L350;
    case 3:  goto L350;
    case 4:  goto L350;
    case 5:  goto L350;
    case 6:  goto L350;
    case 7:  goto L195;
    case 8:  goto L160;
    case 9:  goto L195;
    case 10:  goto L10;
    }

    //  ***  initialization and storage allocation  *** 

L10:
    iv[niter] = 0;
    iv[nfcall] = 1;
    iv[ngcall] = 1;
    iv[nfgcal] = 1;
    iv[mode] = -1;
    iv[stglim] = 2;
    iv[toobig] = 0;
    iv[cnvcod] = 0;
    iv[covmat] = 0;
    iv[nfcov] = 0;
    iv[ngcov] = 0;
    iv[kalm] = -1;
    iv[radinc] = 0;
    iv[s] = jtol1 + (*p << 1);
    pp1o2 = *p * (*p + 1) / 2;
    iv[x0] = iv[s] + pp1o2;
    iv[step] = iv[x0] + *p;
    iv[stlstg] = iv[step] + *p;
    iv[dig] = iv[stlstg] + *p;
    iv[g] = iv[dig] + *p;
    iv[lky] = iv[g] + *p;
    iv[rd] = iv[lky] + *p;
    iv[rsave] = iv[rd] + *p;
    iv[qtr] = iv[rsave] + *n;
    iv[h_] = iv[qtr] + *n;
    iv[w] = iv[h_] + pp1o2;
    iv[lmat] = iv[w] + (*p << 2) + 7;
    //     +++ length of w = p*(p+9)/2 + 7.  lmat is contained in w. 
    if (v[dinit] >= zero) {
      vscopy(p, &d_[1], v[dinit]);
    }
    if (v[jtinit] > zero) {
      vscopy(p, &v[jtol1], v[jtinit]);
    }
    i_ = jtol1 + *p;
    if (v[d0init] > zero) {
      vscopy(p, &v[i_], v[d0init]);
    }
    v[rad0] = zero;
    v[stppar] = zero;
    v[radius] = v[lmax0] / (one + v[phmxfc]);

    //  ***  set initial model and s matrix  *** 

    iv[model] = 1;
    if (iv[inits] == 2) {
      iv[model] = 2;
    }
    s1 = iv[s];
    if (iv[inits] == 0) {
      vscopy(&pp1o2, &v[s1], zero);
    }

    //  ***  compute function value (half the sum of squares)  *** 

L20:
    t = v2norm(n, &r_[1]);
    if (t > v[rlimit]) {
      iv[toobig] = 1;
    }
    if (iv[toobig] != 0) {
      goto L30;
    }
    // Computing 2nd power 
    d_1 = t;
    v[f] = half * (d_1 * d_1);
L30:
    if ((i_1 = iv[mode]) < 0) {
      goto L40;
    } else if (i_1 == 0) {
      goto L350;
    } else {
      goto L730;
    }

L40:
    if (iv[toobig] == 0) {
      goto L60;
    }
    iv[1] = 13;
    goto L900;

    //  ***  make sure jacobian could be computed  *** 

L50:
    if (iv[nfgcal] != 0) {
      goto L60;
    }
    iv[1] = 15;
    goto L900;

    //  ***  compute gradient  *** 

L60:
    iv[kalm] = -1;
    g1 = iv[g];
    i_1 = *p;
    for (i_ = 1; i_ <= i_1; ++i_) {
      v[g1] = dotprd(n, &r_[1], &j[i_ * j_dim1 + 1]);
      ++g1;
    }
    if (iv[mode] > 0) {
      goto L710;
    }

    //  ***  update d and make copies of r for possible use later  *** 

    if (iv[dtype] > 0) {
      dupdat(&d_[1], &iv[1], &j[j_offset], n, nn, p, &v[1]);
    }
    rsave1 = iv[rsave];
    vcopy(*n, &v[rsave1], &r_[1]);
    qtr1 = iv[qtr];
    vcopy(*n, &v[qtr1], &r_[1]);

    //  ***  compute  d**-1 * gradient  *** 

    g1 = iv[g];
    dig1 = iv[dig];
    k = dig1;
    i_1 = *p;
    for (i_ = 1; i_ <= i_1; ++i_) {
      v[k] = v[g1] / d_[i_];
      ++k;
      ++g1;
    }
    v[dgnorm] = v2norm(p, &v[dig1]);

    if (iv[cnvcod] != 0) {
      goto L700;
    }
    if (iv[mode] == 0) {
      goto L570;
    }
    iv[mode] = 0;


    // -----------------------------  main loop  -----------------------------


    //  ***  print iteration summary, check iteration limit  *** 

L150:
L160:
    k = iv[niter];
    if (k < iv[mxiter]) {
      goto L170;
    }
    iv[1] = 10;
    goto L900;
L170:
    iv[niter] = k + 1;

    //  ***  update radius  *** 

    if (k == 0) {
      goto L185;
    }
    step1 = iv[step];
    i_1 = *p;
    for (i_ = 1; i_ <= i_1; ++i_) {
      v[step1] = d_[i_] * v[step1];
      ++step1;
    }
    step1 = iv[step];
    v[radius] = v[radfac] * v2norm(p, &v[step1]);

    //  ***  initialize for start of next iteration  *** 

L185:
    x01 = iv[x0];
    v[f0] = v[f];
    iv[kagqt] = -1;
    iv[irc] = 4;
    //
    //    iv[h_] = -(i_1 = iv[h_], abs(i_1));
    //
    iv[h_] = -abs(iv[h_]);
    iv[sused] = iv[model];

    //     ***  copy x to x0  *** 

    vcopy(*p, &v[x01], &x[1]);

    //  ***  check stopx and function evaluation limit  *** 

L190:
    if (! stopx(m_function.stopNow())) {
      goto L200;
    }
    iv[1] = 11;
    goto L205;

    //     ***  come here when restarting after func. eval. limit or stopx. 

L195:
    if (v[f] >= v[f0]) {
      goto L200;
    }
    v[radfac] = one;
    k = iv[niter];
    goto L170;

L200:
    if (iv[nfcall] < iv[mxfcal] + iv[nfcov]) {
      goto L210;
    }
    iv[1] = 9;
L205:
    if (m_function.stopNow() || v[f] >= v[f0]) {
      goto L900;
    }

    //        ***  in case of stopx or function evaluation limit with 
    //        ***  improved v(f), evaluate the gradient at x. 

    iv[cnvcod] = iv[1];
    goto L560;

    // . . . . . . . . . . . . .  compute candidate step  . . . . . . . . . . 

L210:
    step1 = iv[step];
    w1 = iv[w];
    if (iv[model] == 2) {
      goto L240;
    }

    //  ***  compute levenberg-marquardt step  *** 

    qtr1 = iv[qtr];
    if (iv[kalm] >= 0) {
      goto L215;
    }
    rd1 = iv[rd];
    if (-1 == iv[kalm]) {
      qrfact(nn, n, p, &j[j_offset], &v[rd1], &iv[ipivot], &iv[ierr], 0, &v[w1]);
    }
    qapply(nn, n, p, &j[j_offset], &v[qtr1], &iv[ierr]);
L215:
    h1 = iv[h_];
    if (h1 > 0) {
      goto L230;
    }

    //        ***  copy r matrix to h  *** 

    h1 = -h1;
    iv[h_] = h1;
    k = h1;
    rd1 = iv[rd];
    v[k] = v[rd1];
    if (*p == 1) {
      goto L230;
    }
    i_1 = *p;
    for (i_ = 2; i_ <= i_1; ++i_) {
      i_2 = i_ - 1;
      vcopy(i_2, &v[k + 1], &j[i_ * j_dim1 + 1]);
      k += i_;
      ++rd1;
      v[k] = v[rd1];
    }

L230:
    g1 = iv[g];
    lmstep(&d_[1], &v[g1], &iv[ierr], &iv[ipivot], &iv[kalm], p, &v[qtr1], &
      v[h1], &v[step1], &v[1], &v[w1]);
    goto L310;

    //  ***  compute goldfeld-quandt-trotter step (augmented model)  *** 

L240:
    if (iv[h_] > 0) {
      goto L300;
    }

    //     ***  set h to  d**-1 * ( (j**t)*j + s) ) * d**-1.  *** 

    h1 = -iv[h_];
    iv[h_] = h1;
    s1 = iv[s];
    if (-1 != iv[kalm]) {
      goto L270;
    }

    //        ***  j is in its original form  *** 

    i_1 = *p;
    for (i_ = 1; i_ <= i_1; ++i_) {
      t = one / d_[i_];
      i_2 = i_;
      for (k = 1; k <= i_2; ++k) {
        v[h1] = t * (dotprd(n, &j[i_ * j_dim1 + 1], &j[k * j_dim1 + 1]) 
          + v[s1]) / d_[k];
        ++h1;
        ++s1;
      }
    }
    goto L300;

    //  ***  lmstep has applied qrfact to j  *** 

L270:
    smh = s1 - h1;
    h0 = h1 - 1;
    ipiv1 = iv[ipivot];
    t1 = one / d_[ipiv1];
    rd0 = iv[rd] - 1;
    rdof1 = v[rd0 + 1];
    i_1 = *p;
    for (i_ = 1; i_ <= i_1; ++i_) {
      l = ipiv0 + i_;
      ipivi = iv[l];
      h1 = h0 + ipivi * (ipivi - 1) / 2;
      l = h1 + ipivi;
      m = l + smh;
      //             ***  v(l) = h(ipivot(i), ipivot(i))  *** 
      //             ***  v(m) = s(ipivot(i), ipivot(i))  *** 
      t = one / d_[ipivi];
      rdk = rd0 + i_;
      // Computing 2nd power 
      d_1 = v[rdk];
      e = d_1 * d_1;
      if (i_ > 1) {
        i_2 = i_ - 1;
        e += dotprd(&i_2, &j[i_ * j_dim1 + 1], &j[i_ * j_dim1 + 1]);
      }
      // Computing 2nd power 
      d_1 = t;
      v[l] = (e + v[m]) * (d_1 * d_1);
      if (i_ == 1) {
        goto L290;
      }
      l = h1 + ipiv1;
      if (ipivi < ipiv1) {
        l += (ipiv1 - ipivi) * (ipiv1 + ipivi - 3) / 2;
      }
      m = l + smh;
      //             ***  v(l) = h(ipivot(i), ipivot(1))  *** 
      //             ***  v(m) = s(ipivot(i), ipivot(1))  *** 
      v[l] = t * (rdof1 * j[i_ * j_dim1 + 1] + v[m]) * t1;
      if (i_ == 2) {
        goto L290;
      }
      im1 = i_ - 1;
      i_2 = im1;
      for (k = 2; k <= i_2; ++k) {
        ipk = ipiv0 + k;
        ipivk = iv[ipk];
        l = h1 + ipivk;
        if (ipivi < ipivk) {
          l += (ipivk - ipivi) * (ipivk + ipivi - 3) / 2;
        }
        m = l + smh;
        //                  ***  v(l) = h(ipivot(i), ipivot(k))  *** 
        //                  ***  v(m) = s(ipivot(i), ipivot(k))  *** 
        km1 = k - 1;
        rdk = rd0 + k;
        v[l] = t * (dotprd(&km1, &j[i_ * j_dim1 + 1], &j[k * j_dim1 + 1]
        ) + v[rdk] * j[k + i_ * j_dim1] + v[m]) / d_[ipivk];
      }
L290:
      ;
    }

    //  ***  compute actual goldfeld-quandt-trotter step  *** 

L300:
    h1 = iv[h_];
    dig1 = iv[dig];
    lmat1 = iv[lmat];
    gqtstp(&d_[1], &v[dig1], &v[h1], &iv[kagqt], &v[lmat1], p, &v[step1], &
      v[1], &v[w1]);


    //  ***  compute r(x0 + step)  *** 

L310:
    if (iv[irc] == 6) {
      goto L350;
    }
    x01 = iv[x0];
    step1 = iv[step];
    vaxpy(p, &x[1], one, &v[step1], &v[x01]);
    ++iv[nfcall];
    iv[1] = 1;
    iv[toobig] = 0;
    goto L999;

    // . . . . . . . . . . . . .  assess candidate step  . . . . . . . . . . .

L350:
    step1 = iv[step];
    lstgst = iv[stlstg];
    x01 = iv[x0];
    assess(&d_[1], &iv[1], p, &v[step1], &v[lstgst], &v[1], &x[1], &v[x01]);

    //  ***  if necessary, switch models and/or restore r  *** 

    if (iv[switch_] == 0) {
      goto L360;
    }
    //
    //    iv[h_] = -(i_1 = iv[h_], abs(i_1));
    //
    iv[h_] = -abs(iv[h_]);
    iv[sused] += 2;
    vcopy(nvsave, &v[1], &v[vsave1]);
L360:
    if (iv[restor] == 0) {
      goto L390;
    }
    rsave1 = iv[rsave];
    vcopy(*n, &r_[1], &v[rsave1]);
L390:
    l = iv[irc] - 4;
    stpmod = iv[model];
    if (l > 0) {
      switch (static_cast<int>(l)) {
      case 1:  goto L410;
      case 2:  goto L440;
      case 3:  goto L450;
      case 4:  goto L450;
      case 5:  goto L450;
      case 6:  goto L450;
      case 7:  goto L450;
      case 8:  goto L450;
      case 9:  goto L640;
      case 10:  goto L570;
      }
    }

    //  ***  decide whether to change models  *** 

    e = v[preduc] - v[fdif];
    sstep = iv[lky];
    s1 = iv[s];
    slvmul(p, &v[sstep], &v[s1], &v[step1]);
    sttsst = half * dotprd(p, &v[step1], &v[sstep]);
    if (iv[model] == 1) {
      sttsst = -sttsst;
    }
    //
    //    if ((d_1 = e + sttsst, abs(d_1)) * v[fuzz] >= abs(e)) {
    //
    if (fabs(e + sttsst) * v[fuzz] >= fabs(e)) {
      goto L400;
    }

    //     ***  switch models  *** 

    iv[model] = 3 - iv[model];
    if (iv[model] == 1) {
      iv[kagqt] = -1;
    }
    if (iv[model] == 2 && iv[kalm] > 0) {
      iv[kalm] = 0;
    }
    if (-2 < l) {
      goto L480;
    }
    //
    //    iv[h_] = -(i_1 = iv[h_], abs(i_1));
    //
    iv[h_] = -abs(iv[h_]);
    iv[sused] += 2;
    vcopy(nvsave, &v[vsave1], &v[1]);
    goto L420;

L400:
    if (-3 < l) {
      goto L480;
    }

    //     ***  recompute step with decreased radius  *** 

    v[radius] = v[radfac] * v[dstnrm];
    goto L190;

    //  ***  recompute step, saving v values and r if necessary  *** 

L410:
    v[radius] = v[radfac] * v[dstnrm];
L420:
    if (v[f] >= v[f0]) {
      goto L190;
    }
    rsave1 = iv[rsave];
    vcopy(*n, &v[rsave1], &r_[1]);
    goto L190;

    //  ***  compute step of length v(lmax0) for singular convergence test 

L440:
    v[radius] = v[lmax0];
    goto L210;

    //  ***  convergence or false convergence  *** 

L450:
    iv[cnvcod] = l;
    if (v[f] >= v[f0]) {
      goto L700;
    }
    if (iv[xirc] == 14) {
      goto L700;
    }
    iv[xirc] = 14;

    // . . . . . . . . . . . .  process acceptable step  . . . . . . . . . . .

L480:
    iv[covmat] = 0;

    //  ***  set  lky = (j(x0)**t) * r(x)  *** 

    lky1 = iv[lky];
    if (iv[kalm] >= 0) {
      goto L500;
    }

    //     ***  jacobian has not been modified  *** 

    i_1 = *p;
    for (i_ = 1; i_ <= i_1; ++i_) {
      v[lky1] = dotprd(n, &j[i_ * j_dim1 + 1], &r_[1]);
      ++lky1;
    }
    goto L510;

    //  ***  qrfact has been applied to j.  store copy of r in qtr and  *** 
    //  ***  apply q to it.                                             *** 

L500:
    qtr1 = iv[qtr];
    vcopy(*n, &v[qtr1], &r_[1]);
    qapply(nn, n, p, &j[j_offset], &v[qtr1], &iv[ierr]);

    //  ***  multiply top p-vector in qtr by permuted upper triangle    *** 
    //  ***  stored by qrfact in j and rd.                              *** 

    rd1 = iv[rd];
    temp1 = iv[stlstg];
    rptmul(3, &iv[ipivot], &j[j_offset], nn, p, &v[rd1], &v[qtr1], &v[lky1], &v[temp1]);

    //  ***  see whether to set v(radfac) by gradient tests  *** 

L510:
    if (iv[irc] != 3) {
      goto L560;
    }
    step1 = iv[step];
    temp1 = iv[stlstg];
    temp2 = iv[x0];

    //     ***  set  temp1 = hessian * step  for use in gradient tests  *** 

    if (stpmod == 2) {
      goto L530;
    }

    //        ***  step computed using gauss-newton model  *** 
    //        ***  -- qrfact has been applied to j         *** 

    rd1 = iv[rd];
    rptmul(2, &iv[ipivot], &j[j_offset], nn, p, &v[rd1], &v[step1], &v[
      temp1], &v[temp2]);
      goto L560;

      //     ***  step computed using augmented model  *** 

L530:
      h1 = iv[h_];
      k = temp2;
      i_1 = *p;
      for (i_ = 1; i_ <= i_1; ++i_) {
        v[k] = d_[i_] * v[step1];
        ++k;
        ++step1;
      }
      slvmul(p, &v[temp1], &v[h1], &v[temp2]);
      i_1 = *p;
      for (i_ = 1; i_ <= i_1; ++i_) {
        v[temp1] = d_[i_] * v[temp1];
        ++temp1;
      }

      //  ***  save old gradient and compute new one  *** 

L560:
      ++iv[ngcall];
      g1 = iv[g];
      g01 = iv[w];
      vcopy(*p, &v[g01], &v[g1]);
      iv[1] = 2;
      goto L999;

      //  ***  initializations -- g0 = g - g0, etc.  *** 

L570:
      g01 = iv[w];
      g1 = iv[g];
      vaxpy(p, &v[g01], negone, &v[g01], &v[g1]);
      step1 = iv[step];
      temp1 = iv[stlstg];
      temp2 = iv[x0];
      if (iv[irc] != 3) {
        goto L600;
      }

      //  ***  set v(radfac) by gradient tests  *** 

      //     ***  set  temp1 = d**-1 * (hessian * step  +  (g(x0) - g(x)))  *** 

      k = temp1;
      l = g01;
      i_1 = *p;
      for (i_ = 1; i_ <= i_1; ++i_) {
        v[k] = (v[k] - v[l]) / d_[i_];
        ++k;
        ++l;
      }

      //        ***  do gradient tests  *** 

      if (v2norm(p, &v[temp1]) <= v[dgnorm] * v[tuner4]) {
        goto L590;
      }
      if (dotprd(p, &v[g1], &v[step1]) >= v[gtstep] * v[tuner5]) {
        goto L600;
      }
L590:
      v[radfac] = v[incfac];

      //  ***  finish computing lky = ((j(x) - j(x0))**t) * r  *** 

      //     ***  currently lky = (j(x0)**t) * r  *** 

L600:
      lky1 = iv[lky];
      vaxpy(p, &v[lky1], negone, &v[lky1], &v[g1]);

      //  ***  determine sizing factor v(size)  *** 

      //     ***  set temp1 = s * step  *** 
      s1 = iv[s];
      slvmul(p, &v[temp1], &v[s1], &v[step1]);

      //
      //    t1 = (d_1 = dotprd(p, &v[step1], &v[temp1]), abs(d_1));
      //
      t1 = fabs(dotprd(p, &v[step1], &v[temp1]));
      //
      //    t = (d_1 = dotprd(p, &v[step1], &v[lky1]), abs(d_1));
      //
      t = fabs(dotprd(p, &v[step1], &v[lky1]));
      v[size] = one;
      if (t < t1) {
        v[size] = t / t1;
      }

      //  ***  update s  *** 

      slupdt(&v[s1], &v[cosmin], p, &v[size], &v[step1], &v[temp1], &v[temp2], 
        &v[g01], &v[wscale], &v[lky1]);
      iv[1] = 2;
      goto L150;

      // . . . . . . . . . . . . . .  misc. details  . . . . . . . . . . . . . .

      //  ***  bad parameters to assess  *** 

L640:
      iv[1] = 14;
      goto L900;

      //  ***  convergence obtained -- compute covariance matrix if desired *** 

L700:
      if (iv[covreq] == 0 && iv[covprt] == 0) {
        goto L760;
      }
      if (iv[covmat] != 0) {
        goto L760;
      }
      if (iv[cnvcod] >= 7) {
        goto L760;
      }
      iv[mode] = 0;
L710:
      covclc(&i_, &d_[1], &iv[1], &j[j_offset], n, nn, p, &r_[1], &v[1], &x[
        1]);
        switch (static_cast<int>(i_)) {
        case 1:  goto L720;
        case 2:  goto L720;
        case 3:  goto L740;
        case 4:  goto L750;
        }
L720:
        ++iv[nfcov];
        ++iv[nfcall];
        iv[restor] = i_;
        iv[1] = 1;
        goto L999;

L730:
        if (iv[restor] == 1 || iv[toobig] != 0) {
          goto L710;
        }
        iv[nfgcal] = iv[nfcall];
L740:
        ++iv[ngcov];
        ++iv[ngcall];
        iv[1] = 2;
        goto L999;

L750:
        iv[mode] = 0;
        if (iv[niter] == 0) {
          iv[mode] = -1;
        }

L760:
        iv[1] = iv[cnvcod];
        iv[cnvcod] = 0;

        //  ***  print summary of final iteration and other requested items  *** 

L900:
L999:
        return 0;

  } /* nl2itr */

  int
    assess(double *d_, int *iv, int *p, double *step, double *stlstg, double *v, double *x, double *x0)
  {
    /* Initialized data */

    const double half = .5;
    const double one = 1.;
    const double two = 2.;
    const double zero = 0.;
    const int irc = 3;
    const int mlstgd = 4;
    const int model = 5;
    const int nfcall = 6;
    const int nfgcal = 7;
    const int radinc = 8;
    const int restor = 9;
    const int stage = 10;
    const int stglim = 11;
    const int switch_ = 12;
    const int toobig = 2;
    const int xirc = 13;
    const int afctol = 31;
    const int decfac = 22;
    const int dstnrm = 2;
    const int dst0 = 3;
    const int dstsav = 18;
    const int f = 10;
    const int fdif = 11;
    const int flstgd = 12;
    const int f0 = 13;
    const int gtslst = 14;
    const int gtstep = 4;
    const int incfac = 23;
    const int lmax0 = 35;
    const int nreduc = 6;
    const int plstgd = 15;
    const int preduc = 7;
    const int radfac = 16;
    const int rdfcmn = 24;
    const int rdfcmx = 25;
    const int reldx = 17;
    const int rfctol = 32;
    const int stppar = 5;
    const int tuner1 = 26;
    const int tuner2 = 27;
    const int tuner3 = 28;
    const int xctol = 33;
    const int xftol = 34;

    /* System generated locals */
    int i_1;
    double d_1, d_2;

    /* Local variables */
    double emax, xmax, rfac1;
    int i_;
    bool goodx;
    double reldx1;
    int nfc;
    double gts;


    //  ***  assess candidate step (nl2sol version 2.2)  *** 


    //  ***  purpose  *** 

    //        this subroutine is called by an unconstrained minimization 
    //             of decreases) so far this iteration. 
    // iv(restor) (out) set to 0 unless x and v(f) have been restored, in 
    //             which case assess sets iv(restor) = 1. 
    //  iv(stage) (i/o) count of the number of models tried so far in the 
    //             current iteration. 
    // iv(stglim) (in)  maximum number of models to consider. 
    // iv(switch) (out) set to 0 unless a new model is being tried and it 
    //             gives a smaller function value than the previous model, 
    //             in which case assess sets iv(switch) = 1. 
    // iv(toobig) (in)  is nonzero if step was too big (e.g. if it caused 
    //             overflow). 
    //   iv(xirc) (i/o) value that iv(irc) would have in the absence of 
    //             convergence, false convergence, and oversized steps. 

    //  ***  v values referenced  *** 

    // v(afctol) (in)  absolute function convergence tolerance.  if the 
    //             absolute value of the current function value v(f) is less 
    //             than v(afctol), then assess returns with iv(irc) = 10. 
    // v(decfac) (in)  factor by which to decrease radius when iv(toobig) is 
    //             nonzero. 
    // v(dstnrm) (in)  the 2-norm of d*step. 
    // v(dstsav) (i/o) value of v(dstnrm) on saved step. 
    //   v(dst0) (in)  the 2-norm of d times the newton step (when defined, 
    //             i.e., for v(nreduc) .ge. 0). 
    //      v(f) (i/o) on both input and output, v(f) is the objective func- 
    //             tion value at x.  if x is restored to a previous value, 
    //             then v(f) is restored to the corresponding value. 
    //   v(fdif) (out) the function reduction v(f0) - v(f) (for the output 
    //             value of v(f) if an earlier step gave a bigger function 
    //             decrease, and for the input value of v(f) otherwise). 
    // v(flstgd) (i/o) saved value of v(f). 
    //     v(f0) (in)  objective function value at start of iteration. 
    // v(gtslst) (i/o) value of v(gtstep) on saved step. 
    // v(gtstep) (in)  inner product between step and gradient. 
    // v(incfac) (in)  minimum factor by which to increase radius. 
    //  v(lmax0) (in)  maximum reasonable step size (and initial step bound). 
    //             what was predicted, if a return with iv(irc) = 7, 8, 9, 
    //             or 10 does not occur, if v(dstnrm) .gt. v(lmax0), and if 
    //             v(preduc) .le. v(rfctol) * abs(v(f0)), then assess re- 
    //             turns with iv(irc) = 11.  if so doing appears worthwhile, 
    //             then assess repeats this test with v(preduc) computed for 
    //             a step of length v(lmax0) (by a return with iv(irc) = 6). 
    // v(nreduc) (i/o)  function reduction predicted by quadratic model for 
    //             newton step.  if assess is called with iv(irc) = 6, i.e., 
    //             use in the singular convervence test, then v(nreduc) is 
    //             set to -v(preduc) before the latter is restored. 
    // v(plstgd) (i/o) value of v(preduc) on saved step. 
    // v(preduc) (i/o) function reduction predicted by quadratic model for 
    //             current step. 
    // v(radfac) (out) factor to be used in determining the new radius, 
    //             which should be v(radfac)*dst, where  dst  is either the 
    //             output value of v(dstnrm) or the 2-norm of 
    //             diag(newd)*step  for the output value of step and the 
    //             updated version, newd, of the scale vector d.  for 
    //             iv(irc) = 3, v(radfac) = 1.0 is returned. 
    // v(rdfcmn) (in)  minimum value for v(radfac) in terms of the input 
    //             value of v(dstnrm) -- suggested value = 0.1. 
    // v(rdfcmx) (in)  maximum value for v(radfac) -- suggested value = 4.0. 
    //  v(reldx) (out) scaled relative change in x caused by step, computed 
    //             by function  reldst  as 
    //                 max (d(i)*abs(x(i)-x0(i)), 1 .le. i .le. p) / 
    //                    max (d(i)*(abs(x(i))+abs(x0(i))), 1 .le. i .le. p). 
    //             puted using the output (possibly restored) values of x 
    //             and step.  otherwise it is computed using the input 
    //             values. 
    // iv(mxiter) 
    // v(rfctol) (in)  relative function convergence tolerance.  if the 
    //             actual function reduction is at most twice what was pre- 
    //             dicted and  v(nreduc) .le. v(rfctol)*abs(v(f0)),  then 
    //             assess returns with iv(irc) = 8 or 9.  see also v(lmax0). 
    // v(stppar) (in)  marquardt parameter -- 0 means full newton step. 
    // v(tuner1) (in)  tuning constant used to decide if the function 
    //             reduction was much less than expected.  suggested 
    //             value = 0.1. 
    // v(tuner2) (in)  tuning constant used to decide if the function 
    //             reduction was large enough to accept step.  suggested 
    //             value = 10**-4. 
    // v(tuner3) (in)  tuning constant used to decide if the radius 
    //             should be increased.  suggested value = 0.75. 
    //  v(xctol) (in)  x-convergence criterion.  if step is a newton step 
    //             (v(stppar) = 0) having v(reldx) .le. v(xctol) and giving 
    //             at most twice the predicted function decrease, then 
    //             assess returns iv(irc) = 7 or 9. 
    //  v(xftol) (in)  false convergence tolerance.  if step gave no or only 
    //             a small function decrease and v(reldx) .lt. v(xftol), 
    //             then assess returns with iv(irc) = 12. 

    // -------------------------------  notes  -------------------------------

    //  ***  application and usage restrictions  *** 
    //        this routine is called as part of the nl2sol (nonlinear 
    //     least-squares) package.  it may be used in any unconstrained 
    //     minimization solver that uses dogleg, goldfeld-quandt-trotter, 
    //     or levenberg-marquardt steps. 

    //  ***  algorithm notes  *** 

    //        see (1) for further discussion of the assessing and model 
    //     switching strategies.  while nl2sol considers only two models, 
    //     assess is designed to handle any number of models. 

    //  ***  usage notes  *** 

    //        on the first call of an iteration, only the i/o variables 
    //     step, x, iv(irc), iv(model), v(f), v(dstnrm), v(gtstep), and 
    //     v(preduc) need have been initialized.  between calls, no i/o 
    //     values execpt step, x, iv(model), v(f) and the stopping toler- 
    //     ances should be changed. 
    //        after a return for convergence or false convergence, one can 
    //     change the stopping tolerances and call assess again, in which 
    //     case the stopping tests will be repeated. 

    //  ***  references  *** 

    //     (1) dennis, j.e., jr., gay, d.m., and welsch, r.e. (1981), 
    //        an adaptive nonlinear least-squares algorithm, 
    //        acm trans. math. software, vol. 7, no. 3. 

    //     (2) powell, m.j.d. (1970)  a fortran subroutine for solving 
    //        systems of nonlinear algebraic equations, in numerical 
    //        methods for nonlinear algebraic equations, edited by 
    //        p. rabinowitz, gordon and breach, london. 

    //  ***  history  *** 

    //        john dennis designed much of this routine, starting with 
    //     ideas in (2). roy welsch suggested the model switching strategy. 
    //        david gay and stephen peters cast this subroutine into a more 
    //     portable form (winter 1977), and david gay cast it into its 
    //     present form (fall 1978). 

    //  ***  general  *** 

    //     this subroutine was written in connection with research 
    //     supported by the national science foundation under grants 
    //     mcs-7600324, dcr75-10143, 76-1431ss, mcs76-11989, and 
    //     mcs-7906671. 

    // ------------------------  external quantities  ------------------------

    //  ***  external functions and subroutines  *** 
    //
    // vcopy.... copies one vector to another. 

    // --------------------------  local variables  --------------------------

    /* Parameter adjustments */
    --iv;
    --x0;
    --x;
    --stlstg;
    --step;
    --d_;
    --v;

    /* Function Body */

    // +++++++++++++++++++++++++++++++  body  ++++++++++++++++++++++++++++++++


    nfc = iv[nfcall];
    iv[switch_] = 0;
    iv[restor] = 0;
    rfac1 = one;
    goodx = true;
    i_ = iv[irc];

    if (i_ >= 1 && i_ <= 12) {
      switch (static_cast<int>(i_)) {
      case 1:  goto L20;
      case 2:  goto L30;
      case 3:  goto L10;
      case 4:  goto L10;
      case 5:  goto L40;
      case 6:  goto L360;
      case 7:  goto L290;
      case 8:  goto L290;
      case 9:  goto L290;
      case 10:  goto L290;
      case 11:  goto L290;
      case 12:  goto L140;
      }
    }
    iv[irc] = 13;
    goto L999;

    //  ***  initialize for new iteration  *** 

L10:
    iv[stage] = 1;
    iv[radinc] = 0;
    v[flstgd] = v[f0];
    if (iv[toobig] == 0) {
      goto L90;
    }
    iv[stage] = -1;
    iv[xirc] = i_;
    goto L60;

    //  ***  step was recomputed with new model or smaller radius  *** 
    //  ***  first decide which  *** 

L20:
    if (iv[model] != iv[mlstgd]) {
      goto L30;
    }
    //        ***  old model retained, smaller radius tried  *** 
    //        ***  do not consider any more new models this iteration  *** 
    iv[stage] = iv[stglim];
    iv[radinc] = -1;
    goto L90;

    //  ***  a new model is being tried.  decide whether to keep it.  *** 

L30:
    ++iv[stage];

    //     ***  now we add the possibiltiy that step was recomputed with  *** 
    //     ***  the same model, perhaps because of an oversized step.     *** 

L40:
    if (iv[stage] > 0) {
      goto L50;
    }

    //        ***  step was recomputed because it was too big.  *** 

    if (iv[toobig] != 0) {
      goto L60;
    }

    //        ***  restore iv(stage) and pick up where we left off.  *** 

    iv[stage] = -iv[stage];
    i_ = iv[xirc];
    switch (static_cast<int>(i_)) {
    case 1:  goto L20;
    case 2:  goto L30;
    case 3:  goto L90;
    case 4:  goto L90;
    case 5:  goto L70;
    }

L50:
    if (iv[toobig] == 0) {
      goto L70;
    }

    //  ***  handle oversize step  *** 

    if (iv[radinc] > 0) {
      goto L80;
    }
    iv[stage] = -iv[stage];
    iv[xirc] = iv[irc];

L60:
    v[radfac] = v[decfac];
    --iv[radinc];
    iv[irc] = 5;
    goto L999;

L70:
    if (v[f] < v[flstgd]) {
      goto L90;
    }

    //     *** the new step is a loser.  restore old model.  *** 

    if (iv[model] == iv[mlstgd]) {
      goto L80;
    }
    iv[model] = iv[mlstgd];
    iv[switch_] = 1;

    //     ***  restore step, etc. only if a previous step decreased v(f). 

L80:
    if (v[flstgd] >= v[f0]) {
      goto L90;
    }
    iv[restor] = 1;
    v[f] = v[flstgd];
    v[preduc] = v[plstgd];
    v[gtstep] = v[gtslst];
    if (iv[switch_] == 0) {
      rfac1 = v[dstnrm] / v[dstsav];
    }
    v[dstnrm] = v[dstsav];
    nfc = iv[nfgcal];
    goodx = false;


    //  ***  compute relative change in x by current step  *** 

L90:
    reldx1 = reldst(p, &d_[1], &x[1], &x0[1]);

    //  ***  restore x and step if necessary  *** 

    if (goodx) {
      goto L105;
    }
    i_1 = *p;
    for (i_ = 1; i_ <= i_1; ++i_) {
      step[i_] = stlstg[i_];
      x[i_] = x0[i_] + stlstg[i_];
    }

L105:
    v[fdif] = v[f0] - v[f];
    if (v[fdif] > v[tuner2] * v[preduc]) {
      goto L120;
    }

    //        ***  no (or only a trivial) function decrease 
    //        ***  -- so try new model or smaller radius 

    v[reldx] = reldx1;
    if (v[f] < v[f0]) {
      goto L110;
    }
    iv[mlstgd] = iv[model];
    v[flstgd] = v[f];
    v[f] = v[f0];
    vcopy(*p, &x[1], &x0[1]);
    iv[restor] = 1;
    goto L115;
L110:
    iv[nfgcal] = nfc;
L115:
    iv[irc] = 1;
    if (iv[stage] < iv[stglim]) {
      goto L130;
    }
    iv[irc] = 5;
    --iv[radinc];
    goto L130;

    //  ***  nontrivial function decrease achieved  *** 

L120:
    iv[nfgcal] = nfc;
    rfac1 = one;
    if (goodx) {
      v[reldx] = reldx1;
    }
    v[dstsav] = v[dstnrm];
    if (v[fdif] > v[preduc] * v[tuner1]) {
      goto L200;
    }

    //  ***  decrease was much less than predicted -- either change models 
    //  ***  or accept step with decreased radius. 

    if (iv[stage] >= iv[stglim]) {
      goto L125;
    }
    //        ***  consider switching models  *** 
    iv[irc] = 2;
    goto L130;

    //     ***  accept step with decreased radius  *** 

L125:
    iv[irc] = 4;

    //  ***  set v(radfac) to fletcher*s decrease factor  *** 

L130:
    iv[xirc] = iv[irc];
    emax = v[gtstep] + v[fdif];
    v[radfac] = half * rfac1;

    if (emax < v[gtstep]) {
      // Computing MAX 
      d_1 = v[rdfcmn], d_2 = half * v[gtstep] / emax;
      v[radfac] = rfac1 * max(d_1,d_2);
    }

    //  ***  do false convergence test  *** 

L140:
    if (v[reldx] <= v[xftol]) {
      goto L160;
    }
    iv[irc] = iv[xirc];
    if (v[f] < v[f0]) {
      goto L230;
    }
    goto L300;

L160:
    iv[irc] = 12;
    goto L310;

    //  ***  handle good function decrease  *** 

L200:
    if (v[fdif] < -v[tuner3] * v[gtstep]) {
      goto L260;
    }

    //     ***  increasing radius looks worthwhile.  see if we just 
    //     ***  recomputed step with a decreased radius or restored step 
    //     ***  after recomputing it with a larger radius. 

    if (iv[radinc] < 0) {
      goto L260;
    }
    if (iv[restor] == 1) {
      goto L260;
    }

    //        ***  we did not.  try a longer step unless this was a newton 
    //        ***  step. 

    v[radfac] = v[rdfcmx];
    gts = v[gtstep];

    if (v[fdif] < (half / v[radfac] - one) * gts) {
      // Computing MAX 
      d_1 = v[incfac], d_2 = half * gts / (gts + v[fdif]);
      v[radfac] = max(d_1,d_2);
    }
    iv[irc] = 4;
    if (v[stppar] == zero) {
      goto L300;
    }
    //             ***  step was not a newton step.  recompute it with 
    //             ***  a larger radius. 
    iv[irc] = 5;
    ++iv[radinc];

    //  ***  save values corresponding to good step  *** 

L230:
    v[flstgd] = v[f];
    iv[mlstgd] = iv[model];
    vcopy(*p, &stlstg[1], &step[1]);
    v[dstsav] = v[dstnrm];
    iv[nfgcal] = nfc;
    v[plstgd] = v[preduc];
    v[gtslst] = v[gtstep];
    goto L300;

    //  ***  accept step with radius unchanged  *** 

L260:
    v[radfac] = one;
    iv[irc] = 3;
    goto L300;

    //  ***  come here for a restart after convergence  *** 

L290:
    iv[irc] = iv[xirc];
    if (v[dstsav] >= zero) {
      goto L310;
    }
    iv[irc] = 12;
    goto L310;

    //  ***  perform convergence tests  *** 

L300:
    iv[xirc] = iv[irc];
L310:
    //
    //     if ((d_1 = v[f], abs(d_1)) < v[afctol]) {
    //
    if (fabs(v[f]) < v[afctol]) {
      iv[irc] = 10;
    }
    if (half * v[fdif] > v[preduc]) {
      goto L999;
    }
    //
    //     emax = v[rfctol] * (d_1 = v[f0], abs(d_1));
    //
    emax = v[rfctol] * fabs(v[f0]);
    if (v[dstnrm] > v[lmax0] && v[preduc] <= emax) {
      iv[irc] = 11;
    }
    if (v[dst0] < zero) {
      goto L320;
    }
    i_ = 0;

    if ( (v[nreduc] > zero && v[nreduc] <= emax) || (v[nreduc] == zero && v[preduc] == zero) ) {
      i_ = 2;
    }

    if (v[stppar] == zero && v[reldx] <= v[xctol] && goodx) {
      ++i_;
    }
    if (i_ > 0) {
      iv[irc] = i_ + 6;
    }

    //  ***  consider recomputing step of length v(lmax0) for singular 
    //  ***  convergence test. 

L320:
    //
    //    if ((i_1 = iv[irc] - 3, abs(i_1)) > 2 && iv[irc] != 12) {
    //
    if (abs(iv[irc] - 3) > 2 && iv[irc] != 12) {
      goto L999;
    }
    if (v[dstnrm] > v[lmax0]) {
      goto L330;
    }
    if (v[preduc] >= emax) {
      goto L999;
    }
    if (v[dst0] <= zero) {
      goto L340;
    }
    if (half * v[dst0] <= v[lmax0]) {
      goto L999;
    }
    goto L340;
L330:
    if (half * v[dstnrm] <= v[lmax0]) {
      goto L999;
    }
    xmax = v[lmax0] / v[dstnrm];
    if (xmax * (two - xmax) * v[preduc] >= emax) {
      goto L999;
    }
L340:
    if (v[nreduc] < zero) {
      goto L370;
    }

    //  ***  recompute v(preduc) for use in singular convergence test  *** 

    v[gtslst] = v[gtstep];
    v[dstsav] = v[dstnrm];
    if (iv[irc] == 12) {
      v[dstsav] = -v[dstsav];
    }
    v[plstgd] = v[preduc];
    iv[irc] = 6;
    vcopy(*p, &stlstg[1], &step[1]);
    goto L999;

    //  ***  perform singular convergence test with recomputed v(preduc)  *** 

L360:
    v[gtstep] = v[gtslst];
    //
    //    v[dstnrm] = (d_1 = v[dstsav], abs(d_1));
    //
    v[dstnrm] = fabs(v[dstsav]);
    vcopy(*p, &step[1], &stlstg[1]);
    iv[irc] = iv[xirc];
    if (v[dstsav] <= zero) {
      iv[irc] = 12;
    }
    v[nreduc] = -v[preduc];
    v[preduc] = v[plstgd];
L370:
    //
    //    if (-v[nreduc] <= v[rfctol] * (d_1 = v[f0], abs(d_1))) {
    //
    if (-v[nreduc] <= v[rfctol] * fabs(v[f0])) {
      iv[irc] = 11;
    }

L999:
    return 0;

  } /* assess */

  int
    covclc(int *covirc, double *d_, int *iv, double *j, int *n, int *nn, int *p, double *r_, double *v, double *x)
  {
    /* Initialized data */

    const double half = .5;
    const double negpt5 = -.5;
    const double one = 1.;
    const double two = 2.;
    const double zero = 0.;
    const int covmat = 26;
    const int covreq = 15;
    const int delta = 50;
    const int delta0 = 44;
    const int dltfdc = 40;
    const int f = 10;
    const int fx = 46;
    const int g = 28;
    const int h_ = 44;
    const int ierr = 32;
    const int ipivot = 61;
    const int ipiv0 = 60;
    const int kagqt = 35;
    const int kalm = 36;
    const int lmat = 58;
    const int mode = 38;
    const int nfgcal = 7;
    const int qtr = 49;
    const int rd = 51;
    const int rsave = 52;
    const int savei = 54;
    const int switch_ = 12;
    const int toobig = 2;
    const int w = 59;
    const int xmsave = 49;

    /* System generated locals */
    int j_dim1, j_offset, i_1, i_2, i_3;

    /* Local variables */
    int kind, mm1o2, pp1o2, stpi, stpm, i_, k, l, m;
    double t;
    bool havej;
    int ipivi, ipivk, g1;
    int w0, w1, gsave1, hc, gp, kl;
    double wk;
    int wl;
    int rd1;
    int ip1, mm1;
    double del;
    int hmi, irc, hpi, hpm, cov, stp0, qtr1;


    //  ***  compute covariance matrix for nl2itr (nl2sol version 2.2)  *** 

    //  ***  let k = iabs(iv(covreq).  for k .le. 2, a finite-difference 
    //  ***  hessian h is computed (using func. and grad. values if 
    //  ***  iv(covreq) is nonnegative, and using only func. values if 
    //  ***  iv(covreq) is negative).  for scale = 2*f(x) / max(1, n-p), 
    //  ***  where 2*f(x) is the residual sum of squares, covclc computes... 
    //  ***             k = 0 or 1...  scale * h**-1 * (j**t * j) * h**-1. 
    //  ***             k = 2...  scale * h**-1. 
    //  ***             k .ge. 3...  scale * (j**t * j)**-1. 

    //  ***  external subroutines  *** 

    // linvrt... invert lower triangular matrix. 
    // litvmu... apply inverse-transpose of compact lower triang. matrix. 
    // livmul... apply inverse of compact lower triang. matrix. 
    // lsqrt.... compute cholesky factor of (lower triang. of) a sym. matrix. 
    // ltsqar... given lower triang. matrix l, compute (l**t)*l. 
    // qrfact... compute qr decomposition of a matrix. 
    // vcopy.... copy one vector to another. 
    // vscopy... set all elements of a vector to a scalar. 

    //  ***  subscripts for iv and v  *** 

    /* Parameter adjustments */
    --iv;
    --r_;
    --x;
    j_dim1 = *nn;
    j_offset = j_dim1 + 1;
    j -= j_offset;
    --d_;
    --v;

    /* Function Body */

    // +++++++++++++++++++++++++++++++  body  ++++++++++++++++++++++++++++++++

    *covirc = 4;
    kind = iv[covreq];
    m = iv[mode];
    if (m > 0) {
      goto L10;
    }
    iv[kagqt] = -1;
    if (iv[kalm] > 0) {
      iv[kalm] = 0;
    }
    if (abs(kind) >= 3) {
      goto L300;
    }
    v[fx] = v[f];
    k = iv[rsave];
    vcopy(*n, &v[k], &r_[1]);
L10:
    if (m > *p) {
      goto L200;
    }
    if (kind < 0) {
      goto L100;
    }

    //  ***  compute finite-difference hessian using both function and 
    //  ***  gradient values. 

    gsave1 = iv[w] + *p;
    g1 = iv[g];
    if (m > 0) {
      goto L15;
    }
    //        ***  first call on covclc.  set gsave = g, take first step  *** 
    vcopy(*p, &v[gsave1], &v[g1]);
    iv[switch_] = iv[nfgcal];
    goto L80;

L15:
    del = v[delta];
    x[m] = v[xmsave];
    if (iv[toobig] == 0) {
      goto L30;
    }

    //     ***  handle oversize v(delta)  *** 

    if (del * x[m] > zero) {
      goto L20;
    }
    //             ***  we already tried shrinking v(delta), so quit  *** 
    iv[covmat] = -2;
    goto L190;

    //        ***  try shrinking v(delta)  *** 
L20:
    del = negpt5 * del;
    goto L90;

L30:
    cov = iv[lmat];
    gp = g1 + *p - 1;

    //  ***  set  g = (g - gsave)/del  *** 

    i_1 = gp;
    for (i_ = g1; i_ <= i_1; ++i_) {
      v[i_] = (v[i_] - v[gsave1]) / del;
      ++gsave1;
    }

    //  ***  add g as new col. to finite-diff. hessian matrix  *** 

    k = cov + m * (m - 1) / 2;
    l = k + m - 2;
    if (m == 1) {
      goto L60;
    }

    //  ***  set  h(i,m) = 0.5 * (h(i,m) + g(i))  for i = 1 to m-1  *** 

    i_1 = l;
    for (i_ = k; i_ <= i_1; ++i_) {
      v[i_] = half * (v[i_] + v[g1]);
      ++g1;
    }

    //  ***  add  h(i,m) = g(i)  for i = m to p  *** 

L60:
    ++l;
    i_1 = *p;
    for (i_ = m; i_ <= i_1; ++i_) {
      v[l] = v[g1];
      l += i_;
      ++g1;
    }

L80:
    ++m;
    iv[mode] = m;
    if (m > *p) {
      goto L190;
    }

    //  ***  choose next finite-difference step, return to get g there  *** 

    // Computing MAX 
    //
    //    d_2 = one / d_[m], d_3 = (d_1 = x[m], abs(d_1));
    //    del = v[delta0] * max(d_2,d_3);
    //
    del = v[delta0] * max(one/d_[m],fabs(x[m]));

    if (x[m] < zero) {
      del = -del;
    }
    v[xmsave] = x[m];
L90:
    x[m] += del;
    v[delta] = del;
    *covirc = 2;
    goto L999;

    //  ***  compute finite-difference hessian using function values only. 

L100:
    stp0 = iv[w] + *p - 1;
    mm1 = m - 1;
    mm1o2 = m * mm1 / 2;
    if (m > 0) {
      goto L105;
    }
    //        ***  first call on covclc.  *** 
    iv[savei] = 0;
    goto L180;

L105:
    i_ = iv[savei];
    // PJ: Does this fix the bug ? 
    cov = iv[lmat];
    if (i_ > 0) {
      goto L160;
    }
    if (iv[toobig] == 0) {
      goto L120;
    }

    //     ***  handle oversize step  *** 

    stpm = stp0 + m;
    del = v[stpm];

    //
    // BUG ALERT !  BUG ALERT !  BUG ALERT ! 
    //
    //
    // x() is dimensioned to have p elements !! The saved value is in v(xmsave) !
    //

    if (del * v[xmsave] > zero) {
      goto L110;
    }
    //             ***  we already tried shrinking the step, so quit  *** 
    iv[covmat] = -2;
    goto L999;

    //        ***  try shrinking the step  *** 
L110:
    del = negpt5 * del;

    // BUG ALERT !  BUG ALERT !  BUG ALERT ! 
    //
    // x() is dimensioned to have p elements !! The saved value is in v(xmsave) !
    //
    //         x(m) = x(xmsave) + del 

    x[m] = v[xmsave] + del;
    v[stpm] = del;
    *covirc = 1;
    goto L999;

    //  ***  save f(x + stp(m)*e(m)) in h(p,m)  *** 

L120:
    pp1o2 = *p * (*p - 1) / 2;
    cov = iv[lmat];
    hpm = cov + pp1o2 + mm1;
    v[hpm] = v[f];

    //  ***  start computing row m of the finite-difference hessian h.  *** 

    hmi = cov + mm1o2;
    if (mm1 == 0) {
      goto L140;
    }
    hpi = cov + pp1o2;
    i_1 = mm1;
    for (i_ = 1; i_ <= i_1; ++i_) {
      v[hmi] = v[fx] - (v[f] + v[hpi]);
      ++hmi;
      ++hpi;
    }
L140:
    v[hmi] = v[f] - two * v[fx];

    //  ***  compute function values needed to complete row m of h.  *** 

    i_ = 1;

L150:
    iv[savei] = i_;
    stpi = stp0 + i_;
    v[delta] = x[i_];
    x[i_] += v[stpi];
    if (i_ == m) {
      x[i_] = v[xmsave] - v[stpi];
    }
    *covirc = 1;
    goto L999;

L160:
    x[i_] = v[delta];
    if (iv[toobig] == 0) {
      goto L170;
    }
    //        ***  punt in the event of an oversize step  *** 
    iv[covmat] = -2;
    goto L999;

    //  ***  finish computing h(m,i)  *** 

L170:
    stpi = stp0 + i_;
    hmi = cov + mm1o2 + i_ - 1;
    stpm = stp0 + m;
    v[hmi] = (v[hmi] + v[f]) / (v[stpi] * v[stpm]);
    ++i_;
    if (i_ <= m) {
      goto L150;
    }
    iv[savei] = 0;
    x[m] = v[xmsave];

L180:
    ++m;
    iv[mode] = m;
    if (m > *p) {
      goto L190;
    }

    //  ***  prepare to compute row m of the finite-difference hessian h. 
    //  ***  compute m-th step size stp(m), then return to obtain 
    //  ***  f(x + stp(m)*e(m)), where e(m) = m-th std. unit vector. 

    // Computing MAX 
    //
    //    d_2 = one / d_[m], d_3 = (d_1 = x[m], abs(d_1));
    //    del = v[dltfdc] * max(d_2,d_3);
    //
    del = v[dltfdc] * max(one/d_[m],fabs(x[m]));
    if (x[m] < zero) {
      del = -del;
    }
    v[xmsave] = x[m];
    x[m] += del;
    stpm = stp0 + m;
    v[stpm] = del;
    *covirc = 1;
    goto L999;

    //  ***  restore r, v(f), etc.  *** 

L190:
    k = iv[rsave];
    vcopy(*n, &r_[1], &v[k]);
    v[f] = v[fx];
    if (kind < 0) {
      goto L200;
    }
    iv[nfgcal] = iv[switch_];
    qtr1 = iv[qtr];
    vcopy(*n, &v[qtr1], &r_[1]);
    if (iv[covmat] < 0) {
      goto L999;
    }
    *covirc = 3;
    goto L999;

L200:
    cov = iv[lmat];

    //  ***  the complete finite-diff. hessian is now stored at v(cov).   *** 
    //  ***  use it to compute the requested covariance matrix.           *** 
    //
    //     ***  compute cholesky factor c of h = c*(c**t)  *** 
    //     ***  and store it at v(hc).  *** 

    hc = cov;
    if (abs(kind) == 2) {
      goto L210;
    }
    //
    //    hc = (i_1 = iv[h_], abs(i_1));
    //
    hc = abs(iv[h_]);
    iv[h_] = -hc;
L210:
    lsqrt(1, p, &v[hc], &v[cov], &irc);
    iv[covmat] = -1;
    if (irc != 0) {
      goto L999;
    }

    w1 = iv[w] + *p;
    if (abs(kind) > 1) {
      goto L350;
    }

    //  ***  covariance = scale * h**-1 * (j**t * j) * h**-1  *** 

    i_1 = *p * (*p + 1) / 2;
    vscopy(&i_1, &v[cov], zero);
    havej = iv[kalm] == -1;
    //     ***  havej = .true. means j is in its original form, while 
    //     ***  havej = .false. means qrfact has been applied to j. 

    m = *p;
    if (havej) {
      m = *n;
    }
    w0 = w1 - 1;
    rd1 = iv[rd];
    i_1 = m;
    for (i_ = 1; i_ <= i_1; ++i_) {
      if (havej) {
        goto L240;
      }

      //        ***  set w = ipivot * (row i of r matrix from qrfact).  *** 

      vscopy(p, &v[w1], zero);
      ipivi = ipiv0 + i_;
      l = w0 + iv[ipivi];
      v[l] = v[rd1];
      ++rd1;
      if (i_ == *p) {
        goto L260;
      }
      ip1 = i_ + 1;
      i_2 = *p;
      for (k = ip1; k <= i_2; ++k) {
        ipivk = ipiv0 + k;
        l = w0 + iv[ipivk];
        v[l] = j[i_ + k * j_dim1];
      }
      goto L260;

      //        ***  set w = (row i of j).  *** 

L240:
      l = w0;
      i_2 = *p;
      for (k = 1; k <= i_2; ++k) {
        ++l;
        v[l] = j[i_ + k * j_dim1];
      }

      //        ***  set w = h**-1 * w.  *** 

L260:
      livmul(p, &v[w1], &v[hc], &v[w1]);
      litvmu(p, &v[w1], &v[hc], &v[w1]);

      //        ***  add  w * w**t  to covariance matrix.  *** 

      kl = cov;
      i_2 = *p;
      for (k = 1; k <= i_2; ++k) {
        l = w0 + k;
        wk = v[l];
        i_3 = k;
        for (l = 1; l <= i_3; ++l) {
          wl = w0 + l;
          v[kl] += wk * v[wl];
          ++kl;
        }
      }
    }
    goto L380;

    //  ***  covariance = scale * (j**t * j)**-1.  *** 

L300:
    rd1 = iv[rd];
    if (iv[kalm] != -1) {
      goto L310;
    }

    //        ***  apply qrfact to j  *** 

    qtr1 = iv[qtr];
    vcopy(*n, &v[qtr1], &r_[1]);
    w1 = iv[w] + *p;

    qrfact(nn, n, p, &j[j_offset], &v[rd1], &iv[ipivot], &iv[ierr], 0, &v[w1]);
    iv[kalm] = -2;
L310:
    iv[covmat] = -1;
    if (iv[ierr] != 0) {
      goto L999;
    }
    cov = iv[lmat];
    //
    //    hc = (i_1 = iv[h_], abs(i_1));
    //
    hc = abs(iv[h_]);
    iv[h_] = -hc;

    //     ***  set hc = (r matrix from qrfact).  *** 

    l = hc;
    i_1 = *p;
    for (i_ = 1; i_ <= i_1; ++i_) {
      if (i_ > 1) {
        i_2 = i_ - 1;
        vcopy(i_2, &v[l], &j[i_ * j_dim1 + 1]);
      }
      l = l + i_ - 1;
      v[l] = v[rd1];
      ++l;
      ++rd1;
    }

    //  ***  the cholesky factor c of the unscaled inverse covariance matrix 
    //  ***  (or permutation thereof) is stored at v(hc). 

    //  ***  set c = c**-1. 

L350:
    linvrt(p, &v[hc], &v[hc]);

    //  ***  set c = c**t * c. 

    ltsqar(p, &v[hc], &v[hc]);

    if (hc == cov) {
      goto L380;
    }

    //     ***  c = permuted, unscaled covariance. 
    //     ***  set cov = ipivot * c * ipivot**t. 

    i_1 = *p;
    for (i_ = 1; i_ <= i_1; ++i_) {
      m = ipiv0 + i_;
      ipivi = iv[m];
      kl = cov - 1 + ipivi * (ipivi - 1) / 2;
      i_2 = i_;
      for (k = 1; k <= i_2; ++k) {
        m = ipiv0 + k;
        ipivk = iv[m];
        l = kl + ipivk;

        if (ipivk > ipivi) {
          l += (ipivk - ipivi) * (ipivk + ipivi - 3) / 2;
        }
        v[l] = v[hc];
        ++hc;
      }
    }

L380:
    iv[covmat] = cov;

    //  ***  apply scale factor = (resid. sum of squares) / max(1,n-p). 

    // Computing MAX 
    i_1 = 1, i_2 = *n - *p;
    t = v[f] / (half * (max(i_1,i_2)));
    k = cov - 1 + *p * (*p + 1) / 2;
    i_1 = k;
    for (i_ = cov; i_ <= i_1; ++i_) {
      v[i_] = t * v[i_];
    }

L999:
    return 0;
  } /* covclc */

  double
    dotprd(int *p, double *x, double *y)
  {
    /* Initialized data */

    const double one = 1.;
    double sqteta = 0.;
    const double zero = 0.;

    /* System generated locals */
    int i_1;
    double ret_val;

    /* Local variables */
    int i_;
    double t;

    //  ***  return the inner product of the p-vectors x and y.  *** 

    //  ***  rmdcon(2) returns a machine-dependent constant, sqteta, which 
    //  ***  is slightly larger than the smallest positive number that 
    //  ***  can be squared without underflowing. 

    /* Parameter adjustments */
    --y;
    --x;

    /* Function Body */

    ret_val = zero;
    if (*p <= 0) {
      goto L999;
    }
    if (sqteta == zero) {
      sqteta = rmdcon(2);
    }
    i_1 = *p;
    for (i_ = 1; i_ <= i_1; ++i_) {
      // Computing MAX 
      //
      //        d_3 = (d_1 = x[i_], abs(d_1)), d_4 = (d_2 = y[i_], abs(d_2));
      //        t = max(d_3,d_4);

      t = max(fabs(x[i_]),fabs(y[i_]));
      if (t > one) {
        goto L10;
      }
      if (t < sqteta) {
        goto L20;
      }
      t = x[i_] / sqteta * y[i_];
      if (fabs(t) < sqteta) {
        goto L20;
      }
L10:
      ret_val += x[i_] * y[i_];
L20:
      ;
    }

L999:
    return ret_val;

  } /* dotprd */

  int
    dupdat(double *d_, int *iv, double *j, int *n, int *nn, int *p, double *v)
  {
    /* Initialized data */

    const int dfac = 41;
    const int dtype = 16;
    const int jtol0 = 86;
    const int niter = 31;
    const int s = 53;
    const double zero = 0.;

    /* System generated locals */
    int j_dim1, j_offset, i_1;
    double d_1, d_2;

    /* Local variables */
    int i_;
    double vdfac, t;
    int jtoli, d0, s1;
    double sii;


    //  ***  update scale vector d for nl2itr (nl2sol version 2.2)  *** 

    //  ***  parameter declarations  *** 

    /* Parameter adjustments */
    --iv;
    j_dim1 = *nn;
    j_offset = j_dim1 + 1;
    j -= j_offset;
    --d_;
    --v;

    /* Function Body */
    // -----------------------------------------------------------------------

    i_ = iv[dtype];
    if (i_ == 1) {
      goto L20;
    }
    if (iv[niter] > 0) {
      goto L999;
    }

L20:
    vdfac = v[dfac];
    d0 = jtol0 + *p;
    s1 = iv[s] - 1;
    i_1 = *p;
    for (i_ = 1; i_ <= i_1; ++i_) {
      s1 += i_;
      sii = v[s1];
      t = v2norm(n, &j[i_ * j_dim1 + 1]);
      if (sii > zero) {
        t = sqrt(t * t + sii);
      }
      jtoli = jtol0 + i_;
      ++d0;
      if (t < v[jtoli]) {
        // Computing MAX 
        d_1 = v[d0], d_2 = v[jtoli];
        t = max(d_1,d_2);
      }
      // Computing MAX 
      d_1 = vdfac * d_[i_];
      d_[i_] = max(d_1,t);
    }

L999:
    return 0;
  } /* dupdat */

  int
    gqtstp(double *d_, double *dig, double *dihdi, int *ka, double *l, int *p, double *step, double *v, double *w)
  {
    /* Initialized data */

    double alphak = 0.;
    double dst = 0.;
    double phi = 0.;
    double uk = 0.;
    const int dgnorm = 1;
    const int dstnrm = 2;
    const int dst0 = 3;
    const int epslon = 19;
    const int gtstep = 4;
    const int nreduc = 6;
    const int phmnfc = 20;
    const int phmxfc = 21;
    const int preduc = 7;
    const int radius = 8;
    const int rad0 = 9;
    const int stppar = 5;
    const double epsfac = 50.;
    const double four = 4.;
    const double half = .5;
    const double kappa = 2.;
    const double negone = -1.;
    const double one = 1.;
    const double p001 = .001;
    const double six = 6.;
    const double three = 3.;
    const double two = 2.;
    const double zero = 0.;
    double dgxfac = 0.;
    double upperBoundEpsilon = DBL_EPSILON;
    /* System generated locals */
    int i_1, i_2;
    double d_1, d_2;

    /* Local variables */
    int diag, emin, emax;
    double root;
    int diag0;
    double epso6;
    int i_, j, k, q;
    double t;
    int x;
    double delta;
    int kalim, k1, q0;
    double t1;
    int x0;
    double lk, si, sk, wi, psifac;
    int dggdmx;
    double sw, oldphi;
    double phimin, phimax;
    int phipin;
    int dstsav, im1, lk0;
    int uk0;
    bool restrt;
    double twopsi, aki, akk, rad;
    int inc, irc;


    //  *** compute goldfeld-quandt-trotter step by more-hebden technique *** 
    //
    //  ***  (nl2sol version 2.2)  *** 

    //  ***  parameter declarations  *** 

    //     dimension dihdi(p*(p+1)/2), l(p*(p+1)/2), w(4*p+7) 

    // +++++++++++++++++++++++++++++++++++++++++++++++++++++++++++++++++++++++


    //  ***  purpose  *** 
    //     this routine is called as part of the nl2sol (nonlinear least- 
    //     squares) package (ref. 1), but it could be used in solving any 
    //     unconstrained minimization problem. 

    //  ***  algorithm notes  *** 

    //        the desired g-q-t step (ref. 2, 3, 4) satisfies 
    //     (h + alpha*d**2)*step = -g  for some nonnegative alpha such that 
    //     h + alpha*d**2 is positive semidefinite.  alpha and step are 
    //     computed by a scheme analogous to the one described in ref. 5. 
    //     estimates of the smallest and largest eigenvalues of the hessian 
    //     are obtained from the gerschgorin circle theorem enhanced by a 
    //     simple form of the scaling described in ref. 6.  cases in which 
    //     h + alpha*d**2 is nearly (or exactly) singular are handled by 
    //     the technique discussed in ref. 2.  in these cases, a step of 
    //     (exact) length v(radius) is returned for which psi(step) exceeds 
    //     its optimal value by less than -v(epslon)*psi(step). 

    //  ***  functions and subroutines called  *** 

    // dotprd - returns inner product of two vectors. 
    // litvmu - applies inverse-transpose of compact lower triang. matrix. 
    // livmul - applies inverse of compact lower triang. matrix. 
    // lsqrt  - finds cholesky factor (of compactly stored lower triang.). 
    // lsvmin - returns approx. to min. sing. value of lower triang. matrix. 
    // rmdcon - returns machine-dependent constants. 
    // v2norm - returns 2-norm of a vector. 

    //  ***  references  *** 

    // 1.  dennis, j.e., gay, d.m., and welsch, r.e. (1981), an adaptive 
    //             nonlinear least-squares algorithm, acm trans. math. 
    //             software, vol. 7, no. 3. 
    // 2.  gay, d.m. (1981), computing optimal locally constrained steps, 
    //             siam j. sci. statist. computing, vol. 2, no. 2, pp. 
    //             186-197. 
    // 3.  goldfeld, s.m., quandt, r.e., and trotter, h.f. (1966), 
    //             maximization by quadratic hill-climbing, econometrica 34, 
    //             pp. 541-551. 
    // 4.  hebden, m.d. (1973), an algorithm for minimization using exact 
    //             second derivatives, report t.p. 515, theoretical physics 
    //             div., a.e.r.e. harwell, oxon., england. 
    // 5.  more, j.j. (1978), the levenberg-marquardt algorithm, implemen- 
    //             tation and theory, pp.105-116 of springer lecture notes 
    //             in mathematics no. 630, edited by g.a. watson, springer- 
    //             verlag, berlin and new york. 
    // 6.  varga, r.s. (1965), minimal gerschgorin sets, pacific j. math. 15, 
    //             pp. 719-729. 

    //  ***  general  *** 

    //     coded by david m. gay. 
    //     this subroutine was written in connection with research 
    //     supported by the national science foundation under grants 
    //     mcs-7600324, dcr75-10143, 76-1431ss, mcs76-11989, and 
    //     mcs-7906671. 

    // +++++++++++++++++++++++++++++++++++++++++++++++++++++++++++++++++++++++

    /* Parameter adjustments */
    --dihdi;
    --l;
    --step;
    --dig;
    --d_;
    --v;
    --w;

    /* Function Body */

    //  ***  body  *** 

    //     ***  store largest abs. entry in (d**-1)*h*(d**-1) at w(dggdmx). 
    dggdmx = *p + 1;
    //     ***  store gerschgorin over- and underestimates of the largest 
    //     ***  and smallest eigenvalues of (d**-1)*h*(d**-1) at w(emax) 
    //     ***  and w(emin) respectively. 
    emax = dggdmx + 1;
    emin = emax + 1;
    //     ***  for use in recomputing step, the final values of lk, uk, dst, 
    //     ***  and the inverse derivative of more*s phi at 0 (for pos. def. 
    //     ***  h) are stored in w(lk0), w(uk0), w(dstsav), and w(phipin) 
    //     ***  respectively. 
    lk0 = emin + 1;
    phipin = lk0 + 1;
    uk0 = phipin + 1;
    dstsav = uk0 + 1;
    //     ***  store diag of (d**-1)*h*(d**-1) in w(diag),...,w(diag0+p). 
    diag0 = dstsav;
    diag = diag0 + 1;
    //     ***  store -d*step in w(q),...,w(q0+p). 
    q0 = diag0 + *p;
    q = q0 + 1;
    rad = v[radius];
    //     ***  phitol = max. error allowed in dst = v(dstnrm) = 2-norm of 
    //     ***  d*step. 
    phimax = v[phmxfc] * rad;
    phimin = v[phmnfc] * rad;
    //     ***  epso6 and psifac are used in checking for the special case 
    //     ***  of (nearly) singular h + alpha*d**2 (see ref. 2). 

    // Computing 2nd power 
    d_1 = rad;
    psifac = two * v[epslon] / (three * (four * (v[phmnfc] + one) * (kappa + 
      one) + kappa + two) * (d_1 * d_1));
    //     ***  oldphi is used to detect limits of numerical accuracy.  if 
    //     ***  we recompute step and it does not change, then we accept it. 

    oldphi = zero;
    epso6 = v[epslon] / six;
    irc = 0;
    restrt = false;
    kalim = *ka + 50;

    //  ***  start or restart, depending on ka  *** 

    if (*ka >= 0) {
      goto L310;
    }

    //  ***  fresh start  *** 

    k = 0;
    uk = negone;
    *ka = 0;
    kalim = 50;

    //     ***  store diag(dihdi) in w(diag0+1),...,w(diag0+p)  *** 

    j = 0;
    i_1 = *p;
    for (i_ = 1; i_ <= i_1; ++i_) {
      j += i_;
      k1 = diag0 + i_;
      w[k1] = dihdi[j];
    }

    //     ***  determine w(dggdmx), the largest element of dihdi  *** 

    t1 = zero;
    j = *p * (*p + 1) / 2;
    i_1 = j;
    for (i_ = 1; i_ <= i_1; ++i_) {
      //
      //        t = (d_1 = dihdi[i_], abs(d_1));
      //
      t = fabs(dihdi[i_]);
      if (t1 < t) {
        t1 = t;
      }
    }
    w[dggdmx] = t1;

    //  ***  try alpha = 0  *** 

L40:
    lsqrt(1, p, &l[1], &dihdi[1], &irc);
    if (irc == 0) {
      goto L60;
    }
    //        ***  indef. h -- underestimate smallest eigenvalue, use this 
    //        ***  estimate to initialize lower bound lk on alpha. 
    j = irc * (irc + 1) / 2;
    t = l[j];
    l[j] = one;
    i_1 = irc;
    for (i_ = 1; i_ <= i_1; ++i_) {
      w[i_] = zero;
    }
    w[irc] = one;
    litvmu(&irc, &w[1], &l[1], &w[1]);
    t1 = v2norm(&irc, &w[1]);
    lk = -t / t1 / t1;
    v[dst0] = -lk;
    if (restrt) {
      goto L210;
    }
    v[nreduc] = zero;
    goto L70;

    //     ***  positive definite h -- compute unmodified newton step.  *** 
L60:
    lk = zero;
    livmul(p, &w[q], &l[1], &dig[1]);
    v[nreduc] = half * dotprd(p, &w[q], &w[q]);
    litvmu(p, &w[q], &l[1], &w[q]);
    dst = v2norm(p, &w[q]);
    v[dst0] = dst;
    phi = dst - rad;
    if (phi <= phimax) {
      goto L280;
    }
    if (restrt) {
      goto L210;
    }

    //  ***  prepare to compute gerschgorin estimates of largest (and 
    //  ***  smallest) eigenvalues.  *** 

L70:
    v[dgnorm] = v2norm(p, &dig[1]);
    if (v[dgnorm] == zero) {
      goto L450;
    }
    k = 0;
    i_1 = *p;
    for (i_ = 1; i_ <= i_1; ++i_) {
      wi = zero;
      if (i_ == 1) {
        goto L90;
      }
      im1 = i_ - 1;
      i_2 = im1;
      for (j = 1; j <= i_2; ++j) {
        ++k;
        //
        //            t = (d_1 = dihdi[k], abs(d_1));
        //
        t = fabs(dihdi[k]);
        wi += t;
        w[j] += t;
      }
L90:
      w[i_] = wi;
      ++k;
    }

    //  ***  (under-)estimate smallest eigenvalue of (d**-1)*h*(d**-1)  *** 

    k = 1;
    t1 = w[diag] - w[1];
    if (*p <= 1) {
      goto L120;
    }
    i_1 = *p;
    for (i_ = 2; i_ <= i_1; ++i_) {
      j = diag0 + i_;
      t = w[j] - w[i_];
      if (t >= t1) {
        goto L110;
      }
      t1 = t;
      k = i_;
L110:
      ;
    }

L120:
    sk = w[k];
    j = diag0 + k;
    akk = w[j];
    k1 = k * (k - 1) / 2 + 1;
    inc = 1;
    t = zero;
    i_1 = *p;
    for (i_ = 1; i_ <= i_1; ++i_) {
      if (i_ == k) {
        goto L130;
      }
      //
      //        aki = (d_1 = dihdi[k1], abs(d_1));
      //
      aki = fabs(dihdi[k1]);
      si = w[i_];
      j = diag0 + i_;
      t1 = half * (akk - w[j] + si - aki);
      t1 += sqrt(t1 * t1 + sk * aki);
      if (t < t1) {
        t = t1;
      }
      if (i_ < k) {
        goto L140;
      }
L130:
      inc = i_;
L140:
      k1 += inc;
    }

    w[emin] = akk - t;
    uk = v[dgnorm] / rad - w[emin];

    //  ***  compute gerschgorin (over-)estimate of largest eigenvalue  *** 

    k = 1;
    t1 = w[diag] + w[1];
    if (*p <= 1) {
      goto L170;
    }
    i_1 = *p;
    for (i_ = 2; i_ <= i_1; ++i_) {
      j = diag0 + i_;
      t = w[j] + w[i_];
      if (t <= t1) {
        goto L160;
      }
      t1 = t;
      k = i_;
L160:
      ;
    }

L170:
    sk = w[k];
    j = diag0 + k;
    akk = w[j];
    k1 = k * (k - 1) / 2 + 1;
    inc = 1;
    t = zero;
    i_1 = *p;
    for (i_ = 1; i_ <= i_1; ++i_) {
      if (i_ == k) {
        goto L180;
      }
      //
      //        aki = (d_1 = dihdi[k1], abs(d_1));
      //
      aki = fabs(dihdi[k1]);
      si = w[i_];
      j = diag0 + i_;
      t1 = half * (w[j] + si - aki - akk);
      t1 += sqrt(t1 * t1 + sk * aki);
      if (t < t1) {
        t = t1;
      }
      if (i_ < k) {
        goto L190;
      }
L180:
      inc = i_;
L190:
      k1 += inc;
    }

    w[emax] = akk + t;
    // Computing MAX 
    //
    //    d_1 = lk, d_2 = v[dgnorm] / rad - w[emax];
    //    lk = max(d_1,d_2);
    lk = max(lk,v[dgnorm] / rad - w[emax]);

    //     ***  alphak = current value of alpha (see alg. notes above).  we 
    //     ***  use more*s scheme for initializing it. 
    //
    //    alphak = (d_1 = v[stppar], abs(d_1)) * v[rad0] / rad;
    //
    alphak = fabs(v[stppar]) * v[rad0] / rad;

    if (irc != 0) {
      goto L210;
    }

    //  ***  compute l0 for positive definite h  *** 

    livmul(p, &w[1], &l[1], &w[q]);
    t = v2norm(p, &w[1]);
    w[phipin] = dst / t / t;
    // Computing MAX 
    //
    //    d_1 = lk, d_2 = phi * w[phipin];
    //    lk = max(d_1,d_2);
    lk = max(lk,phi * w[phipin]);

    //  ***  safeguard alphak and add alphak*i to (d**-1)*h*(d**-1)  *** 

L210:
    ++(*ka);
    if (-v[dst0] >= alphak || alphak < lk || alphak >= uk) {
      // Computing MAX 
      //
      //        d_1 = p001, d_2 = sqrt(lk / uk);
      //        alphak = uk * max(d_1,d_2);
      // Due to machine precision we need to modify the square root of the ratio lk/uk when it is close to one. 
      alphak = uk * max(p001,  fabs(lk / uk-1)<(2*DBL_EPSILON)?1:sqrt(lk / uk));
      // The Goldfeldt-Quandt-Trotter step searches for an alpha such that $H + alpha * I$ is a positive definite matrix, but alpha is minimum such (I may be replaced by a diagonal scale matrix). The algorithm works by finding alpha between upper bounds (uk) and lower bounds (lk). In some cases, uk is, in fact , NOT a true upper bound. This is a result of slack estimates. The situation manifests itself 
      // by the lower bound  rising to equal the upper bound. In that situation, we must raise the upper bound.
      if ( (uk-lk)/uk <= DBL_EPSILON) {
        uk = max(uk,lk) * ( 1. + upperBoundEpsilon );
        if (upperBoundEpsilon >= 1.0)
          THROW_EXCEPTION("NL2SOL::gqtstp- the adjustment to the upper bound of the goldfeld-quandt-trotter step to overcome  numerical cutoff issues has become large enough to suggest that a different type of  error has arisen.");
      }
    }
    k = 0;
    i_1 = *p;
    for (i_ = 1; i_ <= i_1; ++i_) {
      k += i_;
      j = diag0 + i_;
      dihdi[k] = w[j] + alphak;
    }

    //  ***  try computing cholesky decomposition  *** 

    lsqrt(1, p, &l[1], &dihdi[1], &irc);
    if (irc == 0) {
      goto L250;
    }

    //  ***  (d**-1)*h*(d**-1) + alphak*i  is indefinite -- overestimate 
    //  ***  smallest eigenvalue for use in updating lk  *** 

    j = irc * (irc + 1) / 2;
    t = l[j];
    l[j] = one;
    i_1 = irc;
    for (i_ = 1; i_ <= i_1; ++i_) {
      w[i_] = zero;
    }
    w[irc] = one;
    litvmu(&irc, &w[1], &l[1], &w[1]);
    t1 = v2norm(&irc, &w[1]);
    lk = alphak - t / t1 / t1;
    v[dst0] = -lk;
    upperBoundEpsilon*=2.0;
    goto L210;

    //  ***  alphak makes (d**-1)*h*(d**-1) positive definite. 
    //  ***  compute q = -d*step, check for convergence.  *** 

L250:
    livmul(p, &w[q], &l[1], &dig[1]);
    litvmu(p, &w[q], &l[1], &w[q]);
    dst = v2norm(p, &w[q]);
    phi = dst - rad;
    if (phi <= phimax && phi >= phimin) {
      goto L290;
    }
    if (phi == oldphi) {
      goto L290;
    }
    oldphi = phi;
    if (phi > zero) {
      goto L260;
    }
    //        ***  check for the special case of  h + alpha*d**2  (nearly) 
    //        ***  singular.  delta is .ge. the smallest eigenvalue of 
    //        ***  (d**-1)*h*(d**-1) + alphak*i. 
    if (v[dst0] > zero) {
      goto L260;
    }
    delta = alphak + v[dst0];
    twopsi = alphak * dst * dst + dotprd(p, &dig[1], &w[q]);
    if (delta < psifac * twopsi) {
      goto L270;
    }

    //  ***  unacceptable alphak -- update lk, uk, alphak  *** 

L260:
    if (*ka >= kalim) {
      goto L290;
    }
    livmul(p, &w[1], &l[1], &w[q]);
    t1 = v2norm(p, &w[1]);
    //     ***  the following dmin1 is necessary because of restarts  *** 
    if (phi < zero) {
      uk = min(uk,alphak);
    }
    alphak += phi / t1 * (dst / t1) * (dst / rad);
    lk = max(lk,alphak);
    upperBoundEpsilon = DBL_EPSILON;
    goto L210;

    //  ***  decide how to handle (nearly) singular h + alpha*d**2  *** 

    //     ***  if not yet available, obtain machine dependent value dgxfac. 

L270:
    if (dgxfac == zero) {
      dgxfac = epsfac * rmdcon(3);
    }

    //     ***  now decide.  *** 
    if (delta > dgxfac * w[dggdmx]) {
      goto L350;
    }
    //        ***  delta is so small we cannot handle the special case in 
    //        ***  the available arithmetic.  accept step as it is. 
    goto L290;

    //  ***  acceptable step on first try  *** 

L280:
    alphak = zero;

    //  ***  successful step in general.  compute step = -(d**-1)*q  *** 

L290:
    i_1 = *p;
    for (i_ = 1; i_ <= i_1; ++i_) {
      j = q0 + i_;
      step[i_] = -w[j] / d_[i_];
    }
    v[gtstep] = -dotprd(p, &dig[1], &w[q]);
    v[preduc] = half * (fabs(alphak) * dst * dst - v[gtstep]);
    goto L430;


    //  ***  restart with new radius  *** 

L310:
    if (v[dst0] <= zero || v[dst0] - rad > phimax) {
      goto L330;
    }

    //     ***  prepare to return newton step  *** 

    restrt = true;
    ++(*ka);
    k = 0;
    i_1 = *p;
    for (i_ = 1; i_ <= i_1; ++i_) {
      k += i_;
      j = diag0 + i_;
      dihdi[k] = w[j];
    }
    uk = negone;
    goto L40;

L330:
    if (*ka == 0) {
      goto L60;
    }

    dst = w[dstsav];
    //
    //    alphak = (d_1 = v[stppar], abs(d_1));
    //
    alphak = fabs(v[stppar]);
    phi = dst - rad;
    t = v[dgnorm] / rad;
    if (rad > v[rad0]) {
      goto L340;
    }

    //        ***  smaller radius  *** 
    uk = t - w[emin];
    lk = zero;
    if (alphak > zero) {
      lk = w[lk0];
    }
    // Computing MAX 
    //
    //    d_1 = lk, d_2 = t - w[emax];
    //    lk = max(d_1,d_2);
    lk = max(lk,t - w[emax]);
    if (v[dst0] > zero) {
      // Computing MAX 
      //
      //        d_1 = lk, d_2 = (v[dst0] - rad) * w[phipin];
      //        lk = max(d_1,d_2);
      lk = max(lk,(v[dst0] - rad) * w[phipin]);
    }
    goto L260;

    //     ***  bigger radius  *** 
L340:
    uk = t - w[emin];
    if (alphak > zero) {
      // Computing MIN 
      d_1 = uk, d_2 = w[uk0];
      uk = min(d_1,d_2);
    }
    // Computing MAX 
    d_1 = zero, d_2 = -v[dst0], d_1 = max(d_1,d_2), d_2 = t - w[emax];
    lk = max(d_1,d_2);
    if (v[dst0] > zero) {
      // Computing MAX 
      d_1 = lk, d_2 = (v[dst0] - rad) * w[phipin];
      lk = max(d_1,d_2);
    }
    goto L260;

    //  ***  handle (nearly) singular h + alpha*d**2  *** 

    //     ***  negate alphak to indicate special case  *** 
L350:
    alphak = -alphak;
    //     ***  allocate storage for scratch vector x  *** 
    x0 = q0 + *p;
    x = x0 + 1;

    //  ***  use inverse power method with start from lsvmin to obtain 
    //  ***  approximate eigenvector corresponding to smallest eigenvalue 
    //  ***  of (d**-1)*h*(d**-1). 

    delta = kappa * delta;
    t = lsvmin(p, &l[1], &w[x], &w[1]);

    k = 0;
    //     ***  normalize w  *** 
L360:
    i_1 = *p;
    for (i_ = 1; i_ <= i_1; ++i_) {
      w[i_] = t * w[i_];
    }
    //     ***  complete current inv. power iter. -- replace w by (l**-t)*w. 
    litvmu(p, &w[1], &l[1], &w[1]);
    t1 = one / v2norm(p, &w[1]);
    t = t1 * t;
    if (t <= delta) {
      goto L390;
    }
    if (k > 30) {
      goto L290;
    }
    ++k;
    //     ***  start next inv. power iter. by storing normalized w in x. 
    i_1 = *p;
    for (i_ = 1; i_ <= i_1; ++i_) {
      j = x0 + i_;
      w[j] = t1 * w[i_];
    }
    //     ***  compute w = (l**-1)*x. 
    livmul(p, &w[1], &l[1], &w[x]);
    t = one / v2norm(p, &w[1]);
    goto L360;

L390:
    i_1 = *p;
    for (i_ = 1; i_ <= i_1; ++i_) {
      w[i_] = t1 * w[i_];
    }

    //  ***  now w is the desired approximate (unit) eigenvector and 
    //  ***  t*x = ((d**-1)*h*(d**-1) + alphak*i)*w. 

    sw = dotprd(p, &w[q], &w[1]);
    t1 = (rad + dst) * (rad - dst);
    root = sqrt(sw * sw + t1);
    if (sw < zero) {
      root = -root;
    }
    si = t1 / (sw + root);
    //     ***  accept current step if adding si*w would lead to a 
    //     ***  further relative reduction in psi of less than v(epslon)/3. 
    v[preduc] = half * twopsi;
    t1 = zero;
    t = si * (alphak * sw - half * si * (alphak + t * dotprd(p, &w[x], &w[1])
      ));
    if (t < epso6 * twopsi) {
      goto L410;
    }
    v[preduc] += t;
    dst = rad;
    t1 = -si;
L410:
    i_1 = *p;
    for (i_ = 1; i_ <= i_1; ++i_) {
      j = q0 + i_;
      w[j] = t1 * w[i_] - w[j];
      step[i_] = w[j] / d_[i_];
    }
    v[gtstep] = dotprd(p, &dig[1], &w[q]);

    //  ***  save values for use in a possible restart  *** 

L430:
    v[dstnrm] = dst;
    v[stppar] = alphak;
    w[lk0] = lk;
    w[uk0] = uk;
    v[rad0] = rad;
    w[dstsav] = dst;

    //     ***  restore diagonal of dihdi  *** 

    j = 0;
    i_1 = *p;
    for (i_ = 1; i_ <= i_1; ++i_) {
      j += i_;
      k = diag0 + i_;
      dihdi[j] = w[k];
    }
    goto L999;

    //  ***  special case -- g = 0  *** 

L450:
    v[stppar] = zero;
    v[preduc] = zero;
    v[dstnrm] = zero;
    v[gtstep] = zero;
    i_1 = *p;
    for (i_ = 1; i_ <= i_1; ++i_) {
      step[i_] = zero;
    }

L999:
    return 0;

  } /* gqtstp */


  int
    linvrt(int *n, double *lin, double *l)
  {
    /* Initialized data */

    const double one = 1.;
    const double zero = 0.;

    /* System generated locals */
    int i_1, i_2, i_3;

    /* Local variables */
    int i_, k;
    double t;
    int j_0, j_1, k0, ii, jj, im1, np1;


    //  ***  compute  lin = l**-1,  both  n x n  lower triang. stored   *** 
    //  ***  compactly by rows.  lin and l may share the same storage.  *** 

    //  ***  parameters  *** 

    //     dimension l(n*(n+1)/2), lin(n*(n+1)/2) 

    //  ***  local variables  *** 


    /* Parameter adjustments */
    --l;
    --lin;

    /* Function Body */

    //  ***  body  *** 

    np1 = *n + 1;
    j_0 = *n * np1 / 2;
    i_1 = *n;
    for (ii = 1; ii <= i_1; ++ii) {
      i_ = np1 - ii;
      lin[j_0] = one / l[j_0];
      if (i_ <= 1) {
        goto L999;
      }
      j_1 = j_0;
      im1 = i_ - 1;
      i_2 = im1;
      for (jj = 1; jj <= i_2; ++jj) {
        t = zero;
        j_0 = j_1;
        k0 = j_1 - jj;
        i_3 = jj;
        for (k = 1; k <= i_3; ++k) {
          t -= l[k0] * lin[j_0];
          --j_0;
          k0 = k0 + k - i_;
        }
        lin[j_0] = t / l[k0];
      }
      --j_0;
    }
L999:
    return 0;
  } /* linvrt */

  int
    litvmu(int *n, double *x, double *l, double *y)
  {
    /* Initialized data */

    const double zero = 0.;

    /* System generated locals */
    int i_1, i_2;

    /* Local variables */
    int i_, j, i0, ii, ij;
    double xi;
    int im1, np1;


    //  ***  solve  (l**t)*x = y,  where  l  is an  n x n  lower triangular 
    //  ***  matrix stored compactly by rows.  x and y may occupy the same 
    //  ***  storage.  *** 

    /* Parameter adjustments */
    --y;
    --x;
    --l;

    /* Function Body */

    i_1 = *n;
    for (i_ = 1; i_ <= i_1; ++i_) {
      if ( !isNumber(y[i_]) ){
        THROW_EXCEPTION("non number in NL2SOL solution algorithm.");
      }
      x[i_] = y[i_];
    }
    np1 = *n + 1;
    i0 = *n * (*n + 1) / 2;
    i_1 = *n;
    for (ii = 1; ii <= i_1; ++ii) {
      i_ = np1 - ii;
      xi = x[i_] / l[i0];
      if ( !isNumber(xi) ){
        THROW_EXCEPTION("non number in NL2SOL solution algorithm.");
      }
      x[i_] = xi;
      if (i_ <= 1) {
        goto L999;
      }
      i0 -= i_;
      if (xi == zero) {
        goto L30;
      }
      im1 = i_ - 1;
      i_2 = im1;
      for (j = 1; j <= i_2; ++j) {
        ij = i0 + j;
        if( !isNumber(xi * l[ij]) ){
          THROW_EXCEPTION("non number in NL2SOL solution algorithm.");
        }
        x[j] -= xi * l[ij];
      }
L30:
      ;
    }
L999:
    return 0;
  } /* litvmu */

  int
    livmul(int *n, double *x, double *l, double *y)
  {
    /* Initialized data */

    const double zero = 0.;

    /* System generated locals */
    int i_1, i_2;

    /* Local variables */
    int i_, j, k;
    double t;

    //  ***  solve  l*x = y, where  l  is an  n x n  lower triangular 
    //  ***  matrix stored compactly by rows.  x and y may occupy the same 
    //  ***  storage.  *** 

    /* Parameter adjustments */
    --y;
    --x;
    --l;

    /* Function Body */

    i_1 = *n;
    for (k = 1; k <= i_1; ++k) {
      if (y[k] != zero) {
        goto L20;
      }
      x[k] = zero;
    }
    goto L999;
L20:
    j = k * (k + 1) / 2;
    x[k] = y[k] / l[j];
    if ( !isNumber(x[k]) ){
      THROW_EXCEPTION("non number in NL2SOL solution algorithm.");
    }
    if (k >= *n) {
      goto L999;
    }
    ++k;
    i_1 = *n;
    for (i_ = k; i_ <= i_1; ++i_) {
      i_2 = i_ - 1;
      t = dotprd(&i_2, &l[j + 1], &x[1]);
      j += i_;
      x[i_] = (y[i_] - t) / l[j];
      if ( !isNumber(x[i_]) ){
        THROW_EXCEPTION("non number in NL2SOL solution algorithm.");
      }
    }
L999:
    return 0;
  } /* livmul */

  int
    lmstep(double *d_, double *g, int *ierr, int *ipivot, int *ka, int *p, double *qtr, double *r_, double *step, double *v, double *w)
  {
    /* Initialized data */

    double alphak = 0.;
    double psifac = 0.;
    const int dgnorm = 1;
    const int dstnrm = 2;
    const int dst0 = 3;
    const int epslon = 19;
    const int gtstep = 4;
    const int nreduc = 6;
    const int phmnfc = 20;
    const int phmxfc = 21;
    const int preduc = 7;
    const int radius = 8;
    const int rad0 = 9;
    const int stppar = 5;
    const double dfac = 256.;
    const double eight = 8.;
    const double half = .5;
    const double negone = -1.;
    const double one = 1.;
    const double p001 = .001;
    const double three = 3.;
    const double ttol = 2.5;
    const double zero = 0.;

    /* System generated locals */
    int i_1, i_2, i_3;
    double d_1, d_2;

    /* Local variables */
    int pp1o2, rmat;
    double dtol;
    int rmat0;
    double a, b;
    int i_, k, l;
    double t;
    int kalim;
    double d1, d2;
    int i1, j_1;
    double lk, si, sj, dfacsq, uk, wl, oldphi, phimin, phimax;
    int phipin;
    int dstsav;
    double sqrtak;
    int lk0;
    int ip1, uk0;
    double twopsi, adi, rad, phi;
    int res;
    double dst;
    int res0;


    //  ***  compute levenberg-marquardt step using more-hebden technique  ** 
    //  ***  nl2sol version 2.2.  *** 

    //  ***  parameter declarations  *** 

    //     dimension w(p*(p+5)/2 + 4) 

    // +++++++++++++++++++++++++++++++++++++++++++++++++++++++++++++++++++++++

    //  ***  purpose  *** 

    //        given the r matrix from the qr decomposition of a jacobian 
    //             nonlinear least-squares algorithm, acm trans. math. 
    //             software, vol. 7, no. 3. 
    // 2.  gay, d.m. (1981), computing optimal locally constrained steps, 
    //             siam j. sci. statist. computing, vol. 2, no. 2, pp. 
    //             186-197. 
    // 3.  lawson, c.l., and hanson, r.j. (1974), solving least squares 
    //             problems, prentice-hall, englewood cliffs, n.j. 
    // 4.  more, j.j. (1978), the levenberg-marquardt algorithm, implemen- 
    //             tation and theory, pp.105-116 of springer lecture notes 
    //             in mathematics no. 630, edited by g.a. watson, springer- 
    //             verlag, berlin and new york. 

    //  ***  general  *** 

    //     coded by david m. gay. 
    //     this subroutine was written in connection with research 
    //     supported by the national science foundation under grants 
    //     mcs-7600324, dcr75-10143, 76-1431ss, mcs76-11989, and 
    //     mcs-7906671. 

    // +++++++++++++++++++++++++++++++++++++++++++++++++++++++++++++++++++++++

    /* Parameter adjustments */
    --step;
    --qtr;
    --ipivot;
    --g;
    --d_;
    --r_;
    --v;
    --w;

    /* Function Body */

    //  ***  body  *** 

    //     ***  for use in recomputing step, the final values of lk and uk, 
    //     ***  the inverse derivative of more*s phi at 0 (for nonsing. j) 
    //     ***  and the value returned as v(dstnrm) are stored at w(lk0), 
    //     ***  w(uk0), w(phipin), and w(dstsav) respectively. 
    lk0 = *p + 1;
    phipin = lk0 + 1;
    uk0 = phipin + 1;
    dstsav = uk0 + 1;
    rmat0 = dstsav;
    //     ***  a copy of the r-matrix from the qr decomposition of j is 
    //     ***  stored in w starting at w(rmat), and a copy of the residual 
    //     ***  vector is stored in w starting at w(res).  the loops below 
    //     ***  that update the qr decomp. for a nonzero marquardt parameter 
    //     ***  work on these copies. 
    rmat = rmat0 + 1;
    pp1o2 = *p * (*p + 1) / 2;
    res0 = pp1o2 + rmat0;
    res = res0 + 1;
    rad = v[radius];
    if (rad > zero) {
      // Computing 2nd power 
      d_1 = rad;
      psifac = v[epslon] / ((eight * (v[phmnfc] + one) + three) * (d_1 * d_1));
    }
    phimax = v[phmxfc] * rad;
    phimin = v[phmnfc] * rad;
    //     ***  dtol, dfac, and dfacsq are used in rescaling the fast givens 
    //     ***  representation of the updated qr decomposition. 
    dtol = one / dfac;
    dfacsq = dfac * dfac;
    //     ***  oldphi is used to detect limits of numerical accuracy.  if 
    //     ***  we recompute step and it does not change, then we accept it. 
    oldphi = zero;
    lk = zero;
    uk = zero;
    kalim = *ka + 12;

    //  ***  start or restart, depending on ka  *** 

    if (*ka < 0) {
      goto L10;
    } else if (*ka == 0) {
      goto L20;
    } else {
      goto L370;
    }

    //  ***  fresh start -- compute v(nreduc)  *** 

L10:
    *ka = 0;
    kalim = 12;
    k = *p;
    if (*ierr != 0) {
      k = abs(*ierr) - 1;
    }
    v[nreduc] = half * dotprd(&k, &qtr[1], &qtr[1]);

    //  ***  set up to try initial gauss-newton step  *** 

L20:
    v[dst0] = negone;
    if (*ierr != 0) {
      goto L90;
    }

    //  ***  compute gauss-newton step  *** 

    //     ***  note -- the r-matrix is stored compactly by columns in 
    //     ***  r(1), r(2), r(3), ...  it is the transpose of a 
    //     ***  lower triangular matrix stored compactly by rows, and we 
    //     ***  treat it as such when using litvmu and livmul. 
    litvmu(p, &w[1], &r_[1], &qtr[1]);
    //     ***  temporarily store permuted -d*step in step. 
    i_1 = *p;
    for (i_ = 1; i_ <= i_1; ++i_) {
      j_1 = ipivot[i_];
      step[i_] = d_[j_1] * w[i_];
    }
    dst = v2norm(p, &step[1]);
    v[dst0] = dst;
    phi = dst - rad;
    if (phi <= phimax) {
      goto L410;
    }
    //     ***  if this is a restart, go to 110  *** 
    if (*ka > 0) {
      goto L110;
    }

    //  ***  gauss-newton step was unacceptable.  compute l0  *** 

    i_1 = *p;
    for (i_ = 1; i_ <= i_1; ++i_) {
      j_1 = ipivot[i_];
      step[i_] = d_[j_1] * (step[i_] / dst);
    }
    livmul(p, &step[1], &r_[1], &step[1]);
    t = one / v2norm(p, &step[1]);
    w[phipin] = t / dst * t;
    lk = phi * w[phipin];

    //  ***  compute u0  *** 

L90:
    i_1 = *p;
    for (i_ = 1; i_ <= i_1; ++i_) {
      w[i_] = g[i_] / d_[i_];
    }
    v[dgnorm] = v2norm(p, &w[1]);
    uk = v[dgnorm] / rad;
    if (uk <= zero) {
      goto L390;
    }

    //     ***  alphak will be used as the current marquardt parameter.  we 
    //     ***  use more*s scheme for initializing it. 
    //
    //    alphak = (d_1 = v[stppar], abs(d_1)) * v[rad0] / rad;
    //
    alphak = fabs(v[stppar]) * v[rad0] / rad;

    //  ***  top of loop -- increment ka, copy r to rmat, qtr to res  *** 

L110:
    ++(*ka);
    vcopy(pp1o2, &w[rmat], &r_[1]);
    vcopy(*p, &w[res], &qtr[1]);

    //  ***  safeguard alphak and initialize fast givens scale vector.  *** 

    if (alphak <= zero || alphak < lk || alphak >= uk) {
      // Computing MAX 
      d_1 = p001, d_2 = sqrt(lk / uk);
      alphak = uk * max(d_1,d_2);
    }
    sqrtak = sqrt(alphak);
    i_1 = *p;
    for (i_ = 1; i_ <= i_1; ++i_) {
      w[i_] = one;
    }

    //  ***  add alphak*d and update qr decomp. using fast givens trans.  *** 

    i_1 = *p;
    for (i_ = 1; i_ <= i_1; ++i_) {
      //        ***  generate, apply 1st givens trans. for row i of alphak*d
      //        ***  (use step to store temporary row)  *** 
      l = i_ * (i_ + 1) / 2 + rmat0;
      wl = w[l];
      d2 = one;
      d1 = w[i_];
      j_1 = ipivot[i_];
      adi = sqrtak * d_[j_1];
      if (adi >= fabs(wl)) {
        goto L150;
      }
L130:
      a = adi / wl;
      b = d2 * a / d1;
      t = a * b + one;
      if (t > ttol) {
        goto L150;
      }
      w[i_] = d1 / t;
      d2 /= t;
      w[l] = t * wl;
      a = -a;
      i_2 = *p;
      for (j_1 = i_; j_1 <= i_2; ++j_1) {
        l += j_1;
        step[j_1] = a * w[l];
      }
      goto L170;

L150:
      b = wl / adi;
      a = d1 * b / d2;
      t = a * b + one;
      if (t > ttol) {
        goto L130;
      }
      w[i_] = d2 / t;
      d2 = d1 / t;
      w[l] = t * adi;
      i_2 = *p;
      for (j_1 = i_; j_1 <= i_2; ++j_1) {
        l += j_1;
        wl = w[l];
        step[j_1] = -wl;
        w[l] = a * wl;
      }

L170:
      if (i_ == *p) {
        goto L280;
      }

      //        ***  now use givens trans. to zero elements of temp. row  *

      ip1 = i_ + 1;
      i_2 = *p;
      for (i1 = ip1; i1 <= i_2; ++i1) {
        l = i1 * (i1 + 1) / 2 + rmat0;
        wl = w[l];
        si = step[i1 - 1];
        d1 = w[i1];

        //             ***  rescale row i1 if necessary  *** 

        if (d1 >= dtol) {
          goto L190;
        }
        d1 *= dfacsq;
        wl /= dfac;
        k = l;
        i_3 = *p;
        for (j_1 = i1; j_1 <= i_3; ++j_1) {
          k += j_1;
          w[k] /= dfac;
        }

        //             ***  use givens trans. to zero next element of temp

L190:
        if (fabs(si) > fabs(wl)) {
          goto L220;
        }
        if (si == zero) {
          goto L260;
        }
L200:
        a = si / wl;
        b = d2 * a / d1;
        t = a * b + one;
        if (t > ttol) {
          goto L220;
        }
        w[l] = t * wl;
        w[i1] = d1 / t;
        d2 /= t;
        i_3 = *p;
        for (j_1 = i1; j_1 <= i_3; ++j_1) {
          l += j_1;
          wl = w[l];
          sj = step[j_1];
          w[l] = wl + b * sj;
          step[j_1] = sj - a * wl;
        }
        goto L240;

L220:
        b = wl / si;
        a = d1 * b / d2;
        t = a * b + one;
        if (t > ttol) {
          goto L200;
        }
        w[i1] = d2 / t;
        d2 = d1 / t;
        w[l] = t * si;
        i_3 = *p;
        for (j_1 = i1; j_1 <= i_3; ++j_1) {
          l += j_1;
          wl = w[l];
          sj = step[j_1];
          w[l] = a * wl + sj;
          step[j_1] = b * sj - wl;
        }

        //             ***  rescale temp. row if necessary  *** 

L240:
        if (d2 >= dtol) {
          goto L260;
        }
        d2 *= dfacsq;
        i_3 = *p;
        for (k = i1; k <= i_3; ++k) {
          step[k] /= dfac;
        }
L260:
        ;
      }
    }

    //  ***  compute step  *** 

L280:
    litvmu(p, &w[res], &w[rmat], &w[res]);
    //     ***  recover step and store permuted -d*step at w(res)  *** 
    i_1 = *p;
    for (i_ = 1; i_ <= i_1; ++i_) {
      j_1 = ipivot[i_];
      k = res0 + i_;
      t = w[k];
      step[j_1] = -t;
      w[k] = t * d_[j_1];
    }
    dst = v2norm(p, &w[res]);
    phi = dst - rad;
    if (phi <= phimax && phi >= phimin) {
      goto L430;
    }
    if (oldphi == phi) {
      goto L430;
    }
    oldphi = phi;

    //  ***  check for (and handle) special case  *** 

    if (phi > zero) {
      goto L310;
    }
    if (*ka >= kalim) {
      goto L430;
    }
    twopsi = alphak * dst * dst - dotprd(p, &step[1], &g[1]);
    if (alphak >= twopsi * psifac) {
      goto L310;
    }
    v[stppar] = -alphak;
    goto L440;

    //  ***  unacceptable step -- update lk, uk, alphak, and try again  *** 

L300:
    if (phi < zero) {
      uk = min(uk,alphak);
    }
    goto L320;
L310:
    if (phi < zero) {
      uk = alphak;
    }
L320:
    i_1 = *p;
    for (i_ = 1; i_ <= i_1; ++i_) {
      j_1 = ipivot[i_];
      k = res0 + i_;
      step[i_] = d_[j_1] * (w[k] / dst);
    }
    livmul(p, &step[1], &w[rmat], &step[1]);
    i_1 = *p;
    for (i_ = 1; i_ <= i_1; ++i_) {
      step[i_] /= sqrt(w[i_]);
    }
    t = one / v2norm(p, &step[1]);
    alphak += t * phi * t / rad;
    lk = max(lk,alphak);
    goto L110;

    //  ***  restart  *** 

L370:
    lk = w[lk0];
    uk = w[uk0];
    if (v[dst0] > zero && v[dst0] - rad <= phimax) {
      goto L20;
    }
    //
    //    alphak = (d_1 = v[stppar], abs(d_1));
    //
    alphak = fabs(v[stppar]);
    dst = w[dstsav];
    phi = dst - rad;
    t = v[dgnorm] / rad;
    if (rad > v[rad0]) {
      goto L380;
    }

    //        ***  smaller radius  *** 
    uk = t;
    if (alphak <= zero) {
      lk = zero;
    }
    if (v[dst0] > zero) {
      // Computing MAX 
      d_1 = lk, d_2 = (v[dst0] - rad) * w[phipin];
      lk = max(d_1,d_2);
    }
    goto L300;

    //     ***  bigger radius  *** 
L380:
    if (alphak <= zero || uk > t) {
      uk = t;
    }
    lk = zero;
    if (v[dst0] > zero) {
      // Computing MAX 
      d_1 = lk, d_2 = (v[dst0] - rad) * w[phipin];
      lk = max(d_1,d_2);
    }
    goto L300;

    //  ***  special case -- rad .le. 0 or (g = 0 and j is singular)  *** 

L390:
    v[stppar] = zero;
    dst = zero;
    lk = zero;
    uk = zero;
    v[gtstep] = zero;
    v[preduc] = zero;
    i_1 = *p;
    for (i_ = 1; i_ <= i_1; ++i_) {
      step[i_] = zero;
    }
    goto L450;

    //  ***  acceptable gauss-newton step -- recover step from w  *** 

L410:
    alphak = zero;
    i_1 = *p;
    for (i_ = 1; i_ <= i_1; ++i_) {
      j_1 = ipivot[i_];
      step[j_1] = -w[i_];
    }

    //  ***  save values for use in a possible restart  *** 

L430:
    v[stppar] = alphak;
L440:
    v[gtstep] = dotprd(p, &step[1], &g[1]);
    v[preduc] = half * (alphak * dst * dst - v[gtstep]);
L450:
    v[dstnrm] = dst;
    w[dstsav] = dst;
    w[lk0] = lk;
    w[uk0] = uk;
    v[rad0] = rad;

    return 0;

  } /* lmstep */

  int
    lsqrt(int n1, int *n, double *l, double *a, int *irc)
  {
    /* Initialized data */

    const double zero = 0.;

    /* System generated locals */
    int i_1, i_2, i_3;

    /* Local variables */
    int i_, j, k;
    double t;
    int i0, j_0, ij, ik, jk;
    double td;
    int im1, jm1;


    //  ***  compute rows n1 through n of the cholesky factor  l  of 
    //  ***  a = l*(l**t),  where  l  and the lower triangle of  a  are both 
    //  ***  stored compactly by rows (and may occupy the same storage). 
    //  ***  irc = 0 means all went well.  irc = j means the leading 
    //  ***  principal  j x j  submatrix of  a  is not positive definite -- 
    //  ***  and  l(j*(j+1)/2)  contains the (nonpos.) reduced j-th diagonal. 

    //  ***  parameters  *** 

    //     dimension l(n*(n+1)/2), a(n*(n+1)/2) 

    //  ***  local variables  *** 


    //  ***  intrinsic functions  *** 

    /* Parameter adjustments */
    --a;
    --l;

    /* Function Body */

    //  ***  body  *** 

    i0 = n1 * (n1 - 1) / 2;
    i_1 = *n;
    for (i_ = n1; i_ <= i_1; ++i_) {
      td = zero;
      if (i_ == 1) {
        goto L40;
      }
      j_0 = 0;
      im1 = i_ - 1;
      i_2 = im1;
      for (j = 1; j <= i_2; ++j) {
        t = zero;
        if (j == 1) {
          goto L20;
        }
        jm1 = j - 1;
        i_3 = jm1;
        for (k = 1; k <= i_3; ++k) {
          ik = i0 + k;
          jk = j_0 + k;
          t += l[ik] * l[jk];
        }
L20:
        ij = i0 + j;
        j_0 += j;
        t = (a[ij] - t) / l[j_0];
        l[ij] = t;
        td += t * t;
      }
L40:
      i0 += i_;
      t = a[i0] - td;
      if (t <= zero) {
        goto L60;
      }
      l[i0] = sqrt(t);
    }

    *irc = 0;
    goto L999;

L60:
    l[i0] = t;
    *irc = i_;

L999:
    return 0;

  } /* lsqrt */

  double
    lsvmin(int *p, double *l, double *x, double *y)
  {
    /* Initialized data */

    const double half = .5;
    const double one = 1.;
    const double r9973 = 9973.;
    const double zero = 0.;
    int ix = 2;

    /* System generated locals */
    int i_1, i_2;
    double ret_val;

    /* Local variables */
    double b;
    int i_, j;
    double t;
    int j_0;
    double splus, xplus;
    int ii, ji, jj, pplus1;
    int jm1;
    double sminus, xminus;
    int jjj;
    double psj;

    //  ***  estimate smallest sing. value of packed lower triang. matrix l 

    //  ***  parameter declarations  *** 

    //     dimension l(p*(p+1)/2) 

    // +++++++++++++++++++++++++++++++++++++++++++++++++++++++++++++++++++++++

    //  ***  purpose  *** 

    //     this function returns a good over-estimate of the smallest 
    //     singular value of the packed lower triangular matrix l. 

    //  ***  parameter description  *** 

    //  p (in)  = the order of l.  l is a  p x p  lower triangular matrix. 
    //  l (in)  = array holding the elements of  l  in row order, i.e. 
    //             l(1,1), l(2,1), l(2,2), l(3,1), l(3,2), l(3,3), etc. 
    //  x (out) if lsvmin returns a positive value, then x is a normalized 
    //             approximate left singular vector corresponding to the 
    //             smallest singular value.  this approximation may be very 
    //             crude.  if lsvmin returns zero, then some components of x 
    //             are zero and the rest retain their input values. 
    //  y (out) if lsvmin returns a positive value, then y = (l**-1)*x is an 
    //             unnormalized approximate right singular vector correspond- 
    //             ing to the smallest singular value.  this approximation 
    //             may be crude.  if lsvmin returns zero, then y retains its 
    //             input value.  the caller may pass the same vector for x 
    //             and y (nonstandard fortran usage), in which case y over- 

    //  ***  application and usage restrictions  *** 

    //     there are no usage restrictions. 

    //  ***  algorithm notes  *** 

    //     the algorithm is based on (1), with the additional provision that 
    //     lsvmin = 0 is returned if the smallest diagonal element of l 
    //     (in magnitude) is not more than the unit roundoff times the 
    //     largest.  the algorithm uses a random number generator proposed 
    //     in (4), which passes the spectral test with flying colors -- see 
    //     (2) and (3). 

    //  ***  subroutines and functions called  *** 

    //        v2norm - function, returns the 2-norm of a vector. 

    //  ***  references  *** 

    //     (1) cline, a., moler, c., stewart, g., and wilkinson, j.h.(1977), 
    //         an estimate for the condition number of a matrix, report 
    //         tm-310, applied math. div., argonne national laboratory. 

    //     (2) hoaglin, d.c. (1976), theoretical properties of congruential 
    //         random-number generators --  an empirical view, 
    //         memorandum ns-340, dept. of statistics, harvard univ. 

    //     (3) knuth, d.e. (1969), the art of computer programming, vol. 2 
    //         (seminumerical algorithms), addison-wesley, reading, mass. 

    //     (4) smith, c.s. (1971), multiplicative pseudo-random number 
    //         generators with prime modulus, j. assoc. comput. mach. 18, 
    //         pp. 586-593. 

    //  ***  history  *** 

    //     designed and coded by david m. gay (winter 1977/summer 1978). 

    //  ***  general  *** 

    //     this subroutine was written in connection with research 
    //     supported by the national science foundation under grants 
    //     mcs-7600324, dcr75-10143, 76-1431ss, and mcs76-11989. 

    // +++++++++++++++++++++++++++++++++++++++++++++++++++++++++++++++++++++++

    //  ***  local variables  *** 

    /* Parameter adjustments */
    --y;
    --x;
    --l;

    /* Function Body */

    //  ***  body  *** 

    //  ***  first check whether to return lsvmin = 0 and initialize x  *** 

    ii = 0;
    i_1 = *p;
    for (i_ = 1; i_ <= i_1; ++i_) {
      x[i_] = zero;
      ii += i_;
      if (l[ii] == zero) {
        goto L300;
      }
    }
    if (ix % 9973 == 0) {
      ix = 2;
    }
    pplus1 = *p + 1;

    //  ***  solve (l**t)*x = b, where the components of b have randomly 
    //  ***  chosen magnitudes in (.5,1) with signs chosen to make x large. 

    //     do j = p to 1 by -1... 
    i_1 = *p;
    for (jjj = 1; jjj <= i_1; ++jjj) {
      j = pplus1 - jjj;
      //       ***  determine x(j) in this iteration. note for i = 1,2,...,j
      //       ***  that x(i) holds the current partial sum for row i. 
      ix = ix * 3432 % 9973;
      b = half * (one + static_cast<float>(ix) / r9973);
      xplus = b - x[j];
      xminus = -b - x[j];
      splus = fabs(xplus);
      sminus = fabs(xminus);
      jm1 = j - 1;
      j_0 = j * jm1 / 2;
      jj = j_0 + j;
      xplus /= l[jj];
      xminus /= l[jj];
      if (jm1 == 0) {
        goto L30;
      }
      i_2 = jm1;
      for (i_ = 1; i_ <= i_2; ++i_) {
        ji = j_0 + i_;
        //
        //            splus += (d_1 = x[i_] + l[ji] * xplus, abs(d_1));
        //            sminus += (d_1 = x[i_] + l[ji] * xminus, abs(d_1));
        //
        splus += fabs(x[i_] + l[ji] * xplus);
        sminus += fabs(x[i_] + l[ji] * xminus);
      }
L30:
      if (sminus > splus) {
        xplus = xminus;
      }
      x[j] = xplus;
      if ( !isNumber(x[j]) ){
        THROW_EXCEPTION("non number in NL2SOL solution algorithm.");
      }
      //       ***  update partial sums  *** 
      if (jm1 == 0) {
        goto L100;
      }
      i_2 = jm1;
      for (i_ = 1; i_ <= i_2; ++i_) {
        ji = j_0 + i_;
        x[i_] += l[ji] * xplus;
        if( !isNumber(x[i_]) ){
          THROW_EXCEPTION("non number in NL2SOL solution algorithm.");
        }
      }
L100:
      ;
    }

    //  ***  normalize x  *** 

    t = one / v2norm(p, &x[1]);
    i_1 = *p;
    for (i_ = 1; i_ <= i_1; ++i_) {
      x[i_] = t * x[i_];
      if( !isNumber(x[i_]) ){
        THROW_EXCEPTION("non number in NL2SOL solution algorithm.");
      }
    }

    //  ***  solve l*y = x and return svmin = 1/twonorm(y)  *** 

    i_1 = *p;
    for (j = 1; j <= i_1; ++j) {
      psj = zero;
      jm1 = j - 1;
      j_0 = j * jm1 / 2;
      if (jm1 == 0) {
        goto L130;
      }
      i_2 = jm1;
      for (i_ = 1; i_ <= i_2; ++i_) {
        ji = j_0 + i_;
        psj += l[ji] * y[i_];
      }
L130:
      jj = j_0 + j;
      y[j] = (x[j] - psj) / l[jj];
    }

    ret_val = one / v2norm(p, &y[1]);
    goto L999;

L300:
    ret_val = zero;
L999:
    return ret_val;
  } /* lsvmin */

  int
    ltsqar(int *n, double *a, double *l)
  {
    /* System generated locals */
    int i_1, i_2, i_3;

    /* Local variables */
    int i_, j, k, m, i1, ii;
    double lj, lii;
    int iim1;


    //  ***  set a to lower triangle of (l**t) * l  *** 

    //  ***  l = n x n lower triang. matrix stored rowwise.  *** 
    //  ***  a is also stored rowwise and may share storage with l.  *** 

    //     dimension a(n*(n+1)/2), l(n*(n+1)/2) 


    /* Parameter adjustments */
    --l;
    --a;

    /* Function Body */
    ii = 0;
    i_1 = *n;
    for (i_ = 1; i_ <= i_1; ++i_) {
      i1 = ii + 1;
      ii += i_;
      m = 1;
      if (i_ == 1) {
        goto L30;
      }
      iim1 = ii - 1;
      i_2 = iim1;
      for (j = i1; j <= i_2; ++j) {
        lj = l[j];
        i_3 = j;
        for (k = i1; k <= i_3; ++k) {
          a[m] += lj * l[k];
          ++m;
        }
      }
L30:
      lii = l[ii];
      i_2 = ii;
      for (j = i1; j <= i_2; ++j) {
        a[j] = lii * l[j];
      }
    }

    return 0;
  } /* ltsqar */

  int
    parchk(int *iv, int *n, int *nn, int *p, double *v)
  {
    /* Initialized data */

    const int nvdflt = 27;
    const double zero = 0.;
    const int dtype = 16;
    const int dtype0 = 29;
    const int d0init = 37;
    const int epslon = 19;
    const int inits = 25;
    const int jtinit = 39;
    const int jtol0 = 86;
    const int jtol1 = 87;
    const int oldn = 45;
    const int oldnn = 46;
    const int oldp = 47;
    const int parprt = 20;
    const int parsv1 = 51;
    const int prunit = 21;
    double big = 0.;
    double tiny = 1.;

    double vm[27] = { .001,-.99,.001,.01,1.2,.01,1.2,0.,0.,.001,
      -1.,0.0,0.0,0.0,0.,0.,0.0,0.0,0.,-10.,0.,0.0,0.,1e10,0.0,0.0,1.01 
    };
    double vx[27] = { .9,-.001,10.,.8,100.,.8,100.,.5,.5,1.,1.,0.0,
      0.0,.1,1.,1.,0.0,1.,0.0,0.0,0.0,1.,1.,0.0,1.,1.,100. };

    /* System generated locals */
    int i_1;

    /* Local variables */
    int i_, k, l, m;
    int jtolp;
    double machep, vk;
    int pu;
    int iv1;

    //  ***  check nl2sol (version 2.2) parameters, print changed values  *** 

    //     dimension iv(*), v(*) 

    // dfault -- supplies dfault parameter values. 
    // rmdcon -- returns machine-dependent constants. 
    // vcopy  -- copies one vector to another. 

    //  ***  local variables  *** 

    //     character*4 cngd(3), dflt(3), vn(2,27), which(3) 

    //  ***  iv and v subscripts  *** 

    /* Parameter adjustments */
    --v;
    --iv;

    /* Function Body */

    // .......................................................................

    if (iv[1] == 0) {
      nl2sol_defaults(&iv[1], &v[1]);
    }
    pu = iv[prunit];
    iv1 = iv[1];
    if (iv1 != 12) {
      goto L30;
    }
    if (*nn >= *n && *n >= *p && *p >= 1) {
      goto L20;
    }
    iv[1] = 16;
    goto L999;
L20:
    k = iv[21];
    nl2sol_defaults(&iv[21], &v[33]);
    iv[21] = k;
    iv[dtype0] = iv[dtype + 20];
    iv[oldn] = *n;
    iv[oldnn] = *nn;
    iv[oldp] = *p;
    goto L80;
L30:
    if (*n == iv[oldn] && *nn == iv[oldnn] && *p == iv[oldp]) {
      goto L50;
    }
    iv[1] = 17;
    goto L999;

L50:
    if (iv1 <= 11 && iv1 >= 1) {
      goto L70;
    }
    iv[1] = 50;
    goto L999;

L70:
L80:
    if (big > tiny) {
      goto L90;
    }
    tiny = rmdcon(1);
    machep = rmdcon(3);
    big = rmdcon(6);
    vm[11] = machep;
    vx[11] = big;
    vm[12] = tiny;
    vx[12] = big;
    vm[13] = machep;
    vm[16] = tiny;
    vx[16] = big;
    vm[17] = machep;
    vx[18] = big;
    vx[19] = big;
    vx[20] = big;
    vm[21] = machep;
    vx[23] = rmdcon(5);
    vm[24] = machep;
    vm[25] = machep;
L90:
    m = 0;
    if (iv[inits] >= 0 && iv[inits] <= 2) {
      goto L110;
    }
    m = 18;
L110:
    k = epslon;
    i_1 = nvdflt;
    for (i_ = 1; i_ <= i_1; ++i_) {
      vk = v[k];
      if (vk >= vm[i_ - 1] && vk <= vx[i_ - 1]) {
        goto L130;
      }
      m = k;
L130:
      ++k;
    }

    if (iv1 == 12 && v[jtinit] > zero) {
      goto L170;
    }

    //  ***  check jtol values  *** 

    jtolp = jtol0 + *p;
    i_1 = jtolp;
    for (i_ = jtol1; i_ <= i_1; ++i_) {
      if (v[i_] > zero) {
        goto L160;
      }
      k = i_ - jtol0;
      m = i_;
L160:
      ;
    }

L170:
    if (m == 0) {
      goto L180;
    }
    iv[1] = m;
    goto L999;

L180:
    if (pu == 0 || iv[parprt] == 0) {
      goto L999;
    }
    if (iv1 != 12 || iv[inits] == 0) {
      goto L200;
    }
    m = 1;
L200:
    if (iv[dtype] == iv[dtype0]) {
      goto L210;
    }
    m = 1;
L210:
    k = epslon;
    l = parsv1;
    i_1 = nvdflt;
    for (i_ = 1; i_ <= i_1; ++i_) {
      if (v[k] == v[l]) {
        goto L230;
      }
      m = 1;
L230:
      ++k;
      ++l;
    }
    iv[dtype0] = iv[dtype];
    vcopy(nvdflt, &v[parsv1], &v[epslon]);
    if (iv1 != 12) {
      goto L999;
    }
    if (v[jtinit] > zero) {
      goto L260;
    }
    jtolp = jtol0 + *p;
L260:
    if (v[d0init] > zero) {
      goto L999;
    }
    k = jtol1 + *p;
    l = k + *p - 1;
L999:
    return 0;
  } /* parchk */

#undef dflt
#undef vn


  int
    qapply(int *nn, int *n, int *p, double *j, double *r_, int *ierr)
  {
    /* System generated locals */
    int j_dim1, j_offset, i_1, i_2;

    /* Local variables */
    int i_, k, l;
    double t;
    int nl1;

    //     *****parameters. 

    //     .................................................................. 
    //     .................................................................. 

    //     *****purpose. 
    //     this subroutine applies to r the orthogonal transformations 
    //     stored in j by qrfact 

    //     *****parameter description. 
    //     on input:

    //        nn is the row dimension of the matrix j as declared in 
    //             the calling program dimension statement 

    //        n is the number of rows of j and the size of the vector r 

    //        p is the number of columns of j and the size of sigma 

    //        j contains on and below its diagonal the column vectors 
    //             u which determine the householder transformations 
    //             ident - u*u.transpose 

    //        r is the right hand side vector to which the orthogonal 
    //             transformations will be applied 

    //        ierr if non-zero indicates that not all the transformations 
    //             were successfully determined and only the first 
    //             abs(ierr) - 1 transformations will be used 

    //     on output:

    //        r has been overwritten by its transformed image 

    //     *****application and usage restrictions. 
    //     none 

    //     *****algorithm notes. 
    //     the vectors u which determine the householder transformations 
    //     are normalized so that their 2-norm squared is 2.  the use of 
    //     these transformations here is in the spirit of (1). 

    //     *****subroutines and functions called. 

    //     dotprd - function, returns the inner product of vectors 

    //     *****references. 
    //     (1) businger, p. a., and golub, g. h. (1965), linear least squares 
    //        solutions by householder transformations, numer. math. 7, 
    //        pp. 269-276. 

    //     *****history. 
    //     designed by david m. gay, coded by stephen c. peters (winter 1977) 

    //     *****general. 

    //     this subroutine was written in connection with research 
    //     supported by the national science foundation under grants 
    //     mcs-7600324, dcr75-10143, 76-1431ss, and mcs76-11989. 

    //     .................................................................. 
    //     .................................................................. 

    /* Parameter adjustments */
    --r_;
    j_dim1 = *nn;
    j_offset = j_dim1 + 1;
    j -= j_offset;

    /* Function Body */
    k = *p;
    if (*ierr != 0) {
      k = abs(*ierr) - 1;
    }
    if (k == 0) {
      goto L999;
    }

    i_1 = k;
    for (l = 1; l <= i_1; ++l) {
      nl1 = *n - l + 1;
      t = -dotprd(&nl1, &j[l + l * j_dim1], &r_[l]);

      i_2 = *n;
      for (i_ = l; i_ <= i_2; ++i_) {
        r_[i_] += t * j[i_ + l * j_dim1];
      }
    }
L999:
    return 0;
  } /* qapply */

  int
    qrfact(int *nm, int *m, int *n, double *qr, double *alpha, int *ipivot, int *ierr, int nopivk, double *sum)
  {
    /* Initialized data */

    const double one = 1.;
    const double p01 = .01;
    const double p99 = .99;
    const double zero = 0.;
    double rktol = 0.;
    double ufeta = 0.;

    /* System generated locals */
    int qr_dim1, qr_offset, i_1, i_2, i_3;
    double d_1;

    /* Local variables */
    double beta;
    int jbar;
    double temp, qrkk, sumj;
    int i_, j, k;
    double sigma;
    int minum, k1;
    double rktol1;
    double alphak;
    double qrkmax;
    int mk1;

    //  ***  compute the qr decomposition of the matrix stored in qr  *** 

    //     *****parameters. 
    //     *****local variables. 
    //     *****functions. 

    // dotprd... returns inner product of two vectors. 
    // rmdcon... returns machine-dependent constants. 
    // vaxpy... computes scalar times one vector plus another. 
    // vscopy... sets all elements of a vector to a scalar. 
    // v2norm... returns the 2-norm of a vector. 

    //     *****constants. 

    /* Parameter adjustments */
    --sum;
    --ipivot;
    --alpha;
    qr_dim1 = *nm;
    qr_offset = qr_dim1 + 1;
    qr -= qr_offset;

    /* Function Body */

    //     .................................................................. 
    //     .................................................................. 


    //     *****purpose. 

    //     this subroutine does a qr-decomposition on the m x n matrix qr, 
    //        with an optionally modified column pivoting, and returns the 
    //        upper triangular r-matrix, as well as the orthogonal vectors 
    //        used in the transformations. 

    //     *****parameter description. 
    //     on input. 

    //        nm must be set to the row dimension of the two dimensional 
    //             array parameters as declared in the calling program 
    //             dimension statement. 

    //        m must be set to the number of rows in the matrix. 

    //        n must be set to the number of columns in the matrix. 

    //        qr contains the real rectangular matrix to be decomposed. 

    //     nopivk is used to control pivotting.  columns 1 through 
    //        nopivk will remain fixed in position. 

    //        sum is used for temporary storage for the subroutine. 

    //     on output. 

    //        qr contains the non-diagonal elements of the r-matrix 
    //             in the strict upper triangle. the vectors u, which 
    //             define the householder transformations   i - u*u-transp, 
    //             are in the columns of the lower triangle. these vectors u 
    //             are scaled so that the square of their 2-norm is 2.0. 

    //        alpha contains the diagonal elements of the r-matrix. 

    //        ipivot reflects the column pivoting performed on the input 
    //             matrix to accomplish the decomposition. the j-th 
    //             element of ipivot gives the column of the original 
    //             matrix which was pivoted into column j during the 
    //             decomposition. 

    //        ierr is set to. 
    //             0 for normal return, 
    //             k if no non-zero pivot could be found for the k-th 
    //                  transformation, or 
    //             -k for an error exit on the k-th thansformation. 
    //             transformations are correct. 


    //     *****applications and usage restrictions. 
    //     this may be used when solving linear least-squares problems -- 
    //     see subroutine qr1 of rosepack.  it is called for this purpose 
    //     by llsqst in the nl2sol (nonlinear least-squares) package. 

    //     *****algorithm notes. 
    //     this version of qrfact tries to eliminate the occurrence of 
    //     underflows during the accumulation of inner products.  rktol1 
    //     is chosen below so as to insure that discarded terms have no 
    //     effect on the computed two-norms. 

    //     adapted from the algol routine solve (1). 

    //     *****references. 
    //     (1)     businger,p. and golub,g.h., linear least squares 
    //     solutions by housholder transformations, in wilkinson,j.h. 
    //     and reinsch,c.(eds.), handbook for automatic computation, 
    //     volume ii. linear algebra, springer-verlag, 111-118 (1971). 
    //     prepublished in numer.math. 7, 269-276 (1965). 

    //     *****history. 
    //     this amounts to the subroutine qr1 of rosepack with rktol1 used 
    //     in place of rktol below, with v2norm used to initialize (and 
    //     sometimes update) the sum array, and with calls on dotprd and 
    //     vaxpy in place of some loops. 

    //     *****general. 

    //     development of this program supported in part by 
    //     national science foundation grant gj-1154x3 and 
    //     national science foundation grant dcr75-08802 
    //     to national bureau of economic research, inc. 


    //     .................................................................. 
    //     .................................................................. 


    //     ..........  ufeta is the smallest positive floating point number 
    //        s.t. ufeta and -ufeta can both be represented. 

    //     ..........  rktol is the square root of the relative precision 
    //        of floating point arithmetic (machep). 
    //     *****body of program. 
    if (ufeta > zero) {
      goto L10;
    }
    ufeta = rmdcon(1);
    rktol = rmdcon(4);
L10:
    *ierr = 0;
    rktol1 = p01 * rktol;

    i_1 = *n;
    for (j = 1; j <= i_1; ++j) {
      sum[j] = v2norm(m, &qr[j * qr_dim1 + 1]);
      ipivot[j] = j;
    }

    minum = min(*m,*n);

    i_1 = minum;
    for (k = 1; k <= i_1; ++k) {
      mk1 = *m - k + 1;
      //        ..........k-th householder transformation.......... 
      sigma = zero;
      jbar = 0;
      //        ..........find largest column sum.......... 
      if (k <= nopivk) {
        goto L50;
      }
      i_2 = *n;
      for (j = k; j <= i_2; ++j) {
        if (sigma >= sum[j]) {
          goto L30;
        }
        sigma = sum[j];
        jbar = j;
L30:
        ;
      }

      if (jbar == 0) {
        goto L220;
      }
      if (jbar == k) {
        goto L50;
      }
      //        ..........column interchange.......... 
      i_ = ipivot[k];
      ipivot[k] = ipivot[jbar];
      ipivot[jbar] = i_;
      sum[jbar] = sum[k];
      sum[k] = sigma;

      i_2 = *m;
      for (i_ = 1; i_ <= i_2; ++i_) {
        sigma = qr[i_ + k * qr_dim1];
        qr[i_ + k * qr_dim1] = qr[i_ + jbar * qr_dim1];
        qr[i_ + jbar * qr_dim1] = sigma;
      }
      //        ..........end of column interchange.......... 
L50:
      //        ..........  second inner product  .......... 
      qrkmax = zero;

      i_2 = *m;
      for (i_ = k; i_ <= i_2; ++i_) {
        //
        //            if ((d_1 = qr[i_ + k * qr_dim1], abs(d_1)) > qrkmax) {
        //                qrkmax = (d_2 = qr[i_ + k * qr_dim1], abs(d_2));
        if (fabs(qr[i_ + k * qr_dim1]) > qrkmax) {
          qrkmax = fabs(qr[i_ + k * qr_dim1]);
        }
      }

      if (qrkmax < ufeta) {
        goto L210;
      }
      alphak = v2norm(&mk1, &qr[k + k * qr_dim1]) / qrkmax;
      // Computing 2nd power 
      d_1 = alphak;
      sigma = d_1 * d_1;

      //        ..........  end second inner product  .......... 
      qrkk = qr[k + k * qr_dim1];
      if (qrkk >= zero) {
        alphak = -alphak;
      }
      alpha[k] = alphak * qrkmax;
      beta = qrkmax * sqrt(sigma - qrkk * alphak / qrkmax);
      qr[k + k * qr_dim1] = qrkk - alpha[k];
      i_2 = *m;
      for (i_ = k; i_ <= i_2; ++i_) {
        qr[i_ + k * qr_dim1] /= beta;
      }
      k1 = k + 1;
      if (k1 > *n) {
        goto L120;
      }

      i_2 = *n;
      for (j = k1; j <= i_2; ++j) {
        temp = -dotprd(&mk1, &qr[k + k * qr_dim1], &qr[k + j * qr_dim1]);

        //             ***  set qr(i,j) = qr(i,j) + temp*qr(i,k), i = k,..

        vaxpy(&mk1, &qr[k + j * qr_dim1], temp, &qr[k + k * qr_dim1], &
          qr[k + j * qr_dim1]);

        if (k1 > *m) {
          goto L110;
        }
        sumj = sum[j];
        if (sumj < ufeta) {
          goto L110;
        }
        //
        //            temp = (d_1 = qr[k + j * qr_dim1] / sumj, abs(d_1));
        //
        temp = fabs(qr[k + j * qr_dim1] / sumj);
        if (temp < rktol1) {
          goto L110;
        }
        if (temp >= p99) {
          goto L90;
        }
        // Computing 2nd power 
        d_1 = temp;
        sum[j] = sumj * sqrt(one - d_1 * d_1);
        goto L110;
L90:
        i_3 = *m - k;
        sum[j] = v2norm(&i_3, &qr[k1 + j * qr_dim1]);
L110:
        ;
      }
      //        ..........end of k-th householder transformation.......... 
L120:
      ;
    }

    goto L999;
    //     ..........error exit on k-th transformation.......... 
L210:
    *ierr = -k;
    goto L230;
    //     ..........no non-zero acceptable pivot found.......... 
L220:
    *ierr = k;
L230:
    i_1 = *n;
    for (i_ = k; i_ <= i_1; ++i_) {
      alpha[i_] = zero;
      if (i_ > k) {
        i_2 = i_ - k;
        vscopy(&i_2, &qr[k + i_ * qr_dim1], zero);
      }
    }
    //     ..........return to caller.......... 
L999:
    return 0;
  } /* qrfact */

  double
    reldst(int *p, double *d_, double *x, double *x0)
  {
    /* Initialized data */

    const double zero = 0.;

    /* System generated locals */
    int i_1;
    double ret_val;

    /* Local variables */
    double emax, xmax;
    int i_;
    double t;


    //  ***  compute and return relative difference between x and x0  *** 
    //  ***  nl2sol version 2.2  *** 

    /* Parameter adjustments */
    --x0;
    --x;
    --d_;

    /* Function Body */

    emax = zero;
    xmax = zero;
    i_1 = *p;
    for (i_ = 1; i_ <= i_1; ++i_) {
      //
      //        t = (d_1 = d_[i_] * (x[i_] - x0[i_]), abs(d_1));
      //
      t = fabs(d_[i_] * (x[i_] - x0[i_]));
      if (emax < t) {
        emax = t;
      }
      //
      //        t = d_[i_] * ((d_1 = x[i_], abs(d_1)) + (d_2 = x0[i_], abs(d_2)));
      //
      t = d_[i_] * (fabs(x[i_])+fabs(x0[i_]));
      if (xmax < t) {
        xmax = t;
      }
    }
    ret_val = zero;
    if (xmax > zero) {
      ret_val = emax / xmax;
    }
    return ret_val;
  } /* reldst */

  int
    rptmul(int func, int *ipivot, double *j, int *nn, int *p, double *rd, double *x, double *y, double *z_)
  {
    /* System generated locals */
    int j_dim1, j_offset, i_1, i_2;

    /* Local variables */
    int i_, k;
    double zk;
    int im1, km1;

    //  ***  func = 1... set  y = rmat * (perm**t) * x. 
    //  ***  func = 2... set  y = perm * (rmat**t) * rmat * (perm**t) * x. 
    //  ***  func = 3... set  y = perm * (rmat**t) x. 


    //  ***  perm = matrix whose i-th col. is the ipivot(i)-th unit vector. 
    //  ***  rmat is the upper triangular matrix whose strict upper triangle 
    //  ***       is stored in  j  and whose diagonal is stored in rd. 
    //  ***  z is a scratch vector. 
    //  ***  x and y may share storage. 


    //  ***  local variables  *** 


    //  ***  external function  *** 


    // -----------------------------------------------------------------------

    /* Parameter adjustments */
    --z_;
    --y;
    --x;
    --rd;
    j_dim1 = *nn;
    j_offset = j_dim1 + 1;
    j -= j_offset;
    --ipivot;

    /* Function Body */
    if (func > 2) {
      goto L50;
    }

    //  ***  first set  z = (perm**t) * x  *** 

    i_1 = *p;
    for (i_ = 1; i_ <= i_1; ++i_) {
      k = ipivot[i_];
      z_[i_] = x[k];
    }

    //  ***  now set  y = rmat * z  *** 

    y[1] = z_[1] * rd[1];
    if (*p <= 1) {
      goto L40;
    }
    i_1 = *p;
    for (k = 2; k <= i_1; ++k) {
      km1 = k - 1;
      zk = z_[k];
      i_2 = km1;
      for (i_ = 1; i_ <= i_2; ++i_) {
        y[i_] += j[i_ + k * j_dim1] * zk;
      }
      y[k] = zk * rd[k];
    }

L40:
    if (func <= 1) {
      goto L999;
    }
    goto L70;

L50:
    i_1 = *p;
    for (i_ = 1; i_ <= i_1; ++i_) {
      y[i_] = x[i_];
    }

    //  ***  set  z = (rmat**t) * y  *** 

L70:
    z_[1] = y[1] * rd[1];
    if (*p == 1) {
      goto L90;
    }
    i_1 = *p;
    for (i_ = 2; i_ <= i_1; ++i_) {
      im1 = i_ - 1;
      z_[i_] = y[i_] * rd[i_] + dotprd(&im1, &j[i_ * j_dim1 + 1], &y[
        1]);
    }

    //  ***  now set  y = perm * z  *** 

L90:
    i_1 = *p;
    for (i_ = 1; i_ <= i_1; ++i_) {
      k = ipivot[i_];
      y[k] = z_[i_];
    }

L999:
    return 0;
  } /* rptmul */

  int
    slupdt(double *a, double *cosmin, int *p, double *size, double *step, double *u, double *w, double *wchmtd, double *wscale, double *y)
  {
    /* Initialized data */

    const double half = .5;
    const double one = 1.;
    const double zero = 0.;

    /* System generated locals */
    int i_1, i_2;

    /* Local variables */
    int i_, j, k;
    double t;
    double ui, wi, denmin;
    double sdotwm;

    //  ***  update symmetric  a  so that  a * step = y  *** 
    //  ***  (lower triangle of  a  stored rowwise       *** 

    /* Parameter adjustments */
    --a;
    --y;
    --wchmtd;
    --w;
    --u;
    --step;

    /* Function Body */

    // -----------------------------------------------------------------------

    sdotwm = dotprd(p, &step[1], &wchmtd[1]);
    denmin = *cosmin * v2norm(p, &step[1]) * v2norm(p, &wchmtd[1]);
    *wscale = one;
    if (denmin != zero) {
      // Computing MIN 
      //
      //        d_2 = one, d_3 = (d_1 = sdotwm / denmin, abs(d_1));
      //        *wscale = min(d_2,d_3);
      *wscale = min(one,fabs(sdotwm / denmin));
    }
    t = zero;
    if (sdotwm != zero) {
      t = *wscale / sdotwm;
    }
    i_1 = *p;
    for (i_ = 1; i_ <= i_1; ++i_) {
      w[i_] = t * wchmtd[i_];
    }
    slvmul(p, &u[1], &a[1], &step[1]);
    t = half * (*size * dotprd(p, &step[1], &u[1]) - dotprd(p, &step[1], &y[
      1]));
      i_1 = *p;
      for (i_ = 1; i_ <= i_1; ++i_) {
        u[i_] = t * w[i_] + y[i_] - *size * u[i_];
      }

      //  ***  set  a = a + u*(w**t) + w*(u**t)  *** 

      k = 1;
      i_1 = *p;
      for (i_ = 1; i_ <= i_1; ++i_) {
        ui = u[i_];
        wi = w[i_];
        i_2 = i_;
        for (j = 1; j <= i_2; ++j) {
          a[k] = *size * a[k] + ui * w[j] + wi * u[j];
          ++k;
        }
      }

      return 0;
  } /* slupdt */

  int
    slvmul(int *p, double *y, double *s, double *x)
  {
    /* System generated locals */
    int i_1, i_2;

    /* Local variables */
    int i_, j, k;
    double xi;
    int im1;


    //  ***  set  y = s * x,  s = p x p symmetric matrix.  *** 
    //  ***  lower triangle of  s  stored rowwise.         *** 

    // -----------------------------------------------------------------------

    /* Parameter adjustments */
    --x;
    --y;
    --s;

    /* Function Body */
    j = 1;
    i_1 = *p;
    for (i_ = 1; i_ <= i_1; ++i_) {
      y[i_] = dotprd(&i_, &s[j], &x[1]);
      j += i_;
    }

    if (*p <= 1) {
      goto L999;
    }
    j = 1;
    i_1 = *p;
    for (i_ = 2; i_ <= i_1; ++i_) {
      xi = x[i_];
      im1 = i_ - 1;
      ++j;
      i_2 = im1;
      for (k = 1; k <= i_2; ++k) {
        y[k] += s[j] * xi;
        ++j;
      }
    }

L999:
    return 0;
  } /* slvmul */

  bool
    stopx(bool stopNow) {
      //     .................................................................. 

      //     *****purpose... 
      //     this function may serve as the stopx (asynchronous interruption) 
      //     function for the nl2sol (nonlinear least-squares) package at 
      //     those installations which do not wish to implement a 
      //     dynamic stopx. 

      //     *****algorithm notes... 
      //     at installations where the nl2sol system is used 
      //     interactively, this dummy stopx should be replaced by a 
      //     function that returns .true. if and only if the interrupt 
      //     (break) key has been pressed since the last call on stopx. 

      //     .................................................................. 

      return stopNow;
  } /* stopx */

  int
    vaxpy(int *p, double *w, double a, double *x, double *y)
  {
    /* System generated locals */
    int i_1;

    /* Local variables */
    int i_;

    //  ***  set w = a*x + y  --  w, x, y = p-vectors, a = scalar  *** 

    /* Parameter adjustments */
    --y;
    --x;
    --w;

    /* Function Body */
    i_1 = *p;
    for (i_ = 1; i_ <= i_1; ++i_) {
      w[i_] = a * x[i_] + y[i_];
    }
    return 0;
  } /* vaxpy */

  int
    vcopy(int p, double *y, double *x)
  {
    /* System generated locals */
    int i_1;

    /* Local variables */
    int i_;


    //  ***  set y = x, where x and y are p-vectors  *** 

    /* Parameter adjustments */
    --x;
    --y;

    /* Function Body */
    i_1 = p;
    for (i_ = 1; i_ <= i_1; ++i_) {
      y[i_] = x[i_];
    }
    return 0;
  } /* vcopy */

  int
    vscopy(int *p, double *y, double s)
  {
    /* System generated locals */
    int i_1;

    /* Local variables */
    int i_;

    //  ***  set p-vector y to scalar s  *** 

    /* Parameter adjustments */
    --y;

    /* Function Body */
    i_1 = *p;
    for (i_ = 1; i_ <= i_1; ++i_) {
      y[i_] = s;
    }
    return 0;
  } /* vscopy */

  double
    v2norm(int *p, double *x)
  {
    /* Initialized data */

    const double one = 1.;
    const double zero = 0.;
    double sqteta = 0.;

    /* System generated locals */
    int i_1;
    double ret_val;

    /* Local variables */
    int i_, j;
    double r_, t, scale, xi;

    //  ***  return the 2-norm of the p-vector x, taking  *** 
    //  ***  care to avoid the most likely underflows.    *** 

    /* Parameter adjustments */
    --x;

    /* Function Body */

    if (*p > 0) {
      goto L10;
    }
    ret_val = zero;
    goto L999;
L10:
    i_1 = *p;
    for (i_ = 1; i_ <= i_1; ++i_) {
      if (x[i_] != zero) {
        goto L30;
      }
    }
    ret_val = zero;
    goto L999;

L30:
    //
    // The original code here was
    //
    //    scale = (d_1 = x[i_], abs(d_1));
    //
    // but this resulted in a call to the integer function of abs().
    scale = fabs(x[i_]);
    if (i_ < *p) {
      goto L40;
    }
    ret_val = scale;
    goto L999;
L40:
    t = one;
    if (sqteta == zero) {
      sqteta = rmdcon(2);
    }

    //     ***  sqteta is (slightly larger than) the square root of the 
    //     ***  smallest positive floating point number on the machine. 
    //     ***  the tests involving sqteta are done to prevent underflows. 

    j = i_ + 1;
    i_1 = *p;
    for (i_ = j; i_ <= i_1; ++i_) {
      //
      //        xi = (d_1 = x[i_], abs(d_1));
      //
      xi = fabs(x[i_]);
      if (xi > scale) {
        goto L50;
      }
      r_ = xi / scale;
      if (r_ > sqteta) {
        t += r_ * r_;
      }
      goto L60;
L50:
      r_ = scale / xi;
      if (r_ <= sqteta) {
        r_ = zero;
      }
      t = one + t * r_ * r_;
      scale = xi;
L60:
      ;
    }

    ret_val = scale * sqrt(t);
L999:
    return ret_val;
  } /* v2norm */


}; // class NL2SOL


//END OF  SECTION 3 NL2SOL
//----------------------------------------------------------------------------------------------


//SECTION 4 MRNA LIFETIME MODELS


class MRNAFunction : public FunctionVectorNL2SOL{

protected:

std::vector<double> m_times;
std::vector<double> m_Lambda;
public:
  MRNAFunction(std::vector<double> const & times,
    std::vector<double> const & Lambda) : m_times(times), m_Lambda(Lambda){}
  virtual ~MRNAFunction() {}
  virtual double meanU() {
    return DBL_MAX;
  }
  virtual void clear(){}

  virtual void operator()(std::vector<double> & f, const std::vector<double> & x) {}
  virtual bool const constraintsAreViolated(std::vector<double> const& x) {
    return false;
  }
  
  
  virtual void print(std::vector<double> const & allCalibrationTimes, size_t numPoints, std::string const & label, std::vector<double> const & x){
  
    std::vector<double> func(allCalibrationTimes.size());
    (*this)(func,x);
    //first determine the bounds
    
    double minTime = DBL_MAX;
    double maxTime = 0.0;
    size_t numCalibTimes = allCalibrationTimes.size();

    for (size_t i=0; i < numCalibTimes; ++i){
      minTime=std::min(allCalibrationTimes[i],minTime);
      maxTime=std::max(allCalibrationTimes[i],maxTime);
    }

    std::vector<double> pts,L; 
    double mesh = (maxTime-minTime)/numPoints;

    double pt = minTime;
    while (pt <= maxTime){
      pts.push_back(pt);
      pt+=mesh;
    }

    L.resize(pts.size());
    Lambdas(pts,L);
    size_t numPts = pts.size();

    FILE * f = fopen("c:/temp/gene_plots.txt","a");
    fprintf(f,"%s ",label.c_str());
    for (size_t i=0; i < numPts;++i)
      fprintf(f,"%.6f ",pts[i]);
    fprintf(f,"\n");
    fprintf(f,"%s ",label.c_str());
    for (size_t i=0; i < numPts;++i)
      fprintf(f,"%.6f ",L[i]);
    fprintf(f,"\n");

    fclose(f);

  }
  
  virtual size_t const sizeOfFunctionVector() const {return m_times.size();}
  virtual size_t const sizeOfArgumentVector() const {return 0;}
  virtual void Lambdas(std::vector<double> const & times,std::vector<double> & L){return;}
  virtual double halfLife(){
    //bracket
    size_t rightBracket=1;
    size_t numTimes = m_times.size();
    std::vector<double> tv(1,0.0), Lv(1,0.0);
    double & t=tv[0];
    double & L = Lv[0];
    for (; rightBracket<numTimes; ++rightBracket){
      t=m_times[rightBracket];
      Lambdas(tv,Lv);
      if (L<=0.5)
        break;
    }
    if (rightBracket == numTimes)
      return -1.0;
    double right = m_times[rightBracket];
    double left = m_times[rightBracket-1];
    while ( (right - left)> 1E-5){
      t = (right + left)/2.0;
      Lambdas(tv, Lv);
      if (L <=0.5)
        right = t;
      else
        left = t;
    }
    return t;
  }


};


class MRNAFunctionExponential: public MRNAFunction
{
  double m_b;
public:
  MRNAFunctionExponential(std::vector<double> const & times,
    std::vector<double> const & Lambda) : MRNAFunction(times,Lambda){}
  virtual ~MRNAFunctionExponential() {}
  virtual double meanU() {
    return 1.0/m_b;
  }
  virtual void Lambdas(std::vector<double> const & times,std::vector<double> & L){
    double U = meanU();
    size_t numTimes = times.size();
    for (size_t i=0; i < numTimes; ++i){
      L[i] = 1.0/U/m_b*exp(-m_b*times[i]);
    }
  }
  virtual void operator()(std::vector<double> & f, const std::vector<double> & x) {
    m_b=exp(x[0]);
    Lambdas(m_times,f);
    size_t numTimes = m_times.size();
    for (size_t i=0; i < numTimes; ++i)
      f[i] -= m_Lambda[i];
  }
  virtual bool const constraintsAreViolated(std::vector<double> const& x) {
    return false;
  }
  virtual size_t const sizeOfFunctionVector() const {return m_times.size();}
  virtual size_t const sizeOfArgumentVector() const {return 1;}
};


class MRNAFunction_eq9 : public MRNAFunction
{
  double m_lambda, m_mu, m_nu;
public:
  MRNAFunction_eq9(std::vector<double> const & times,
    std::vector<double> const & Lambda) : MRNAFunction(times, Lambda){}
  virtual ~MRNAFunction_eq9() {}
  static double phi_eq9(const double t, const double lambda, const double mu, const double nu){
    const double a = lambda + mu;
    const double b = a - nu;
    const double c = exp(-t * a);
    const double d = exp(t * b);
    const double e = mu - nu;
    const double f = c * ( a * e + d *lambda*nu) / b;
    return f;
  }
  //this integral is from 0 to t.
  static double Phi_eq9(const double t, const double lambda, const double mu, const double nu){
    const double a = lambda + mu;
    const double b = a - nu;
    const double c = exp(-t * a);
    const double d = exp(-t * nu);
    const double e = mu - nu;
    const double f = 1.0 - ( c * e + lambda * d ) / b ;
    return f;
  }
  // this integral is from t -> infinity
  static double integralOfOneMinusPhi_eq9(const double t, const double lambda, const double mu, const double nu){
    const double a = lambda + mu;
    const double b = a - nu;
    const double c = exp(-t * a);
    const double d = exp(-t * nu);
    const double e = mu - nu;
    const double f = (c *e /a +lambda/nu*d ) / b;
    return f;
  }
  static double meanU_eq9(const double lambda, const double mu, const double nu){
    const double a = lambda + mu;
    const double b = a - nu;
    const double e = mu - nu;
    const double f = (e / a + lambda/nu ) / b;
    return f;
  }
  virtual double meanU() {
    return meanU_eq9(m_lambda, m_mu, m_nu);
  }
  virtual void Lambdas(std::vector<double> const & times,std::vector<double> & L){
    double U = meanU();
    size_t numTimes = times.size();
    for (size_t i=0; i < numTimes; ++i)
      L[i] = 1.0/U *integralOfOneMinusPhi_eq9(times[i], m_lambda, m_mu, m_nu);
  }

  virtual void operator()(std::vector<double> & f, const std::vector<double> & x) {
    m_lambda = exp(x[0]);
    m_mu = exp(x[1]);
    m_nu = exp(x[2]);
    Lambdas(m_times,f);
    size_t numTimes = m_times.size();
    for (size_t i=0; i < numTimes; ++i)
      f[i] -= m_Lambda[i];
  }
  virtual bool const constraintsAreViolated(std::vector<double> const& x) {

    double lambda = exp(x[0]);
    double mu = exp(x[1]);
    double nu = exp(x[2]);
    bool v =(nu>=mu );
    // this is negative density. I would include it as a clause:
    bool includeNegativeDensityCheck = true;
    if (includeNegativeDensityCheck){
      v = v || ( (lambda + mu - nu) < 0.0);
    }

    return v;
  }
  virtual size_t const sizeOfFunctionVector() const {return m_times.size();}
  virtual size_t const sizeOfArgumentVector() const {return 3;}
};
struct Term{
  std::vector<double> m_poly;
  std::vector<double> m_b;
  std::vector<std::vector<double> > m_a;
  void clear(){
    m_poly.clear();
    m_b.clear();
    m_a.clear();
  }
  //\int_0^t ae^{bt}t^k \ddt
  static void recursiveIntegral_0_to_t(double a, size_t place, size_t k,
    std::vector<double> & polyCoeffs,
    std::vector<double> & bCoeffs,
    std::vector<std::vector<double> > & aCoeffs){
      double b = bCoeffs[place];
      aCoeffs[place][k]+=(a/b);
      if (k==0)
        polyCoeffs[0]-= (a/b);
      else
        recursiveIntegral_0_to_t(-a/b * (k*1.0),place, k-1,polyCoeffs,bCoeffs,aCoeffs);
  }
  double evaluate(double t){
    double v =0.0, g=1.0;
    for (size_t i=0; i < m_poly.size(); ++i){
      v+=(m_poly[i]*g);
      g*=t;
    }
    for (size_t i=0; i < m_b.size(); ++i){
      double h = exp (m_b[i]*t);
      g =1.0;
      for (size_t j=0; j < m_a[i].size(); ++j){
        v+= h * g * m_a[i][j];
        g*=t;
      }
    }
    return v;
  }

  void indefinite_integral_0_to_t(Term & integral){
    //first let's do the linear terms
    std::vector<double> & polyCoeffs = integral.m_poly;
    std::vector<double> & bCoeffs =integral.m_b;
    std::vector<std::vector<double> > & aCoeffs = integral.m_a;
    size_t numPoly = m_poly.size();
    polyCoeffs.resize(numPoly+1,0.0);
    std::fill(polyCoeffs.begin(), polyCoeffs.end(),0.0);
    for (size_t i=0; i < numPoly;++i)
      polyCoeffs[i+1] = m_poly[i]/(1.0*i+1.0);
    bCoeffs = m_b;
    size_t numb= m_b.size();
    aCoeffs.resize(numb);
    for (size_t i=0; i < numb; ++i){
      aCoeffs[i].resize(m_a[i].size(),0.0);
      std::fill(aCoeffs[i].begin(), aCoeffs[i].end(),0.0);
    }
    for (size_t i=0; i < numb; ++i){
      for (size_t j=0; j < m_a[i].size(); ++j)
        recursiveIntegral_0_to_t(m_a[i][j], i, j,polyCoeffs,bCoeffs,aCoeffs);
    }
  }

  // \int_0 ^t ae^{bt}t^k \ddt
  static void recursiveIntegral_t_to_infinity(double a, size_t place, size_t k,
    std::vector<double> & polyCoeffs,
    std::vector<double> & bCoeffs,
    std::vector<std::vector<double> > & aCoeffs){
      double b = bCoeffs[place];
      aCoeffs[place][k]-=(a/b);
      if (k>0)
        recursiveIntegral_t_to_infinity(-a/b*(k*1.0),place, k-1,polyCoeffs,bCoeffs,aCoeffs);
  }
  void indefinite_integral_t_to_infinity(Term & integral){
    //first let's do the linear terms
    if (!m_poly.empty())
      THROW_EXCEPTION("The integral does not exist, as there are proper polynomial terms.");
    std::vector<double> & polyCoeffs = integral.m_poly;
    std::vector<double> & bCoeffs =integral.m_b;
    std::vector<std::vector<double> > & aCoeffs = integral.m_a;
    polyCoeffs.clear();
    bCoeffs = m_b;
    size_t numb= m_b.size();
    aCoeffs.resize(numb);
    for (size_t i=0; i < numb; ++i){
      if (m_b[i]>=0.0)
        THROW_EXCEPTION("The integral does not exist, as there are negative wavelengths.");
      aCoeffs[i].resize(m_a[i].size(),0.0);
      std::fill(aCoeffs[i].begin(), aCoeffs[i].end(),0.0);
    }
    for (size_t i=0; i < numb; ++i){
      for (size_t j=0; j < m_a[i].size(); ++j)
        recursiveIntegral_t_to_infinity(m_a[i][j], i, j,polyCoeffs,bCoeffs,aCoeffs);
    }
  }
}; // struct term

class MRNAFunction_eq10 : public MRNAFunction
{
  double m_lambda, m_mu, m_nu;
  Term m_phi;
  Term m_oneMinusPhi;
  Term m_integralOfOneMinusPhi;
  Term m_xphi;
  Term m_integralOfxPhi;
  Term m_phiNegDens;
public:
  virtual void clear(){
    m_phi.m_b.resize(3);
    m_phi.m_a.resize(3);
    m_phi.m_a[0].resize(5);
    m_phi.m_a[1].resize(1);
    m_phi.m_a[2].resize(5);

    m_phiNegDens.m_b.resize(3);
    m_phiNegDens.m_a.resize(3);
    m_phiNegDens.m_a[0].resize(5);
    m_phiNegDens.m_a[1].resize(1);
    m_phiNegDens.m_a[2].resize(5);
    m_xphi.m_b.resize(3);
    m_xphi.m_a.resize(3);
    m_xphi.m_a[0].resize(6,0.0);
    m_xphi.m_a[1].resize(2,0.0);
    m_xphi.m_a[2].resize(6,0.0);
    std::fill(m_phi.m_b.begin(), m_phi.m_b.end(),0.0);
    std::fill(m_xphi.m_b.begin(), m_xphi.m_b.end(),0.0);
    std::fill(m_phi.m_a[0].begin(), m_phi.m_a[0].end(),0.0);
    std::fill(m_phi.m_a[1].begin(), m_phi.m_a[1].end(),0.0);
    std::fill(m_phi.m_a[2].begin(), m_phi.m_a[2].end(),0.0);
    std::fill(m_phiNegDens.m_a[0].begin(), m_phiNegDens.m_a[0].end(),0.0);
    std::fill(m_phiNegDens.m_a[1].begin(), m_phiNegDens.m_a[1].end(),0.0);
    std::fill(m_phiNegDens.m_a[2].begin(), m_phiNegDens.m_a[2].end(),0.0);
    std::fill(m_xphi.m_a[0].begin(), m_xphi.m_a[0].end(),0.0);
    std::fill(m_xphi.m_a[1].begin(), m_xphi.m_a[1].end(),0.0);
    std::fill(m_xphi.m_a[2].begin(), m_xphi.m_a[2].end(),0.0);
    m_oneMinusPhi.clear();
    m_integralOfOneMinusPhi.clear();
    m_integralOfxPhi.clear();
  }
  MRNAFunction_eq10(std::vector<double> const & times,
    std::vector<double> const & Lambda) : MRNAFunction(times,Lambda){
      clear();
  }
  double meanU_eq10(){
    // we also need to get <U>. How do we do this. we integrate xphi(x) 0 - t and take the limit
    m_xphi.m_b=m_phi.m_b;
    for (size_t i=0; i < m_phi.m_a.size(); ++i)
      for (size_t j=0; j < m_phi.m_a[i].size(); ++j)
        m_xphi.m_a[i][j+1] = m_phi.m_a[i][j];
    m_xphi.indefinite_integral_0_to_t(m_integralOfxPhi);
    double U = m_integralOfxPhi.m_poly[0];
    return U;
  }
  virtual double meanU(){
    return meanU_eq10();
  }
  virtual ~MRNAFunction_eq10() {}
  void loadDensity(Term & d, double lambda, double mu, double nu){
    d.m_b[0]=-(mu+lambda);
    d.m_b[1]=-nu;
    d.m_b[2]=-(lambda+mu);
    double g=1.0;
    for (size_t i=0; i < 5; ++i){
      d.m_a[0][i] =mu * g;
      g*=(lambda/ ((i+1)*1.0));
    }
    double h = lambda+mu - nu;
    double q = pow(lambda/h,4.0);
    d.m_a[1][0]= nu * q;
    g = 1.0;
    for (size_t i=0; i < 5; ++i){
      d.m_a[2][i] =-nu *q * g;
      g*=(h/ ((i+1)*1.0));
    }
  }
  virtual void Lambdas(std::vector<double> const & times,std::vector<double> & L){
    loadDensity(m_phi, m_lambda, m_mu, m_nu);
    //now we must integrate
    m_phi.indefinite_integral_0_to_t(m_oneMinusPhi);
    //now we will do one minus
    m_oneMinusPhi.m_poly.clear();
    for (size_t i=0; i < m_oneMinusPhi.m_a.size(); ++i)
      for (size_t j=0; j < m_oneMinusPhi.m_a[i].size(); ++j)
        m_oneMinusPhi.m_a[i][j]*= (-1.0);
    //now we can integrate
    m_oneMinusPhi.indefinite_integral_t_to_infinity(m_integralOfOneMinusPhi);
    double U = meanU_eq10();
    size_t numTimes = times.size();
    for (size_t i=0; i < numTimes; ++i)
      L[i] = 1.0 / U * m_integralOfOneMinusPhi.evaluate(times[i]);
  }
  virtual void operator()(std::vector<double> & f, const std::vector<double> & x) {
    m_lambda = exp(x[0]);
    m_mu = exp(x[1]);
    m_nu = exp(x[2]);
    Lambdas(m_times,f);
    size_t numTimes = m_times.size();
    for (size_t i=0; i < numTimes; ++i)
      f[i] -=m_Lambda[i];
  }
  virtual bool const constraintsAreViolated(std::vector<double> const& x) {
    double lambda = exp(x[0]);
    double mu = exp(x[1]);
    double nu = exp(x[2]);

    bool v = ( mu > nu );


    bool includeNegativeDensityCheck = true;
    if (includeNegativeDensityCheck){
      size_t checkDensityType = 0;
      if (checkDensityType ==0){
        v = v || ( (lambda + mu - nu ) <=0.0);
      }
      else{
        loadDensity(m_phiNegDens, lambda, mu, nu);
        double t = 0.0;
        double upperT=60.0;
        double mesh = 0.25;
        while (t <=upperT){
          if (m_phiNegDens.evaluate(t) < 0.0)
            break;
          t+=mesh;
        }
        v = v || ( t <= upperT );
      }

    }
    return v;
  }
  virtual size_t const sizeOfFunctionVector() const {return m_times.size();}
  virtual size_t const sizeOfArgumentVector() const {return 3;}


};


//-------------------------------------------------------------------------------------------------
// THE MAIN FUNCTIONS 


bool includeTentativeSolution(std::vector<double> const & x,
  size_t type){
    bool include =true;
    double tooBigThreshold = 500.0;
    if (type ==0){
      double lambda = exp(x[0]);
      if (lambda> tooBigThreshold)
        include = false;
    }

    else if (type==1){
      double lambda = exp(x[0]);
      double mu = exp(x[1]);
      double nu = exp(x[2]);
      if (lambda <=1E-5 && nu <=1E-5)
        include = false;
      if (lambda> tooBigThreshold || mu > tooBigThreshold|| nu > tooBigThreshold)
        include = false;
    }

    else if (type==2){
      double lambda = exp(x[0]);
      double mu = exp(x[1]);
      double nu = exp(x[2]);
      if (lambda> tooBigThreshold || mu > tooBigThreshold|| nu > tooBigThreshold)
        include = false;
    }

    return include;
}
void calibrateMRNA(std::vector<double> const & times,
  std::vector<double> const & Lambda,
  size_t type,
  std::vector<std::vector<double> > & results){

    MRNAFunction * theFunction;
    size_t numParams = 3;
    if (type ==0){
      theFunction = new MRNAFunctionExponential(times,Lambda);
      numParams = 1;
    }
    else if (type==1){
      theFunction = new MRNAFunction_eq9(times,Lambda);
    }
    else{
      theFunction = new MRNAFunction_eq10(times,Lambda);
    }
    std::vector<double> low(3,0.001);
    std::vector<double> high(3,3.001);
    std::vector<double> mesh(3,0.0);
    size_t numPtsPerAxis = 5;
    mesh[0]=(high[0]-low[0])/(numPtsPerAxis*1.0);
    mesh[1]=(high[1]-low[1])/(numPtsPerAxis*1.0);
    mesh[2]=(high[2]-low[2])/(numPtsPerAxis*1.0);
    double lambda_in, mu_in, nu_in;
    double U, theFunctionError ;
    // try to test his value:
    std::vector<double> x(numParams), func(times.size());
    std::vector<double> solution(7);
    for (size_t i=0; i <= numPtsPerAxis; ++i){
      lambda_in = log(low[0]+i * mesh[0]);
      x[0] = lambda_in;
      for (size_t j=0; j <= numPtsPerAxis; ++j){
        for (size_t k=0; k <= numPtsPerAxis; ++k){
          if (type!=0){
            mu_in = log(low[1]+j * mesh[1]);
            nu_in = log(low[2]+k * mesh[2]);
            x[1] = mu_in;
            x[2] = nu_in;
          }
          bool active = (j==0 && k==0 || type!=0);
          if (!active)
            continue;
          theFunction->clear();
          bool failedToSolve = false;
          try {
            NL2SOL(*theFunction).tryToSolve(x, func);
          }
          catch (...){
            failedToSolve = true;
          }
          bool include = failedToSolve ? false : includeTentativeSolution(x,type);
          if (include){
            try{
              (*theFunction)(func,x);
            }
            catch(...){
              include = false;
            }
          }
          if (include){
            theFunctionError = 0.0;
            for (size_t l=0; l < times.size(); ++l)
              theFunctionError+= (func[l]*func[l]);
            theFunctionError= sqrt(theFunctionError/times.size());
            std::fill(solution.begin(), solution.end(),0.0);
            solution[0]=(type * 1.0);
            solution[1] = exp(x[0]);
            if (type!=0){
              solution[2] = exp(x[1]);
              solution[3] = exp(x[2]);
            }
            U = (*theFunction).meanU();
            solution[4]=U;
            solution[5] =theFunctionError;
            solution[6] = (*theFunction).halfLife();
            
            if (include)
              results.push_back(solution);
          }
        }
      }
    }
    delete theFunction;
}


void printMRNA(size_t type,
              std::vector<double> const & allCalibrationTimes,
              size_t numPoints,
              std::string const & label,
              std::vector<double> const & params){

  MRNAFunction * theFunction;
  std::vector<double> x;
  std::vector<double> times(1,0.0);
  std::vector<double> Lambda(1,1.0);

  if (type ==0){
    theFunction = new MRNAFunctionExponential(times,Lambda);
    x.resize(1, log(params[0]));
  }
  else if (type==1){
    theFunction = new MRNAFunction_eq9(times,Lambda);
    x.resize(3); x[0]=log(params[0]); x[1]=log(params[1]); x[2]=log(params[2]);
    
  }
  else{
    theFunction = new MRNAFunction_eq10(times,Lambda);
    x.resize(3); x[0]=log(params[0]); x[1]=log(params[1]); x[2]=log(params[2]);
  }

  theFunction->print(allCalibrationTimes,numPoints,label,x);
  delete theFunction;
}


int main(){
  std::vector<std::vector<string> > data;
  ifstream infile( "/Users/abeer/Desktop/PGK-BF.txt" );
  std::vector <string> genes;
  std::vector<std::vector<double> > Lambdas;
  while (infile) {
    string s;
    if (!getline( infile, s ))
      break;
    istringstream ss( s );
    bool foundGeneName = false;
    Lambdas.push_back(std::vector<double>());
    while (ss){
      std::string s;
      if (!getline( ss, s, '\t' ))
        break;
      if (!foundGeneName){
        genes.push_back( s );
        foundGeneName = true;
      }
      else{
        double thisLambda = atof(s.c_str());
        Lambdas.back().push_back(thisLambda);
      }
    }
  }
  //--------------------------------------------------------------------
  //--------------
  size_t numTimes = 16;
  std::vector<double> times(numTimes), Lambda(numTimes);
  times[0] = 0.0 ;
  times[1] = 5.0;
  times[2] = 10.0;
  times[3] = 20.0;
  times[4] = 30.0;
  times[5] = 60.0;
  times[6] = 120.0;
  times[7] = 0.0;
  times[8] = 5.0;
  times[9]=10.0;
  times[10]=20.0;
  times[11]=30.0;
  times[12]=60.0;
  times[13]=120.0;
  times[14]=60.0;
  times[15]=120.0;

  size_t numGenes = genes.size();
  std::string pathName = "/Users/abeer/Work/Project/BF_PGK_Markov.txt";
  FILE * f = fopen(pathName.c_str(),"w");
  fprintf(f,"Gene Method lambda mu nu U HalfLIfe Error\n");
  for (size_t i=0; i < numGenes; ++i){

    Lambda =Lambdas[i];
    std::vector<std::vector<double> > results;
    calibrateMRNA(times,Lambda,0,results);
    calibrateMRNA(times,Lambda,1,results);
    calibrateMRNA(times,Lambda,2,results);
    if (results.empty()){
      fprintf(f,"%s : No feasible calibrations\n",genes[i].c_str());
      continue;
    }
    size_t numResults = results.size();
    size_t theWinner=0;
    double winningError = results[0][5];
    size_t j;
    double winningMargin = 0.05; // 10 or 9 have to beat exponential by 5%;
    for (j=1; j < numResults; ++j){
      bool isNewWinner = false;
      if (results[j][5]< winningError){
        double relDiff = 2.0 * fabs(winningError - results[j][5])/ (fabs(winningError) + fabs(results[j][5]));
        if (results[j][0] > 0.0 && results[theWinner][0]< 1.0)
          isNewWinner= ( relDiff > winningMargin );
        else
          isNewWinner = true;
      }
      if (isNewWinner){
        theWinner = j;
        winningError = results[j][5];
      }
    }
    std::string method;
    if (results[theWinner][0]==0.0){
      method="Exponential";
    }
    else if (results[theWinner][0]==1.0){
      method="Eq9";
      }
    else{
      method = "Eq10";
      }
    fprintf(f,"%s %s %.12f %.12f %.12f %.12f %.12f %.12f\n",genes[i].c_str(),method.c_str(), results[theWinner][1],
      results[theWinner][2], results[theWinner][3], results[theWinner][4],  results[theWinner][6], results[theWinner][5]);
      
    std::vector<double> winningParams(3);
    winningParams[0]=results[theWinner][1]; winningParams[1]=results[theWinner][2]; winningParams[2]=results[theWinner][3];
    
    printMRNA(static_cast<size_t>(results[theWinner][0]),times,100,genes[i],winningParams);
    
    printf("Gene %s complete \n",genes[i].c_str());
  }
  fclose(f);
  return 0;
}

//----------------------------------------------------------------------------------
