# Supplementary material for: Transcriptome-wide analysis of trypanosome mRNA decay reveals complex degradation kinetics and suggests a role for co-transcriptional degradation in determining mRNA levels
Source: Mol Microbiol. 2014 Sep 15;94(2):307–26. doi: 10.1111/mmi.12764 (PMC4285177; doi:10.1111/mmi.12764)
Supplement: Supplementary file 3 — Supporting Information [file mmi0094-0307-SD3.xlsx]

## Sheet: list of Samples
Sample	Life stage	Ribo-depletion	Actinomycin D	Sinefungin	Illumina platform	Used for	Total number of reads	% aligned
t0	BF	ribo-minus	-	5 min	GAIIX	mRNA decay, devepmental regulation	38633652	0.7956
t5	BF	ribo-minus	5 min	5 min	GAIIX	mRNA decay	37381596	0.8284
t10	BF	ribo-minus	10 min	5 min	GAIIX	mRNA decay	38548334	0.824
t20	BF	ribo-minus	20 min	5 min	GAIIX	mRNA decay	39435374	0.8427
t30	BF	ribo-minus	30 min	5 min	GAIIX	mRNA decay	38247309	0.8521
t60	BF	ribo-minus	60 min	5 min	GAIIX	mRNA decay	38296395	0.6028
t120	BF	ribo-minus	120 min	5 min	GAIIX	mRNA decay	37151867	0.8303
t0II	BF	ribo-minus	-	5 min	HiSeq	mRNA decay, devepmental regulation
t5II	BF	ribo-minus	5 min	5 min	HiSeq	mRNA decay
t10II	BF	ribo-minus	10 min	5 min	HiSeq	mRNA decay	214880622	0.6887
t20II	BF	ribo-minus	20 min	5 min	HiSeq	mRNA decay	222621035	0.7884
t30II	BF	ribo-minus	30 min	5 min	HiSeq	mRNA decay	186320690	0.7712
t60II	BF	ribo-minus	60 min	5 min	HiSeq	mRNA decay	186638738	0.8202
t120II	BF	ribo-minus	120 min	5 min	HiSeq	mRNA decay	178384965	0.8335
t60III	BF	ribo-minus	60 min	5 min	HiSeq	mRNA decay	48147037	0.944
t120III	BF	ribo-minus	120 min	5 min	HiSeq	mRNA decay	45383253	0.9511
t-5	BF	ribo-minus	-	-	GAIIX	precursor decay, devepmental regulation	36868869	0.7714
t-5II	BF	ribo-minus	-	-	HiSeq	precursor decay, devepmental regulation	209055201	0.8734
ActD1	BF	ribo-minus	5 min	-	HiSeq	precursor decay	187879406	0.7583
ActD2	BF	ribo-minus	5 min	-	HiSeq	precursor decay	192381872	0.7595
bsf1313-pA	BF	polyA+	-	-	HiSeq	developmental regulation	47920440
bsf1313-pA	BF	polyA+	-	-	HiSeq	developmental regulation
0hr	PC	ribo-minus	-	5 min	HiSeq	mRNA decay, devepmental regulation	38419085	0.906
0.5hr	PC	ribo-minus	30 min	5 min	HiSeq	mRNA decay	40534825	0.9253
1hr	PC	ribo-minus	60 min	5 min	HiSeq	mRNA decay	34535848	0.9329
2hr	PC	ribo-minus	120 min	5 min	HiSeq	mRNA decay	34028899	0.915
3hr	PC	ribo-minus	180 min	5 min	HiSeq	mRNA decay	39380286	0.8519
4hr	PC	ribo-minus	240 min	5 min	HiSeq	mRNA decay	29775536	0.9248
0hr2	PC	ribo-minus	-	5 min	HiSeq	mRNA decay, devepmental regulation	113306640	0.5075
15min2	PC	ribo-minus	15 min	5 min	HiSeq	mRNA decay	105843176	0.6654
30min2	PC	ribo-minus	30 min	5 min	HiSeq	mRNA decay	131821344	0.6185
1hr2	PC	ribo-minus	60 min	5 min	HiSeq	mRNA decay	100119029	0.6179
2hr2	PC	ribo-minus	120 min	5 min	HiSeq	mRNA decay	89937251	0.6771
4hr2	PC	ribo-minus	240 min	5 min	HiSeq	mRNA decay	119852799	0.5905
0hII	PC	ribo-minus	-	5 min	HiSeq	mRNA decay, devepmental regulation	113306640	0.5075
15minII	PC	ribo-minus	15 min	5 min	HiSeq	mRNA decay	111715227	0.6251
PC-ActD	PC	ribo-minus	5 min	-	HiSeq	precursor decay	156890233	0.7895
2060-ribo	PC	ribo-minus	-	-	HiSeq	precursor decay, devepmental regulation	56799712	0.5924
2060-pA	PC	polyA+	-	-	HiSeq	developmental regulation	59326665	0.8553
1313-514-pA	PC	polyA+	-	-	HiSeq	developmental regulation	64540785	0.8306

## Sheet: BF raw data
Gene	t0	t5	t10	t20	t30	t60	t120	t0II	t5II	t10II	t20II	t30II	t60II	t120II	t60III	t120III	t-5	t-5II	ActD1	ActD2
Tb927.11.1180	189	106	47	28	7	3	3	2218	1084	174	55	31	7	19	4	1	105	1953	1049	1083
Tb927.11.20730	238	69	27	17	4	3	0	2492	992	192	100	165	16	25	9	3	73	1925	1022	1105
Tb927.11.10810	232	173	93	64	41	5	5	2310	1122	361	398	358	50	158	53	28	93	2045	#N/A	#N/A
Tb927.11.14620	1189	965	795	906	584	6	2	9504	5607	2086	2347	2364	98	33	188	7	648	8346	#N/A	#N/A
Tb927.11.16200	76	21	7	1	5	0	3	659	148	26	23	12	5	26	8	2	29	611	181	260
Tb927.11.4580	11	20	8	2	3	0	2	317	166	31	41	18	2	10	5	0	16	218	#N/A	#N/A
Tb927.11.6740	409	263	112	23	15	0	10	5261	2558	815	163	107	13	46	20	6	192	4459	#N/A	#N/A
Tb927.11.7210	427	213	209	70	71	22	21	3463	2322	921	804	611	237	261	71	36	239	3935	1770	1659
Tb927.11.7211	281	158	101	88	58	15	22	3588	1553	699	541	482	151	206	101	35	129	3026	1650	2017
Tb927.11.7212	180	90	66	46	39	6	6	1585	623	163	137	224	49	45	39	8	70	1271	896	834
Tb927.11.7213	664	475	353	80	32	7	4	6395	3432	1396	322	349	42	38	24	12	242	5537	3387	2435
Tb927.11.7214	153	53	29	16	8	1	0	2238	549	180	77	158	25	52	24	15	83	1822	958	912
Tb11.02.5105	102	68	16	8	6	4	0	1634	653	107	35	26	3	2	7	1	54	1337	#N/A	#N/A
Tb927.11.7218	480	282	117	38	20	6	11	4921	1857	453	218	175	25	41	37	15	221	4117	2536	2534
Tb11.02.5360	147	75	38	16	29	5	15	1827	693	249	131	186	59	85	32	15	69	1101	#N/A	#N/A
Tb11.02.5370	113	61	39	8	16	8	3	1173	511	204	105	62	45	51	32	14	46	1004	#N/A	#N/A
Tb11.02.5380	401	236	111	32	47	2	11	3193	1489	486	199	153	83	138	57	29	173	3229	#N/A	#N/A
Tb11.02.5390	328	230	97	38	10	4	17	4441	1516	538	210	137	60	122	44	13	208	3989	#N/A	#N/A
Tb11.02.5400	116	37	32	10	14	3	6	908	383	73	40	63	18	34	14	7	59	829	423	729
Tb11.02.5410	47	17	15	10	4	1	0	532	144	27	17	34	5	7	5	2	35	543	#N/A	#N/A
Tb11.02.5430	66	33	24	4	7	1	7	465	317	75	45	78	11	39	19	11	64	515	#N/A	#N/A
Tb11.02.5440	126	40	44	10	10	5	4	1406	520	180	105	84	12	38	13	4	81	1349	#N/A	#N/A
Tb927.11.1760	90	62	38	7	4	3	18	1429	464	186	56	66	21	42	17	5	59	1087	526	643
Tb927.11.12130	38	29	6	19	12	5	15	197	119	45	26	48	15	33	4	2	19	217	70	39
Tb927.11.15320	92	78	64	42	32	4	11	1263	670	331	226	297	61	116	58	27	55	1024	436	700
Tb927.1.1000	181	91	37	16	4	3	9	1566	563	121	62	79	12	28	13	3	91	1019	480	751
Tb927.1.1010	199	117	65	50	33	12	5	1826	825	320	174	167	63	99	32	23	127	1566	1069	1003
Tb927.1.1020	148	64	86	31	18	0	6	1310	549	205	113	75	21	35	10	9	135	1109	895	975
Tb927.1.1030	325	175	94	36	27	4	7	3233	1492	313	103	237	27	41	13	12	148	2799	1250	1358
Tb927.1.1040	96	46	30	15	8	1	2	975	289	105	69	80	9	16	5	3	59	783	290	399
Tb927.1.1050	544	275	187	89	59	12	32	6293	2729	1016	499	596	93	243	100	36	228	5367	3142	2768
Tb927.1.1060	90	48	14	18	9	0	3	1138	519	124	103	107	25	25	11	4	45	870	482	765
Tb927.1.1080	157	109	32	23	15	1	3	1690	519	163	102	80	9	39	16	9	50	1340	721	686
Tb927.1.1100	373	190	116	45	39	6	12	3740	1799	481	287	277	53	89	29	19	164	3071	1308	1931
Tb927.1.1120	121	79	51	18	8	0	13	1875	620	110	101	92	7	32	9	6	73	1461	696	803
Tb927.1.1130	89	46	35	33	26	1	4	1130	537	213	181	124	61	52	25	15	36	940	497	910
Tb927.1.1140	77	27	25	20	10	1	4	1134	276	65	86	77	21	16	8	2	49	778	307	607
Tb927.1.1150	196	38	42	13	9	6	5	1792	597	309	193	94	30	42	18	14	79	1613	1007	1046
Tb927.1.1160	135	43	44	32	12	0	4	1333	385	128	126	94	20	31	15	6	52	1298	544	703
Tb927.1.1170	39	17	20	7	3	0	4	723	348	25	18	21	3	1	3	0	10	475	375	460
Tb927.1.1200	230	116	75	36	15	2	3	3366	1277	208	146	141	22	50	14	8	106	2628	861	982
Tb927.1.1210	48	51	14	2	1	0	1	860	474	92	40	26	2	8	2	2	32	685	280	451
Tb927.1.1220	147	70	48	32	30	2	2	1652	816	197	105	116	22	32	11	7	47	1435	893	767
Tb927.1.1230	84	29	11	14	7	0	5	812	358	150	104	96	14	29	20	11	35	816	411	442
Tb927.1.1240	580	501	398	306	210	10	10	7563	4843	1775	1462	1958	224	275	210	61	291	6370	4468	3881
Tb927.1.1270	291	132	134	37	27	5	5	2806	1657	420	370	292	58	25	16	3	101	2443	710	719
Tb927.1.1300	78	20	12	1	0	0	2	1010	297	63	29	38	3	7	2	4	34	725	314	316
Tb927.1.1310	134	76	28	8	6	0	7	1465	534	104	67	45	1	5	9	2	53	1196	802	955
Tb927.1.1330	182	82	17	10	6	0	8	2133	701	158	62	39	13	8	4	2	77	1502	1092	1079
Tb927.1.1340	155	70	45	13	13	1	3	2114	801	175	90	106	22	20	15	7	82	1614	989	1181
Tb927.1.1350	299	193	85	45	34	5	16	2687	1164	205	148	152	37	62	31	15	136	2163	1522	1451
Tb927.1.1370	188	137	74	26	14	0	3	2384	1332	346	128	127	30	32	19	14	107	2283	1275	1793
Tb927.1.1380	308	234	112	48	28	8	5	2269	1355	430	154	100	26	56	16	16	102	1926	1206	1255
Tb927.1.1390	53	42	26	15	0	0	0	773	315	72	9	34	3	15	10	2	37	618	274	314
Tb927.1.1400	69	51	14	10	3	0	3	780	474	47	33	68	6	23	10	3	30	626	239	307
Tb927.1.1420	414	240	199	98	71	0	26	4795	2805	452	319	361	50	228	17	16	171	4062	1932	1922
Tb927.1.1470	48	29	6	12	4	0	5	413	181	64	54	48	9	12	7	1	32	537	182	354
Tb927.1.1500	328	215	237	134	105	15	6	3716	2773	731	981	1402	160	44	78	6	194	3904	2021	3014
Tb927.1.1530	896	473	267	85	42	2	17	7438	3878	1111	473	294	49	74	54	17	496	6819	3636	3763
Tb927.1.1540	227	156	40	15	11	0	18	2112	970	239	99	71	22	18	29	9	93	1883	1149	1531
Tb927.1.1550	203	155	71	13	13	4	2	1775	940	304	134	83	9	22	19	11	94	1527	1366	1178
Tb927.1.1560	417	250	139	48	35	11	14	6621	2904	871	313	266	54	84	33	15	206	5237	2857	3502
Tb927.1.1580	43	42	21	4	4	0	5	310	184	105	66	41	11	22	6	8	29	316	215	215
Tb927.1.1600	496	254	168	77	36	4	24	4876	2065	762	397	344	81	88	51	18	324	4215	2677	2842
Tb927.1.1610	116	39	19	9	7	0	1	1317	505	110	111	79	3	8	2	3	41	1059	411	555
Tb927.1.1620	411	301	177	84	36	6	13	4803	2337	514	248	297	25	69	49	23	200	4065	3310	2820
Tb927.1.1630	63	33	22	4	4	0	4	831	345	78	36	50	16	19	10	1	30	690	415	468
Tb927.1.1640	109	35	23	26	16	0	1	1157	350	91	87	82	7	14	19	5	65	962	728	667
Tb927.1.1660	74	32	20	18	8	0	2	762	353	90	40	75	12	28	16	6	37	467	318	483
Tb927.1.1670	772	585	369	106	33	5	8	7122	4518	2686	673	251	65	106	59	33	417	6374	5966	5658
Tb927.1.1680	92	48	19	5	4	2	2	1522	471	159	69	36	22	25	7	4	63	1075	558	593
Tb927.1.1690	255	119	94	53	18	13	7	3258	1375	499	217	213	37	81	41	12	135	2638	1772	1645
Tb927.1.1700	94	97	52	29	15	3	13	1373	765	238	227	132	24	61	24	11	66	1403	715	724
Tb927.1.1710	517	394	283	172	74	5	23	3564	2627	1355	1045	512	116	159	48	21	450	4420	2835	2885
Tb927.1.1720	109	21	38	13	4	2	10	1063	284	99	88	70	5	32	10	4	70	945	545	711
Tb927.1.1730	147	100	60	7	12	3	6	2013	911	377	186	166	31	62	25	12	101	1940	1304	1952
Tb927.1.1750	50	51	27	23	10	0	2	429	198	65	58	39	6	8	14	4	31	423	192	418
Tb927.1.1760	18	1	8	0	0	0	2	186	61	11	12	13	1	1	0	0	24	164	30	54
Tb927.1.1770	13	34	14	2	1	0	0	436	214	78	38	14	3	0	1	1	7	448	337	294
Tb927.1.1790	141	91	47	6	16	0	0	1213	428	34	16	24	3	8	4	3	34	987	629	534
Tb927.1.1820	343	216	91	38	17	0	9	2981	1221	239	93	124	10	20	20	14	95	2312	2066	1758
Tb927.1.1840	93	52	35	10	9	1	2	1125	519	74	60	65	18	30	18	9	51	996	446	685
Tb927.1.1850	78	48	38	11	1	0	2	749	370	65	37	57	11	26	12	3	40	688	204	390
Tb927.1.1880	473	177	104	87	26	1	13	3553	1690	424	330	305	72	81	44	9	251	3707	2022	3084
Tb927.1.1890	189	120	69	72	50	10	8	1542	745	304	259	186	47	68	20	6	148	1784	661	1485
Tb927.1.1910	301	163	75	46	33	6	16	3425	1256	545	311	252	62	92	36	19	146	2790	2099	2402
Tb927.1.1920	183	89	69	38	32	0	13	1308	617	151	123	186	21	51	17	4	97	1158	684	696
Tb927.1.1930	830	556	324	145	80	19	59	4966	3283	1656	777	581	239	300	85	47	749	6223	2534	4443
Tb927.1.1960	216	145	95	11	4	0	2	1970	1119	281	66	42	7	11	3	3	79	1863	1204	1530
Tb927.1.1980	105	68	24	0	3	0	0	2241	779	69	24	20	2	3	2	0	59	1477	933	948
Tb927.1.1990	80	30	8	0	0	0	0	827	210	23	6	5	0	0	2	1	25	684	531	516
Tb927.1.2110	173	81	57	45	24	14	9	1763	805	224	176	245	65	125	55	18	82	1260	471	602
Tb927.1.2120	510	332	145	45	41	3	27	3644	1693	497	351	241	64	126	52	20	232	3578	1891	2384
Tb927.1.2150	30	18	13	1	3	0	0	251	97	14	12	14	5	0	4	1	12	241	76	81
Tb927.1.2160	32	19	8	3	3	0	5	314	121	12	8	22	5	10	7	1	20	262	72	56
Tb927.1.2190	720	311	221	45	23	12	8	7241	3410	1419	568	387	71	87	47	17	450	7070	4812	6377
Tb927.1.2200	32	15	5	0	0	0	0	491	267	42	21	13	2	3	2	0	4	457	189	203
Tb927.1.2210	210	133	98	28	8	3	6	3030	1432	409	215	97	7	7	9	3	147	2386	1535	1230
Tb927.1.2310	13	28	23	38	17	1	0	120	211	18	73	175	5	0	5	0	4	127	112	105
Tb927.1.2320	115	30	7	13	4	0	0	821	219	47	26	34	3	11	4	1	42	787	418	486
Tb927.1.2330	33481	26882	26709	23660	24046	657	88	348012	266016	157380	129493	218293	12596	1225	13205	272	15860	314173	364891	412680
Tb927.1.2340	28388	23335	24308	21340	22506	1251	85	344505	237125	133258	119549	196502	25090	1372	23716	325	13378	311456	312130	380524
Tb927.1.2430	5868	5372	5461	4105	3376	140	127	48252	49519	11250	11621	18239	2652	909	2543	150	3276	48141	46042	36928
Tb927.1.2570	1042	649	586	169	70	8	12	12909	7722	2724	1214	691	111	201	74	42	585	11681	8237	7145
Tb927.1.2580	157	125	42	37	7	0	4	1238	974	274	136	73	20	30	9	6	81	1358	1351	1235
Tb927.1.2600	328	338	292	302	178	30	13	3024	2495	845	1034	1369	224	169	95	13	258	3801	1151	2083
Tb927.1.2640	72	52	24	14	5	0	5	659	366	19	31	37	8	17	4	1	43	683	252	326
Tb927.1.2670	566	464	430	248	146	2	8	8406	4678	1493	1097	946	27	89	49	22	261	7841	4957	4607
Tb927.1.2700	211	126	39	51	25	2	3	1805	746	251	125	95	17	15	27	4	99	1579	1044	903
Tb927.1.2710	300	185	79	39	31	0	4	2973	1037	190	127	177	19	33	37	18	121	2629	1263	1360
Tb927.1.2730	111	67	48	5	8	1	2	1107	719	155	110	95	5	20	7	11	27	911	604	671
Tb927.1.2740	77	65	17	6	14	1	3	1410	533	208	69	64	15	62	17	8	49	1187	519	935
Tb927.1.2750	145	127	71	46	14	0	0	1783	1049	383	224	199	13	14	8	3	57	1334	1001	1404
Tb927.1.2760	41	27	51	9	2	0	2	343	208	56	28	26	0	2	2	2	25	353	320	247
Tb927.1.2770	106	38	28	21	17	0	7	1140	221	63	35	46	9	51	23	23	36	994	426	587
Tb927.1.2820	292	147	96	41	27	1	16	3089	1317	639	340	258	52	95	46	21	139	2395	1317	2699
Tb927.1.2970	186	76	53	11	5	0	0	2397	743	59	47	91	7	43	14	3	75	1805	1008	928
Tb927.1.2980	495	201	114	67	77	1	16	5565	2020	642	477	557	118	128	76	29	210	4508	2416	2543
Tb927.1.2985	79	46	32	17	11	0	0	1911	834	144	160	155	13	23	4	3	14	1227	535	570
Tb927.1.2990	419	240	120	80	77	21	11	3869	1744	529	444	439	69	143	63	23	240	3742	2390	2819
Tb927.1.3000	191	133	50	29	26	1	10	3025	1367	236	258	143	33	26	34	15	103	2648	1932	1798
Tb927.1.3010	78	60	23	18	14	6	1	787	412	138	129	155	32	47	6	7	82	869	217	466
Tb927.1.3030	235	180	70	81	11	9	1	3835	1649	457	263	149	38	31	16	10	129	3125	1551	1984
Tb927.1.3040	51	39	29	9	5	0	0	1001	392	174	116	70	16	20	8	6	39	1022	679	887
Tb927.1.3050	213	178	136	48	19	0	2	2111	1053	319	162	143	24	18	18	6	103	1737	1353	2314
Tb927.1.3070	116	115	101	31	14	8	0	1355	1068	258	161	126	13	31	6	3	98	1357	780	1274
Tb927.1.3110	231	179	89	17	16	0	0	3243	1496	455	128	94	8	20	6	2	165	2669	1667	1630
Tb927.1.3120	146	149	99	44	43	2	12	1539	1128	366	184	214	65	136	40	25	139	1643	815	1109
Tb927.1.3130	80	63	32	14	7	0	4	1506	634	154	77	76	9	21	15	6	44	1164	723	1145
Tb927.1.3150	177	112	93	4	22	0	4	2116	1218	428	178	108	23	52	9	6	109	1745	1494	1510
Tb927.1.3170	196	196	58	39	13	0	2	1728	1022	101	62	107	2	16	5	4	59	1350	829	1211
Tb927.1.3200	167	190	142	194	108	0	8	2172	1188	333	401	523	22	31	5	2	124	1946	702	1516
Tb927.1.3220	233	147	63	54	23	5	0	2524	850	328	198	225	41	66	23	10	85	1999	1242	1190
Tb927.1.3230	237	116	71	24	31	10	3	2845	1193	513	251	252	82	159	71	34	114	2419	1540	2116
Tb927.1.3250	580	406	253	127	76	14	49	4972	2699	1003	696	590	190	298	94	42	422	5119	2155	4261
Tb927.1.3260	710	615	399	102	39	18	27	8895	4852	1590	907	549	135	210	82	49	453	8540	5601	6228
Tb927.1.3270	311	191	144	77	46	5	26	2712	1630	417	277	289	75	199	69	34	122	2683	2236	2347
Tb927.1.3280	124	60	40	25	10	0	2	783	469	187	74	55	25	14	5	1	48	815	486	574
Tb927.1.3290	380	256	111	45	21	3	11	3618	1697	442	221	212	32	88	39	14	188	3271	2299	2730
Tb927.1.3300	384	231	99	44	34	0	12	4145	1969	514	223	183	51	88	43	27	172	4013	2894	2908
Tb927.1.3310	208	193	146	178	108	2	0	1268	1207	335	470	502	8	5	7	1	121	1497	642	1020
Tb927.1.3320	106	36	33	13	14	0	11	764	210	69	47	46	5	9	9	2	63	732	239	289
Tb927.1.3350	10	4	4	0	0	0	3	24	30	4	12	3	0	1	1	0	5	24	26	61
Tb927.1.3390	84	59	39	26	11	0	0	482	314	129	111	90	4	4	4	0	27	467	178	462
Tb927.1.3400	165	93	33	8	4	0	4	2684	1042	201	57	22	13	16	4	3	53	2182	1262	1545
Tb927.1.3410	192	53	32	13	4	0	0	1984	699	120	129	33	5	13	6	0	96	1441	768	868
Tb927.1.3450	443	320	212	57	24	7	12	4827	2382	694	305	142	32	26	21	11	249	4141	3617	3606
Tb927.1.3550	159	86	38	26	21	3	12	1543	660	124	90	95	36	28	25	15	60	1055	564	617
Tb927.1.3560	689	358	230	152	60	7	14	7056	3547	720	401	526	50	85	40	26	395	6082	2247	1586
Tb927.1.3670	287	47	22	2	9	5	9	3436	482	71	26	53	8	22	35	13	162	2698	1408	1154
Tb927.1.3800	88	27	27	0	4	1	1	868	280	147	83	67	16	17	10	1	40	846	472	366
Tb927.1.3810	78	46	47	0	5	2	2	971	480	65	43	17	5	16	3	4	40	795	742	535
Tb927.1.3820	265	194	136	26	4	0	0	4284	2134	210	96	128	5	23	16	0	62	3403	1411	1270
Tb927.1.3830	2748	2069	2144	1831	1949	7	13	22504	16330	4252	5127	10770	176	51	147	17	1091	17469	16454	13664
Tb927.1.3840	181	109	62	75	48	7	11	2190	730	320	239	268	63	38	40	14	105	1930	872	1080
Tb927.1.3850	566	324	282	248	294	71	5	10631	6680	2083	1748	4944	871	66	735	12	201	8340	3206	2646
Tb927.1.3860	673	359	362	257	313	72	41	4517	3035	1028	905	1525	460	319	75	36	354	4260	1641	1611
Tb927.1.3880	531	314	184	132	104	24	39	5177	2562	963	971	803	387	351	126	40	378	5354	2825	2380
Tb927.1.3890	28	6	8	3	8	1	0	235	118	23	22	11	20	8	3	0	16	274	221	188
Tb927.1.3910	266	134	83	54	39	14	12	2171	1131	337	296	221	104	121	38	10	148	2144	2046	1590
Tb927.1.3940	179	115	76	58	25	13	17	1854	1013	388	370	250	90	99	24	9	167	1905	1181	1200
Tb927.1.3950	263	199	184	212	135	8	11	1236	1362	1215	1171	794	112	84	20	3	234	1642	593	1230
Tb927.1.4010	340	307	127	76	25	1	12	3234	1675	409	389	236	83	124	60	19	229	3040	2029	2282
Tb927.1.4020	68	22	32	3	2	0	4	639	342	123	67	31	4	12	1	0	10	706	333	175
Tb927.1.4040	119	67	74	11	16	1	3	898	524	182	107	88	7	18	12	5	88	845	608	503
Tb927.1.4050	335	328	199	58	10	2	2	4003	2236	639	264	161	28	36	20	11	286	3957	2566	2633
Tb927.1.4100	157	106	98	45	15	1	1	904	647	250	88	91	27	17	13	2	90	762	583	909
Tb927.1.4140	103	48	40	17	10	0	5	1115	413	153	74	46	10	26	10	8	44	1049	595	756
Tb927.1.4160	102	98	46	18	5	0	2	2140	1068	287	66	53	14	19	2	4	48	2254	681	773
Tb927.1.4180	261	164	105	57	36	3	4	1939	1083	431	218	161	48	82	32	8	181	1919	1160	1363
Tb927.1.4220	113	59	44	23	12	1	1	1149	599	174	145	60	23	19	8	4	68	1131	461	592
Tb927.1.4230	111	100	47	23	9	0	3	1137	535	79	30	51	13	15	7	4	47	982	551	778
Tb927.1.4250	232	132	90	47	29	2	27	2117	918	324	212	206	44	74	50	29	95	1807	1205	1037
Tb927.1.4280	165	125	124	83	44	0	11	1991	1302	374	320	382	61	63	26	20	121	1904	1104	1443
Tb927.1.4300	95	79	49	23	19	5	5	658	490	184	154	82	25	14	7	2	72	586	227	401
Tb927.1.4310	881	870	785	710	453	15	10	5202	5057	4281	4262	2471	286	55	47	8	1018	8012	1904	2573
Tb927.1.4340	154	65	47	23	18	0	7	840	603	302	196	129	26	12	7	0	88	1031	613	735
Tb927.1.4370	325	199	115	44	44	3	9	2652	1358	557	230	111	18	30	11	15	117	2118	1609	1573
Tb927.1.4380	171	91	69	24	12	1	3	2032	1057	290	200	169	34	29	10	5	75	2090	764	1224
Tb927.1.4400	77	61	43	27	21	0	3	1233	469	171	101	112	15	13	5	2	41	936	505	611
Tb927.1.4410	124	98	80	40	24	8	18	1072	896	159	162	146	25	24	22	15	106	1235	638	663
Tb927.1.4420	150	141	66	34	32	10	15	1945	812	399	296	252	91	139	54	31	96	1890	951	1162
Tb927.1.4440	29	29	12	3	4	4	6	361	158	26	26	47	8	17	10	5	5	305	225	149
Tb927.1.4450	370	258	143	59	79	5	34	4394	2037	469	368	385	96	174	110	41	204	3783	2831	2741
Tb927.1.4470	108	45	33	22	5	6	4	1559	732	135	79	137	18	55	25	9	50	1300	1037	1312
Tb927.1.4480	432	349	215	80	50	10	16	6378	3314	949	567	367	38	109	77	29	325	5109	3332	3591
Tb927.1.4490	325	407	391	340	350	38	320	4308	3107	836	922	1174	566	2169	644	389	176	4851	2504	1843
Tb927.1.4500	138	118	102	86	31	0	1	2005	1445	537	363	237	5	5	5	3	107	1712	963	933
Tb927.1.4520	136	105	44	27	11	2	8	1448	569	114	75	94	16	61	27	15	77	1262	734	958
Tb927.1.4680	193	116	89	56	18	1	8	2271	1054	267	169	92	4	14	12	3	92	1874	1087	964
Tb927.1.4690	270	196	154	60	33	0	7	3278	2300	599	407	190	6	12	8	7	99	2667	1987	1624
Tb927.1.4700	96	52	31	3	3	0	5	943	333	85	44	34	2	2	8	2	62	721	428	404
Tb927.1.4710	58	24	16	8	0	0	1	576	216	60	26	15	3	15	3	2	12	485	300	324
Tb927.1.4720	186	121	54	12	8	0	1	3183	1345	404	128	88	21	12	16	5	97	2505	1307	1712
Tb927.1.4730	92	95	62	25	8	0	1	823	415	94	31	23	0	0	4	2	57	663	473	533
Tb927.1.4740	479	273	116	47	39	5	19	5504	2603	651	224	162	47	42	43	33	195	4761	3367	2874
Tb927.1.4760	427	283	125	75	47	2	18	4028	2077	624	307	262	56	77	56	36	240	3959	2730	2652
Tb927.1.4780	137	70	51	12	7	1	2	1117	549	250	117	57	19	53	29	14	60	1019	707	686
Tb927.1.4800	84	57	36	20	5	1	7	567	329	71	34	39	11	21	11	7	56	588	315	484
Tb927.1.4830	549	373	313	194	98	0	5	6340	3905	713	603	633	11	8	24	8	150	6050	2601	2022
Tb927.1.4970	21	3	6	0	2	0	1	195	97	12	6	24	2	4	3	0	0	228	121	163
Tb927.1.5000	152	58	47	13	6	4	11	1706	698	131	60	55	12	34	20	5	69	1372	1222	1168
Tb927.1.5030	326	101	46	23	9	2	3	3489	1165	289	136	174	13	99	38	20	148	2764	1715	1385
Tb927.1.5080	11	13	5	2	3	0	0	204	71	13	18	11	0	2	5	2	28	229	168	289
Tb927.1.5180	48	32	22	12	3	0	0	405	320	123	50	14	4	16	3	1	26	394	265	190
Tb927.1.5260	14	1	3	0	1	0	0	111	19	15	12	14	4	0	4	2	11	92	42	103
Tb927.1.560	224	94	45	22	10	4	2	2951	1211	274	85	131	38	58	28	14	68	2164	1503	1668
Tb927.1.570	79	49	30	7	6	1	1	1464	662	172	56	61	21	47	20	13	66	1396	915	1040
Tb927.1.580	323	205	151	70	23	0	14	3888	2009	960	276	217	64	180	55	26	183	2940	1813	2255
Tb927.1.610	169	93	76	16	1	2	1	1622	985	141	100	53	8	14	9	1	74	1156	449	588
Tb927.1.630	108	94	92	35	17	0	3	1516	783	174	138	64	4	18	2	3	57	1259	493	528
Tb927.1.650	99	47	27	23	15	2	8	1291	309	100	58	50	5	35	14	9	32	971	421	430
Tb927.1.670	247	134	44	19	14	3	5	2742	1471	389	93	112	21	65	22	16	154	2348	1699	1691
Tb927.1.690	63	41	40	23	16	0	8	1099	415	140	78	80	25	54	19	12	92	889	580	670
Tb927.1.710	927	707	507	506	583	114	141	9750	7249	4649	3751	5355	2330	2291	1559	355	475	9734	8308	6266
Tb927.1.730	183	79	61	24	4	0	2	3070	1564	385	87	92	24	44	16	8	89	2495	1398	1725
Tb927.1.740	134	79	42	13	23	10	11	1778	851	247	96	138	22	63	29	12	56	1546	678	903
Tb927.1.760	174	72	52	45	32	3	13	1909	869	299	150	153	50	115	45	29	109	1608	925	1044
Tb927.1.780	201	92	51	26	19	1	2	1980	579	157	124	130	22	41	22	6	63	1664	844	793
Tb927.1.790	174	137	84	69	35	2	5	2252	1073	377	226	118	56	75	24	14	91	2104	954	1179
Tb927.1.820	199	65	52	35	17	4	7	1896	754	190	181	168	24	62	14	11	61	1581	736	909
Tb927.1.830	261	126	98	26	17	5	0	2690	1402	501	232	133	40	75	34	10	126	2561	1395	1924
Tb927.1.840	50	22	18	12	2	1	0	700	231	55	62	54	2	3	5	3	49	546	359	490
Tb927.1.860	292	241	200	165	84	0	4	4592	2206	1123	740	577	11	7	32	5	101	3387	2684	2950
Tb927.1.870	74	80	42	21	23	0	0	970	635	174	154	139	13	30	12	6	53	883	513	471
Tb927.1.880	2024	1664	1466	770	398	57	138	16813	14917	8174	5116	2822	731	1053	425	212	1557	19997	9406	10806
Tb927.1.890	218	156	112	55	32	3	5	3186	1581	453	213	281	38	44	19	7	67	2240	1333	1194
Tb927.1.990	382	188	104	13	16	0	2	4540	2104	256	91	134	20	15	10	8	82	3286	2360	1770
Tb927.10.1000	44	26	22	9	1	0	0	412	105	21	11	17	5	6	9	5	24	436	157	189
Tb927.10.10000	161	85	54	32	6	0	0	2017	688	426	166	102	10	31	8	5	80	1849	869	1047
Tb927.10.10010	228	135	114	41	19	0	0	2445	1423	202	147	58	3	21	8	8	74	1996	1646	1811
Tb927.10.10020	113	50	40	29	6	2	0	618	345	198	58	31	22	24	15	6	82	867	440	459
Tb927.10.10030	71	35	27	3	14	0	1	686	362	102	34	22	17	4	4	2	31	824	358	576
Tb927.10.10050	858	811	716	608	420	2	21	9286	6345	3145	2974	2741	101	106	66	33	580	9116	6775	5184
Tb927.10.10070	167	88	28	32	15	2	9	2552	748	345	205	114	16	22	14	10	71	1998	1148	1282
Tb927.10.10080	66	44	36	16	3	0	0	555	373	76	46	34	8	8	4	0	31	541	595	640
Tb927.10.10090	328	218	120	67	75	4	20	3523	1811	714	455	466	100	141	66	24	224	3194	1876	2501
Tb927.10.10100	289	165	134	78	41	7	11	2934	1149	363	406	356	73	130	59	19	128	2569	1225	1460
Tb927.10.10110	53	39	28	19	16	0	2	1176	380	34	47	86	9	23	9	4	42	814	351	354
Tb927.10.10120	327	240	96	59	33	5	11	4398	1948	414	245	287	49	140	46	25	133	3421	2541	2347
Tb927.10.10130	224	129	68	42	35	2	4	2523	992	230	174	217	23	58	25	12	112	1839	1466	1441
Tb927.10.10140	882	777	614	624	453	24	2	9770	6243	2192	1897	2431	238	59	285	12	416	8713	7046	6476
Tb927.10.10150	211	97	69	60	30	1	12	2630	1285	332	273	303	31	84	41	16	103	2185	1313	1609
Tb927.10.10170	106	55	35	6	9	3	3	1425	490	142	111	73	34	34	6	8	75	1295	821	1085
Tb927.10.10180	99	39	21	12	2	0	2	1110	374	137	69	65	11	17	11	4	46	950	738	651
Tb927.10.10190	199	101	43	50	21	10	14	2167	641	257	109	85	45	80	37	14	139	2049	918	1242
Tb927.10.10200	141	47	23	9	7	2	1	1327	354	121	37	32	12	31	17	10	78	1204	930	1155
Tb927.10.10210	94	5	13	0	0	0	1	900	221	41	13	18	7	1	2	1	57	698	298	319
Tb927.10.10220	154	73	71	23	8	6	2	1884	717	71	80	46	2	1	3	1	71	1311	900	627
Tb927.10.10250	14	4	4	0	0	0	0	609	104	32	3	13	5	5	1	0	7	671	243	567
Tb927.10.10300	113	54	30	20	14	3	5	1261	461	190	137	105	39	53	25	16	62	1358	616	905
Tb927.10.10310	140	55	22	10	10	1	1	1480	581	190	85	78	10	42	13	11	60	1398	832	786
Tb927.10.10320	126	68	43	6	3	0	6	1619	1025	159	116	68	4	9	3	3	46	1230	917	1085
Tb927.10.10330	144	80	67	23	22	0	2	2061	846	240	181	142	17	31	19	9	71	1830	1417	1508
Tb927.10.10340	599	376	264	136	81	2	16	4109	2552	855	513	326	80	149	70	35	381	4415	3161	3599
Tb927.10.10350	267	177	110	68	43	7	16	3783	1914	560	362	242	35	57	41	11	164	3611	1822	1411
Tb927.10.10370	203	142	80	41	7	1	6	1935	1104	254	141	129	10	57	11	6	62	1587	962	2090
Tb927.10.10380	212	130	75	38	26	6	8	2689	1026	310	137	167	34	43	15	3	124	2504	1439	1721
Tb927.10.10390	728	537	513	365	217	0	9	8224	5154	2048	1579	1417	56	85	42	15	373	7182	7162	6136
Tb927.10.10400	77	48	21	23	17	0	0	1061	367	108	81	86	9	30	5	3	64	805	412	529
Tb927.10.10410	218	75	38	29	15	0	4	2398	913	370	184	172	48	125	28	24	86	2054	1497	1662
Tb927.10.10420	50	19	17	10	4	2	4	875	331	81	68	49	14	25	13	9	32	733	574	482
Tb927.10.10430	89	26	32	11	10	0	3	1424	729	168	129	113	17	26	17	11	16	1400	566	698
Tb927.10.10440	108	55	27	21	6	0	2	1734	617	177	89	91	8	12	10	6	37	1595	685	767
Tb927.10.1060	1008	772	884	638	472	24	14	11100	7788	4320	3222	3296	531	232	550	58	499	9639	9372	9165
Tb927.10.10600	35	58	25	53	29	0	0	497	282	11	21	104	1	2	10	3	14	361	153	237
Tb927.10.10610	176	100	65	39	10	0	0	2204	1414	554	205	133	9	37	10	1	84	2202	1600	1619
Tb927.10.10620	164	63	48	26	15	2	7	2124	617	227	122	113	22	41	26	13	63	1443	1607	1410
Tb927.10.10630	145	73	53	43	20	2	6	1606	488	99	87	144	19	23	14	5	111	1326	812	682
Tb927.10.10640	31	16	18	1	1	0	0	684	366	40	21	33	7	8	1	2	10	689	196	292
Tb927.10.10650	118	35	37	28	2	1	4	1079	381	172	77	76	28	36	11	11	46	1107	367	677
Tb927.10.10670	63	27	27	29	22	0	5	502	194	109	57	61	10	13	3	6	20	402	208	380
Tb927.10.10680	150	61	78	36	44	6	19	1941	834	570	278	276	78	111	50	35	108	1706	912	1412
Tb927.10.10690	154	92	49	39	24	0	5	2031	787	293	158	156	30	109	33	11	104	1722	948	833
Tb927.10.1070	200	109	77	33	15	0	0	2104	822	408	105	189	13	56	9	5	166	1487	1160	1298
Tb927.10.10700	173	121	58	37	19	12	15	2154	954	213	166	157	61	95	30	18	70	1925	1281	1207
Tb927.10.10710	101	61	53	17	15	2	5	2333	821	253	162	90	8	21	10	6	120	1929	702	1026
Tb927.10.10720	164	113	51	7	5	9	0	2626	1305	361	87	71	15	21	14	9	61	2239	1648	1761
Tb927.10.10730	366	252	156	76	50	7	28	3941	2048	739	454	431	139	201	98	44	246	3555	2611	2896
Tb927.10.10740	95	89	64	34	31	8	9	1725	920	315	258	310	92	130	81	34	80	1710	999	907
Tb927.10.10750	671	303	227	127	112	6	71	6191	2591	1125	888	933	216	468	193	78	295	5628	3828	4393
Tb927.10.10770	81	41	55	29	17	3	13	1120	704	232	197	157	21	26	15	7	36	784	692	1130
Tb927.10.10780	185	94	67	41	12	3	0	1945	869	235	73	77	11	25	8	8	114	1731	1286	1135
Tb927.10.10800	93	61	23	11	7	1	0	975	448	122	78	97	20	33	13	7	58	928	517	697
Tb927.10.10810	108	27	56	16	23	5	4	1486	567	289	163	122	44	56	49	17	88	1390	779	1282
Tb927.10.10820	119	77	19	25	10	1	2	1331	505	165	90	73	19	34	15	4	63	1203	810	685
Tb927.10.10830	100	95	33	18	20	0	6	822	517	91	34	38	9	7	9	4	47	734	608	662
Tb927.10.10840	303	166	104	47	28	7	3	3329	1837	514	179	199	37	54	27	17	195	3233	2097	1081
Tb927.10.10850	501	452	329	145	47	14	9	4959	3662	1326	747	378	40	71	29	10	359	5117	3622	4070
Tb927.10.10870	182	39	17	8	14	7	9	1506	434	96	62	56	23	33	19	16	109	1490	847	960
Tb927.10.10880	331	252	123	72	27	4	10	3840	1633	479	147	173	19	27	31	12	221	3491	3212	3203
Tb927.10.1090	1943	1470	1455	1387	1458	340	56	39483	32548	14451	10089	18909	4682	884	4855	301	807	35748	30182	22641
Tb927.10.10980	13077	9203	8161	5889	3654	21	85	120055	64320	18826	18472	22536	315	634	443	141	7335	109335	65285	81926
Tb927.10.10990	223	150	75	34	28	1	5	2979	1226	222	175	195	40	54	22	10	81	2584	2031	2020
Tb927.10.11000	111	85	32	14	7	1	4	1261	584	180	84	49	17	24	8	5	53	1043	816	1084
Tb927.10.11010	130	56	25	26	7	6	3	944	378	171	83	66	30	19	13	2	65	836	611	794
Tb927.10.11020	389	292	173	102	48	4	11	4591	2561	1014	723	328	35	77	33	15	172	4106	2923	3601
Tb927.10.11030	67	50	59	45	8	0	0	1208	768	344	146	136	4	2	15	2	47	1209	894	1169
Tb927.10.11040	88	84	52	57	32	0	3	1160	548	207	183	133	17	18	15	12	62	1034	350	791
Tb927.10.11050	66	47	26	14	9	9	2	1062	357	153	63	60	8	31	9	7	77	783	561	606
Tb927.10.11060	74	56	17	19	13	0	0	866	242	33	39	24	3	12	7	2	18	749	347	302
Tb927.10.11070	180	63	46	40	20	0	8	1825	588	226	169	155	26	48	15	10	58	1378	711	823
Tb927.10.11080	6639	4952	3788	2725	854	9	124	87589	58214	36006	17720	6718	1243	2701	1210	553	3618	78440	33661	20858
Tb927.10.11090	253	144	118	48	38	7	2	2539	1462	429	293	237	27	67	19	8	147	2277	1702	1956
Tb927.10.1110	253	183	146	109	72	15	26	2514	1358	698	497	491	137	250	104	46	140	2487	971	1235
Tb927.10.11100	187	149	94	41	31	2	8	2154	1155	368	297	247	60	64	29	19	127	1902	1385	1708
Tb927.10.11110	261	228	156	70	55	5	23	2700	1487	623	423	323	80	86	43	23	177	2626	1854	2393
Tb927.10.11120	78	57	27	15	17	2	10	894	334	98	89	95	12	71	22	6	56	721	538	544
Tb927.10.11130	289	154	124	84	52	12	19	2713	1954	604	462	503	116	227	100	48	189	2564	1919	1985
Tb927.10.11140	794	592	361	125	75	16	30	7111	3783	1569	723	560	150	217	117	56	481	6658	5613	4362
Tb927.10.11150	273	146	186	88	86	0	10	2145	1483	523	492	567	32	37	17	4	115	1881	1569	1577
Tb927.10.11160	73	60	27	15	16	4	0	1049	448	210	128	66	10	27	12	6	56	922	708	948
Tb927.10.11170	663	407	204	137	105	17	16	6465	3020	1219	840	739	183	365	153	81	325	5658	3901	5073
Tb927.10.11180	175	63	59	21	39	7	15	2039	748	366	239	185	61	91	48	20	110	1854	1077	1117
Tb927.10.11190	112	83	46	31	3	0	0	1378	643	233	105	74	19	45	9	4	81	1145	547	1027
Tb927.10.1120	54	24	34	13	25	8	2	342	298	49	71	85	26	25	15	8	25	388	303	370
Tb927.10.11200	16	13	5	1	1	0	0	312	139	75	29	3	2	5	2	1	24	263	95	294
Tb927.10.11210	81	69	27	0	6	8	0	1580	518	246	133	97	20	45	16	3	51	1383	955	1439
Tb927.10.11220	127	43	20	19	9	5	2	1190	426	98	95	104	10	9	9	3	45	877	379	698
Tb927.10.11230	61	41	11	3	3	3	0	954	190	87	63	43	7	14	9	8	48	731	399	471
Tb927.10.11240	100	54	75	38	25	0	5	750	556	122	73	48	13	17	9	3	72	770	450	806
Tb927.10.11250	1159	742	367	175	95	6	11	10257	5350	1094	604	559	105	171	93	25	467	9117	5653	5572
Tb927.10.11260	266	135	70	5	20	0	6	2190	885	65	46	144	38	47	26	6	128	1738	971	872
Tb927.10.11270	115	89	53	14	13	1	3	1461	601	74	60	53	3	5	8	3	66	1232	929	934
Tb927.10.11290	87	15	18	24	6	3	2	1005	444	175	133	140	22	20	7	1	24	881	291	409
Tb927.10.1130	86	40	35	17	20	0	2	975	331	132	85	62	12	24	14	5	31	882	871	1008
Tb927.10.11300	768	691	705	716	660	173	270	20266	9848	2664	4098	9842	2191	3280	1961	481	530	14900	6129	8268
Tb927.10.11310	628	340	252	98	42	0	1	6105	3938	813	421	332	24	75	24	11	253	5104	3122	2935
Tb927.10.11330	297	173	141	90	15	0	2	3662	2227	834	224	201	12	11	18	7	129	3153	2303	2206
Tb927.10.11340	261	325	317	222	115	11	23	3016	2444	1628	1562	931	106	79	58	17	451	3622	1417	2057
Tb927.10.11350	68	23	15	12	8	1	0	810	242	66	45	57	6	21	11	3	27	690	299	352
Tb927.10.11360	219	117	52	63	43	0	13	2711	775	283	252	281	70	88	33	15	96	2404	1369	1508
Tb927.10.11370	65	41	36	23	9	0	2	1207	372	113	61	69	13	7	10	5	30	893	542	516
Tb927.10.11380	157	81	89	26	14	0	3	1622	662	103	91	105	7	19	10	7	79	1084	490	927
Tb927.10.11390	1770	1469	1549	1409	1805	249	203	28818	20453	6810	7063	13314	3352	2841	4809	807	836	25428	23777	24143
Tb927.10.1140	94	25	49	17	10	0	3	1783	560	224	133	108	22	38	20	5	39	1545	553	927
Tb927.10.11400	86	42	41	9	13	8	4	1471	549	209	130	153	35	72	23	19	35	1260	1008	1259
Tb927.10.11410	165	69	58	42	18	0	5	1456	596	161	93	133	36	68	21	10	126	1436	882	1048
Tb927.10.11420	208	108	78	42	17	3	8	1887	707	312	164	138	58	112	36	6	95	1553	1038	1575
Tb927.10.11430	74	36	32	24	9	0	2	790	224	127	73	76	14	24	19	6	30	688	305	360
Tb927.10.11440	314	296	217	90	51	2	9	3841	2640	1361	581	314	66	86	27	15	244	3671	2381	3235
Tb927.10.11450	241	203	141	37	24	1	12	2492	1605	589	336	226	50	106	43	25	167	2644	1736	1813
Tb927.10.11470	391	268	166	104	86	13	14	4411	2063	955	572	479	113	251	127	61	256	3991	2389	2471
Tb927.10.11480	158	77	100	46	36	0	7	1964	770	205	162	217	17	47	26	6	106	1904	965	1060
Tb927.10.1150	139	55	47	23	24	3	7	1571	502	218	198	149	21	68	37	9	146	1433	680	1201
Tb927.10.11500	71	35	21	7	4	0	0	720	333	126	91	49	13	29	10	4	23	727	593	615
Tb927.10.11510	124	57	44	34	22	0	1	771	432	93	85	81	10	13	8	7	78	730	609	490
Tb927.10.11520	57	38	22	9	14	0	2	1173	728	200	56	50	11	14	10	3	31	1129	752	917
Tb927.10.11530	61	37	34	22	13	8	0	1215	625	147	89	52	7	6	6	6	39	1140	609	636
Tb927.10.11550	228	171	87	60	33	2	24	1808	843	297	258	221	43	78	34	19	142	1529	857	1101
Tb927.10.11560	26	28	38	26	19	1	5	787	343	103	124	88	36	67	13	5	56	797	161	534
Tb927.10.11570	178	65	56	29	35	22	11	1936	711	360	251	246	75	96	38	15	125	1966	924	1178
Tb927.10.11580	756	475	273	123	71	17	37	8296	3474	882	628	671	150	279	78	57	402	7100	4642	5093
Tb927.10.11590	302	232	106	58	26	2	8	2529	1267	215	140	119	9	44	14	4	107	2295	1532	1875
Tb927.10.1160	79	49	26	10	7	0	0	1096	520	89	117	37	5	17	3	2	36	1189	481	633
Tb927.10.11600	137	99	22	13	9	10	0	1760	567	130	67	76	17	27	17	12	83	1351	1028	1142
Tb927.10.11610	20	17	17	8	5	2	0	275	125	134	34	44	41	9	6	4	35	341	110	144
Tb927.10.11620	249	100	48	29	36	8	31	3025	893	629	333	282	117	162	57	25	164	2828	1913	1994
Tb927.10.11630	70	71	35	34	26	11	12	720	423	127	113	128	40	53	23	6	69	815	227	476
Tb927.10.11640	210	117	42	19	11	0	5	2450	894	179	109	128	22	42	13	10	85	1908	1203	1336
Tb927.10.11650	56	56	67	14	12	1	2	748	461	50	41	34	6	3	7	3	24	665	447	452
Tb927.10.11660	202	111	36	21	17	3	10	1986	853	204	68	113	19	45	22	10	83	1755	1498	1462
Tb927.10.11670	82	48	15	20	9	0	4	1429	362	91	65	81	17	19	13	4	51	1031	534	566
Tb927.10.11680	379	220	124	52	37	1	4	4548	2413	687	284	230	83	77	68	29	238	4164	3576	2680
Tb927.10.11690	156	63	54	12	24	0	8	1572	441	224	133	70	17	39	17	11	67	1359	732	886
Tb927.10.1170	2034	1659	1658	1108	633	18	21	20597	14186	7734	6304	4189	265	297	201	99	1241	20563	13211	13956
Tb927.10.11700	239	172	189	125	74	0	8	2274	1959	743	485	394	33	10	12	3	81	2433	1844	1884
Tb927.10.11710	138	118	98	60	43	6	3	1597	1020	452	270	223	7	6	4	2	60	1636	1078	1066
Tb927.10.11720	274	156	102	51	16	7	8	3040	1206	343	246	131	19	46	32	8	149	2402	1972	2297
Tb927.10.11730	257	217	125	44	60	4	15	1991	1231	365	333	252	62	118	51	29	146	2199	1619	1836
Tb927.10.11750	77	44	37	15	8	0	2	946	387	157	128	87	20	29	14	6	36	829	335	416
Tb927.10.11760	337	334	353	135	37	10	1	5040	3370	1921	1087	317	53	82	46	22	242	4479	3236	3916
Tb927.10.11770	111	107	54	27	21	0	2	1538	1142	195	108	83	12	9	8	2	53	1439	486	395
Tb927.10.11780	659	468	365	208	82	10	9	4891	3302	1314	651	462	83	102	63	18	363	4905	3210	3881
Tb927.10.1180	142	91	65	38	15	0	3	1974	681	270	141	136	19	20	20	4	59	1668	737	968
Tb927.10.11800	162	114	35	24	19	1	2	2077	706	136	164	154	14	14	24	7	65	1724	1161	1046
Tb927.10.11810	147	72	44	4	17	0	5	1515	586	249	124	69	16	41	16	7	71	1263	701	759
Tb927.10.11820	61	31	17	4	27	1	1	981	377	151	86	132	21	60	15	10	49	832	478	627
Tb927.10.11830	95	71	64	12	17	3	3	865	356	156	104	77	28	27	13	5	22	842	638	938
Tb927.10.11870	219	105	35	12	4	0	1	1870	682	291	109	122	22	34	18	6	106	1770	1077	978
Tb927.10.11880	305	197	80	10	27	10	8	3095	1347	519	241	209	44	45	41	21	163	2681	2494	2985
Tb927.10.11890	106	71	25	11	14	0	8	1939	653	146	122	117	10	40	6	3	54	1736	693	1017
Tb927.10.1190	196	95	62	62	35	2	6	1764	730	309	221	247	53	93	49	26	65	1428	958	1076
Tb927.10.11900	127	71	33	26	10	1	1	1738	595	70	73	103	14	9	11	1	54	1537	872	632
Tb927.10.11910	230	89	55	37	16	10	0	2282	854	215	161	139	17	56	18	10	51	1728	1130	1101
Tb927.10.11920	46	24	18	6	6	0	0	728	275	47	33	54	11	5	6	1	22	485	414	391
Tb927.10.11930	72	82	29	15	11	2	4	1192	833	267	81	54	26	60	18	8	40	1137	741	741
Tb927.10.11940	115	40	45	29	9	0	2	1295	394	225	159	103	19	35	24	10	83	1110	453	524
Tb927.10.11950	74	46	38	11	5	5	7	1000	337	37	33	43	5	8	5	4	38	787	445	526
Tb927.10.11960	184	52	35	28	5	0	6	1152	433	66	65	76	13	14	11	4	105	1089	800	753
Tb927.10.11970	68	53	25	16	7	2	2	873	304	141	77	40	10	26	14	4	18	679	280	535
Tb927.10.11980	102	24	15	5	1	4	4	923	266	80	49	31	6	6	7	3	34	867	297	256
Tb927.10.11990	117	79	29	19	8	0	4	2199	1154	221	68	74	3	6	7	3	59	1765	807	996
Tb927.10.1200	181	97	31	29	9	0	0	1753	652	133	89	33	13	23	18	3	85	1403	998	931
Tb927.10.12000	86	83	32	11	4	0	0	923	445	104	34	34	0	6	3	1	44	829	341	448
Tb927.10.12010	330	293	275	239	143	0	0	4486	2850	1474	849	1312	64	16	55	3	182	3711	2673	2292
Tb927.10.12020	110	79	16	6	19	2	0	1394	507	178	98	107	9	27	20	3	54	1110	760	842
Tb927.10.12030	235	148	115	117	59	0	7	2403	1287	226	312	501	25	26	33	7	58	1870	1062	1415
Tb927.10.12040	274	262	211	66	46	0	6	2524	1720	253	311	214	4	16	15	15	173	2069	1633	1649
Tb927.10.12050	92	29	20	11	6	0	2	1044	265	133	57	43	15	30	7	9	50	997	466	468
Tb927.10.12060	279	206	110	74	40	9	14	2676	1386	584	310	230	84	135	46	34	194	2667	1164	2128
Tb927.10.12080	78	26	18	24	8	2	0	376	186	80	42	35	3	11	5	0	13	437	214	278
Tb927.10.12090	183	127	64	48	25	0	0	1158	918	425	123	81	9	18	9	3	57	1222	931	908
Tb927.10.1210	323	162	104	42	21	3	15	2931	1479	404	208	236	50	39	28	15	180	2602	1946	1896
Tb927.10.12100	63	56	32	23	6	0	0	740	333	125	58	74	5	4	7	3	22	768	524	508
Tb927.10.12110	64	14	7	4	2	0	0	593	203	80	22	43	7	23	11	2	27	623	265	256
Tb927.10.12120	1197	652	420	215	160	23	49	9166	4716	1422	1016	996	212	461	239	105	590	8516	6399	5917
Tb927.10.12130	161	130	67	38	10	6	8	2441	1234	469	212	215	42	39	33	7	90	2016	1019	1272
Tb927.10.12140	221	121	56	48	13	5	12	2513	1070	434	275	259	50	82	54	30	110	2449	1346	1409
Tb927.10.12150	60	14	26	17	9	12	2	656	244	121	89	94	24	50	17	8	21	631	200	304
Tb927.10.12160	52	17	22	18	6	5	0	686	250	95	88	82	14	37	13	1	28	648	373	546
Tb927.10.12170	79	40	24	15	4	0	3	1058	480	60	87	61	11	9	11	6	47	910	537	557
Tb927.10.12180	170	81	59	32	20	3	0	1414	743	169	125	104	27	50	29	12	70	1395	842	1050
Tb927.10.12190	103	61	16	19	17	0	7	961	485	100	95	126	18	50	28	7	51	937	617	582
Tb927.10.12200	115	31	35	5	19	0	1	888	411	131	75	85	13	21	14	7	40	911	614	636
Tb927.10.12210	53	17	27	28	6	1	0	819	292	101	65	101	9	36	19	9	5	693	290	448
Tb927.10.12220	114	30	42	21	7	3	3	1977	732	183	120	106	21	76	22	10	51	1582	873	895
Tb927.10.12230	196	95	52	14	21	0	15	2563	1090	275	92	123	17	31	24	9	64	2078	1291	1520
Tb927.10.12240	123	61	19	9	7	0	2	1278	591	95	48	59	15	31	16	8	37	1100	702	731
Tb927.10.12250	200	57	47	4	16	0	3	2071	646	303	90	76	17	75	23	7	105	1725	1198	1279
Tb927.10.12260	178	81	30	20	2	0	5	2235	923	209	109	115	17	82	13	8	66	1967	1229	1829
Tb927.10.12270	45	9	3	1	4	1	0	478	131	23	18	22	6	27	11	6	24	407	240	326
Tb927.10.12280	19	2	0	0	0	0	0	158	38	0	5	9	0	0	3	2	1	135	50	85
Tb927.10.12290	299	215	191	114	26	0	1	3113	1990	683	559	186	10	35	16	4	102	3299	2118	2393
Tb927.10.1230	258	140	104	45	7	2	2	3320	1559	506	185	90	5	20	15	7	144	2713	2474	2673
Tb927.10.12300	41	9	1	0	4	0	1	570	110	17	22	25	2	16	3	3	13	420	192	202
Tb927.10.12310	274	210	127	21	4	6	9	2871	1629	614	223	129	48	77	28	11	194	2648	1439	2452
Tb927.10.12320	143	41	9	32	14	9	5	984	260	118	94	65	21	57	17	13	30	794	521	656
Tb927.10.12330	169	173	183	81	41	0	0	2828	1893	475	291	245	15	11	5	2	89	2359	2689	2687
Tb927.10.12340	120	86	86	19	37	0	6	1785	579	392	258	223	77	132	43	33	66	1583	561	767
Tb927.10.12350	44	25	19	8	0	0	0	735	363	111	41	41	6	15	2	2	33	652	422	480
Tb927.10.12360	75	50	30	6	4	1	7	1391	607	100	77	69	6	14	6	2	61	1172	626	805
Tb927.10.12370	155	102	46	23	17	0	5	627	578	213	126	106	13	50	24	8	97	745	281	795
Tb927.10.12380	185	149	82	20	24	3	7	3031	1234	398	153	112	18	29	16	14	135	2373	1697	1831
Tb927.10.12390	122	120	39	29	16	2	0	2139	913	136	78	45	13	24	12	2	50	1599	1224	1324
Tb927.10.1240	62	6	4	2	2	0	0	657	251	39	16	16	3	11	4	3	20	495	277	424
Tb927.10.12400	103	71	33	27	11	0	4	1407	646	209	111	109	22	37	23	7	46	1088	588	706
Tb927.10.12410	246	196	129	31	10	0	0	2649	1417	690	120	63	13	10	14	2	112	2109	1899	2172
Tb927.10.12420	85	54	26	8	8	0	2	1255	621	50	47	40	2	6	6	2	29	1085	426	337
Tb927.10.12430	378	380	298	119	48	0	4	5296	3081	893	455	421	42	68	32	13	194	4592	2667	3083
Tb927.10.12440	180	109	94	34	11	1	3	1301	896	400	205	153	25	57	14	7	103	1300	599	906
Tb927.10.12450	107	55	23	26	6	0	15	1629	539	74	45	79	14	14	3	1	45	1285	741	631
Tb927.10.12460	83	55	22	11	13	1	0	1173	461	110	81	48	2	18	4	2	36	1000	521	587
Tb927.10.12470	208	102	61	61	29	3	13	2437	961	310	244	218	52	62	28	12	89	2233	1210	1387
Tb927.10.12480	162	44	36	26	21	0	10	2165	738	184	178	164	28	50	31	3	28	1723	869	1113
Tb927.10.12490	465	189	118	86	51	5	13	3632	1482	547	343	334	63	156	57	33	281	3135	1773	2322
Tb927.10.1250	152	77	56	37	15	0	0	1496	865	249	143	57	1	5	7	1	74	1237	623	1464
Tb927.10.12520	386	226	131	56	24	1	19	3378	1955	626	262	180	28	68	34	14	238	3098	2123	2256
Tb927.10.12530	107	76	35	12	2	0	4	980	574	210	50	75	22	14	16	16	71	807	735	585
Tb927.10.12540	120	44	16	12	1	0	4	1582	413	83	67	49	11	23	5	2	87	1277	843	617
Tb927.10.12550	77	48	9	2	6	1	1	709	348	57	80	134	21	17	13	1	26	567	468	430
Tb927.10.1260	130	43	33	16	6	2	3	1798	543	184	73	56	36	45	15	8	49	1541	912	1089
Tb927.10.12600	191	56	27	6	6	0	3	2048	480	133	75	34	3	21	8	7	89	1698	1229	1539
Tb927.10.12610	12	11	2	6	0	0	1	348	64	7	9	15	7	1	2	1	11	339	116	129
Tb927.10.12620	303	172	66	43	27	4	16	3382	842	283	277	241	75	106	55	27	185	3113	1315	1666
Tb927.10.12630	107	50	17	16	10	6	1	1926	479	45	74	43	4	11	4	5	48	1464	934	711
Tb927.10.12640	213	120	79	33	36	2	0	2033	809	169	135	163	17	40	19	13	85	1792	1223	1097
Tb927.10.12650	26	33	39	19	5	3	0	356	509	297	278	207	13	2	2	1	40	473	229	111
Tb927.10.12660	303	286	323	299	97	2	19	1792	1866	1580	1521	878	107	30	32	8	328	2832	1350	1332
Tb927.10.12670	277	228	185	104	59	0	6	4003	1802	676	692	584	47	72	18	10	242	3449	1318	2597
Tb927.10.12690	94	83	31	21	14	3	8	1083	458	91	77	42	7	16	8	1	70	961	605	769
Tb927.10.1270	184	130	71	65	17	7	22	1924	1143	284	221	172	57	124	46	35	73	1793	1334	1707
Tb927.10.12700	217	170	125	102	32	4	3	1521	1101	692	451	296	21	20	5	6	174	1349	1208	1837
Tb927.10.12710	1694	1478	1528	1328	1139	17	14	14498	12291	6309	5420	6416	308	100	229	16	1325	15866	11806	10641
Tb927.10.12720	270	139	64	23	21	6	0	1753	732	207	86	64	17	31	16	14	243	1672	941	1363
Tb927.10.12740	93	49	16	23	4	2	6	712	332	60	61	36	1	23	11	3	42	696	315	538
Tb927.10.12760	22	12	23	3	0	0	5	410	185	39	44	54	10	21	10	7	10	316	155	232
Tb927.10.12780	74	77	37	42	32	0	2	831	723	303	250	343	85	89	48	13	71	965	637	641
Tb927.10.12790	43	50	41	40	35	0	7	293	282	32	79	104	7	33	13	3	19	368	243	123
Tb927.10.1280	145	85	51	23	6	6	5	1601	768	296	138	87	6	13	5	2	62	1239	1010	1118
Tb927.10.12800	168	160	124	120	89	3	10	1329	1436	598	599	756	205	194	79	22	154	1489	1168	1132
Tb927.10.12810	563	403	330	136	16	1	9	6194	4107	1657	519	142	17	27	17	5	269	5286	4727	3279
Tb927.10.12820	1280	1129	920	600	323	1	5	9881	7242	4537	3030	1989	84	94	47	19	707	9650	8873	10460
Tb927.10.12830	108	42	37	32	3	0	2	1107	442	166	73	71	10	25	11	8	25	844	572	682
Tb927.10.12840	151	117	75	22	21	0	6	1439	803	315	189	167	21	23	21	7	85	1209	1276	1211
Tb927.10.12850	1588	1442	1205	1086	695	2	3	16925	13235	6354	5205	6755	49	64	21	17	763	14558	14025	17551
Tb927.10.12860	204	175	105	43	17	3	6	2919	1401	398	200	165	21	108	36	29	131	2242	1441	1757
Tb927.10.12870	438	270	144	59	36	6	11	3977	1886	331	250	222	43	121	42	30	203	3539	2205	2816
Tb927.10.12880	146	54	65	21	14	0	6	2709	812	258	154	143	12	53	14	7	44	2168	1013	1183
Tb927.10.12890	1096	897	768	562	408	1	5	13028	8608	3115	2753	3464	93	70	66	17	545	11502	10943	9924
Tb927.10.1290	35	16	3	10	3	0	0	568	250	66	40	34	5	24	2	1	15	590	220	246
Tb927.10.12900	77	54	22	25	11	0	1	1051	383	48	58	66	8	16	7	5	35	855	465	497
Tb927.10.12910	293	183	82	49	51	3	18	3389	1496	529	327	272	78	128	51	27	144	2955	2071	2262
Tb927.10.12920	391	259	165	82	52	7	42	3604	1824	912	516	414	126	280	77	39	239	3395	2389	2471
Tb927.10.12930	118	56	33	16	5	2	2	1541	581	189	80	104	12	52	9	6	50	1219	789	1063
Tb927.10.12940	198	166	94	38	29	0	2	2078	1508	506	238	159	27	61	16	6	107	1901	1432	1772
Tb927.10.12950	369	328	224	194	103	5	30	3987	2182	766	527	437	80	243	83	34	256	3296	2317	3190
Tb927.10.12960	306	270	229	83	17	0	0	5133	3432	917	473	296	23	15	11	10	162	4695	3362	2924
Tb927.10.12970	66	61	22	12	1	0	0	866	423	149	58	36	3	13	4	3	41	658	346	471
Tb927.10.12980	510	285	171	41	23	11	14	5505	2581	811	206	164	28	66	37	18	162	4890	3378	3113
Tb927.10.12990	230	121	67	17	21	0	5	3607	1903	394	161	154	16	52	18	12	92	3030	1640	1712
Tb927.10.1300	58	19	26	11	6	0	2	668	287	92	69	27	15	29	14	8	26	531	252	329
Tb927.10.13000	262	146	119	43	31	0	4	3138	1353	462	297	217	32	62	33	14	110	2004	950	948
Tb927.10.13010	233	189	80	29	23	1	10	2340	1104	298	98	100	24	35	16	6	109	1767	1273	1246
Tb927.10.13020	600	255	106	40	38	9	14	5731	2320	521	260	190	51	81	49	13	263	4627	2839	2290
Tb927.10.13030	333	88	56	18	11	5	11	3559	1035	261	169	241	25	31	22	10	115	2677	1510	1367
Tb927.10.13040	150	86	35	12	10	0	4	845	553	170	110	107	63	65	16	16	104	1073	545	1006
Tb927.10.13060	11	5	1	1	0	0	0	63	18	6	7	9	4	0	1	0	0	102	37	25
Tb927.10.13070	416	231	158	41	27	0	15	3790	1733	634	300	197	38	135	53	19	297	3431	2406	3524
Tb927.10.13090	184	147	126	19	11	0	11	3247	1842	548	181	110	43	92	28	11	136	2653	1476	2070
Tb927.10.1310	223	140	68	37	42	5	5	2719	1045	405	285	274	50	140	56	28	108	2397	1908	1863
Tb927.10.13100	169	152	95	27	13	4	6	1720	875	212	119	148	25	44	18	5	144	1550	1068	1270
Tb927.10.13110	121	157	89	74	57	0	3	2130	1223	180	197	265	13	27	22	2	64	1870	1548	1234
Tb927.10.13120	91	40	20	4	6	0	3	1332	538	60	66	60	4	2	8	0	28	1032	756	814
Tb927.10.13130	90	72	35	28	21	0	0	798	434	149	70	73	23	39	6	4	59	823	292	420
Tb927.10.13140	121	43	24	11	6	0	0	1324	514	66	46	39	9	15	6	4	54	993	581	601
Tb927.10.13150	239	85	57	34	27	3	9	2082	699	166	133	103	22	70	28	16	81	1850	1186	1184
Tb927.10.13160	158	92	37	28	11	3	5	3127	1285	429	154	194	39	61	22	7	89	2629	1553	1481
Tb927.10.13170	39	24	22	10	3	1	3	243	152	69	42	55	23	25	7	2	21	267	109	237
Tb927.10.13180	372	326	175	107	40	9	24	2546	1862	1024	478	216	73	56	24	17	255	3153	1958	2139
Tb927.10.13190	106	67	32	11	12	4	5	867	388	130	94	61	19	15	10	4	40	814	555	410
Tb927.10.1320	206	75	63	20	29	7	6	2263	657	324	199	193	49	70	42	8	139	1892	1056	1238
Tb927.10.13200	164	95	77	32	31	2	9	1763	725	333	258	291	70	117	47	21	133	1787	765	1314
Tb927.10.13210	218	139	61	30	22	13	7	2846	1190	314	207	157	32	48	21	7	123	2436	1775	1804
Tb927.10.13220	256	147	72	60	23	6	11	3129	1282	538	306	232	86	96	45	19	145	2762	1843	1891
Tb927.10.13230	85	43	36	34	21	0	2	890	309	202	177	109	44	41	15	13	52	819	332	627
Tb927.10.13240	283	151	90	57	23	9	7	2790	1114	443	235	168	56	65	24	13	171	2444	1596	1488
Tb927.10.13250	588	474	311	90	68	7	33	6421	3118	1235	524	482	114	260	98	55	367	5883	2501	5047
Tb927.10.13260	225	166	141	65	13	5	24	3208	1624	602	341	219	60	150	45	22	214	2710	1322	2262
Tb927.10.13270	319	148	117	51	28	0	3	3866	1642	448	242	181	27	83	43	17	113	3193	1974	2657
Tb927.10.13280	1859	1758	1343	862	429	21	62	22433	13918	5907	4770	3208	238	512	173	79	926	19179	16624	15613
Tb927.10.13290	449	286	262	179	126	7	6	4218	2481	1058	527	736	54	99	32	23	90	3294	3307	2728
Tb927.10.1330	126	90	33	18	18	4	7	1325	505	293	213	101	35	32	27	18	69	1152	528	766
Tb927.10.13300	28	40	21	12	11	4	2	159	137	52	52	33	10	12	6	8	41	194	124	201
Tb927.10.13310	118	61	56	14	11	2	3	1216	746	223	87	68	6	33	11	1	47	1167	702	864
Tb927.10.13320	103	73	31	9	7	0	0	1141	600	75	63	65	6	7	8	1	37	1109	552	637
Tb927.10.13330	230	120	60	38	30	8	17	1273	835	447	251	211	72	85	38	16	178	1563	496	905
Tb927.10.13340	34	10	12	1	1	0	0	677	311	45	29	34	3	9	4	2	16	683	255	234
Tb927.10.13350	241	122	66	33	32	0	21	2376	958	321	232	256	31	75	43	28	122	2233	1047	1634
Tb927.10.13360	247	216	184	29	10	0	4	2245	1629	752	210	128	34	49	19	14	149	2236	1618	1708
Tb927.10.13370	130	78	43	13	6	5	0	978	571	122	56	40	18	6	7	5	41	819	934	1078
Tb927.10.13380	214	76	67	34	13	19	19	2061	690	474	200	191	91	96	40	17	114	1887	1358	1465
Tb927.10.1340	45	45	19	20	10	0	4	846	332	136	143	109	28	30	7	3	18	739	162	736
Tb927.10.13410	18	26	5	6	0	0	0	137	84	10	8	15	2	3	1	0	5	132	36	41
Tb927.10.13430	63	46	32	13	12	4	6	741	445	169	124	124	22	49	29	15	71	603	275	490
Tb927.10.13440	148	99	70	30	9	0	2	1474	613	163	115	130	17	23	24	9	48	1361	781	968
Tb927.10.13450	200	148	98	66	34	2	10	2398	1160	389	134	194	40	78	39	15	209	1869	1459	1280
Tb927.10.13460	49	52	38	28	6	0	5	352	229	26	12	32	3	5	7	4	23	237	219	136
Tb927.10.13470	228	147	79	58	29	6	1	2533	1137	369	259	259	55	134	44	26	139	2202	1566	1826
Tb927.10.1350	214	171	175	123	83	4	6	3221	1629	672	539	728	50	68	42	15	116	2535	1747	2668
Tb927.10.13500	1585	1511	1410	1397	1403	196	85	22858	14751	8402	6561	11340	3033	949	3292	251	772	19182	20063	22628
Tb927.10.13510	223	175	97	42	28	1	4	2717	1439	404	220	187	41	41	31	16	99	2619	1350	1869
Tb927.10.13520	275	142	72	9	4	2	6	2533	1301	328	108	66	7	22	17	2	156	2459	2010	2105
Tb927.10.13530	113	95	96	62	45	4	1	2328	1390	560	363	432	35	17	49	6	37	1714	1072	943
Tb927.10.13540	186	114	55	26	18	0	0	1668	741	67	67	139	4	37	30	13	78	1419	1178	1075
Tb927.10.13550	515	247	112	81	28	6	19	5824	2257	534	250	355	51	139	69	30	250	4852	3548	2931
Tb927.10.13560	209	61	20	5	3	0	3	2988	437	95	30	53	12	30	18	4	107	2269	1355	1469
Tb927.10.13570	197	83	24	14	7	2	4	2923	891	139	65	67	17	35	20	12	99	2711	1700	1921
Tb927.10.13590	326	122	67	38	23	12	7	2911	1222	444	228	162	57	101	47	14	168	2666	1297	2084
Tb927.10.13600	51	14	1	5	7	0	0	450	91	39	13	13	7	16	5	2	17	295	179	289
Tb927.10.13610	276	92	88	52	40	5	15	2878	1042	552	347	263	126	170	52	23	165	2486	1719	2252
Tb927.10.13620	127	57	25	23	12	4	6	1247	531	199	91	90	25	39	16	7	70	1375	741	1001
Tb927.10.13630	1066	908	878	709	318	16	14	13388	7920	2168	2369	2970	107	117	104	25	535	11211	8374	7462
Tb927.10.13640	134	106	48	21	25	7	4	1869	694	300	160	143	20	65	14	13	80	1605	975	1387
Tb927.10.13660	137	86	40	10	9	0	4	1373	805	279	113	100	32	66	12	8	121	1208	676	1187
Tb927.10.13670	453	357	290	231	77	0	10	5095	3012	1001	943	541	43	57	46	18	181	4678	3749	3471
Tb927.10.13680	202	68	64	23	16	1	3	2189	963	403	186	168	42	103	35	18	110	1874	1366	1802
Tb927.10.13690	302	188	134	87	65	8	41	2564	1423	521	371	518	145	382	123	55	137	2497	1451	1382
Tb927.10.1370	83	28	24	15	4	0	6	878	346	190	50	40	25	25	9	6	32	832	624	713
Tb927.10.13710	653	442	403	248	167	3	0	6810	4246	1376	1116	1248	48	45	70	8	328	5880	4662	4594
Tb927.10.13720	373	352	276	286	232	44	27	2771	2297	973	986	1089	301	205	221	42	190	2888	2782	3114
Tb927.10.13730	124	62	45	12	11	1	9	950	619	153	50	49	4	16	8	5	68	1093	629	797
Tb927.10.13740	344	193	108	13	11	3	0	2398	1260	495	223	109	14	39	24	5	140	1981	1483	1688
Tb927.10.13750	134	59	42	11	12	1	1	1729	765	155	99	85	8	36	6	6	54	1351	875	776
Tb927.10.13760	64	41	31	22	4	4	1	897	477	124	36	45	9	21	9	5	62	1059	534	641
Tb927.10.13770	40	52	21	12	6	0	0	784	456	90	46	28	7	1	7	2	26	595	365	401
Tb927.10.13780	377	290	273	175	36	8	8	2152	1879	917	725	434	9	45	18	4	243	2357	1375	1653
Tb927.10.13790	366	367	327	220	34	6	6	1936	2117	1328	994	228	45	60	16	10	331	2528	2157	2164
Tb927.10.1380	249	160	112	64	35	17	14	1868	1238	317	234	269	74	112	62	35	106	1896	1415	1617
Tb927.10.13800	147	181	136	113	45	10	10	1021	666	611	471	222	16	21	17	7	182	959	1001	1068
Tb927.10.13810	61	17	12	6	4	1	6	561	216	65	18	27	13	1	3	1	31	669	231	312
Tb927.10.13820	125	67	31	39	12	0	0	1487	513	102	105	104	16	26	9	3	60	1302	662	728
Tb927.10.13830	138	104	84	26	9	3	2	1739	784	178	81	50	14	27	10	5	53	1447	1234	1693
Tb927.10.13840	145	102	39	24	22	4	7	1866	680	248	94	127	17	80	19	11	77	1485	968	1072
Tb927.10.13850	192	77	61	29	24	0	16	1347	504	149	81	60	26	47	25	7	91	1331	960	1217
Tb927.10.13860	299	252	177	70	11	1	6	2843	1783	617	297	180	15	25	16	5	130	2484	2086	2392
Tb927.10.13870	204	172	77	16	21	2	20	3022	1428	357	175	156	36	91	38	11	78	2609	1958	1935
Tb927.10.13880	439	180	133	58	58	9	36	3993	1650	554	347	467	110	160	63	36	209	3185	1958	1729
Tb927.10.13890	79	41	59	14	16	0	7	1006	499	206	147	113	50	54	22	10	56	872	323	528
Tb927.10.1390	408	363	358	432	398	31	232	5210	3688	885	1304	2719	686	2697	703	370	131	5127	2965	3525
Tb927.10.13900	228	107	74	22	12	2	3	2180	693	112	94	103	17	47	18	10	109	1578	1228	1167
Tb927.10.13910	55	21	15	23	8	0	3	691	207	36	56	30	14	11	17	4	24	613	263	280
Tb927.10.13920	58	47	38	7	12	0	0	912	417	222	76	46	4	0	5	2	33	901	557	740
Tb927.10.13930	139	112	73	33	3	4	2	2477	1373	453	244	82	24	5	5	4	68	2312	1235	1499
Tb927.10.13950	226	102	45	30	16	6	0	2057	850	141	82	113	17	6	12	6	132	1675	1352	1511
Tb927.10.13960	327	127	99	40	23	0	6	3259	1223	392	186	146	20	79	16	14	114	2771	1644	2393
Tb927.10.13970	189	53	55	24	5	0	0	2832	1239	350	146	95	9	13	5	4	114	2230	1025	1261
Tb927.10.13980	112	26	46	12	0	0	0	1200	412	86	91	72	2	16	8	5	50	1093	666	704
Tb927.10.13990	74	39	39	3	12	5	4	1340	332	172	84	114	38	34	19	5	67	1158	341	525
Tb927.10.14000	293	155	139	73	34	2	25	2605	1278	462	312	246	83	195	74	29	85	2267	1117	1237
Tb927.10.14010	396	300	180	99	15	1	6	4761	2353	690	339	224	17	38	9	13	195	3980	2214	3302
Tb927.10.14020	206	85	72	13	14	0	7	2958	949	347	124	151	33	43	22	6	106	2275	1171	1254
Tb927.10.14030	1096	872	609	514	248	2	6	15073	9013	3358	2077	1558	20	70	37	5	598	12640	7090	4860
Tb927.10.14040	409	277	167	70	21	0	2	5514	3042	534	215	213	33	29	15	3	172	4488	2902	2326
Tb927.10.1410	120	54	35	10	3	0	3	1399	587	134	47	33	7	6	4	3	59	1059	593	755
Tb927.10.14110	42	22	2	4	0	1	0	1230	484	41	19	26	1	10	5	1	31	953	483	610
Tb927.10.14130	81	50	29	15	2	2	0	451	561	102	48	16	4	3	4	0	57	495	314	399
Tb927.10.14140	3023	3134	3222	3695	3342	643	1353	28599	22180	12236	16345	25392	11843	14826	4267	1506	2672	28384	15913	33217
Tb927.10.14150	970	1020	898	1013	727	12	13	11272	7685	2175	2878	3655	184	77	453	19	509	9781	9719	7292
Tb927.10.14180	176	179	93	30	9	0	0	2148	1060	264	160	86	11	8	5	4	120	1625	1409	1794
Tb927.10.14190	110	24	8	22	6	0	3	1016	304	63	77	97	10	23	20	1	57	1024	474	534
Tb927.10.1420	530	366	265	131	49	8	5	4910	3124	986	398	293	17	38	37	24	194	3999	4217	4002
Tb927.10.14200	107	51	45	5	3	3	0	1665	461	128	88	99	8	22	10	2	35	1323	733	862
Tb927.10.14210	147	59	48	26	6	0	0	1561	778	239	115	33	9	12	7	0	62	1135	924	1087
Tb927.10.14220	154	120	29	20	11	0	0	1342	617	132	98	78	8	11	10	2	99	1143	839	608
Tb927.10.14230	607	335	146	66	60	5	14	5217	1929	510	343	353	42	97	79	31	317	4595	2912	3358
Tb927.10.14240	265	161	107	24	11	0	0	2809	1435	680	240	110	19	63	15	8	195	2629	2017	1491
Tb927.10.14250	150	50	24	13	15	4	2	1192	351	116	70	49	12	18	9	3	59	1038	740	677
Tb927.10.14260	121	83	30	11	9	0	0	1124	414	68	47	69	12	10	11	8	65	875	718	601
Tb927.10.14270	84	35	46	26	21	0	4	692	424	129	163	167	38	95	15	5	54	877	281	470
Tb927.10.14280	52	26	7	5	1	0	0	884	275	72	19	35	2	7	4	2	28	568	416	473
Tb927.10.14290	57	34	10	17	4	0	1	569	386	33	61	35	1	6	2	0	27	653	222	166
Tb927.10.1430	295	189	153	60	19	1	1	2939	1817	343	197	104	3	17	9	6	106	2459	2001	1851
Tb927.10.14300	259	224	112	58	35	1	11	3213	1547	581	428	302	57	137	37	21	162	2988	1466	1644
Tb927.10.14310	240	95	42	24	15	0	10	2113	1094	343	121	123	46	55	21	12	65	1959	1449	1742
Tb927.10.14320	255	207	147	54	47	10	20	2271	1369	634	462	332	78	171	47	36	210	2409	1842	2351
Tb927.10.14330	355	275	137	57	25	5	13	2167	1619	568	175	124	23	29	25	9	168	2455	1703	2010
Tb927.10.14340	337	248	116	69	34	17	22	2687	1489	579	274	281	77	91	74	33	269	2923	1909	2183
Tb927.10.14350	59	45	25	18	10	0	0	1349	809	301	115	62	2	11	4	0	42	1156	506	508
Tb927.10.14360	202	143	89	19	22	1	0	1955	1014	385	120	113	8	31	14	6	100	1566	1596	1626
Tb927.10.14370	55	27	29	18	11	0	0	678	188	71	46	33	7	1	6	2	31	589	295	272
Tb927.10.14380	251	172	112	81	39	1	11	3097	1499	492	322	331	56	63	33	12	227	2735	1742	2071
Tb927.10.14390	259	210	120	47	10	9	0	2859	1923	781	320	124	14	26	32	5	174	2885	2504	1931
Tb927.10.1440	58	75	20	17	11	0	0	1413	676	159	75	53	5	13	7	1	36	971	549	879
Tb927.10.14400	323	204	120	71	43	1	19	3279	1642	341	236	271	38	121	63	29	177	2939	1944	1960
Tb927.10.14410	457	183	112	39	64	5	12	3747	1885	586	312	370	102	197	76	37	189	3287	2381	2262
Tb927.10.14420	438	331	157	117	68	1	21	4894	2697	666	593	483	127	241	64	31	288	4679	2133	3478
Tb927.10.14430	483	305	177	117	35	14	12	5225	2524	684	334	549	76	159	71	37	162	4296	3657	3783
Tb927.10.14440	127	32	39	6	15	0	2	1329	312	86	64	66	3	27	15	5	41	773	593	663
Tb927.10.14450	52	30	31	22	7	0	5	780	293	106	68	95	20	33	15	8	35	568	156	235
Tb927.10.14460	452	250	142	93	49	5	26	3706	1460	392	303	348	50	147	63	37	162	3477	2500	2079
Tb927.10.14470	1286	1003	770	327	99	11	35	12534	7148	3312	1460	704	118	221	73	39	741	11240	7919	10109
Tb927.10.14480	159	87	73	36	23	5	19	2415	1148	317	157	224	52	115	46	28	100	2112	1249	1496
Tb927.10.14490	452	468	413	273	204	2	8	7033	3810	981	1137	1510	120	53	112	10	279	5612	3786	5495
Tb927.10.14500	460	336	359	312	259	18	5	5048	3306	1146	1063	1567	133	22	118	6	241	3782	4111	4014
Tb927.10.14510	397	411	159	78	18	2	10	4312	2627	967	322	208	26	12	27	13	260	4367	3068	2140
Tb927.10.14520	216	142	76	13	15	2	2	2535	1015	279	124	96	23	16	12	6	67	1987	1750	2058
Tb927.10.14530	262	174	80	23	23	0	1	2902	1459	417	153	89	20	21	11	7	124	2187	1892	2432
Tb927.10.14550	296	276	302	211	98	3	7	1741	2290	1766	1157	661	49	78	25	10	298	2643	1758	1012
Tb927.10.14560	247	189	66	27	18	9	2	3056	1383	508	176	125	41	71	18	5	137	3029	1655	2592
Tb927.10.14570	247	185	78	30	17	14	13	4297	2100	575	246	137	48	69	37	20	164	3830	1632	1166
Tb927.10.14590	82	40	41	13	4	0	0	1410	610	131	104	56	8	21	6	4	64	1303	574	603
Tb927.10.1460	296	187	131	66	29	1	13	3730	1663	522	329	290	60	53	36	14	214	3291	1838	1935
Tb927.10.14610	415	263	151	88	67	9	9	4510	2424	852	438	259	59	122	40	26	212	3966	1763	2413
Tb927.10.14640	72	39	30	9	6	0	2	1025	314	122	46	49	7	11	4	3	31	775	267	299
Tb927.10.14650	147	112	50	18	20	0	2	1643	719	228	73	52	13	12	6	1	33	1226	891	836
Tb927.10.14660	175	85	54	37	9	1	5	2115	936	253	118	69	27	44	9	5	114	1718	1016	1427
Tb927.10.14680	104	76	43	9	5	0	7	1224	715	115	63	67	7	13	11	3	83	1140	931	839
Tb927.10.14690	69	49	15	14	1	4	0	355	271	94	95	47	11	3	2	0	50	339	287	275
Tb927.10.1470	251	203	150	79	59	5	3	2722	2126	867	325	240	21	28	10	9	97	2486	2396	2674
Tb927.10.14700	344	273	214	155	49	2	5	3210	2259	771	630	325	10	13	8	10	190	2959	2669	3421
Tb927.10.14710	1844	1438	1442	1255	1457	425	20	34479	22489	13960	10869	15930	4066	308	4039	95	1009	26710	29505	35344
Tb927.10.14720	274	153	70	37	15	2	15	3311	1458	394	173	148	18	28	19	12	136	2705	1667	1536
Tb927.10.14730	326	270	190	74	29	1	6	4269	2305	485	267	178	14	51	14	8	187	3423	2003	2434
Tb927.10.14740	523	344	241	85	26	2	4	3107	2194	1387	342	144	30	41	31	17	244	3189	3045	2784
Tb927.10.14750	323	292	214	175	92	17	9	5483	3393	1986	1081	859	166	117	101	23	204	4766	3633	3605
Tb927.10.14760	846	796	714	682	524	9	5	7886	5891	1107	1581	3315	395	47	679	11	329	7216	5547	5702
Tb927.10.14770	392	300	187	107	44	0	13	4619	2440	662	371	375	18	48	48	24	143	3917	2804	3249
Tb927.10.14780	345	225	289	151	29	0	7	4378	3156	1170	748	170	20	20	11	14	172	3357	3692	2767
Tb927.10.14790	700	549	459	392	223	3	1	9475	6463	3191	2214	1586	18	20	15	8	325	7937	5725	4989
Tb927.10.14800	151	88	60	31	21	0	4	1609	761	258	192	136	26	38	33	14	93	1519	792	990
Tb927.10.14810	328	252	225	179	87	6	0	3403	2178	748	534	386	16	12	9	5	121	3140	1972	2520
Tb927.10.14840	751	559	409	159	80	11	17	8406	5659	2095	822	367	48	75	35	15	392	7845	6622	7995
Tb927.10.14860	128	99	61	35	12	0	4	1511	780	152	88	227	66	38	23	3	125	1428	409	734
Tb927.10.14870	579	522	266	127	47	3	16	6453	3720	1256	487	360	62	87	50	24	346	6344	4449	4184
Tb927.10.14880	203	117	62	64	31	4	8	1716	942	333	152	165	31	76	26	15	93	1482	883	864
Tb927.10.14890	4014	3704	3475	3162	3006	158	309	33551	25280	12073	13154	19709	2664	3432	2819	730	2007	30865	30528	29308
Tb927.10.1490	771	882	730	359	89	5	27	5888	5251	2619	2026	780	49	157	60	27	668	6782	3750	4063
Tb927.10.14900	53	43	38	17	17	3	6	566	405	202	126	147	38	79	39	16	19	549	225	421
Tb927.10.14910	415	216	118	44	27	4	13	3774	1678	406	213	178	49	60	23	19	196	3438	2266	2320
Tb927.10.14920	338	232	180	79	50	13	22	4161	2504	1027	758	414	70	163	39	28	189	3496	2466	3284
Tb927.10.14930	144	125	104	33	16	2	0	2002	1034	407	182	133	7	52	16	10	99	1600	1138	1281
Tb927.10.14940	32	27	20	4	1	0	0	463	296	71	28	12	1	0	1	0	10	290	241	286
Tb927.10.14950	204	178	82	28	12	0	0	3435	1556	335	149	145	29	57	31	8	91	2994	2291	2108
Tb927.10.14980	442	399	286	112	32	0	12	4634	2919	713	564	271	21	70	37	14	199	4492	2704	2918
Tb927.10.14990	657	452	303	115	40	5	9	8271	4397	1786	565	295	48	44	18	11	347	6337	5503	4675
Tb927.10.150	66	27	20	5	1	0	1	328	188	37	10	33	4	5	2	2	51	286	190	314
Tb927.10.1500	667	590	488	247	61	2	20	7392	4841	2085	1324	533	54	83	45	26	234	6047	6085	6462
Tb927.10.15000	252	217	99	31	19	0	2	3552	1752	445	191	143	13	18	17	13	117	2769	1754	2375
Tb927.10.15010	74	33	17	9	12	3	0	1181	358	165	78	75	23	28	16	4	41	956	523	684
Tb927.10.15020	285	176	98	81	35	3	13	3942	1585	519	311	235	52	100	59	35	167	3394	2067	2751
Tb927.10.15040	136	59	25	29	4	0	3	1077	545	110	89	113	21	54	25	10	109	879	431	663
Tb927.10.15080	420	171	90	53	41	8	19	3665	1494	461	253	287	61	167	71	37	228	3481	1878	2793
Tb927.10.1510	1536	1487	1405	783	328	24	19	10176	10515	5921	4097	2030	216	302	100	44	1217	13670	9495	7404
Tb927.10.15130	130	98	40	20	4	0	6	2199	759	106	48	17	8	38	11	8	58	1657	732	866
Tb927.10.15140	81	73	72	33	5	0	1	1919	1111	359	220	113	7	10	5	3	50	1771	1254	1730
Tb927.10.15150	58	39	23	19	0	0	0	1529	707	124	57	38	3	0	5	1	35	1146	590	707
Tb927.10.15160	162	141	54	59	9	6	15	1712	786	274	221	168	48	83	32	13	113	1626	958	988
Tb927.10.15170	263	227	121	36	20	1	10	3997	1844	584	214	132	28	35	28	16	113	3695	2105	2832
Tb927.10.15180	459	490	436	387	257	0	0	6430	4478	1574	1339	1623	18	14	26	6	245	5164	4938	5677
Tb927.10.15190	106	81	46	41	16	2	7	1195	774	195	149	168	18	53	19	14	84	1223	627	965
Tb927.10.1520	86	34	18	13	14	2	8	1248	373	93	73	86	25	44	19	17	28	1157	788	776
Tb927.10.15200	47	41	19	10	6	0	9	589	222	61	12	47	1	1	7	3	47	545	354	559
Tb927.10.15210	101	82	47	25	8	1	0	1205	440	126	103	47	10	24	6	2	46	892	593	651
Tb927.10.15220	85	75	33	12	10	0	0	1309	673	114	74	82	12	13	13	9	32	1031	752	769
Tb927.10.15230	116	49	37	13	29	1	4	1381	547	186	100	75	17	43	13	6	55	1135	800	841
Tb927.10.15240	483	343	179	79	35	4	13	5696	2824	990	475	343	77	165	65	31	258	5074	2896	2994
Tb927.10.15250	664	644	545	391	236	0	9	7293	4959	1274	1092	1460	102	61	87	17	373	5891	6272	5687
Tb927.10.15260	120	73	39	37	19	1	3	1050	684	248	170	155	38	61	28	13	108	1133	563	743
Tb927.10.15270	101	129	49	40	6	0	2	1067	618	230	133	91	18	33	15	5	102	1058	696	863
Tb927.10.15280	482	305	154	88	77	8	15	4907	2187	825	404	458	130	154	91	43	224	4210	3368	3393
Tb927.10.15290	424	245	172	103	52	24	25	4222	2297	862	553	564	170	325	128	74	230	4025	3174	3615
Tb927.10.1530	82	81	48	35	17	5	4	1260	722	318	223	175	74	88	38	22	105	1390	511	914
Tb927.10.15300	438	328	171	97	58	2	7	4679	2390	565	316	277	41	95	57	40	241	4355	4049	3997
Tb927.10.15310	192	116	110	44	29	0	0	1425	962	421	261	179	25	16	11	7	113	1488	1056	1449
Tb927.10.15320	182	157	144	99	91	2	1	2269	1487	595	449	490	16	3	12	1	67	1827	1502	1251
Tb927.10.15330	500	321	245	107	45	5	0	4488	2752	957	535	311	47	6	23	8	268	3914	3769	2963
Tb927.10.15350	153	131	83	85	64	18	17	750	544	224	374	337	84	10	66	13	77	884	696	634
Tb927.10.15370	129	68	50	20	5	0	6	2322	1239	232	130	103	13	13	15	3	68	1766	1151	1149
Tb927.10.15380	282	203	129	91	24	0	6	2407	1236	476	245	130	24	14	20	8	83	2069	1733	2097
Tb927.10.15390	426	298	172	132	71	5	9	3579	1668	606	406	313	58	134	55	34	231	3568	2226	2675
Tb927.10.1540	169	130	83	28	9	4	5	1101	1146	389	259	106	42	32	17	5	112	1553	584	1137
Tb927.10.15400	465	382	236	82	84	15	26	4097	2477	938	488	361	107	201	97	53	292	4018	1988	2618
Tb927.10.15410	53	15	21	5	10	1	4	467	271	98	50	35	9	10	2	2	24	460	145	528
Tb927.10.15420	128	62	48	14	10	0	1	1283	559	239	107	69	18	50	18	14	51	1168	726	596
Tb927.10.15430	217	195	97	26	17	0	0	2494	1212	330	135	130	13	63	27	8	125	2058	1593	1732
Tb927.10.15440	88	94	50	27	14	0	4	708	527	169	126	74	27	18	11	9	65	879	560	564
Tb927.10.15450	117	56	40	38	27	0	3	1050	371	176	151	172	44	32	29	15	83	1010	585	616
Tb927.10.15460	193	86	72	44	30	5	3	1005	763	238	141	192	20	21	13	13	88	1176	648	563
Tb927.10.15470	234	80	63	27	19	0	6	2226	1087	350	178	165	46	67	21	20	83	1947	1177	1406
Tb927.10.15480	314	214	98	29	36	5	5	2857	1485	531	141	184	40	53	28	10	116	2509	1952	1915
Tb927.10.15490	204	147	93	26	17	10	3	1405	1302	512	225	98	28	24	7	6	87	1422	991	1361
Tb927.10.1550	385	208	126	39	20	0	1	3445	1757	624	155	67	11	55	18	13	120	3103	3300	3179
Tb927.10.15500	82	53	23	5	5	0	11	1663	655	146	98	96	8	23	6	7	48	1474	486	609
Tb927.10.15510	69	44	14	11	2	0	1	1057	490	74	55	32	1	13	9	4	35	663	572	596
Tb927.10.15520	430	328	244	148	42	0	3	3957	2312	887	491	271	23	80	33	16	237	3588	3809	3425
Tb927.10.15530	345	270	175	77	24	4	7	4482	2844	1182	515	270	27	96	28	19	164	3882	3115	3023
Tb927.10.15540	424	271	224	43	49	8	8	5664	2929	849	326	317	72	199	75	37	223	4693	3946	3396
Tb927.10.15550	380	275	184	57	60	3	15	3561	1895	465	374	353	56	140	60	39	192	3399	2230	2689
Tb927.10.15570	101	60	43	23	1	0	0	937	466	171	82	72	29	27	13	10	80	1012	744	811
Tb927.10.15580	68	33	30	3	2	0	0	811	220	44	21	17	14	10	5	2	41	627	399	411
Tb927.10.15590	69	77	60	21	3	2	0	1139	690	275	105	67	3	7	5	3	42	1112	928	952
Tb927.10.1560	289	270	170	75	37	0	2	2993	2512	880	558	385	35	62	13	12	150	3231	1910	2776
Tb927.10.15600	45	38	21	14	1	0	5	645	233	60	48	58	14	56	11	8	41	562	343	464
Tb927.10.15610	141	117	40	40	25	4	7	1016	496	195	143	143	27	64	28	13	139	1046	423	840
Tb927.10.15640	156	75	11	11	11	0	3	2168	844	162	79	87	10	60	18	3	100	2122	1394	1534
Tb927.10.15650	45	15	16	5	5	0	1	365	182	56	27	24	10	2	0	3	22	379	178	283
Tb927.10.15660	260	198	177	73	25	3	3	2598	1361	358	251	177	20	22	25	15	151	2199	1529	1691
Tb927.10.15670	180	93	58	24	19	0	9	1834	706	257	159	151	36	45	29	6	64	1562	1064	1332
Tb927.10.15690	88	26	30	12	8	0	1	982	384	66	94	56	6	23	14	7	37	824	525	624
Tb927.10.15710	109	78	48	21	5	3	12	1280	573	136	127	105	15	7	23	3	40	1054	854	959
Tb927.10.15720	145	162	145	54	25	0	1	1840	1208	396	284	135	19	31	9	4	143	1683	1155	1141
Tb927.10.15730	1063	907	638	445	297	31	71	7152	4777	2201	1767	1300	375	492	183	84	930	9311	3353	5926
Tb927.10.15740	79	22	20	8	7	5	2	1063	339	166	128	116	43	41	13	12	41	1013	579	647
Tb927.10.15760	756	695	623	696	685	115	104	7193	5407	3148	3215	4180	1429	984	1123	207	519	6822	6708	7911
Tb927.10.15770	56	43	19	8	9	3	0	542	364	131	87	60	16	30	6	4	51	709	211	522
Tb927.10.15780	208	85	84	40	32	5	12	2353	764	186	210	130	13	34	23	4	117	1982	1002	1491
Tb927.10.15790	49	21	16	12	5	3	0	792	261	37	45	42	3	12	7	3	29	592	305	542
Tb927.10.1580	28	28	7	3	10	2	0	428	136	36	24	17	5	7	4	1	12	383	207	293
Tb927.10.15800	115	73	27	9	5	0	1	1412	449	89	86	63	10	11	13	7	68	1153	763	745
Tb927.10.15810	96	46	36	10	7	0	1	1568	651	114	91	115	5	16	12	4	24	1320	643	773
Tb927.10.15820	58	42	29	14	5	2	1	946	315	63	50	78	12	23	8	4	41	855	715	713
Tb927.10.15830	139	80	41	25	5	0	0	3165	2057	224	129	105	21	27	31	30	52	3120	1686	1193
Tb927.10.15840	221	120	55	53	21	4	0	2125	788	252	173	183	38	37	22	6	152	1911	939	1459
Tb927.10.15850	150	126	75	26	20	0	11	2033	988	202	91	138	10	41	13	5	81	1814	1659	1773
Tb927.10.15860	37	22	15	2	7	2	0	745	271	31	29	27	1	4	5	1	31	496	232	429
Tb927.10.15870	122	63	42	12	15	0	5	1495	396	16	68	81	4	14	15	3	59	1159	706	770
Tb927.10.15880	141	80	60	45	25	3	6	1263	491	141	131	123	27	70	19	15	20	1294	549	769
Tb927.10.15890	116	63	37	10	0	0	2	1309	557	159	50	45	11	20	13	3	74	1251	358	514
Tb927.10.1590	105	117	91	102	119	15	2	1302	2528	803	880	854	471	50	46	6	114	2287	787	1017
Tb927.10.15910	582	465	323	207	115	2	1	7584	4263	1989	1348	1120	7	37	30	7	233	5305	4921	5005
Tb927.10.15930	114	53	51	10	11	0	4	1169	350	88	64	53	20	33	20	11	45	921	461	582
Tb927.10.15940	134	84	24	10	5	0	0	1764	708	201	60	26	1	21	1	2	93	1577	954	1035
Tb927.10.15950	54	45	21	7	7	0	0	689	299	79	20	48	1	24	4	1	46	701	446	533
Tb927.10.15960	129	127	72	10	4	1	3	1944	825	268	90	103	5	14	12	7	67	1540	1229	1457
Tb927.10.15970	107	47	43	5	6	0	13	1158	467	157	61	66	12	53	18	14	79	1150	600	1028
Tb927.10.15980	46	19	16	12	1	0	0	302	97	21	17	25	10	3	9	0	30	230	162	196
Tb927.10.160	121	78	30	5	5	0	2	1436	462	81	33	67	2	5	9	4	52	1401	768	583
Tb927.10.1600	84	23	20	6	3	0	7	1049	365	127	95	23	4	14	6	6	31	904	325	355
Tb927.10.16020	84	31	48	11	13	3	3	1054	356	105	93	74	28	19	13	6	41	911	355	500
Tb927.10.16030	133	62	41	10	18	5	14	1150	501	177	153	119	25	22	15	7	78	1052	497	638
Tb927.10.16040	210	70	44	22	21	3	2	2418	941	419	207	176	45	62	25	7	113	2027	1260	1453
Tb927.10.16050	64	30	20	11	4	7	0	1216	467	117	63	30	7	17	3	2	39	1088	548	572
Tb927.10.16060	29	17	2	2	7	0	1	506	139	71	24	14	9	4	0	0	16	433	96	290
Tb927.10.16070	47	23	23	16	6	0	0	364	274	161	95	98	4	10	6	0	4	434	214	415
Tb927.10.16080	73	68	52	20	9	0	2	1308	732	152	83	91	5	18	12	3	38	1064	751	790
Tb927.10.16090	163	72	54	31	20	5	1	1341	758	249	142	169	33	103	35	13	108	1269	787	907
Tb927.10.1610	73	30	51	9	7	2	1	1137	545	205	65	33	1	2	7	0	46	838	788	846
Tb927.10.16100	1362	1125	942	796	670	15	2	12415	6769	2766	1964	3551	127	26	188	9	604	9827	7318	8665
Tb927.10.16110	172	102	56	24	23	3	3	1926	898	271	127	113	25	37	25	14	77	1936	1623	1630
Tb927.10.16120	327	337	341	308	235	19	3	3567	2652	1316	1455	1559	254	108	132	12	330	3328	2543	2211
Tb927.10.16140	51	48	35	14	10	0	0	836	413	147	142	134	5	13	1	1	24	633	578	976
Tb927.10.16150	169	65	30	31	15	1	2	2065	706	268	134	97	23	44	22	7	65	1825	1289	1678
Tb927.10.16160	65	19	5	18	13	5	1	1263	400	196	68	91	24	33	13	9	21	864	628	697
Tb927.10.16170	159	72	59	30	25	0	26	1230	421	80	84	122	18	106	30	12	68	1036	759	876
Tb927.10.16180	62	25	14	10	7	5	5	703	259	145	38	42	22	53	15	7	64	668	515	638
Tb927.10.1620	188	120	49	36	23	3	5	2432	1048	274	137	119	40	50	22	10	101	1992	1167	1966
Tb927.10.1630	675	416	269	85	26	8	3	7714	3689	1078	199	172	35	36	29	15	216	5485	4582	4355
Tb927.10.1650	35	4	8	4	4	0	0	1047	271	55	38	63	15	27	6	2	31	799	305	303
Tb927.10.1660	79	26	20	3	2	6	0	989	325	90	67	67	16	20	19	3	50	940	544	478
Tb927.10.1680	80	67	19	28	9	1	5	2115	686	148	171	165	34	28	23	12	69	1483	715	626
Tb927.10.1690	105	58	21	19	9	0	4	1405	349	99	47	77	18	13	9	6	48	983	582	429
Tb927.10.170	616	449	339	150	43	0	7	5443	3824	1262	561	295	5	34	11	4	269	4660	4615	4583
Tb927.10.1700	166	93	55	27	22	6	8	1994	796	322	181	181	41	99	44	21	80	1810	957	1135
Tb927.10.1710	261	144	84	46	34	2	5	2941	1341	372	185	181	39	57	34	13	117	2464	1363	1440
Tb927.10.1720	364	160	69	35	20	1	14	4437	1730	369	132	159	36	56	29	9	107	3821	1742	1976
Tb927.10.1730	127	51	19	0	6	0	5	1606	483	111	55	58	14	48	16	6	53	1390	986	991
Tb927.10.1740	106	26	4	3	2	0	5	1233	312	60	23	54	19	56	12	8	30	1054	646	841
Tb927.10.1750	73	17	15	0	6	0	0	841	216	59	15	22	3	28	6	3	22	695	515	699
Tb927.10.1760	21	3	2	0	3	0	2	238	48	11	7	20	2	6	7	4	15	178	104	194
Tb927.10.1770	76	29	7	6	4	0	0	672	306	86	25	7	3	0	1	1	46	549	398	727
Tb927.10.1780	20	28	2	7	0	0	4	87	42	14	8	6	0	0	0	0	7	81	114	114
Tb927.10.180	244	150	107	12	8	0	0	2379	1503	308	145	51	9	14	10	2	121	2006	1656	1947
Tb927.10.1800	195	54	24	5	3	3	0	2315	559	169	48	54	16	16	7	2	55	1640	978	838
Tb927.10.1810	134	67	41	6	1	0	2	2100	1007	97	41	42	12	6	7	2	81	1872	929	739
Tb927.10.1820	39	25	17	2	6	0	1	284	141	48	30	29	10	11	2	3	29	261	139	213
Tb927.10.1830	98	45	15	6	15	0	7	1178	537	89	65	158	24	52	26	15	42	854	856	730
Tb927.10.1840	153	73	45	36	42	14	10	2073	661	393	199	204	49	103	56	21	106	1626	1263	1099
Tb927.10.1850	148	73	38	32	18	8	7	2223	826	224	166	197	33	61	31	14	75	1840	995	1112
Tb927.10.1860	127	56	43	14	13	0	1	2048	674	182	146	195	13	25	9	7	60	1741	1047	1176
Tb927.10.1870	112	42	27	20	18	0	1	1144	418	138	67	70	15	11	16	3	43	946	743	596
Tb927.10.1880	76	32	15	18	8	0	0	850	288	91	67	51	8	18	5	4	20	615	499	473
Tb927.10.1890	609	313	194	84	50	15	15	3339	2430	982	523	358	100	135	71	23	464	3786	2870	2668
Tb927.10.1900	237	172	131	80	57	8	11	2406	1186	480	367	369	56	152	66	35	109	2141	1279	1825
Tb927.10.1910	460	290	169	90	65	24	12	4532	2136	916	475	445	126	152	60	37	263	4236	2194	3011
Tb927.10.1930	227	100	57	49	21	3	12	1745	726	461	276	246	83	129	39	24	93	1442	1053	1174
Tb927.10.1940	112	38	34	26	14	5	5	1094	471	187	154	111	27	48	24	7	42	840	438	585
Tb927.10.1950	165	81	51	15	17	4	16	1887	727	428	230	160	47	63	31	13	134	1588	822	1203
Tb927.10.1960	184	149	56	36	12	0	9	3049	1435	443	190	158	36	40	20	6	110	2619	1205	2112
Tb927.10.1970	543	367	283	121	63	31	35	3983	2720	1232	594	415	127	238	91	41	439	4358	2876	2878
Tb927.10.1980	297	217	110	55	35	10	28	2730	1351	402	311	307	83	175	50	23	134	2308	2165	2252
Tb927.10.1990	594	422	217	165	61	14	22	8126	3656	1935	615	590	207	367	149	47	359	6869	5389	6913
Tb927.10.200	668	527	587	612	658	97	41	6054	4228	1997	1625	3874	797	377	1296	111	267	4798	5658	5130
Tb927.10.2000	230	72	53	24	32	0	10	3766	1475	461	281	241	69	69	45	24	130	3065	1757	1406
Tb927.10.2020	2273	1719	1869	1864	1997	549	1044	29987	20798	12685	11757	20621	10738	19180	6589	2586	1374	30606	24899	25620
Tb927.10.2030	185	72	53	17	20	5	30	2269	844	331	204	187	49	143	60	21	138	1766	1251	1303
Tb927.10.2040	252	129	63	28	28	21	13	2928	1201	342	241	163	34	113	34	24	121	2361	1799	2004
Tb927.10.2050	105	65	16	28	12	6	6	989	264	117	70	57	21	68	21	13	39	903	542	611
Tb927.10.2060	267	170	58	47	26	12	25	2026	789	255	189	147	34	72	35	20	131	1987	1247	1423
Tb927.10.2070	38	27	15	24	9	2	0	847	254	70	59	86	9	13	5	4	8	721	318	380
Tb927.10.2080	434	325	237	93	32	4	1	3765	2210	226	341	357	18	26	30	8	156	2715	1490	1654
Tb927.10.210	306	220	95	35	14	0	5	3023	2022	529	205	67	6	19	15	6	147	2488	1563	1980
Tb927.10.2110	25797	22883	23862	23875	25618	1801	1571	283030	215712	120607	94176	169622	43405	23662	47629	5528	12002	239501	280588	298531
Tb927.10.2120	52	25	14	7	1	2	7	544	301	134	25	35	18	20	8	2	21	517	183	202
Tb927.10.2130	246	156	113	28	22	6	6	2782	1429	539	219	236	79	138	47	26	147	2676	1650	1918
Tb927.10.2150	76	37	26	15	5	0	0	700	290	110	27	22	10	8	4	6	13	481	369	508
Tb927.10.2160	86	60	49	7	7	3	0	1299	742	162	72	56	5	14	6	2	44	1074	799	627
Tb927.10.2170	41	33	18	3	2	0	0	265	135	30	19	8	0	1	0	1	17	288	163	68
Tb927.10.2180	127	66	55	24	34	5	6	1540	519	211	96	111	26	49	32	10	44	1133	728	654
Tb927.10.2190	460	435	373	359	258	1	39	4545	3277	425	879	1586	156	234	320	64	176	3661	3809	3275
Tb927.10.2200	162	90	30	38	18	0	11	1110	469	107	88	93	15	46	19	7	49	894	433	604
Tb927.10.2210	64	48	62	31	12	4	2	807	456	175	115	75	28	62	26	10	47	634	233	467
Tb927.10.2220	189	96	88	45	13	8	9	2156	1251	340	205	175	59	128	63	27	123	1817	787	1204
Tb927.10.2230	76	57	29	1	6	0	4	833	415	151	56	29	12	33	15	6	73	703	447	643
Tb927.10.2240	542	611	524	275	127	1	5	5205	3515	1579	1394	846	56	50	61	11	389	4798	4060	4227
Tb927.10.2250	128	92	45	29	10	0	6	471	449	88	94	22	8	5	1	7	63	630	321	302
Tb927.10.2260	318	162	83	39	18	0	10	3691	1647	472	191	164	43	96	38	13	145	3114	1939	2218
Tb927.10.2270	609	316	199	58	22	4	9	4064	3263	803	223	163	48	68	39	20	271	4412	3125	2350
Tb927.10.2280	102	39	45	29	10	0	10	999	455	181	74	35	7	40	16	7	37	773	724	1048
Tb927.10.2290	182	89	64	14	12	2	0	2487	1315	297	76	109	31	38	16	8	81	1995	1289	1741
Tb927.10.230	310	182	142	47	16	0	0	4430	2121	769	196	127	11	9	11	3	139	3742	2793	2623
Tb927.10.2300	46	65	8	16	2	0	9	797	347	60	46	55	13	5	4	3	19	635	308	476
Tb927.10.2310	128	75	49	9	8	1	3	2270	1006	263	93	104	11	40	8	10	100	1822	1126	1413
Tb927.10.2320	184	106	43	6	11	0	0	1902	757	228	108	77	19	40	15	8	62	1585	1345	1303
Tb927.10.2330	76	75	28	24	6	1	1	1674	1047	205	136	93	4	19	14	4	54	1712	570	740
Tb927.10.2340	39	37	6	3	4	0	0	779	223	23	18	58	8	5	5	2	19	507	268	269
Tb927.10.2350	100	24	48	22	22	0	0	1057	501	184	140	160	16	20	11	5	51	979	465	697
Tb927.10.2360	20	25	23	12	1	0	0	372	234	24	36	30	0	0	4	2	2	212	236	253
Tb927.10.2370	472	454	383	406	291	2	5	4424	4437	1265	1358	1835	34	45	25	6	279	4545	3800	3528
Tb927.10.2380	494	380	185	80	27	0	8	4012	2053	486	222	128	20	87	34	25	295	3282	3648	3287
Tb927.10.2390	127	68	21	6	6	3	4	1219	461	97	65	60	16	40	12	5	79	1073	479	638
Tb927.10.240	232	150	74	17	4	0	7	3254	1350	281	143	94	8	20	5	8	65	2377	1481	1656
Tb927.10.2400	65	42	29	2	2	4	0	658	202	50	43	13	2	2	1	1	41	652	425	208
Tb927.10.2410	412	253	137	40	28	9	13	3912	1800	526	230	231	22	74	29	14	201	3359	2627	2943
Tb927.10.2430	271	131	111	59	64	3	22	2709	1169	339	280	290	96	237	62	36	84	2239	907	1552
Tb927.10.2440	784	542	495	494	429	117	11	6265	3873	2298	1534	2521	444	133	337	12	442	5040	4729	3645
Tb927.10.2450	23	10	9	4	2	0	0	107	90	51	40	22	2	0	1	0	9	95	75	78
Tb927.10.2460	273	171	55	20	14	0	10	3071	971	176	70	103	16	59	10	3	95	3078	1244	1339
Tb927.10.2470	679	575	375	261	112	0	4	6197	3365	993	603	539	24	33	21	10	322	4620	3133	2905
Tb927.10.2480	287	130	73	44	45	0	18	2291	762	257	146	222	42	97	32	15	195	2248	609	1385
Tb927.10.2490	392	374	332	79	34	0	1	3010	2639	822	526	201	16	13	15	5	164	3496	1986	2198
Tb927.10.250	115	68	53	22	19	0	3	1155	656	210	131	83	28	35	22	10	72	1041	346	667
Tb927.10.2500	57	17	21	17	7	0	1	638	234	72	28	22	14	21	11	6	22	501	206	364
Tb927.10.2510	316	132	35	37	14	1	5	2696	889	280	146	166	11	44	8	8	74	2330	1685	1653
Tb927.10.2520	182	81	64	11	9	0	3	3669	1015	331	191	130	24	37	9	7	93	3030	881	1625
Tb927.10.2530	220	278	201	88	28	0	5	3525	2234	1049	325	120	9	26	10	7	128	3321	2598	2405
Tb927.10.2540	141	92	17	33	29	0	0	1411	562	189	124	70	16	26	10	5	82	1166	917	965
Tb927.10.2550	102	28	28	7	5	0	2	837	267	204	48	32	2	30	9	6	37	677	256	312
Tb927.10.2560	134	113	60	24	13	2	8	1516	805	327	176	121	26	54	31	8	54	1211	672	734
Tb927.10.2570	817	521	206	117	67	2	33	9271	4273	1020	435	368	84	210	111	67	413	7448	4693	4063
Tb927.10.2580	193	170	53	44	25	2	12	2459	1214	215	112	142	19	39	20	13	79	1852	1257	1307
Tb927.10.2590	227	169	115	51	42	5	22	2343	1133	498	309	404	69	241	95	42	102	1850	1091	1374
Tb927.10.260	58	35	11	0	0	0	0	559	294	54	14	21	1	0	4	0	17	466	366	349
Tb927.10.2600	122	90	62	34	22	0	3	1710	926	541	203	186	47	97	46	17	70	1503	714	1026
Tb927.10.2610	324	196	120	29	34	0	4	2786	1514	454	218	207	39	36	44	15	106	2001	1652	1746
Tb927.10.2620	229	155	94	39	13	0	1	2033	1050	277	91	54	7	7	6	6	100	1661	1414	1323
Tb927.10.2630	135	72	48	28	17	0	15	1626	456	199	144	133	21	86	31	13	32	1427	638	653
Tb927.10.2640	1034	902	776	475	242	1	25	8599	5583	1872	1383	1322	41	68	51	27	519	7480	8105	6978
Tb927.10.2650	635	377	300	150	109	9	25	7235	3552	1246	684	634	142	361	125	59	336	5918	4081	4289
Tb927.10.2660	72	57	25	20	4	0	2	967	407	73	103	77	20	30	11	5	45	863	401	855
Tb927.10.2670	89	39	61	16	9	0	6	1260	634	132	83	74	8	29	11	9	60	961	753	800
Tb927.10.2680	235	164	77	37	39	2	12	3208	1572	642	242	193	49	88	25	10	86	2760	2056	2467
Tb927.10.2690	267	83	57	52	35	0	4	2301	829	297	214	234	46	103	44	18	87	1799	1157	1121
Tb927.10.2700	218	194	110	43	24	6	6	2651	1547	498	244	213	47	87	28	10	142	2362	1288	2124
Tb927.10.2710	26	11	9	4	2	0	0	193	115	8	5	10	0	4	0	0	6	197	116	188
Tb927.10.2720	150	114	51	16	7	0	4	1829	790	183	132	128	11	45	14	4	73	1365	1174	963
Tb927.10.2730	237	268	159	118	15	2	1	3265	2172	1038	418	198	10	35	9	11	123	2624	2544	2363
Tb927.10.2750	168	114	50	18	19	2	9	2464	1057	405	231	84	21	33	24	11	132	2047	1373	1493
Tb927.10.2760	406	287	195	52	4	0	6	3811	2230	858	257	125	16	65	21	7	175	3522	2773	2368
Tb927.10.2770	285	262	239	155	48	0	4	2030	2056	779	671	341	24	68	24	12	169	2262	1827	1991
Tb927.10.2780	689	368	192	114	58	6	18	6540	2921	668	466	358	98	149	64	38	281	5619	4170	4048
Tb927.10.2790	300	161	112	59	38	0	15	4551	1799	412	221	263	62	117	57	33	149	3932	2323	2151
Tb927.10.280	237	196	70	31	13	0	5	2733	1024	473	122	37	12	15	4	3	121	2018	1018	1008
Tb927.10.2800	85	54	28	5	16	5	0	1674	603	110	34	40	11	11	7	1	27	1214	633	482
Tb927.10.2810	175	117	131	37	24	2	4	2009	1187	563	136	183	23	27	19	2	88	1778	1442	1388
Tb927.10.2820	70	29	29	19	4	1	2	948	329	198	58	48	25	41	13	11	31	693	328	418
Tb927.10.2830	63	28	27	18	2	1	1	615	217	107	49	37	2	9	6	2	18	507	327	273
Tb927.10.2850	37	39	32	8	10	0	4	691	347	105	53	30	13	15	8	3	21	485	168	545
Tb927.10.2860	249	118	58	44	30	0	15	2893	1059	400	268	300	70	161	54	19	124	2629	1685	1792
Tb927.10.2870	168	109	97	35	51	5	35	1727	800	316	205	294	85	198	64	27	79	1419	629	834
Tb927.10.2880	1534	1260	1054	504	261	20	59	10596	8219	3849	2477	1363	208	381	131	61	1050	11528	8988	9382
Tb927.10.2890	5762	4842	4755	4793	5199	489	562	49567	38749	15194	16791	32438	9716	6931	10903	1364	2676	49202	51086	53304
Tb927.10.290	312	249	174	53	12	2	5	3789	2746	528	218	83	6	17	11	2	165	3550	2648	2432
Tb927.10.2900	797	474	436	137	33	3	11	7474	5339	2949	1039	333	71	71	66	23	408	6911	5259	4405
Tb927.10.2910	92	66	23	18	14	0	3	709	310	86	66	41	15	13	7	0	39	586	608	560
Tb927.10.2920	227	126	84	41	37	1	14	2295	1168	280	198	169	34	84	39	21	162	2106	1435	1674
Tb927.10.2930	163	183	90	36	8	8	15	1920	1000	323	208	153	18	31	13	2	174	1676	953	1101
Tb927.10.2940	212	82	44	33	24	2	2	2223	978	168	161	91	17	49	14	8	125	1955	1091	1037
Tb927.10.2950	679	562	413	175	102	17	33	6499	4060	1781	1209	823	177	285	95	43	554	6627	3597	4860
Tb927.10.2960	237	94	61	48	25	1	4	2716	943	379	300	217	55	133	34	14	138	2337	1584	1546
Tb927.10.2970	42	22	12	3	4	8	0	225	85	34	48	40	2	2	2	0	11	275	99	180
Tb927.10.2990	712	404	175	105	97	33	42	9681	3574	1485	979	929	425	454	225	81	390	8878	6133	7488
Tb927.10.300	114	51	20	10	5	0	7	1391	528	122	49	45	6	10	14	7	45	1011	743	786
Tb927.10.3000	517	269	152	126	110	27	45	4836	1846	566	599	646	197	222	149	50	297	4811	2807	3354
Tb927.10.3010	398	283	156	99	69	7	31	4137	1972	769	883	701	288	373	135	39	394	4345	2779	3648
Tb927.10.3020	396	144	121	73	63	6	24	3810	1274	613	477	374	178	230	58	28	267	3791	2098	2873
Tb927.10.3030	501	188	63	72	71	10	20	5230	1476	332	269	388	78	188	87	30	174	4021	3362	3684
Tb927.10.3040	149	115	42	7	2	0	0	1257	666	136	46	23	1	3	0	1	72	1316	790	614
Tb927.10.3070	150	41	21	11	12	0	0	1102	459	122	66	78	8	12	6	3	39	1130	702	583
Tb927.10.3080	155	72	39	15	21	8	12	2441	962	276	128	151	37	71	25	13	94	1943	1307	1309
Tb927.10.3090	292	108	88	47	20	12	7	3130	1108	476	277	315	78	143	62	19	190	2655	1476	1590
Tb927.10.310	295	169	133	17	11	9	7	4480	2240	745	199	176	18	57	34	9	242	3919	2050	2294
Tb927.10.3100	195	132	39	55	13	7	0	1626	850	307	224	101	20	54	17	6	97	1526	880	1041
Tb927.10.3110	151	104	61	27	19	3	19	1891	638	271	197	151	29	38	20	7	100	1520	774	1148
Tb927.10.3120	104	38	29	19	4	0	3	967	293	68	48	26	10	5	7	3	30	700	231	475
Tb927.10.3130	374	237	119	49	40	4	8	5035	2728	1091	473	355	38	75	37	25	194	3929	2410	2726
Tb927.10.3140	325	150	85	29	30	2	5	3616	1358	361	158	180	25	63	40	18	111	2788	2157	1807
Tb927.10.3150	131	75	36	12	7	0	0	1472	509	101	44	30	11	44	8	5	58	1082	1094	1086
Tb927.10.3160	126	76	44	10	5	0	5	1379	761	185	50	45	1	13	5	4	40	1207	693	705
Tb927.10.3170	220	164	104	45	20	0	5	2229	1275	414	123	80	20	47	13	3	195	2227	798	1159
Tb927.10.3180	115	48	22	4	20	0	6	1216	499	183	74	84	21	45	27	15	45	996	396	495
Tb927.10.3190	49	18	11	11	12	1	0	319	135	36	14	34	3	2	5	1	20	281	166	150
Tb927.10.320	45	27	7	2	0	0	0	889	370	57	37	15	3	4	7	2	1	792	444	421
Tb927.10.3200	180	153	155	136	81	0	0	868	791	392	298	295	17	9	22	5	160	907	989	1049
Tb927.10.3210	565	492	341	286	186	4	7	4651	3206	1611	1191	1293	66	69	45	19	332	4296	4044	4038
Tb927.10.3230	124	110	72	21	4	1	5	2158	1039	327	97	100	25	39	15	6	72	1855	1169	1202
Tb927.10.3250	50	16	16	18	16	4	0	1188	373	105	89	71	6	29	12	5	24	878	413	718
Tb927.10.3260	674	485	490	287	90	10	11	5865	4568	1678	1229	580	34	73	32	17	375	5661	3346	3985
Tb927.10.3270	14	13	6	6	0	0	0	295	179	64	16	10	1	0	4	2	11	264	52	90
Tb927.10.3280	1357	1198	1141	1249	1250	63	277	17854	15780	1898	3358	8112	1527	1776	3318	899	626	19457	13925	10596
Tb927.10.3290	94	42	12	2	13	0	7	1000	298	41	34	27	8	31	12	7	27	818	463	489
Tb927.10.330	184	53	33	30	7	1	5	1836	636	211	61	33	8	40	13	4	76	1663	965	972
Tb927.10.3300	79	35	7	21	17	0	0	579	305	85	48	39	12	11	11	8	32	525	219	294
Tb927.10.3310	415	364	156	97	59	7	17	2850	1477	436	283	309	97	173	50	25	265	2672	1928	2252
Tb927.10.3320	102	40	72	21	25	4	1	815	341	184	119	120	25	60	37	20	37	777	409	671
Tb927.10.3330	106	100	51	37	16	0	4	1445	708	159	87	90	27	63	36	16	66	1189	895	957
Tb927.10.3340	322	144	62	55	30	2	6	2337	868	369	238	201	63	85	50	16	119	2154	1123	1533
Tb927.10.3350	92	96	66	30	33	0	7	1114	651	523	442	187	18	24	7	5	86	1230	416	922
Tb927.10.3360	136	72	50	24	30	10	6	1146	571	282	181	124	25	73	37	24	108	1276	380	885
Tb927.10.3380	719	595	518	553	475	167	11	11797	8540	4216	2565	4885	1267	73	1054	25	348	11957	8426	7759
Tb927.10.3390	187	175	85	51	24	7	23	1389	855	311	214	152	46	61	16	4	202	1732	805	1094
Tb927.10.340	60	72	22	16	7	4	2	747	398	60	33	33	0	15	9	2	35	567	298	392
Tb927.10.3400	163	172	101	87	111	4	13	1680	1354	480	473	477	36	48	29	13	101	1614	1282	1495
Tb927.10.3410	37	58	52	44	25	0	0	339	334	56	54	101	6	1	8	3	25	254	245	138
Tb927.10.3420	22	19	31	11	12	0	0	548	402	42	80	114	0	5	2	2	19	479	142	81
Tb927.10.3430	154	93	72	18	20	1	10	2322	1063	271	121	122	12	47	32	12	90	1872	1161	1125
Tb927.10.3450	153	89	48	6	13	0	1	1140	612	91	48	56	7	18	6	5	48	891	#N/A	#N/A
Tb927.10.3470	334	205	106	26	15	2	1	3665	1889	342	132	141	13	26	37	12	150	2726	2312	1925
Tb927.10.3480	296	213	93	47	12	0	6	2961	1486	371	204	161	17	60	41	15	67	2583	1312	1161
Tb927.10.3490	198	163	88	31	13	5	1	2545	1456	580	234	147	21	45	26	8	122	2359	1469	1892
Tb927.10.350	233	136	91	24	15	0	8	1775	904	304	72	45	15	15	21	9	140	1577	921	817
Tb927.10.3500	300	267	153	63	18	15	19	3343	1945	1102	302	187	55	73	36	10	210	3369	2199	2797
Tb927.10.3510	461	344	202	113	51	11	38	3052	2345	962	507	373	140	282	108	57	306	3893	2004	2504
Tb927.10.3520	282	184	124	24	4	2	4	3145	1519	455	81	54	15	19	18	4	131	2474	2251	2438
Tb927.10.3530	56	37	28	15	7	0	2	611	242	138	53	60	11	23	7	6	54	480	268	262
Tb927.10.3540	183	141	99	67	26	4	5	2875	1599	539	319	162	25	33	18	4	68	2621	1481	1894
Tb927.10.3550	210	107	39	34	10	10	17	1364	687	270	198	126	51	64	32	17	121	1192	910	883
Tb927.10.3560	253	207	135	90	30	0	6	3014	1917	777	273	142	23	27	19	2	145	2557	2022	1740
Tb927.10.3570	234	132	63	21	7	7	5	2437	1131	312	134	91	34	34	19	13	134	2372	1453	1516
Tb927.10.3580	158	109	46	11	9	2	3	1969	727	82	45	52	16	31	23	7	47	1819	937	975
Tb927.10.3590	208	139	33	4	7	1	8	2144	696	185	63	59	16	45	14	13	90	1725	1293	1136
Tb927.10.360	123	60	36	19	3	0	0	1429	505	154	74	30	9	16	12	7	78	1233	721	531
Tb927.10.3600	89	20	15	15	4	0	12	780	263	62	83	42	17	38	14	5	44	654	206	326
Tb927.10.3610	98	27	6	10	7	0	1	1110	268	45	26	30	3	10	9	5	48	1005	241	716
Tb927.10.3620	177	114	67	9	4	0	6	2339	1075	148	36	12	7	10	9	9	71	1724	1328	1605
Tb927.10.3630	71	20	2	4	2	0	2	785	111	21	14	7	6	24	16	6	32	709	431	416
Tb927.10.3640	243	180	163	88	82	1	2	3312	1816	601	542	577	7	14	24	8	137	3051	2103	1635
Tb927.10.3650	340	174	84	40	53	4	15	3289	1486	467	254	241	65	119	66	39	125	2803	1631	2321
Tb927.10.3660	556	415	406	248	404	49	133	4689	3124	1401	1294	2002	733	1220	834	244	280	4897	4728	3964
Tb927.10.3670	260	155	65	39	21	5	10	3031	1301	263	177	187	31	67	36	11	115	2782	1727	1369
Tb927.10.3680	95	70	26	12	13	0	2	1057	500	71	88	110	14	10	18	5	45	888	664	792
Tb927.10.3690	66	40	32	18	20	1	5	1139	422	146	60	68	14	35	26	16	59	911	367	473
Tb927.10.370	80	37	28	21	3	0	8	793	238	110	43	45	2	17	12	4	25	627	306	384
Tb927.10.3700	207	87	51	32	35	3	8	1253	712	198	173	70	26	34	29	12	79	1311	699	817
Tb927.10.3710	308	234	154	55	21	0	6	4338	1902	809	347	142	9	20	5	4	128	3620	2794	2709
Tb927.10.3720	189	50	49	24	16	5	6	1866	549	141	105	65	13	19	12	10	75	1556	926	908
Tb927.10.3730	157	98	34	26	8	6	2	1480	728	226	91	77	23	35	20	7	97	1541	1087	1118
Tb927.10.3740	95	45	35	24	21	10	7	1013	345	151	127	78	25	59	30	14	16	928	513	483
Tb927.10.3750	165	90	92	50	22	8	1	2544	1133	442	201	218	47	122	28	26	121	2058	1362	1071
Tb927.10.3760	194	138	59	24	26	0	5	2179	1176	215	150	101	19	50	13	15	99	1862	1705	1597
Tb927.10.3770	208	114	39	24	12	0	11	1975	886	313	177	114	12	59	20	13	82	1969	1044	1404
Tb927.10.3780	256	111	94	65	21	1	21	2228	765	333	283	140	39	45	30	18	123	2097	1018	1402
Tb927.10.3790	931	725	494	304	159	70	114	5789	4798	3174	2197	1153	506	667	191	101	965	8341	2717	4104
Tb927.10.380	83	39	28	13	4	0	10	1104	463	51	60	67	14	11	12	5	29	945	361	713
Tb927.10.3800	383	182	147	71	37	0	15	4540	1494	512	363	335	71	125	70	40	190	3352	2338	2121
Tb927.10.3810	148	117	37	33	25	1	7	2748	862	228	167	147	20	32	28	7	103	2322	1498	1557
Tb927.10.3820	928	654	406	196	148	5	50	10010	5247	1607	1083	1121	260	443	169	96	529	8460	5963	8061
Tb927.10.3850	154	101	97	42	25	0	2	1792	828	231	130	125	37	56	30	14	82	1446	553	744
Tb927.10.3860	120	44	15	13	8	0	0	1108	495	116	36	51	8	11	17	4	28	1051	661	774
Tb927.10.3870	565	372	274	120	110	32	74	5541	2756	1225	732	745	220	403	177	82	370	5833	2839	3690
Tb927.10.3880	286	163	95	41	19	0	7	3847	1447	405	244	206	77	126	46	27	82	2736	1431	1781
Tb927.10.3890	185	85	73	24	21	0	11	1978	801	266	156	147	35	38	31	15	103	1705	734	1102
Tb927.10.390	227	212	162	81	41	1	2	3750	2310	360	297	199	13	4	6	3	78	3008	2075	1587
Tb927.10.3900	213	182	122	31	20	11	4	2445	1586	486	212	189	60	51	39	18	195	2399	1618	2095
Tb927.10.3910	283	193	107	34	25	20	19	3161	1506	432	101	176	25	74	46	14	147	2565	2271	1833
Tb927.10.3920	159	158	67	41	10	4	2	1948	1008	375	165	178	44	25	10	11	64	1818	1164	1749
Tb927.10.3940	2406	2101	1829	1906	1713	99	2	43298	27593	13488	9558	15048	2001	75	2995	35	982	34169	33671	28037
Tb927.10.3950	117	46	11	7	5	0	1	1453	585	187	92	71	16	30	11	8	42	1143	928	1015
Tb927.10.3960	92	95	41	24	13	0	0	1001	763	95	97	76	2	0	1	1	37	812	421	368
Tb927.10.3970	312	202	101	25	29	0	0	2944	1707	617	288	195	19	13	22	10	137	2743	1884	1542
Tb927.10.3980	146	187	118	181	124	39	5	3016	2878	488	840	1385	163	36	148	22	58	3187	1741	1141
Tb927.10.3990	1253	998	980	944	957	109	36	10786	8831	5007	5212	6002	992	448	707	67	760	9718	8770	9299
Tb927.10.400	91	28	15	9	5	0	1	764	336	59	35	32	6	6	5	5	35	623	198	252
Tb927.10.4000	46	28	9	4	2	2	2	866	397	160	63	28	1	19	7	0	38	749	409	707
Tb927.10.4010	276	138	96	28	9	2	2	3902	1546	482	174	74	37	30	16	14	102	2880	2590	2185
Tb927.10.4020	17	10	17	3	3	0	0	372	133	46	29	11	4	5	4	4	20	348	162	216
Tb927.10.4030	25	14	16	8	3	0	3	737	307	71	58	60	5	42	10	9	32	564	231	332
Tb927.10.4040	213	136	64	19	16	0	4	2385	1052	415	131	62	16	27	12	7	135	1951	1695	1418
Tb927.10.4050	272	181	165	65	36	1	9	2648	1902	1063	581	201	45	133	34	12	214	3302	1614	1780
Tb927.10.4060	191	116	51	12	10	12	6	1513	709	185	94	55	16	17	10	5	62	1167	1093	1393
Tb927.10.4070	92	33	14	28	11	0	0	962	238	71	83	62	5	28	25	6	20	795	567	688
Tb927.10.4090	37	16	22	12	8	1	2	357	167	107	35	38	11	11	10	4	25	375	132	240
Tb927.10.410	137	75	45	15	9	1	4	1406	683	145	51	42	14	7	14	6	50	1185	650	786
Tb927.10.4100	159	91	82	37	8	2	17	2332	967	265	225	172	24	78	18	12	81	1838	1191	1685
Tb927.10.4120	1232	862	1090	910	1133	22	24	28914	22420	3395	5324	11030	1477	244	2758	67	535	25439	16349	15598
Tb927.10.4130	73	29	34	4	17	0	4	977	432	191	52	60	18	34	11	8	37	833	531	544
Tb927.10.4140	74	29	38	15	9	1	0	1154	556	266	72	32	3	1	3	0	36	1034	546	556
Tb927.10.4160	174	74	72	31	11	1	0	1737	912	215	115	118	12	24	15	8	91	1516	1106	1354
Tb927.10.4170	1057	741	442	238	187	16	58	9472	5224	2043	1205	1066	264	431	251	105	579	9081	5944	5471
Tb927.10.4180	579	514	402	301	145	3	2	5940	3881	1759	1006	971	17	34	17	5	245	5111	4168	3579
Tb927.10.420	390	195	107	40	38	0	17	4188	1625	475	131	185	23	84	57	26	156	3441	1998	1578
Tb927.10.4200	496	293	159	74	53	11	2	3715	1879	513	331	376	54	77	58	15	206	3605	2355	1968
Tb927.10.4210	214	123	58	25	18	1	2	1889	870	166	70	89	8	17	12	9	74	1753	1036	951
Tb927.10.4220	164	66	37	20	8	0	8	2018	608	82	78	81	5	22	6	6	45	1418	658	770
Tb927.10.4230	71	56	13	5	4	0	0	968	496	103	29	72	4	17	3	1	46	725	626	825
Tb927.10.4240	90	66	55	5	2	0	1	1391	825	167	51	44	1	14	5	3	50	1130	830	882
Tb927.10.4250	77	31	22	10	1	0	3	1140	484	85	43	53	7	23	7	2	41	994	394	473
Tb927.10.4260	652	396	305	69	19	0	1	6577	3962	1437	448	188	14	22	23	17	237	5277	4669	4016
Tb927.10.4270	87	50	28	7	2	0	0	1366	692	75	45	20	2	17	4	0	39	1288	761	772
Tb927.10.4290	128	51	17	18	15	0	3	1192	504	151	71	78	15	35	12	8	75	1139	602	748
Tb927.10.430	102	34	55	10	1	0	0	1063	580	126	31	39	9	20	5	7	34	895	350	567
Tb927.10.4300	192	83	50	23	13	3	4	2170	817	307	175	126	39	49	25	13	95	2065	1121	1471
Tb927.10.4310	210	155	100	13	7	0	1	2431	1375	522	78	88	19	51	13	5	98	2231	1797	1877
Tb927.10.4320	214	97	49	17	18	4	2	1569	588	162	71	82	29	49	16	14	113	1406	1016	986
Tb927.10.4330	75	18	12	4	3	4	4	1189	273	59	43	47	7	42	20	9	28	832	653	711
Tb927.10.4360	21	6	7	1	0	0	0	162	48	23	7	5	1	0	3	2	28	142	98	61
Tb927.10.4370	54	47	25	5	8	4	8	915	392	102	70	53	4	13	16	10	70	763	483	357
Tb927.10.440	47	15	6	15	4	1	2	492	213	23	37	22	4	0	2	1	22	466	212	240
Tb927.10.4400	49	16	27	7	6	0	6	631	231	42	27	44	12	18	10	11	24	472	171	177
Tb927.10.4410	23	24	18	7	5	0	0	917	479	129	36	30	5	0	2	1	9	599	428	216
Tb927.10.4430	555	381	343	96	35	1	7	5008	3185	784	299	243	40	102	39	22	163	4043	3519	3354
Tb927.10.4440	155	64	33	30	12	0	0	1923	817	134	76	96	28	58	24	9	71	1479	1225	1293
Tb927.10.4450	523	374	288	217	57	4	9	5543	3328	739	492	361	15	39	25	10	201	4500	3378	3603
Tb927.10.4460	74	41	28	2	12	0	2	1651	472	115	114	34	11	20	6	0	51	1268	313	863
Tb927.10.4470	351	225	118	48	36	0	29	4278	2317	632	293	266	55	116	43	23	202	3946	2348	2752
Tb927.10.4480	183	116	78	50	37	4	25	2368	1136	412	239	191	80	161	43	20	135	1918	1374	1385
Tb927.10.4490	439	256	133	104	51	7	6	3163	1509	517	271	281	69	129	61	29	242	2474	2356	2124
Tb927.10.450	221	259	155	64	6	4	7	2872	1857	586	195	111	17	39	21	12	149	3095	2213	1074
Tb927.10.4500	178	56	53	24	11	1	0	1733	989	329	119	86	19	14	18	5	54	1644	1311	1312
Tb927.10.4510	211	166	77	22	21	0	4	3154	1622	346	166	87	10	30	20	8	93	2847	1952	1675
Tb927.10.4520	136	101	58	39	12	3	2	3557	1672	416	272	144	29	54	37	31	100	3376	1810	1371
Tb927.10.4530	105	57	54	29	9	4	2	889	357	166	85	87	16	24	20	7	41	764	396	371
Tb927.10.4540	41	20	16	12	10	0	3	425	204	103	66	55	9	15	9	3	18	386	168	196
Tb927.10.4550	86	36	30	4	4	2	2	1185	519	97	62	100	14	25	27	10	23	998	728	514
Tb927.10.4570	7840	6561	6562	6011	6717	227	25	90920	69572	51821	40397	67113	4938	389	3536	92	4547	73738	92863	103147
Tb927.10.4580	154	79	37	5	1	1	0	1714	625	132	43	40	2	9	5	3	37	1196	675	890
Tb927.10.4590	69	17	20	0	2	1	4	1042	299	113	22	22	7	21	3	2	17	857	316	468
Tb927.10.460	159	44	38	22	14	8	5	1531	400	170	131	101	20	52	21	18	123	1494	740	1077
Tb927.10.4600	190	102	72	7	13	4	14	1829	840	341	134	112	24	43	20	10	87	1524	988	1108
Tb927.10.4610	184	88	52	16	7	1	6	2442	945	209	80	62	5	22	12	7	101	2058	1474	1205
Tb927.10.4620	121	87	68	39	28	0	0	1528	950	211	112	90	5	12	14	1	52	1527	821	719
Tb927.10.4630	130	70	47	9	13	1	5	1424	482	145	57	57	15	13	11	3	33	1278	756	753
Tb927.10.4640	442	339	256	138	42	3	3	4645	3114	1497	626	293	20	33	15	7	194	3939	3949	3735
Tb927.10.4650	161	98	76	37	8	4	12	2835	892	509	210	203	49	100	27	13	119	2319	1071	1657
Tb927.10.4660	115	37	18	8	10	0	0	1490	342	138	102	64	21	39	22	5	39	1265	514	510
Tb927.10.4670	138	110	58	9	3	0	3	2469	1163	383	149	75	8	34	10	12	83	2518	1074	1048
Tb927.10.4680	57	35	16	8	23	0	0	849	358	219	101	109	6	14	7	5	48	807	290	483
Tb927.10.4690	144	99	50	23	10	0	1	2071	1056	253	113	80	4	14	5	4	75	1401	1152	1135
Tb927.10.470	70	9	10	11	7	0	1	985	249	87	56	30	6	33	17	8	30	895	406	625
Tb927.10.4700	86	30	33	12	8	3	4	882	233	174	71	53	10	2	7	5	27	690	424	453
Tb927.10.4710	258	174	163	64	46	0	11	2305	1402	447	292	272	28	20	23	4	81	1803	1740	2133
Tb927.10.4720	65	54	41	36	8	1	7	1250	436	179	110	81	28	18	12	8	30	1065	526	622
Tb927.10.4730	127	65	48	24	12	0	6	1901	735	177	111	102	21	45	29	13	68	1614	651	720
Tb927.10.4740	119	91	65	61	30	0	0	991	661	31	77	256	0	0	8	1	36	653	631	607
Tb927.10.4750	100	53	35	24	5	0	0	834	493	241	100	54	13	19	6	2	73	788	488	516
Tb927.10.4760	349	250	211	102	28	0	3	4351	2457	996	316	114	18	16	12	8	121	3925	3008	2568
Tb927.10.4770	232	210	122	60	16	3	1	3428	1426	588	234	94	6	35	6	7	147	2890	834	2206
Tb927.10.4780	348	206	148	73	18	6	5	3462	2008	697	190	142	50	45	33	16	138	2815	2620	2982
Tb927.10.4790	66	24	20	5	2	0	0	1015	417	70	97	69	9	2	13	2	14	661	525	581
Tb927.10.480	62	33	19	0	3	0	0	351	156	31	14	18	2	4	9	2	22	416	168	259
Tb927.10.4800	175	124	49	25	21	1	8	1758	676	200	145	93	23	92	30	24	94	1577	960	1070
Tb927.10.4810	37	23	5	6	3	0	0	655	226	59	23	23	0	5	2	1	15	632	301	435
Tb927.10.4820	104	71	25	24	6	0	0	1157	338	171	50	64	18	16	14	6	83	996	633	582
Tb927.10.4830	207	99	58	24	6	3	6	1261	676	141	30	50	11	17	5	6	76	1004	905	758
Tb927.10.4840	107	55	45	14	11	1	4	1075	708	365	80	73	12	10	14	5	60	1166	703	1086
Tb927.10.4850	82	44	28	10	1	1	1	572	368	147	72	61	11	9	6	3	79	706	478	776
Tb927.10.4860	24	11	16	4	1	0	0	287	127	54	52	31	11	5	1	1	9	324	86	235
Tb927.10.4870	74	23	6	3	4	0	0	650	231	186	78	60	19	19	13	4	23	501	266	565
Tb927.10.4880	84	29	29	5	4	5	0	593	200	42	53	25	6	5	4	2	14	633	418	620
Tb927.10.4890	156	102	63	6	11	2	0	1449	800	189	89	72	15	11	19	6	78	1444	1039	1635
Tb927.10.4900	742	428	329	167	69	8	2	5855	3327	1602	589	269	15	47	30	12	284	4955	3878	3929
Tb927.10.4910	244	134	75	41	30	8	1	2650	1126	390	235	295	38	93	51	16	145	2266	1523	1871
Tb927.10.4920	193	44	55	7	17	4	2	2472	688	171	120	180	12	59	34	17	85	2116	973	914
Tb927.10.4930	165	53	46	14	10	0	1	1406	414	163	89	66	18	14	11	8	72	916	660	600
Tb927.10.4940	509	384	300	80	26	2	1	4941	2861	1117	356	144	27	15	23	3	214	4121	3109	2478
Tb927.10.4950	215	76	28	25	9	0	0	1935	820	113	50	67	7	5	14	2	75	1592	1025	881
Tb927.10.4970	94	49	22	7	3	5	0	1075	408	122	39	59	11	0	12	1	32	1000	651	561
Tb927.10.4980	248	189	224	57	27	1	2	4005	2236	729	446	251	11	31	13	1	138	3130	1450	2205
Tb927.10.4990	332	202	137	53	16	4	3	2469	1433	343	165	215	32	45	17	9	94	2417	1771	1282
Tb927.10.5000	251	156	93	36	12	6	0	2221	1140	185	90	80	7	24	22	5	100	1723	869	1130
Tb927.10.5010	778	594	254	94	50	3	11	8936	4438	1095	391	260	65	144	61	24	379	5916	5329	4936
Tb927.10.5020	116	54	29	18	7	6	0	1477	682	169	68	71	5	22	8	5	69	1131	871	689
Tb927.10.5040	134	60	44	19	2	6	3	1737	778	212	94	54	6	28	10	6	92	1568	1096	1036
Tb927.10.5050	131	60	25	17	1	0	0	1314	628	53	42	67	4	14	7	3	52	1006	641	515
Tb927.10.5060	93	85	36	13	8	0	2	1075	368	80	37	36	5	11	2	1	63	963	333	503
Tb927.10.5070	83	27	21	3	5	4	4	1046	396	90	49	49	3	32	6	3	29	831	441	524
Tb927.10.5080	344	242	140	75	11	5	3	3493	1940	805	213	111	15	63	20	12	143	2978	2613	2365
Tb927.10.5090	45	17	18	12	7	0	3	388	242	112	39	46	3	14	3	3	23	385	229	443
Tb927.10.510	192	162	52	23	9	0	1	1720	787	126	42	89	7	18	16	3	52	1455	1097	1083
Tb927.10.5110	35	28	14	3	2	0	0	620	207	37	29	20	6	1	2	2	25	648	208	279
Tb927.10.5120	60	51	36	22	1	0	0	856	475	81	40	19	0	5	4	1	28	656	406	674
Tb927.10.5130	133	46	20	7	10	0	7	2113	548	107	75	51	19	62	15	6	47	1661	891	1103
Tb927.10.5140	155	113	131	36	8	4	6	886	828	319	162	90	13	36	12	7	73	1095	639	759
Tb927.10.5150	126	54	40	15	10	5	5	897	332	117	121	121	29	53	33	15	48	886	495	659
Tb927.10.5170	324	210	105	37	28	0	3	2435	1314	407	228	134	22	43	17	7	214	2659	999	1747
Tb927.10.5180	307	158	61	38	30	1	8	2496	1306	246	115	70	13	28	25	9	189	2489	1478	1689
Tb927.10.5190	101	27	34	16	4	0	2	985	417	32	24	34	12	7	7	11	41	787	358	547
Tb927.10.520	373	253	194	55	19	2	4	3602	2416	737	263	104	10	22	11	9	180	3033	2874	2878
Tb927.10.5200	166	105	39	29	8	2	2	1507	861	237	103	81	12	32	21	8	61	1371	954	1197
Tb927.10.5210	99	53	34	14	0	0	11	614	325	106	77	27	8	17	7	3	62	602	444	491
Tb927.10.5220	86	62	25	13	6	5	6	1268	462	206	105	88	33	39	17	6	43	1020	458	711
Tb927.10.5230	272	216	71	45	23	0	6	2280	1062	456	202	122	31	78	15	9	143	1666	1731	1390
Tb927.10.5240	455	400	290	120	62	8	31	4812	3055	1116	722	625	194	280	117	50	293	4948	2504	4130
Tb927.10.5250	297	221	253	186	138	6	11	3055	2077	1167	1112	1174	188	112	78	15	205	3012	1632	2517
Tb927.10.5260	371	297	182	117	40	9	21	4328	1893	820	412	308	70	110	55	33	211	3401	2366	3048
Tb927.10.5270	73	51	43	7	4	0	1	552	262	147	99	28	13	17	6	2	69	510	267	339
Tb927.10.5280	298	148	133	81	26	1	6	3731	1540	498	219	138	27	48	21	9	143	3375	1692	2111
Tb927.10.5290	56	23	23	11	8	2	6	1340	522	125	72	65	15	46	11	7	20	1260	433	521
Tb927.10.530	368	321	225	147	88	9	0	4387	2651	1294	771	748	52	28	23	11	230	3795	3122	3145
Tb927.10.5300	117	70	61	33	27	0	0	2731	1487	458	142	93	4	18	4	2	79	2184	1838	2207
Tb927.10.5310	196	169	78	43	32	13	4	2852	1366	446	336	307	61	108	44	27	106	2160	1000	1579
Tb927.10.5320	221	156	88	81	37	1	12	2692	1134	466	271	235	57	68	45	34	105	2183	1488	1544
Tb927.10.5340	1344	893	900	786	940	257	11	19259	13668	7669	4801	7822	1802	174	1920	41	605	17981	14507	14764
Tb927.10.5350	3561	3251	2612	1665	873	62	111	29711	24151	10097	7234	5095	538	1077	537	274	2109	32386	21194	20008
Tb927.10.5360	1357	1058	965	1044	969	161	11	18008	11640	5912	4216	7207	1678	97	2228	36	473	14199	18287	19122
Tb927.10.5380	584	502	379	167	45	3	21	4140	3609	2118	931	330	85	86	59	39	404	5005	3090	2854
Tb927.10.5390	723	530	332	117	65	15	30	7748	4663	1571	587	364	59	212	68	35	370	6639	5289	4589
Tb927.10.540	1269	1196	1056	1070	914	79	35	14263	10503	5137	4968	7546	807	484	725	91	720	14139	11737	10301
Tb927.10.5400	276	311	192	111	30	3	5	4299	2491	878	448	446	29	33	21	7	219	4336	2343	2646
Tb927.10.5420	170	167	94	29	40	9	34	1700	1194	644	302	287	52	174	70	41	129	1385	679	923
Tb927.10.5430	77	71	29	23	10	0	7	1227	492	147	99	100	14	15	4	4	63	1048	361	631
Tb927.10.5440	136	54	34	30	19	1	6	1632	585	232	180	295	38	63	30	12	87	1424	941	1036
Tb927.10.5450	637	476	243	177	60	2	8	4456	3640	807	479	373	53	87	62	27	356	5118	3722	2728
Tb927.10.5470	158	81	49	26	5	0	0	1780	666	242	133	138	25	40	20	7	60	1551	1069	1170
Tb927.10.5480	627	492	502	452	518	65	51	11380	12914	3019	2570	4531	1409	863	1408	188	298	12164	8978	12427
Tb927.10.5490	77	39	20	21	5	0	4	1167	386	104	100	74	11	25	9	4	23	809	142	598
Tb927.10.550	70	32	37	9	16	0	2	1301	685	165	82	28	4	10	5	7	31	1112	334	573
Tb927.10.5500	86	56	25	20	10	2	7	1020	344	77	71	76	19	11	13	7	34	847	396	430
Tb927.10.5510	251	109	55	20	13	0	13	2881	984	242	151	156	39	71	31	17	145	2510	1406	1586
Tb927.10.5520	166	100	90	66	17	0	3	2321	1287	240	111	96	15	22	22	11	90	1944	1463	1303
Tb927.10.5530	176	79	60	29	13	0	7	2089	941	178	118	64	15	27	19	8	104	1837	1139	1052
Tb927.10.5540	63	65	29	14	4	0	2	1259	461	100	24	52	3	8	11	6	46	973	467	516
Tb927.10.5550	95	80	18	19	7	0	1	879	433	54	14	19	3	6	5	1	44	600	362	596
Tb927.10.5560	161	148	40	11	7	3	6	2572	998	252	63	48	22	23	10	12	85	2070	1303	1209
Tb927.10.5570	51	26	29	0	2	0	0	863	296	112	18	30	9	23	3	2	27	613	204	279
Tb927.10.5580	92	51	23	7	11	0	9	897	502	57	40	48	10	24	3	4	44	793	343	663
Tb927.10.5590	113	29	26	11	0	0	7	1161	606	182	58	90	16	41	22	10	70	974	507	627
Tb927.10.5600	148	106	51	27	5	0	6	1973	684	235	131	115	14	67	13	8	89	1713	734	799
Tb927.10.5620	5628	5191	5577	5282	5998	961	828	65756	46774	24579	21153	44686	18484	11403	13906	1642	2959	61075	48023	71283
Tb927.10.5630	244	104	51	30	13	3	3	2548	867	278	90	125	23	20	15	8	88	2161	1671	1427
Tb927.10.5640	306	137	77	19	19	3	3	3086	1339	495	103	105	29	50	26	21	121	2711	2112	1854
Tb927.10.5650	62	39	7	13	3	0	1	710	400	44	33	41	2	11	3	4	29	649	296	395
Tb927.10.5660	70	75	22	13	0	2	4	1007	324	44	20	19	1	3	7	2	36	921	384	533
Tb927.10.5670	432	317	162	26	16	2	7	5918	2771	608	160	126	29	70	26	13	191	4821	3924	3585
Tb927.10.5680	376	247	157	36	18	5	12	4341	2008	258	77	53	4	34	22	14	179	3450	2313	1022
Tb927.10.5690	261	217	158	133	57	6	2	3652	1746	697	450	359	16	4	26	3	247	2832	1841	1279
Tb927.10.570	558	278	214	80	100	3	23	5682	2292	685	526	600	141	272	136	68	306	5043	3124	3299
Tb927.10.5720	26	5	5	0	7	0	0	298	64	18	0	5	3	9	0	2	17	234	140	163
Tb927.10.5730	34	22	8	1	0	0	0	426	94	9	3	8	1	4	3	0	16	325	140	234
Tb927.10.5740	29	6	1	10	2	0	0	390	137	62	17	20	0	3	8	2	37	511	139	345
Tb927.10.5750	67	15	15	3	9	1	1	714	265	92	43	37	15	15	9	4	31	581	390	579
Tb927.10.5760	119	58	12	22	11	0	3	1019	434	94	57	64	13	18	9	9	52	896	476	707
Tb927.10.5770	931	772	807	575	190	5	3	9400	6905	4640	3572	1573	44	66	20	14	600	8706	6369	8465
Tb927.10.5780	110	85	21	12	9	9	0	1273	564	190	136	131	21	46	18	7	40	1039	489	653
Tb927.10.5790	426	266	158	39	33	3	7	4421	2129	672	222	204	32	71	26	10	188	3932	2795	2454
Tb927.10.580	16	13	15	6	1	0	1	303	154	57	17	42	1	9	1	2	4	336	59	123
Tb927.10.5800	24	16	21	6	1	2	0	1368	440	131	76	57	7	21	7	2	15	904	371	396
Tb927.10.5810	1582	1466	1418	1363	1526	239	306	14563	11400	3070	4612	9107	2337	3376	2591	571	786	13616	11736	11437
Tb927.10.5820	387	316	143	80	46	2	7	4670	2305	767	328	325	30	136	44	16	197	3792	2888	3161
Tb927.10.5830	256	198	113	23	30	1	7	2795	1371	439	245	269	17	87	30	15	124	2175	1935	1925
Tb927.10.5850	1987	1417	930	295	228	50	81	13824	9757	4559	1805	1350	466	787	360	171	1179	15037	10254	10730
Tb927.10.5860	222	114	72	17	14	0	5	1055	637	79	56	73	7	7	16	4	45	986	794	565
Tb927.10.5870	136	73	33	7	17	1	4	1071	478	97	92	70	10	42	9	7	83	1126	666	832
Tb927.10.5880	245	196	123	41	24	2	8	3616	1954	522	268	147	50	74	32	10	130	3050	2659	2634
Tb927.10.5890	237	155	103	57	37	1	26	3202	1278	338	263	196	71	81	29	20	143	2747	1076	1368
Tb927.10.590	183	76	93	34	24	6	8	1953	819	266	182	232	56	75	39	15	74	1612	971	1343
Tb927.10.5900	265	242	197	25	11	0	1	4944	2448	1025	280	66	19	21	13	5	162	3546	1818	2787
Tb927.10.5910	195	110	61	32	8	3	6	2203	941	395	136	124	27	50	33	18	132	1867	1333	1560
Tb927.10.5920	260	110	55	11	21	0	3	3064	1299	229	106	82	23	55	22	8	123	2675	1583	1676
Tb927.10.5950	963	557	436	194	93	2	32	9217	4327	1923	748	568	134	233	134	65	397	7388	6834	6293
Tb927.10.5960	204	148	45	18	17	8	5	2222	1028	155	122	107	16	28	18	17	88	1845	926	1105
Tb927.10.5970	106	73	55	15	16	0	7	1198	480	162	129	88	33	42	13	4	61	1056	402	539
Tb927.10.5980	231	129	61	33	13	0	8	1611	801	147	112	101	12	55	16	14	107	1582	1080	1098
Tb927.10.5990	89	51	45	9	15	0	1	1278	489	134	86	91	8	30	14	12	77	865	421	887
Tb927.10.600	206	114	51	45	30	1	5	2502	739	290	146	142	22	57	29	11	78	2064	1183	1253
Tb927.10.6000	683	498	255	120	55	6	25	6406	3169	1031	418	345	84	180	98	52	351	5908	4691	4665
Tb927.10.6010	695	531	373	186	81	15	15	10175	5230	2243	1203	906	144	269	124	77	263	7945	6260	5533
Tb927.10.6020	115	64	33	11	12	2	3	1833	880	177	50	40	17	33	11	2	50	1548	1159	1225
Tb927.10.6030	249	205	175	70	16	0	1	2722	1855	610	279	161	19	28	8	5	114	2253	2491	2733
Tb927.10.6050	2406	2014	2096	2053	1665	113	56	18663	18371	13055	13658	14035	1944	930	976	129	1724	23055	13401	13582
Tb927.10.6080	504	289	268	104	46	13	3	4689	2645	795	448	447	42	46	37	8	167	3744	3401	3339
Tb927.10.6090	131	57	62	15	8	0	1	1903	739	399	193	157	27	54	20	7	141	1871	781	1266
Tb927.10.610	142	83	47	23	13	1	10	1435	842	113	56	77	4	16	13	9	62	1270	776	854
Tb927.10.6100	153	75	38	43	9	0	5	1099	521	257	142	66	26	27	14	12	58	1056	700	976
Tb927.10.6110	256	123	114	59	53	4	34	2239	954	397	241	205	37	83	58	17	116	2138	1498	1702
Tb927.10.6120	128	33	36	23	15	4	0	1654	609	203	112	82	21	38	11	7	58	1509	735	724
Tb927.10.6130	148	127	86	46	35	2	15	1538	849	329	153	108	36	44	24	20	72	1279	979	976
Tb927.10.6140	103	82	44	11	13	3	3	1450	610	132	78	69	7	32	16	11	53	1100	648	773
Tb927.10.6150	1005	824	531	183	121	40	65	10213	6785	2606	1137	1041	295	559	184	89	811	10714	5090	7301
Tb927.10.6160	207	120	78	37	23	0	26	3185	1257	502	250	210	63	66	51	13	132	2893	1922	1823
Tb927.10.6170	351	220	163	90	52	24	8	3210	1822	1109	469	428	155	201	67	28	325	3420	1923	2638
Tb927.10.6180	269	188	88	35	13	2	14	3028	1504	570	204	146	49	90	43	11	136	2431	1851	1759
Tb927.10.6190	165	75	73	24	9	1	8	1954	592	327	204	165	44	98	31	18	94	1270	771	1155
Tb927.10.620	179	193	97	33	23	3	2	1182	1070	287	190	116	15	20	8	2	158	1307	633	1014
Tb927.10.6200	31	0	1	6	1	5	0	175	77	55	46	7	1	12	1	2	0	190	36	62
Tb927.10.6210	248	118	61	25	27	0	12	2714	1070	359	164	118	17	47	23	7	103	2350	1410	1552
Tb927.10.6220	354	201	90	29	33	5	10	3734	1376	683	316	275	52	145	58	31	144	3064	2181	2378
Tb927.10.6230	223	115	86	53	15	0	11	1785	1032	377	198	126	47	56	26	15	134	1714	1238	958
Tb927.10.6240	228	110	55	12	22	3	17	2801	884	294	133	127	25	41	36	15	99	2265	993	1357
Tb927.10.6250	174	48	64	26	16	1	5	2286	759	211	161	200	26	118	31	11	67	1998	1169	1430
Tb927.10.6260	373	260	134	57	42	0	0	3891	1994	495	211	244	52	66	36	26	133	3650	2622	2954
Tb927.10.6270	26	12	3	1	1	3	3	289	72	47	17	12	4	13	11	4	1	162	119	93
Tb927.10.6280	59	24	23	30	14	5	5	720	236	83	74	55	6	33	21	15	40	649	295	313
Tb927.10.6290	269	166	71	38	16	8	5	3193	1252	272	208	183	31	81	28	10	170	2643	2162	2355
Tb927.10.630	191	103	58	31	22	1	5	3053	1300	296	216	205	30	76	36	14	78	2451	1246	1416
Tb927.10.6300	108	73	48	18	14	2	4	1653	481	195	203	186	40	76	20	4	59	1309	495	516
Tb927.10.6310	563	393	227	64	51	6	20	4679	2325	654	322	353	74	134	71	26	234	4255	3566	4024
Tb927.10.6320	164	118	100	57	21	5	16	2356	1219	416	268	239	63	74	29	18	96	2064	1060	2072
Tb927.10.6330	637	550	441	236	116	18	27	4999	3545	1768	1198	768	171	314	94	33	531	5149	3568	3603
Tb927.10.6340	132	73	41	11	20	4	3	1581	537	189	166	103	32	59	11	12	40	1328	838	939
Tb927.10.6350	410	296	147	93	49	1	6	4218	2010	381	262	228	34	47	43	11	161	3740	2536	2512
Tb927.10.6360	304	151	114	69	50	1	4	3702	1543	467	346	263	39	88	41	23	173	2934	2036	2275
Tb927.10.6380	105	61	22	14	0	0	6	1035	417	104	38	19	2	12	9	7	48	1024	630	591
Tb927.10.6390	258	171	123	48	30	0	2	4029	1791	770	278	154	9	10	6	8	161	3177	1751	1932
Tb927.10.640	394	175	95	24	5	0	4	3925	1683	520	181	146	39	43	22	21	128	3121	2375	2371
Tb927.10.6410	531	250	206	113	37	3	13	5053	2769	1166	656	415	35	50	20	13	336	5099	2710	3271
Tb927.10.6420	23	15	4	2	6	0	7	273	147	16	28	45	6	0	7	2	13	248	131	125
Tb927.10.6440	219	133	42	4	3	0	0	3109	1184	214	121	139	28	51	25	8	87	2434	1248	1037
Tb927.10.6450	185	67	19	10	27	0	4	2007	729	189	79	97	27	13	8	1	80	1519	811	813
Tb927.10.6460	126	87	59	31	12	1	2	2039	673	154	60	42	10	21	11	4	100	1416	824	667
Tb927.10.6470	64	20	21	13	10	0	4	658	274	116	48	54	2	7	3	6	20	536	340	350
Tb927.10.6480	244	96	72	27	13	3	2	2403	792	110	120	65	6	67	20	5	113	1891	1217	1212
Tb927.10.6490	218	146	100	30	6	0	5	2173	1142	199	120	87	2	11	9	2	69	1675	1635	1791
Tb927.10.650	157	102	49	21	14	0	0	1382	700	90	35	44	7	14	14	2	54	1082	831	888
Tb927.10.6500	166	71	44	13	6	0	2	1817	730	145	68	85	5	45	16	5	38	1372	780	1030
Tb927.10.6510	822	812	861	867	499	19	6	5530	5652	6048	5887	4093	301	75	47	12	1281	6805	4587	4347
Tb927.10.6520	108	43	35	6	16	0	4	1671	744	241	117	104	22	52	24	13	57	1165	697	936
Tb927.10.6530	228	125	65	52	19	0	3	3554	1328	371	180	126	42	64	26	6	67	2815	1678	1413
Tb927.10.6540	161	104	76	28	26	3	9	1651	873	400	210	228	58	128	36	16	88	1479	844	1250
Tb927.10.6550	164	131	85	26	18	1	1	2272	1288	326	117	125	9	22	8	5	51	1867	1329	1332
Tb927.10.6560	72	79	52	20	14	0	10	984	398	108	112	153	18	43	31	7	49	663	285	409
Tb927.10.6570	188	165	81	22	5	1	7	2654	1321	452	120	126	29	81	25	12	94	2323	1505	1679
Tb927.10.6580	202	105	60	25	20	0	6	2682	1064	228	130	187	26	63	28	14	127	2072	1199	1741
Tb927.10.6590	207	102	51	37	47	4	15	2567	1058	407	200	186	63	118	47	23	93	2477	1362	1655
Tb927.10.660	143	95	51	11	11	0	6	1512	601	146	71	67	12	31	15	2	89	1128	635	629
Tb927.10.6600	121	87	33	28	9	1	1	1527	556	128	69	102	20	37	16	8	84	1231	928	1081
Tb927.10.6610	219	163	139	36	14	0	5	3166	1507	344	151	105	7	19	12	5	65	2041	1678	2185
Tb927.10.6620	101	78	41	25	9	0	1	1348	650	186	112	107	11	39	11	7	53	1174	485	706
Tb927.10.6630	538	367	280	135	66	0	4	6881	4115	1125	704	386	28	56	18	18	178	5167	4528	4723
Tb927.10.6640	234	290	210	140	84	0	0	2647	1929	858	585	459	26	6	15	2	156	2317	1853	1814
Tb927.10.6650	54	21	16	13	11	1	1	800	230	90	59	38	10	13	7	2	37	507	233	462
Tb927.10.6670	173	165	117	80	36	8	0	2927	1708	938	382	363	62	17	46	4	86	2914	2215	2397
Tb927.10.6680	251	151	79	45	33	7	11	3255	1260	385	238	274	80	122	44	32	153	2932	1750	2597
Tb927.10.6690	75	29	16	17	12	5	7	1229	361	114	93	107	30	48	16	1	52	1014	596	681
Tb927.10.670	58	59	10	1	5	0	0	424	212	119	21	11	9	16	5	3	27	454	107	239
Tb927.10.6700	102	110	51	11	6	0	7	599	506	145	86	88	8	18	11	12	79	715	469	747
Tb927.10.6710	152	49	39	12	4	0	0	1137	586	71	54	55	12	35	7	2	81	1261	920	940
Tb927.10.6770	29	16	17	7	4	2	2	543	285	121	53	52	11	51	15	3	6	546	158	197
Tb927.10.6780	323	174	107	23	46	0	12	3528	1795	314	258	323	64	95	68	26	140	2662	2574	2410
Tb927.10.6790	535	291	172	63	50	11	12	6563	3013	855	507	451	101	210	92	47	328	5761	3772	4465
Tb927.10.680	97	47	24	6	2	0	0	669	335	67	29	9	6	4	5	4	54	560	359	451
Tb927.10.6800	391	375	195	103	32	0	5	3468	2199	845	293	211	11	48	12	13	200	2886	3048	2639
Tb927.10.6810	189	137	79	32	13	0	4	1581	810	296	86	56	6	4	6	5	74	1248	1112	938
Tb927.10.6820	98	66	52	30	9	3	3	1348	460	161	55	56	12	69	17	9	34	1287	726	737
Tb927.10.6830	131	72	55	1	20	0	12	1831	868	208	88	79	20	48	27	12	64	1722	958	947
Tb927.10.6840	280	207	119	17	2	0	1	3877	2251	598	95	60	14	21	17	17	94	3188	2436	1672
Tb927.10.6850	139	98	56	14	21	0	6	1824	887	145	34	73	8	30	17	11	91	1462	1010	1184
Tb927.10.6860	95	48	50	28	13	2	3	1360	609	256	103	98	18	31	25	8	49	1116	741	822
Tb927.10.6870	151	83	51	20	10	0	6	1615	868	257	88	73	19	39	13	15	51	1589	1259	1303
Tb927.10.6880	1030	825	732	768	836	44	32	13599	9121	3499	3635	7129	1475	482	2093	100	459	11552	11026	10372
Tb927.10.690	186	72	39	26	5	0	1	1691	705	129	44	53	10	12	15	8	50	1282	610	585
Tb927.10.6950	169	94	47	14	7	6	1	1886	845	489	195	184	43	117	36	24	72	1641	1243	1896
Tb927.10.6960	164	124	85	51	21	1	3	1848	1202	786	278	158	54	91	28	12	121	1908	1674	2114
Tb927.10.6980	104	57	32	20	15	16	2	1583	678	228	90	123	50	19	24	3	82	1619	826	672
Tb927.10.6990	69	75	33	24	20	0	0	1193	538	128	62	74	26	8	11	4	36	971	565	544
Tb927.10.7000	83	53	46	12	12	0	6	717	486	189	145	121	27	34	16	8	31	731	292	541
Tb927.10.7010	142	124	75	19	26	2	1	1511	538	253	182	160	62	57	20	14	69	1187	885	945
Tb927.10.7020	197	130	86	25	28	1	7	1994	1104	380	194	212	25	20	20	9	114	1580	1421	1455
Tb927.10.7030	117	111	51	25	22	2	6	1114	483	118	87	119	11	33	18	8	50	901	822	964
Tb927.10.7040	82	50	32	17	13	7	5	767	242	210	120	128	19	39	13	11	25	703	307	610
Tb927.10.7050	208	37	33	13	21	1	2	1505	519	168	139	125	21	29	15	13	56	1368	855	904
Tb927.10.7060	263	153	99	32	51	5	5	2862	1392	649	321	218	46	72	29	13	190	2597	2105	2400
Tb927.10.7070	78	52	48	14	4	0	2	1049	639	62	87	69	1	4	4	0	37	965	620	639
Tb927.10.7080	168	78	28	24	15	0	4	1944	743	219	143	138	22	51	23	4	72	1572	1031	1578
Tb927.10.7090	342	319	387	537	331	43	89	4881	3842	1104	1567	3506	776	791	565	108	318	4969	3069	4323
Tb927.10.710	158	92	44	32	5	10	4	1070	588	193	90	82	21	44	20	9	75	1163	1124	999
Tb927.10.7100	126	52	34	12	16	2	2	1180	381	85	84	88	17	11	18	3	38	1015	577	717
Tb927.10.7110	258	154	184	64	21	0	0	2622	1615	582	392	143	23	31	24	8	196	2350	2027	1877
Tb927.10.7120	353	249	146	55	12	0	3	3003	1387	322	115	81	12	19	15	3	176	2650	2293	2292
Tb927.10.7130	161	56	18	19	17	0	7	1913	394	99	86	110	26	33	37	32	73	1697	1143	1239
Tb927.10.7140	585	427	360	235	139	0	4	7034	3940	1475	1142	1317	43	20	38	4	250	5520	5737	5662
Tb927.10.7190	104	82	40	10	0	0	2	1305	782	123	56	26	11	11	6	2	67	1391	667	584
Tb927.10.720	301	183	95	31	7	0	1	3076	2015	552	202	177	37	125	28	23	156	2919	1796	1894
Tb927.10.7200	159	76	45	21	24	15	13	1487	628	343	146	114	40	64	32	16	116	1419	915	1383
Tb927.10.7210	83	44	22	4	14	6	9	937	324	149	57	103	26	24	16	6	40	809	405	546
Tb927.10.7220	50	58	31	27	10	0	6	726	372	182	90	67	11	23	17	1	28	639	290	515
Tb927.10.7230	1832	1455	1194	965	562	16	51	14190	9731	6742	4078	2789	259	364	144	78	1347	14983	9568	13751
Tb927.10.7240	290	174	99	38	29	6	17	2971	1224	393	211	270	65	119	51	18	108	2530	2011	1999
Tb927.10.7250	63	21	28	20	27	7	11	559	189	120	101	75	18	21	12	3	16	548	193	511
Tb927.10.7270	145	114	77	23	34	0	9	1273	681	110	167	127	45	67	15	5	101	1147	631	1087
Tb927.10.7280	209	166	102	66	28	13	4	3216	1198	489	270	294	115	126	35	13	131	2932	975	2266
Tb927.10.7290	260	130	86	52	46	5	27	2236	1146	488	395	364	101	176	74	27	108	1887	1016	2110
Tb927.10.730	294	146	80	27	15	0	6	2781	1477	499	90	92	11	56	19	14	174	2445	2209	1998
Tb927.10.7300	185	154	191	206	78	6	8	3179	2058	211	337	768	18	17	57	4	101	2384	2057	1398
Tb927.10.7310	241	98	75	54	26	4	10	2506	960	373	188	203	68	116	53	24	169	2619	1368	1469
Tb927.10.7320	53	39	9	3	5	1	1	642	273	98	33	32	13	23	5	3	33	468	353	443
Tb927.10.7340	1572	1545	1274	1508	1261	169	95	26207	23112	10860	5898	8337	4234	1233	3359	349	678	28058	20943	18701
Tb927.10.7350	611	417	229	144	85	6	13	5975	3425	1182	723	547	153	175	80	44	413	5591	3477	4618
Tb927.10.7360	173	61	50	13	21	8	8	2231	697	251	119	122	25	54	21	13	67	1910	942	1174
Tb927.10.7370	97	69	35	23	17	3	0	1190	508	205	134	170	17	100	25	15	46	947	534	742
Tb927.10.7380	109	88	46	22	9	0	8	1300	694	203	115	95	17	29	16	7	61	1259	874	1177
Tb927.10.7390	47	38	11	5	2	2	0	1059	303	59	49	41	12	4	4	1	19	816	307	409
Tb927.10.740	754	532	266	97	82	19	37	8637	4728	1089	540	513	113	277	126	64	436	7463	5267	4452
Tb927.10.7400	140	56	29	11	12	1	3	1341	649	357	131	156	19	41	19	9	67	1305	1109	1278
Tb927.10.7410	555	456	481	340	263	2	7	6216	4235	1810	1645	1985	41	63	43	19	279	5466	5885	5649
Tb927.10.7420	68	80	30	13	10	0	5	745	451	275	105	75	4	8	9	2	54	693	506	755
Tb927.10.7430	163	86	44	24	14	2	3	2073	906	199	192	119	12	22	15	15	109	1556	1186	1078
Tb927.10.7440	498	399	189	75	29	3	11	4924	2869	1044	388	311	59	106	35	17	273	4338	2385	3071
Tb927.10.7450	113	80	23	9	11	1	0	1094	578	135	130	74	6	23	7	3	64	940	636	630
Tb927.10.7470	113	111	36	18	12	4	5	1254	425	149	49	70	18	23	8	6	73	1096	712	654
Tb927.10.7480	254	106	50	28	21	1	10	1679	748	145	109	79	10	44	17	8	58	1290	936	786
Tb927.10.7490	447	208	92	49	31	0	14	4342	1800	446	294	344	43	99	44	21	144	4062	2038	1519
Tb927.10.750	209	139	117	62	29	0	1	3898	2033	707	245	263	12	13	9	7	114	2780	1429	1008
Tb927.10.7500	178	152	174	71	28	4	0	1634	1210	507	387	181	11	15	5	3	153	1293	1313	1105
Tb927.10.7510	174	21	21	4	6	3	5	1771	386	63	61	23	11	22	11	9	74	1453	1025	1063
Tb927.10.7520	150	58	35	18	8	2	1	1862	543	132	61	48	15	24	11	12	92	1471	1017	1064
Tb927.10.7530	37	24	12	9	4	6	0	429	149	45	13	19	2	5	6	0	28	362	223	180
Tb927.10.7540	258	142	59	41	38	6	15	2433	995	377	177	200	69	100	55	28	167	2198	1519	1449
Tb927.10.7550	221	89	50	53	7	0	7	2250	718	132	127	116	22	42	19	6	91	2007	1471	1657
Tb927.10.7560	60	28	21	13	8	5	0	594	187	99	72	48	20	44	12	4	36	540	423	561
Tb927.10.7570	288	200	202	202	154	0	4	4034	2513	722	729	907	42	48	18	16	142	4108	2929	3344
Tb927.10.7580	265	132	85	58	50	11	21	2495	1118	533	350	304	92	94	48	20	270	2379	1158	1546
Tb927.10.7590	75	25	27	5	8	1	5	1616	588	161	91	70	14	26	9	10	45	1253	807	962
Tb927.10.760	81	39	24	10	9	0	4	709	273	92	40	24	3	12	1	1	23	523	195	279
Tb927.10.7600	126	43	34	23	26	7	1	1246	415	156	85	131	17	41	14	6	51	946	696	1025
Tb927.10.7610	707	538	287	84	59	4	22	6692	3718	1323	469	307	82	120	60	23	449	6036	3762	4961
Tb927.10.7620	185	102	73	51	23	0	5	2106	1130	375	123	106	33	42	19	5	128	2192	1170	1569
Tb927.10.7630	462	182	101	23	38	6	8	6211	1814	330	192	188	45	66	46	23	207	5189	2687	2249
Tb927.10.7670	151	84	46	8	3	0	3	1484	484	123	28	14	7	8	8	3	83	1226	889	1290
Tb927.10.7680	459	340	261	71	21	7	3	6088	3733	785	259	133	18	22	18	11	301	5558	4095	3352
Tb927.10.7690	431	244	152	70	35	6	6	4282	2207	639	300	146	31	48	26	12	227	4073	2764	3622
Tb927.10.770	144	81	24	8	2	0	5	1742	778	135	74	54	20	44	19	13	117	1274	773	889
Tb927.10.7700	106	64	58	29	9	5	3	1293	609	202	122	178	38	53	23	19	74	1149	495	1023
Tb927.10.7710	342	195	101	32	14	1	3	3229	1491	396	144	93	8	30	9	13	99	2738	2256	2366
Tb927.10.7720	69	61	23	7	4	1	0	1036	427	89	50	29	1	7	6	1	22	870	458	396
Tb927.10.7730	68	51	45	18	9	2	2	1312	662	223	91	120	17	22	10	6	72	1023	680	1089
Tb927.10.7740	487	298	124	28	17	5	4	4623	2433	671	198	159	29	70	35	26	242	4191	4194	3422
Tb927.10.7750	83	30	18	2	3	0	0	1294	467	146	70	49	5	17	13	6	31	920	732	837
Tb927.10.7760	58	50	22	16	3	0	0	1317	605	167	58	86	26	58	13	7	23	1201	593	737
Tb927.10.7770	138	61	58	24	17	0	1	952	305	96	46	78	4	17	21	6	42	838	689	743
Tb927.10.7780	166	95	41	21	14	2	4	2689	789	200	182	187	37	99	25	24	33	1881	892	874
Tb927.10.7790	144	87	55	35	13	0	0	1486	739	216	183	139	29	33	14	10	50	1289	697	968
Tb927.10.780	151	78	59	24	15	0	1	1691	809	270	78	77	11	23	11	4	74	1624	659	667
Tb927.10.7800	161	80	37	12	11	0	0	1581	699	311	130	140	20	36	12	8	61	1299	1137	1159
Tb927.10.7810	266	186	113	59	29	2	5	2182	1227	459	241	204	50	56	24	12	191	2135	1175	2019
Tb927.10.7820	111	77	39	16	9	0	9	1776	976	183	97	86	8	8	8	0	65	1510	790	722
Tb927.10.7830	138	49	44	14	9	0	2	1659	596	154	108	71	9	16	13	3	77	1496	644	695
Tb927.10.7840	165	124	66	6	6	0	6	1290	669	132	91	42	6	14	4	6	64	983	823	966
Tb927.10.7850	80	48	30	11	0	2	2	1093	526	121	36	49	1	9	4	3	25	975	400	387
Tb927.10.7860	177	146	137	111	61	0	6	4135	2701	656	745	974	18	20	28	16	139	3357	2361	1935
Tb927.10.7870	91	51	14	6	4	0	0	1047	386	51	18	22	1	5	8	3	33	901	481	613
Tb927.10.7880	316	187	113	48	17	4	6	3530	1517	301	172	118	35	23	22	14	240	2785	1565	2165
Tb927.10.7890	136	119	98	70	28	0	10	917	1091	755	550	282	38	48	11	1	147	1307	608	1012
Tb927.10.790	188	116	48	14	8	0	1	1509	763	148	43	38	8	17	6	4	67	1350	1056	840
Tb927.10.7900	119	104	55	10	7	5	6	2007	841	272	171	106	12	34	12	7	62	1641	980	1559
Tb927.10.7910	49	34	25	24	7	0	4	887	295	90	47	44	12	14	13	2	23	713	424	543
Tb927.10.7920	76	56	20	14	3	0	0	799	343	142	111	58	9	13	8	2	36	812	616	595
Tb927.10.7930	840	749	654	532	626	11	13	9054	6564	2981	3084	4965	326	36	429	9	453	7334	8371	7715
Tb927.10.7940	150	74	42	27	19	2	16	1683	658	153	127	96	9	46	11	5	98	1509	896	995
Tb927.10.7950	20	29	11	10	8	0	5	246	125	43	20	18	7	10	4	1	15	239	185	264
Tb927.10.7960	59	74	20	15	10	0	0	746	294	52	61	48	18	21	11	5	43	641	411	548
Tb927.10.7970	192	97	45	41	29	2	2	2541	1024	246	121	160	49	64	27	14	65	2327	1338	1193
Tb927.10.7980	48	36	26	18	17	0	11	957	439	177	71	144	20	61	12	6	30	800	385	813
Tb927.10.7990	250	162	76	6	19	3	6	2581	1282	407	186	254	29	54	19	4	66	2506	1222	1855
Tb927.10.800	182	119	56	42	17	2	3	1122	491	126	91	67	19	24	7	6	109	1034	690	644
Tb927.10.8000	818	461	281	170	86	6	38	7751	3729	1221	513	554	113	208	113	55	437	6918	5708	5491
Tb927.10.8010	81	31	33	21	15	3	9	1174	484	94	74	85	20	30	24	9	32	1039	634	659
Tb927.10.8020	704	557	419	188	76	3	10	7796	4731	921	785	571	25	129	50	30	286	6603	5430	5244
Tb927.10.8030	113	73	42	20	9	0	2	1174	654	223	88	57	7	14	6	3	119	1200	785	874
Tb927.10.8040	558	517	343	105	50	2	6	5638	3817	1209	461	242	42	78	27	16	320	4987	5286	4763
Tb927.10.8050	25	19	16	8	6	0	1	262	167	34	35	34	15	15	4	4	22	296	62	162
Tb927.10.8060	286	142	63	29	21	5	5	3601	1362	360	121	142	13	59	25	17	105	3087	2519	2425
Tb927.10.8070	144	61	68	43	11	0	1	1779	882	207	132	154	35	58	35	11	102	1396	868	1269
Tb927.10.8080	461	335	154	80	46	5	22	4971	2257	730	359	391	103	151	69	38	169	4224	3488	3389
Tb927.10.8090	106	60	27	16	14	8	5	1866	682	118	66	92	17	73	22	4	40	1313	690	726
Tb927.10.810	259	255	110	42	16	9	0	1934	1343	432	138	115	18	18	11	11	167	1747	1696	1299
Tb927.10.8100	94	74	69	38	18	0	10	1771	612	226	149	145	27	47	24	15	42	1320	818	894
Tb927.10.8110	181	138	79	45	20	1	6	2608	1061	235	165	161	19	44	14	8	53	2086	1342	1242
Tb927.10.8120	414	240	154	75	66	10	12	4869	2194	1029	477	427	67	126	72	30	221	3688	3182	3202
Tb927.10.8130	117	80	29	28	26	0	10	1349	624	256	126	146	26	57	15	5	49	1220	845	1118
Tb927.10.8140	172	51	40	30	14	0	1	2132	890	268	155	164	21	33	8	3	63	1681	1010	825
Tb927.10.8150	140	68	62	24	15	7	4	1196	594	235	116	92	8	7	6	0	60	1179	656	850
Tb927.10.8160	29	17	11	4	3	0	0	702	224	25	30	22	9	10	6	0	9	606	279	340
Tb927.10.8170	705	354	236	76	78	4	9	7146	3394	1270	696	422	208	207	87	39	338	6962	5097	4917
Tb927.10.8190	1236	962	871	552	328	1	8	13004	8812	3700	2323	1902	70	84	41	24	597	11779	12842	10961
Tb927.10.820	116	111	51	15	21	0	12	1064	511	97	75	81	20	15	7	6	106	872	417	711
Tb927.10.8200	200	91	85	12	20	3	0	2105	964	128	78	34	13	13	4	0	124	1713	979	1329
Tb927.10.8210	209	152	58	36	17	3	5	2352	934	214	123	77	14	44	19	10	111	2133	1771	1869
Tb927.10.8220	67	22	12	5	5	0	0	1038	361	85	64	67	7	7	13	0	19	764	375	465
Tb927.10.8230	4594	3674	3953	4540	4187	677	2411	41838	26719	12635	13058	26532	8558	17015	11604	5304	2550	33953	41265	30156
Tb927.10.8240	648	495	363	124	49	0	2	5881	3169	701	365	343	31	53	32	15	241	4775	3752	2749
Tb927.10.8250	71	81	25	11	6	0	3	828	503	104	17	32	8	20	11	3	26	694	396	350
Tb927.10.8260	50	10	11	12	6	0	0	707	348	125	49	36	8	22	8	2	24	566	290	219
Tb927.10.8290	1121	918	702	365	94	9	18	13093	7479	2166	1351	704	53	129	53	30	637	10690	7206	6811
Tb927.10.830	162	182	110	98	45	2	0	1270	1012	272	226	170	16	31	9	6	131	1042	890	1255
Tb927.10.8300	118	78	60	33	29	0	0	1753	929	271	212	260	13	34	12	6	32	1259	526	520
Tb927.10.8310	154	66	26	4	4	0	2	1880	638	77	22	37	1	9	2	0	26	1151	820	825
Tb927.10.8320	180	154	98	18	9	0	1	1715	1046	241	128	72	5	5	3	2	77	1459	754	861
Tb927.10.8330	256	166	128	92	63	0	2	1797	1146	353	242	361	11	23	12	1	89	1643	1463	1327
Tb927.10.8360	261	125	49	39	16	0	6	2245	873	218	126	219	50	31	28	10	115	1698	1161	1037
Tb927.10.8370	75	43	11	0	3	4	0	2133	587	129	48	53	13	10	8	6	62	1716	486	459
Tb927.10.8380	76	42	31	22	33	5	7	1045	408	134	118	130	19	60	35	20	33	852	411	356
Tb927.10.8390	2416	1665	1081	604	624	81	149	24715	14494	6319	3589	4202	1067	1837	809	368	1309	23001	16577	15782
Tb927.10.8400	136	134	70	55	9	1	8	1917	1235	339	210	176	26	52	22	6	96	1857	1032	1492
Tb927.10.8410	151	91	38	30	17	4	5	1933	789	262	175	167	53	38	24	9	70	1554	790	780
Tb927.10.8420	1402	887	436	250	166	36	91	10313	5984	2920	1426	1195	316	523	197	92	780	10256	6365	7534
Tb927.10.8430	1131	843	793	755	998	52	21	22043	19460	6397	5237	8620	3214	227	2482	85	412	24998	14591	14306
Tb927.10.8540	240	135	71	16	27	11	0	2567	1318	632	170	139	20	33	13	5	152	2230	1540	1801
Tb927.10.8560	61	6	23	11	3	0	8	685	296	109	63	36	13	26	5	4	40	529	400	474
Tb927.10.8570	161	83	49	33	21	7	4	1854	757	225	110	148	27	56	28	16	54	1669	1034	1269
Tb927.10.8580	80	43	17	12	2	0	0	623	264	65	41	41	3	14	3	1	29	803	300	493
Tb927.10.8600	542	273	159	65	57	12	11	4530	2450	757	449	438	130	143	71	24	271	4540	3799	2683
Tb927.10.8610	179	122	96	31	25	10	19	2675	1246	438	285	286	88	152	54	26	109	2601	1637	2058
Tb927.10.8620	81	34	30	9	17	1	0	859	291	76	41	46	8	14	15	2	36	853	537	457
Tb927.10.8630	237	152	91	17	11	0	5	2756	1272	410	124	55	6	10	11	6	138	2443	1345	1393
Tb927.10.8640	104	60	36	17	11	8	8	2499	919	321	123	110	26	66	16	7	55	2065	1054	934
Tb927.10.8650	222	205	133	25	29	0	10	3042	1556	407	90	98	6	30	13	11	120	2438	2179	1982
Tb927.10.8660	166	82	18	16	8	0	8	2101	768	199	88	61	6	37	22	13	30	1561	1209	1210
Tb927.10.8670	64	34	12	4	2	0	3	680	279	36	36	25	3	6	6	3	19	438	459	526
Tb927.10.8680	48	34	30	21	10	3	10	887	469	201	128	101	30	40	23	16	42	961	393	467
Tb927.10.8690	178	144	87	33	11	0	7	1769	794	229	132	87	17	29	21	7	81	1371	994	947
Tb927.10.870	721	571	417	208	121	18	14	7027	3925	1326	726	588	77	114	92	31	394	6209	4241	4320
Tb927.10.8710	31	54	38	8	6	0	0	209	158	92	31	28	3	9	2	2	60	297	146	192
Tb927.10.8720	243	223	209	69	25	1	5	2002	1621	723	324	115	24	19	19	9	139	2222	1954	1589
Tb927.10.8730	85	93	41	21	17	0	10	1157	519	259	125	81	21	46	26	12	41	1081	590	664
Tb927.10.8750	128	56	27	22	10	2	5	1070	618	193	99	63	17	33	19	17	60	1030	612	668
Tb927.10.8760	140	89	31	25	6	0	0	1205	603	114	92	63	9	28	11	3	61	1074	587	659
Tb927.10.8770	145	88	63	27	4	0	3	1540	773	300	97	76	8	22	12	13	66	1474	734	894
Tb927.10.8780	1226	967	775	411	140	19	59	10684	7036	3420	1678	1036	239	394	194	67	838	10370	7980	5993
Tb927.10.8790	95	57	32	32	7	0	6	1340	438	182	129	83	11	21	12	8	48	1154	744	707
Tb927.10.8800	275	215	103	38	14	0	0	3784	1686	397	184	102	12	80	24	17	168	2813	2220	2621
Tb927.10.8810	165	129	82	15	19	0	17	2024	1043	204	99	136	30	75	38	22	89	1517	892	1059
Tb927.10.8820	329	164	140	131	60	7	27	2352	1571	668	476	348	72	136	54	43	188	2245	1542	1910
Tb927.10.8830	728	594	590	471	294	1	2	5394	4035	1584	1159	1098	29	53	21	7	331	4726	5338	3714
Tb927.10.8840	105	38	27	19	15	4	5	1106	491	195	60	46	16	31	12	10	36	920	621	640
Tb927.10.8850	159	50	30	16	9	1	7	1118	575	219	128	53	27	31	10	8	83	1214	412	900
Tb927.10.8860	149	134	99	14	12	3	3	1299	1077	432	130	56	19	15	16	3	150	1597	666	880
Tb927.10.8870	234	170	79	23	9	0	0	2558	1120	180	98	60	3	12	6	5	84	2018	1477	1354
Tb927.10.8880	316	212	111	57	19	5	7	3531	1575	315	147	171	28	89	24	13	111	2834	1642	1510
Tb927.10.8890	125	140	90	30	8	2	2	862	757	202	130	64	22	17	6	2	106	832	539	464
Tb927.10.8900	314	344	251	230	130	7	5	4211	2903	1008	1061	1167	104	121	50	14	220	4131	2113	2790
Tb927.10.8910	620	373	296	120	69	7	21	5404	3582	1439	756	621	107	158	71	26	321	5731	4082	4084
Tb927.10.8920	285	240	108	53	25	3	13	3067	1403	266	119	141	14	53	19	4	106	2068	2260	1693
Tb927.10.8930	524	381	305	152	61	6	5	5575	2756	1381	675	404	49	98	30	15	348	4805	3096	3635
Tb927.10.8940	1028	975	1063	1047	964	179	154	7316	8654	3643	5254	8304	2906	1683	1704	319	767	8286	9492	9058
Tb927.10.8950	234	198	186	182	96	0	1	3281	1985	334	367	523	28	4	27	6	72	2959	2350	1776
Tb927.10.8960	129	108	42	16	4	2	0	1054	588	135	44	63	4	6	10	3	46	874	524	484
Tb927.10.8980	601	310	219	163	96	3	4	5481	3908	1398	790	1088	59	14	56	3	157	4754	3287	3448
Tb927.10.8990	70	51	30	46	20	0	14	1246	608	244	143	226	68	118	44	32	39	908	472	532
Tb927.10.900	48	19	18	11	1	1	2	841	274	100	47	43	14	25	11	5	25	573	387	438
Tb927.10.9000	754	311	222	148	119	4	38	7076	3174	1061	623	918	182	306	159	65	288	6132	4570	4296
Tb927.10.9010	109	70	21	20	8	2	1	1224	399	195	99	86	21	27	15	8	66	827	636	545
Tb927.10.9020	139	80	45	17	19	4	4	1324	647	205	83	135	18	36	9	6	48	1311	638	786
Tb927.10.9030	41	13	11	3	3	1	1	544	198	79	21	22	2	1	5	3	25	449	219	242
Tb927.10.9040	270	189	116	74	59	16	18	2816	1361	679	453	458	94	135	94	42	219	2770	1651	1524
Tb927.10.9050	259	90	88	54	30	1	14	2811	846	395	258	246	31	117	38	23	71	2592	1679	1770
Tb927.10.9060	147	75	50	23	22	3	8	1474	660	242	61	129	35	104	25	4	83	1265	638	954
Tb927.10.9070	177	75	30	4	16	5	13	1863	633	216	142	58	23	26	11	6	97	1537	893	1083
Tb927.10.9080	289	155	166	75	15	3	0	3596	2354	1101	708	236	20	87	20	7	176	3099	1935	2824
Tb927.10.9090	78	86	46	41	22	4	12	1348	476	285	189	197	64	57	38	13	42	1081	399	451
Tb927.10.910	196	78	49	21	20	7	5	2540	1051	369	180	120	12	36	25	11	132	2211	1053	1511
Tb927.10.9100	299	247	120	49	37	2	21	2861	1186	357	250	296	55	119	47	30	104	2531	1582	1674
Tb927.10.9110	82	86	45	35	25	5	3	1288	600	189	112	73	20	52	20	9	58	1168	649	704
Tb927.10.9120	74	54	46	23	7	0	5	1023	422	69	93	90	16	26	9	3	51	858	439	504
Tb927.10.9130	251	195	106	35	9	0	12	3257	1419	424	193	160	23	72	21	20	102	2678	1729	2112
Tb927.10.9140	176	97	65	33	9	0	11	2011	908	306	180	166	34	79	33	14	111	1887	1019	1295
Tb927.10.9150	253	160	61	50	23	1	5	2434	1133	340	133	99	19	29	16	7	126	2077	1663	1303
Tb927.10.9160	115	71	37	21	24	5	13	2134	714	265	182	146	34	58	26	14	113	1980	965	1352
Tb927.10.9170	174	140	76	49	7	0	0	1784	1006	392	142	77	25	28	12	4	98	1480	1263	1121
Tb927.10.9180	87	64	46	8	6	1	7	916	560	164	84	102	16	34	12	4	49	889	671	928
Tb927.10.9190	1278	1281	1155	960	392	3	25	8400	8241	4621	3465	2242	97	63	46	15	766	9360	7464	7562
Tb927.10.920	144	69	42	4	5	0	0	1739	788	161	99	68	9	6	7	3	47	1337	921	1044
Tb927.10.9200	108	45	20	16	2	11	1	1931	612	279	101	146	18	32	14	4	40	1399	808	996
Tb927.10.9210	106	46	32	32	23	5	9	1327	362	225	106	156	25	44	30	6	60	1084	456	544
Tb927.10.9220	83	38	21	14	3	2	0	1112	557	158	96	97	15	37	9	7	38	975	389	535
Tb927.10.9230	207	102	50	32	7	3	8	2695	746	291	114	133	32	32	32	11	69	2262	1331	1343
Tb927.10.9240	119	50	37	2	2	0	2	1697	673	193	44	24	3	32	8	0	72	1503	825	1135
Tb927.10.9250	267	277	179	154	45	0	13	2707	1805	538	400	355	10	12	11	4	115	2459	2012	2105
Tb927.10.9260	41	26	12	3	3	0	1	294	139	67	34	18	3	7	1	0	19	289	92	160
Tb927.10.9270	42	20	15	3	1	0	0	533	228	93	38	42	17	14	4	1	23	492	238	381
Tb927.10.9280	408	205	46	24	21	3	6	4053	1439	371	150	172	37	76	51	21	193	3430	2198	2154
Tb927.10.9290	176	97	64	14	16	2	0	2280	1045	333	119	42	17	41	22	6	125	1855	1041	1584
Tb927.10.930	168	156	96	28	15	0	10	1515	947	319	115	105	18	52	22	6	100	1564	1038	1455
Tb927.10.9300	132	59	47	8	8	0	0	1410	765	111	40	33	14	8	11	3	48	1464	704	866
Tb927.10.9310	152	79	49	17	0	0	0	1887	725	107	41	32	8	9	10	3	52	1648	873	977
Tb927.10.9320	60	18	23	6	11	1	2	792	366	63	61	98	7	17	11	7	34	658	258	393
Tb927.10.9330	422	295	257	130	30	7	3	3493	2264	753	449	261	33	21	26	12	217	3469	2473	2753
Tb927.10.9350	261	163	92	68	34	3	4	2664	1138	451	285	226	59	56	45	33	147	2428	1433	1590
Tb927.10.9360	281	80	74	36	19	0	6	2005	949	456	150	77	31	26	20	9	145	1846	1246	1226
Tb927.10.9370	95	59	51	31	7	0	4	1994	901	426	171	96	24	9	13	3	67	1588	499	1208
Tb927.10.9380	169	90	44	39	30	2	5	2495	867	234	154	207	34	72	36	20	66	2109	1041	1073
Tb927.10.9390	116	38	44	8	20	6	3	1698	730	251	117	94	7	24	10	5	66	1403	854	920
Tb927.10.940	96	58	25	14	15	3	1	1109	516	164	104	83	32	58	19	10	38	998	706	607
Tb927.10.9400	146	108	55	13	3	0	3	2878	1195	202	79	66	4	17	7	7	67	2861	1805	1382
Tb927.10.9410	187	88	36	31	16	2	7	1770	651	224	129	91	38	66	20	10	107	1243	843	792
Tb927.10.9420	175	87	64	44	12	0	2	1812	723	208	167	91	38	72	15	11	44	1502	912	1098
Tb927.10.9430	290	223	199	149	117	0	6	4900	2983	1078	1034	1268	22	15	28	10	119	4506	3567	3716
Tb927.10.9440	188	138	76	54	33	3	5	2227	1218	530	300	188	28	52	27	10	163	2249	1774	1945
Tb927.10.9450	340	295	264	174	94	3	6	2273	1373	313	257	294	7	17	25	2	174	1806	1479	1462
Tb927.10.950	144	102	51	44	21	0	4	1747	868	181	143	172	20	45	33	14	61	1412	1086	1011
Tb927.10.9500	347	199	147	61	26	3	9	2264	1352	544	278	99	27	13	8	4	164	1963	1348	1047
Tb927.10.9510	238	91	53	2	2	0	5	2431	919	120	10	58	4	15	11	6	54	2012	1287	973
Tb927.10.9560	153	65	18	5	6	4	6	2225	804	157	137	169	19	36	15	2	69	1888	940	924
Tb927.10.9570	3094	2467	2200	2093	1775	173	195	28771	18309	6657	6053	9269	1872	1765	2448	385	1251	23448	22917	15450
Tb927.10.9580	49	22	7	18	4	2	0	499	189	89	53	26	26	42	9	4	18	351	250	325
Tb927.10.9590	109	20	28	20	16	11	7	1032	360	248	129	95	25	35	18	11	85	920	547	622
Tb927.10.960	187	141	79	50	42	1	11	1947	880	294	209	196	46	122	31	13	107	1823	1223	1163
Tb927.10.9600	91	76	70	54	22	0	3	577	716	321	383	276	30	39	13	6	46	865	412	787
Tb927.10.9610	57	62	43	18	25	0	1	335	292	115	147	90	8	10	3	4	57	518	114	132
Tb927.10.9630	34	33	33	18	22	0	5	413	320	61	65	113	1	4	2	1	31	346	156	129
Tb927.10.9640	271	133	105	58	12	3	12	2152	1029	390	124	139	19	21	18	13	99	1666	1438	1736
Tb927.10.9650	925	714	467	180	87	4	27	9130	5756	2392	918	606	127	199	96	49	457	8320	6113	7749
Tb927.10.9660	274	181	86	58	58	8	12	2713	1271	433	296	328	77	120	52	27	117	2300	1940	1800
Tb927.10.9670	486	227	132	83	83	4	14	4880	2080	680	531	583	129	154	75	30	209	4144	2702	3026
Tb927.10.9680	202	97	77	17	21	1	3	2758	906	300	186	135	25	91	15	4	81	2160	1174	1299
Tb927.10.9690	296	172	139	80	83	23	39	2901	1748	698	505	504	195	231	88	49	147	2575	1123	1898
Tb927.10.970	549	388	289	116	81	19	43	4803	2813	967	522	561	135	297	118	55	394	4765	3994	3809
Tb927.10.9700	357	244	203	54	30	7	23	2077	1614	676	420	269	85	90	23	19	229	2413	1057	1796
Tb927.10.9730	238	182	171	44	18	0	0	2567	1353	669	274	199	17	19	23	7	108	1694	2369	2011
Tb927.10.9740	191	173	128	67	29	4	14	3106	1767	630	213	216	57	114	33	22	195	2939	1822	1581
Tb927.10.9750	753	574	431	123	97	20	41	6242	4032	1664	769	581	128	309	154	61	382	6362	3953	5048
Tb927.10.9760	32	22	27	0	2	8	3	384	358	78	95	91	13	30	15	8	23	337	168	263
Tb927.10.9770	309	199	112	71	34	1	10	4030	1594	388	279	293	35	76	34	15	191	3527	2574	2507
Tb927.10.9780	308	222	134	94	50	4	6	4789	2310	663	269	253	36	82	51	10	166	3798	2283	2584
Tb927.10.9790	71	22	32	11	12	0	4	939	301	60	44	92	1	9	15	9	24	704	359	315
Tb927.10.980	229	96	47	20	27	0	5	2319	781	234	108	125	14	34	21	11	113	2133	1477	1628
Tb927.10.9810	75	25	23	21	7	4	0	924	384	156	113	121	17	49	20	14	42	659	379	498
Tb927.10.9820	315	230	76	29	15	0	16	3946	1704	450	190	168	27	58	22	8	127	3314	2247	2076
Tb927.10.9830	203	178	140	41	27	0	7	1860	990	352	108	121	11	13	11	3	78	1408	1172	1100
Tb927.10.9840	270	144	150	60	27	2	4	2022	1198	294	201	192	8	32	25	7	87	1507	1390	1353
Tb927.10.9850	148	122	51	22	27	1	6	2080	798	232	127	130	44	41	24	7	132	1773	910	1187
Tb927.10.9860	101	56	28	12	18	5	3	1128	395	178	98	61	13	30	19	12	21	874	613	587
Tb927.10.9870	183	118	79	19	6	0	2	2903	1418	462	113	91	8	13	13	4	78	2152	1432	1442
Tb927.10.9890	336	236	123	75	31	1	9	3543	1782	698	323	280	67	102	49	33	214	3495	2637	2807
Tb927.10.990	173	82	42	6	1	1	1	1403	461	137	45	32	5	12	6	6	127	1071	857	1247
Tb927.10.9900	235	129	54	58	13	1	6	2826	1300	353	146	166	31	44	26	12	84	2340	1725	1707
Tb927.10.9910	312	233	155	62	27	0	14	2891	1795	516	261	149	28	52	26	30	139	2515	2505	2077
Tb927.10.9920	168	83	46	29	27	0	7	1759	703	184	139	155	44	107	23	12	91	1408	991	1157
Tb927.10.9930	141	104	46	35	24	10	10	1593	792	343	283	184	67	118	33	20	98	1419	807	1125
Tb927.10.9940	40	16	22	3	6	0	4	440	151	81	40	36	8	12	0	4	15	372	197	275
Tb927.10.9950	96	76	30	37	43	0	5	723	292	91	53	85	18	41	11	7	60	721	468	545
Tb927.10.9960	66	51	36	23	23	4	4	953	297	143	103	89	38	34	22	8	62	1007	532	583
Tb927.10.9970	436	240	115	42	17	9	11	5653	2471	835	347	272	64	117	46	12	240	4620	3733	4002
Tb927.10.9980	73	30	14	24	6	10	5	1001	250	112	69	88	13	38	16	7	39	808	300	372
Tb927.10.9990	106	56	37	20	13	0	2	1447	575	186	61	52	22	22	7	6	56	1215	768	726
Tb927.11.1000	82	38	42	42	9	0	4	1050	333	92	58	55	2	5	7	2	25	828	361	549
Tb927.11.10000	97	54	46	24	14	4	2	889	465	158	65	78	7	14	10	8	37	635	536	648
Tb927.11.10010	292	239	83	41	28	3	3	3217	1536	617	232	204	47	55	17	4	119	2698	1717	1525
Tb927.11.10020	198	122	44	22	17	0	6	2550	1088	310	181	95	13	13	10	8	110	2315	1420	1373
Tb927.11.10040	32	20	11	0	0	0	2	580	225	65	49	21	1	12	4	0	8	582	179	236
Tb927.11.10050	42	19	22	18	15	1	2	773	408	120	63	40	11	17	5	2	29	666	345	462
Tb927.11.10060	121	56	45	14	10	0	0	1618	793	259	121	133	10	6	7	5	31	1219	766	941
Tb927.11.10070	151	112	33	10	6	2	0	1629	887	274	56	62	3	9	7	4	64	1278	991	938
Tb927.11.10080	110	86	53	14	14	0	0	1521	851	174	51	38	5	12	6	3	39	1188	242	379
Tb927.11.10090	233	149	117	23	16	5	5	2334	1351	319	111	81	7	26	14	5	112	1896	1423	1761
Tb927.11.1010	102	26	41	17	16	0	5	1405	417	128	97	83	18	54	19	9	71	1208	551	767
Tb927.11.10100	92	46	29	12	9	0	0	724	359	105	56	66	9	29	10	3	45	687	355	389
Tb927.11.10110	258	128	72	40	17	0	13	2680	1138	312	186	188	25	66	19	10	61	1959	1305	1567
Tb927.11.10120	416	280	203	62	50	6	14	4890	2296	726	342	283	45	125	40	32	283	3925	2964	3022
Tb927.11.10130	58	43	20	8	4	0	1	1447	517	152	61	48	10	23	8	4	15	1080	341	522
Tb927.11.10140	61	19	28	3	6	1	0	953	317	161	83	88	29	62	18	13	16	747	348	474
Tb927.11.10150	316	273	175	54	39	14	23	3142	2078	977	517	348	104	140	56	16	352	3194	1473	1673
Tb927.11.10170	72	35	6	3	9	1	0	927	399	76	51	70	12	39	5	3	30	819	548	809
Tb927.11.10180	126	60	57	35	13	0	6	1342	669	236	129	128	32	46	24	4	87	1314	825	1029
Tb927.11.10190	286	189	127	67	29	5	9	2239	1273	685	321	148	85	80	28	14	185	2328	1997	2382
Tb927.11.1020	426	350	278	105	34	3	9	4507	2577	1504	599	254	38	41	14	11	232	3732	2900	3327
Tb927.11.10200	314	200	128	25	33	0	0	3257	1742	375	159	125	10	38	14	8	181	2536	2179	2422
Tb927.11.10210	205	162	100	55	32	5	11	3046	1009	360	279	262	48	136	38	17	174	3012	1284	1785
Tb927.11.10220	73	69	52	13	18	3	0	1255	586	81	11	35	3	11	5	2	48	787	618	709
Tb927.11.10230	209	129	103	13	9	0	2	3252	1669	662	140	117	12	15	9	3	117	3296	1549	1549
Tb927.11.10240	216	220	114	36	14	0	4	2612	1402	733	244	94	10	24	11	11	113	2070	2147	2293
Tb927.11.10250	214	149	100	79	59	3	7	1726	1029	421	213	215	33	41	11	7	55	1593	509	446
Tb927.11.10260	174	138	85	42	15	0	1	2139	1202	413	164	122	24	36	16	13	121	1980	1415	1228
Tb927.11.10270	63	38	22	7	22	0	8	1083	212	126	91	81	26	40	15	8	34	946	476	485
Tb927.11.10280	422	262	152	100	61	10	10	3141	1690	554	301	208	80	159	50	22	245	3529	2077	2414
Tb927.11.10290	24	23	6	2	0	0	0	305	125	26	23	19	6	1	3	1	15	279	294	171
Tb927.11.1030	532	432	352	219	102	1	20	5291	3966	1175	756	527	75	128	39	23	273	4694	3091	2279
Tb927.11.10300	171	134	55	27	12	0	2	1843	987	313	146	89	19	42	20	7	65	1536	1251	1347
Tb927.11.10320	101	30	18	5	0	0	2	829	327	62	57	43	11	33	9	4	36	606	290	389
Tb927.11.10330	274	85	29	8	12	0	6	2579	659	88	70	82	12	67	22	12	118	2289	2048	1929
Tb927.11.10340	244	157	151	84	87	0	0	3049	1783	508	420	689	38	95	57	11	107	2216	2887	2443
Tb927.11.10350	115	42	33	11	9	4	9	1266	609	164	63	97	14	38	24	5	38	1199	902	1046
Tb927.11.10360	90	32	45	13	7	3	2	861	330	163	133	94	30	53	15	7	39	763	610	727
Tb927.11.10370	594	519	268	99	61	9	22	6273	3431	1316	516	514	121	222	98	54	253	5403	3812	4591
Tb927.11.10380	260	185	99	31	9	7	1	2083	907	373	141	173	20	50	9	11	113	1974	1182	1539
Tb927.11.10390	179	61	62	18	18	5	1	2531	742	467	247	211	55	75	37	22	73	2302	1049	1151
Tb927.11.1040	189	110	52	38	11	7	8	1765	652	210	136	198	49	62	25	10	82	1518	1346	1703
Tb927.11.10400	95	24	20	17	5	1	5	1098	326	58	46	50	2	33	7	4	50	976	527	544
Tb927.11.10410	35	14	18	6	6	1	6	328	172	33	27	52	2	3	2	2	13	282	73	98
Tb927.11.10420	71	46	31	17	9	0	0	1097	590	237	82	64	16	12	7	6	33	980	736	844
Tb927.11.10430	190	83	33	21	15	0	9	2162	706	289	136	132	26	63	20	2	106	1870	895	1461
Tb927.11.10440	72	31	15	6	6	2	3	1221	372	158	94	54	19	15	8	5	22	1197	569	703
Tb927.11.10450	172	74	50	22	9	4	10	1238	555	208	63	52	8	30	11	7	77	1136	1069	1010
Tb927.11.10460	78	66	25	27	8	0	0	1199	570	186	76	60	26	47	11	9	45	905	568	712
Tb927.11.10470	117	70	53	33	24	4	20	995	501	186	131	171	51	68	42	17	32	799	495	745
Tb927.11.10480	358	274	156	57	37	4	18	5171	2529	804	260	239	42	139	46	32	203	4446	3610	3612
Tb927.11.10490	173	60	47	17	18	0	2	1851	627	205	121	158	25	37	10	10	80	1546	1021	960
Tb927.11.1050	116	58	37	14	13	0	4	598	340	96	66	68	22	14	2	1	59	707	361	640
Tb927.11.10500	96	26	30	20	6	0	3	735	387	132	78	54	9	32	14	9	24	678	224	287
Tb927.11.10510	73	40	38	26	9	17	1	634	379	164	58	71	25	40	18	8	33	515	496	675
Tb927.11.10520	466	262	186	146	85	13	25	4728	2074	953	561	465	95	190	63	34	317	4557	2903	3742
Tb927.11.10530	31	23	16	5	3	0	0	372	135	43	52	49	4	13	11	3	4	387	130	215
Tb927.11.10540	691	727	567	431	212	15	7	4514	3401	2011	1203	827	192	120	122	25	508	4589	4103	4717
Tb927.11.10550	227	92	66	45	17	1	6	1915	878	329	259	160	31	29	34	12	142	1725	888	1002
Tb927.11.10560	692	627	619	243	30	13	7	7566	5431	1662	762	224	21	47	31	17	323	6604	5668	4199
Tb927.11.10570	108	70	42	40	24	3	15	1283	571	112	101	148	35	91	16	5	48	1107	620	553
Tb927.11.10580	332	211	136	62	82	10	44	3082	1492	418	286	416	120	184	100	54	132	3080	1983	2190
Tb927.11.10590	290	158	73	23	11	10	7	2463	1017	239	177	174	45	88	54	16	83	2083	1492	1578
Tb927.11.1060	213	82	17	39	8	1	2	1796	611	131	208	151	24	35	20	9	123	1690	1164	1201
Tb927.11.10600	126	55	50	17	10	0	8	1332	606	261	128	135	42	50	14	7	77	1199	495	607
Tb927.11.10610	378	262	136	53	22	4	7	3360	1648	530	223	129	23	47	33	12	192	2807	2078	2483
Tb927.11.10620	146	167	90	51	17	0	4	1921	1037	155	95	146	9	16	8	3	64	1854	879	640
Tb927.11.10630	191	104	54	14	14	0	7	1616	836	332	110	127	22	55	19	8	152	1717	831	967
Tb927.11.10640	201	129	99	33	35	6	12	2270	1038	319	165	224	49	106	38	20	106	1824	1426	1349
Tb927.11.10650	329	192	93	41	53	4	35	2747	1222	403	234	309	95	167	61	29	173	2796	1967	2345
Tb927.11.10670	227	118	103	61	33	2	2	2110	1022	426	385	301	59	107	43	19	198	2042	772	1041
Tb927.11.10680	46	41	18	16	5	0	2	225	134	40	16	39	2	5	3	0	23	129	161	79
Tb927.11.10690	465	281	370	252	86	4	8	4985	3198	1237	934	910	21	20	14	9	259	4336	2779	3352
Tb927.11.1070	775	575	468	254	120	10	16	8082	4902	2508	1234	711	122	154	60	38	377	6955	5876	5511
Tb927.11.10700	138	78	41	14	9	0	0	1580	675	147	94	59	10	17	8	4	133	1384	1027	1104
Tb927.11.10710	280	233	99	69	43	11	9	3518	1615	501	353	339	88	109	56	30	135	3331	2106	2757
Tb927.11.10720	400	295	177	117	56	6	19	4665	1936	839	576	505	85	157	83	47	221	3883	2517	2693
Tb927.11.10730	603	317	231	106	71	3	25	5511	3117	853	509	504	61	147	65	38	316	5327	3867	3057
Tb927.11.10740	116	41	27	24	3	0	0	1833	717	118	109	69	8	12	11	1	50	1582	754	690
Tb927.11.10750	216	123	58	34	23	4	12	2648	875	220	165	166	11	39	24	4	125	1980	1263	1096
Tb927.11.10760	367	309	258	121	36	1	6	2188	1944	696	340	143	35	36	16	8	175	2550	1730	1710
Tb927.11.10770	289	240	132	82	19	0	5	4743	2323	699	290	271	38	46	15	9	236	3869	1778	1657
Tb927.11.10780	206	131	61	33	9	2	3	1803	970	197	142	133	3	18	5	7	64	1550	986	1183
Tb927.11.1080	348	311	242	133	94	13	4	6590	3346	956	647	651	90	95	35	13	181	5246	2401	2864
Tb927.11.10800	279	166	136	58	14	0	1	3890	1627	627	233	212	35	119	20	6	119	3100	1405	1409
Tb927.11.10820	247	186	219	83	28	6	2	3106	1597	485	341	210	17	30	15	7	156	2280	1877	1843
Tb927.11.10830	144	70	76	38	11	1	5	2058	967	284	158	67	3	16	2	0	60	1128	714	516
Tb927.11.10840	106	69	29	29	10	0	4	1472	428	184	93	85	21	46	18	6	82	1256	553	934
Tb927.11.10850	153	76	39	19	12	0	1	1669	579	136	51	57	12	16	12	7	56	1691	1004	1001
Tb927.11.10860	181	72	59	24	14	5	4	1647	605	154	109	61	12	34	18	5	70	1369	1026	1373
Tb927.11.10870	60	39	23	24	10	1	1	1148	411	139	70	77	24	7	9	1	28	909	364	552
Tb927.11.10880	127	49	35	36	22	0	1	1772	586	130	146	164	21	63	17	6	74	1235	820	885
Tb927.11.10890	123	56	53	28	14	0	4	1528	554	147	125	127	27	55	17	9	30	1277	861	861
Tb927.11.10900	464	297	205	95	60	1	11	3542	1567	431	291	266	40	110	59	21	270	3400	2331	2267
Tb927.11.10910	1016	1110	1138	987	1144	263	16	11743	10926	4572	4983	8813	3055	379	1348	56	816	11306	9471	18272
Tb927.11.10920	193	107	95	44	26	0	9	2712	1045	335	169	180	31	77	9	3	75	1696	437	591
Tb927.11.10930	108	94	69	50	14	2	0	2661	1329	524	280	323	22	46	19	6	98	2179	1283	1805
Tb927.11.10940	222	193	152	156	118	5	18	1501	1048	525	514	592	34	31	37	9	119	1625	1120	1397
Tb927.11.10950	106	62	39	27	12	5	1	1642	685	133	70	78	14	48	22	6	52	1343	754	1060
Tb927.11.10960	139	68	34	40	23	0	4	1018	538	168	153	155	31	35	12	12	82	1004	519	618
Tb927.11.10970	91	66	23	10	3	0	0	983	456	144	140	76	15	36	7	5	49	899	613	658
Tb927.11.10980	97	24	15	10	4	0	0	837	272	68	52	56	15	16	8	2	24	772	533	496
Tb927.11.10990	201	129	107	41	13	0	1	2547	1436	443	212	144	14	21	10	9	104	2005	1614	2162
Tb927.11.11000	116	71	36	17	9	0	2	1024	472	124	115	64	13	23	6	4	68	967	655	861
Tb927.11.11010	519	475	476	352	341	26	42	4593	2936	1370	1308	1903	398	398	378	49	354	4112	3371	5691
Tb927.11.11020	594	288	92	42	54	3	31	4147	1985	500	412	238	113	223	78	42	322	4616	2503	3428
Tb927.11.11030	55	35	3	4	2	0	2	1081	349	77	10	28	3	14	3	1	51	857	760	881
Tb927.11.11040	125	45	20	6	2	0	6	1437	388	60	13	22	13	39	10	4	39	1119	865	680
Tb927.11.11050	94	27	10	6	5	0	0	1202	361	64	16	6	8	8	9	3	26	1003	747	891
Tb927.11.11100	102	70	21	20	13	0	1	1375	654	197	101	92	14	5	2	2	46	1143	576	557
Tb927.11.11110	91	35	35	16	10	2	9	1406	575	144	72	94	10	12	17	4	41	1137	319	405
Tb927.11.11120	69	43	17	11	8	0	4	810	289	107	73	47	3	10	4	2	39	603	307	383
Tb927.11.11130	129	82	43	14	7	0	1	1639	606	155	132	81	18	27	7	4	41	1474	568	518
Tb927.11.11140	669	496	331	134	54	10	16	8286	4616	1947	760	523	71	164	68	35	384	7206	3370	3478
Tb927.11.11150	138	43	29	10	14	2	7	1653	674	262	153	146	31	31	20	7	71	1504	763	808
Tb927.11.11160	365	191	115	85	62	12	3	2852	1496	676	348	318	78	160	54	26	162	2696	2015	1840
Tb927.11.11170	124	57	46	6	11	0	0	1557	722	134	84	97	7	19	6	5	54	1140	793	954
Tb927.11.11180	77	36	20	2	6	0	0	437	240	116	55	34	9	15	6	3	31	440	463	511
Tb927.11.11200	132	50	35	32	10	1	12	2451	665	303	166	239	34	80	36	15	100	1919	993	1118
Tb927.11.11210	526	296	264	195	70	11	28	4341	2173	887	499	370	81	127	52	21	225	3657	2758	2528
Tb927.11.11220	3965	3576	2787	2058	1182	39	112	31792	25307	11129	8341	6858	555	1049	370	162	2365	32391	22248	19753
Tb927.11.11240	85	90	42	10	12	0	5	1530	722	92	99	121	8	38	11	4	47	1242	710	1105
Tb927.11.11250	571	440	427	356	271	1	10	6836	5105	1912	1524	1613	37	76	43	11	222	6436	4908	5125
Tb927.11.11260	173	82	49	27	20	3	6	2297	1154	316	191	193	51	86	28	18	97	2251	1465	1525
Tb927.11.11270	122	74	55	40	28	1	16	1807	792	238	148	163	34	62	34	20	62	1777	879	996
Tb927.11.11280	399	246	98	69	24	1	29	4565	2047	727	286	212	55	129	42	26	205	4023	2980	3549
Tb927.11.11300	62	44	15	7	2	1	3	968	386	64	40	32	4	18	12	7	30	711	604	720
Tb927.11.11310	118	55	57	14	6	0	3	1064	393	81	36	54	9	22	5	3	46	933	609	814
Tb927.11.11320	231	135	108	61	45	0	13	2568	1532	144	187	298	26	92	48	15	131	2098	736	1305
Tb927.11.11330	11211	10567	8656	6704	4275	39	49	91359	59189	31842	20222	23064	352	829	526	243	5690	77004	105523	107804
Tb927.11.11340	298	124	64	30	11	5	7	3151	1290	449	204	134	28	99	31	21	132	2721	2160	1612
Tb927.11.11350	364	242	148	38	25	2	9	2929	1680	448	158	130	19	29	20	17	174	2515	2217	2573
Tb927.11.11360	3652	3340	2859	2811	3003	242	14	40076	26879	15441	11675	15953	2683	120	3915	54	1636	36765	42829	44388
Tb927.11.11380	225	113	40	27	19	6	4	2446	864	160	68	134	23	95	34	14	96	2419	1472	1457
Tb927.11.11390	143	70	36	5	15	8	5	2134	730	62	70	86	13	41	11	3	100	1801	736	850
Tb927.11.11410	157	125	35	18	7	0	4	1259	507	121	61	86	18	23	16	4	106	1285	634	946
Tb927.11.11430	471	210	135	60	24	12	8	4745	2048	768	288	287	35	46	31	17	223	4266	2047	1408
Tb927.11.11440	379	201	200	88	40	2	6	4950	2645	698	441	374	79	117	33	16	135	4000	728	944
Tb927.11.11450	148	91	50	18	17	2	0	2057	644	310	195	256	44	107	42	20	56	1928	901	1011
Tb927.11.11460	465	331	218	73	16	5	2	3930	2573	862	379	167	17	40	37	10	191	3397	3191	4265
Tb927.11.11470	72	50	25	6	7	0	0	947	394	179	64	34	10	7	3	6	35	943	400	327
Tb927.11.11490	187	70	66	32	19	7	1	2209	994	513	189	157	40	87	30	11	110	1966	1380	1747
Tb927.11.1150	428	315	232	93	62	7	7	3405	1991	567	248	211	28	53	25	10	219	3200	2913	2715
Tb927.11.11500	363	236	150	49	61	0	16	4067	1914	721	376	303	82	115	42	18	201	3569	2196	2538
Tb927.11.11510	123	103	93	25	15	0	15	2081	1008	342	147	159	20	55	27	9	89	1605	1154	1281
Tb927.11.11520	595	475	435	448	483	30	12	7448	4803	2620	2530	3898	746	204	667	36	245	6469	6392	5503
Tb927.11.11530	315	228	115	77	48	15	25	3151	1428	475	327	371	73	122	29	11	128	2349	1183	1569
Tb927.11.11540	889	524	338	233	161	35	29	5125	3447	2466	1875	978	248	259	112	42	540	5793	2404	2910
Tb927.11.11570	456	217	141	77	54	3	10	4168	1793	533	254	188	42	56	37	13	246	3538	2671	2561
Tb927.11.11580	91	52	18	25	12	4	9	1518	639	209	144	118	12	30	10	8	29	1157	295	633
Tb927.11.11590	517	415	502	268	67	2	8	6614	4292	1808	1185	427	21	32	18	7	276	4565	3347	4869
Tb927.11.1160	417	221	99	44	45	6	16	3337	1513	462	333	162	43	93	57	18	270	3149	1635	1946
Tb927.11.11610	150	141	61	45	36	2	12	2359	1016	284	134	185	16	47	26	7	125	1833	1138	1233
Tb927.11.11620	126	56	20	20	0	0	0	649	425	75	37	60	0	11	3	7	68	573	284	367
Tb927.11.11630	78	44	15	31	7	3	8	775	269	146	98	106	23	76	18	9	24	672	379	452
Tb927.11.11640	170	158	78	55	55	26	15	2968	1305	560	367	394	124	236	72	36	91	2576	1236	1663
Tb927.11.11650	193	138	121	63	38	5	13	1267	1045	301	279	215	68	116	31	24	175	1500	656	989
Tb927.11.11660	165	170	112	27	7	0	10	2553	1235	326	137	120	13	30	9	11	83	2053	1940	2029
Tb927.11.11670	233	198	104	37	10	0	0	4149	1972	745	181	133	15	37	13	4	107	3269	2146	2154
Tb927.11.11680	293	183	170	72	45	0	7	2658	1881	884	640	570	52	47	23	10	115	2682	2085	2463
Tb927.11.11690	610	548	487	350	208	6	1	7798	6294	2235	2112	2205	41	22	40	15	321	7110	5996	5163
Tb927.11.1170	208	118	79	12	15	0	5	2176	975	195	161	110	18	30	22	13	108	2008	738	1118
Tb927.11.11700	369	279	145	52	31	2	11	3632	1851	321	171	175	6	54	28	17	103	2999	2367	2059
Tb927.11.11710	233	176	117	48	25	0	4	2151	1422	445	155	155	14	47	15	14	141	2202	1843	1701
Tb927.11.11720	412	295	157	46	28	0	10	4737	2538	513	200	177	27	54	41	13	192	3854	2661	2160
Tb927.11.11730	1434	1133	1005	992	1030	135	81	85684	37944	6278	9951	20544	1822	1100	8	3	657	45003	960	830
Tb927.11.11740	134	119	60	48	11	1	10	1787	1163	461	194	174	31	96	19	18	78	1875	726	946
Tb927.11.11760	145	98	61	18	27	1	10	2096	984	308	112	93	25	42	20	6	85	1857	1082	1194
Tb927.11.11770	207	213	174	70	24	1	2	1775	1228	533	506	245	22	66	15	5	124	1982	916	1092
Tb927.11.11780	145	89	100	53	17	6	7	2343	1162	502	285	157	48	49	23	8	93	2516	774	1052
Tb927.11.11790	157	61	55	17	15	2	4	1670	709	279	133	87	37	38	15	6	119	1310	570	1218
Tb927.11.11800	188	101	92	47	32	5	3	1626	883	271	220	125	54	78	22	7	119	1262	982	1284
Tb927.11.11810	264	176	136	47	53	2	13	2212	1331	671	365	274	45	106	46	18	86	2106	1505	1814
Tb927.11.11820	1242	922	1060	1043	1042	52	8	18034	12142	5627	4884	7766	1771	149	1971	52	522	15896	14023	15813
Tb927.11.11840	50	28	23	8	2	1	5	788	231	70	29	41	6	25	5	5	26	710	281	219
Tb927.11.11850	585	350	207	134	63	6	6	5404	2815	1130	439	431	76	162	74	40	348	4936	3965	2474
Tb927.11.11860	257	194	74	44	27	3	9	3174	1483	357	215	305	32	94	46	23	101	2652	2469	2268
Tb927.11.11870	96	39	19	15	8	2	0	1658	623	176	113	154	39	79	18	4	49	1339	613	1022
Tb927.11.11880	264	155	68	55	47	7	19	2431	1160	468	298	261	96	181	79	25	141	2159	4985	5031
Tb927.11.11890	392	222	127	48	67	8	36	4306	1867	536	335	414	77	164	90	38	198	3523	3437	3348
Tb927.11.1190	110	93	75	21	12	0	2	1638	827	189	100	95	14	24	18	13	54	1431	710	785
Tb927.11.11900	613	512	452	275	82	15	18	4555	3715	1846	1411	668	58	136	48	24	378	4966	2983	3776
Tb927.11.11910	89	45	24	5	8	0	0	916	324	52	57	49	10	16	8	1	33	786	427	528
Tb927.11.11920	230	127	75	45	33	1	16	1569	634	166	147	107	16	81	30	14	166	1517	975	1011
Tb927.11.11930	57	8	39	19	6	0	3	825	451	32	24	48	4	10	1	3	22	585	384	482
Tb927.11.11940	134	59	25	11	15	9	6	2124	869	200	62	73	14	38	16	5	74	1506	967	933
Tb927.11.11950	65	5	5	1	3	3	1	562	197	69	30	23	10	21	4	4	19	536	183	292
Tb927.11.11960	61	25	6	2	4	4	3	541	117	42	51	50	11	33	18	10	23	551	150	226
Tb927.11.11970	30	18	6	5	1	0	3	427	107	37	20	7	0	0	3	2	23	277	173	278
Tb927.11.11990	14	11	1	7	0	0	0	194	41	22	21	12	0	13	1	2	8	119	88	108
Tb927.11.1200	280	155	105	34	30	2	2	2830	1488	351	153	81	13	45	19	8	106	2407	1707	1814
Tb927.11.12000	14	6	7	2	0	0	0	112	55	10	6	12	2	0	4	0	12	103	96	137
Tb927.11.12020	59	31	16	6	8	0	0	442	211	36	27	43	10	3	2	1	39	372	203	257
Tb927.11.12030	139	32	17	9	3	2	6	1713	525	100	63	129	11	15	12	8	47	1430	562	636
Tb927.11.12040	96	69	58	17	16	1	0	2275	1060	169	116	66	4	4	8	1	25	1971	899	765
Tb927.11.12050	306	217	73	55	17	5	2	5504	2152	415	191	174	29	54	28	8	188	3977	1630	1782
Tb927.11.12060	129	58	25	23	11	5	0	2142	724	232	79	71	12	35	7	5	61	1789	789	725
Tb927.11.12070	70	53	36	12	27	2	5	845	477	82	68	54	6	13	7	4	54	715	193	434
Tb927.11.12080	82	30	18	17	11	8	0	952	295	102	35	28	12	5	5	0	64	840	348	367
Tb927.11.12090	146	49	24	18	3	0	0	1404	602	99	75	40	4	11	6	10	16	1339	565	530
Tb927.11.1210	313	234	159	32	18	0	23	3880	1841	358	218	154	12	48	21	14	157	2890	2083	1830
Tb927.11.12100	61	35	33	32	39	4	19	413	277	155	129	201	86	137	83	27	29	437	258	319
Tb927.11.12110	667	331	174	79	50	11	12	6713	3032	955	454	312	92	117	88	41	289	5671	4294	4170
Tb927.11.12120	90	79	77	44	40	1	21	1089	600	118	102	265	48	177	66	23	47	801	475	752
Tb927.11.12140	16	18	2	4	1	0	3	119	78	13	6	19	6	13	3	3	4	127	45	43
Tb927.11.12150	367	243	222	171	89	2	5	4629	2959	968	762	887	73	51	51	13	179	3666	2810	2864
Tb927.11.12160	44	19	10	2	4	0	0	638	209	62	8	42	5	17	8	2	21	470	278	350
Tb927.11.12170	142	96	44	39	14	11	10	1584	621	295	145	139	42	59	34	13	55	1389	607	787
Tb927.11.12180	246	138	77	78	33	5	21	1942	1047	582	288	193	40	138	38	34	104	1668	811	1246
Tb927.11.12190	203	76	44	21	2	1	3	2360	841	283	164	161	11	68	25	13	92	1838	1241	1288
Tb927.11.1220	208	130	76	55	23	6	10	2420	1214	300	202	195	47	81	41	12	55	2014	971	1113
Tb927.11.12200	78	39	20	16	6	0	5	700	325	37	15	10	0	6	2	0	33	405	318	318
Tb927.11.12210	242	213	183	129	111	5	5	1390	1147	694	687	622	91	41	58	8	154	1575	1181	1240
Tb927.11.12220	312	105	83	59	38	0	14	3094	1370	572	355	329	84	141	46	37	140	2884	1649	1732
Tb927.11.12230	327	230	94	37	52	7	15	3606	1534	381	213	255	46	104	36	11	127	3038	1854	2025
Tb927.11.12240	460	314	174	75	42	7	24	4988	2447	871	267	307	74	147	61	30	238	4311	2877	3166
Tb927.11.12250	157	111	71	44	42	7	14	2149	922	349	204	262	81	78	47	26	57	1876	1006	1426
Tb927.11.12260	121	63	50	29	16	2	6	949	445	148	120	164	22	64	18	9	18	875	442	532
Tb927.11.12270	71	60	35	5	19	6	0	1112	742	218	129	92	24	56	11	8	67	1278	511	572
Tb927.11.12280	92	57	60	31	22	1	15	1348	501	217	171	152	41	56	20	18	74	1392	405	572
Tb927.11.12290	117	73	77	27	25	2	16	711	591	289	167	106	10	21	5	3	94	1014	286	745
Tb927.11.1230	542	478	371	243	95	4	14	5385	3430	863	521	370	12	79	35	25	269	4801	4384	3786
Tb927.11.12300	38	31	36	26	15	0	3	894	372	86	26	52	15	7	5	1	47	789	484	513
Tb927.11.12310	309	199	144	78	34	11	23	2901	1478	462	222	221	64	114	35	16	222	2896	1698	1851
Tb927.11.12320	223	134	101	28	21	5	20	2205	965	451	233	182	50	112	34	14	99	1727	543	1037
Tb927.11.12330	51	21	21	4	11	0	3	674	266	105	39	28	7	13	6	1	16	506	219	337
Tb927.11.12340	89	22	33	17	13	0	6	1294	524	132	130	150	29	43	17	16	41	1138	513	550
Tb927.11.12350	141	85	92	36	51	8	6	1671	602	416	259	281	40	54	39	15	65	1379	708	847
Tb927.11.12360	72	34	32	20	18	1	2	894	346	56	51	53	3	9	5	3	22	810	392	449
Tb927.11.12370	93	80	32	19	2	4	0	1302	600	234	105	126	15	26	4	2	29	1462	512	496
Tb927.11.12380	165	126	35	24	15	0	5	1518	624	125	140	164	26	65	20	7	34	1458	1018	1048
Tb927.11.12390	334	166	89	61	72	4	25	3148	1267	479	377	353	71	225	65	33	151	2967	2052	2092
Tb927.11.1240	155	98	49	16	37	6	10	2019	765	205	143	190	33	81	44	39	95	1821	855	683
Tb927.11.12400	198	136	89	39	52	1	7	2767	1300	424	281	286	69	85	24	16	126	2496	1332	1578
Tb927.11.12430	193	92	68	14	8	1	15	1956	933	248	169	204	32	85	44	13	115	1619	1143	1293
Tb927.11.12440	120	139	45	12	3	6	4	1978	790	141	133	113	8	35	10	6	65	1669	718	1164
Tb927.11.12450	123	69	42	30	21	4	9	1759	650	310	252	123	44	65	10	10	73	1381	171	612
Tb927.11.12460	261	154	120	61	63	5	14	2022	1086	348	268	304	75	112	44	20	121	1673	1022	1613
Tb927.11.12470	607	309	213	123	115	2	55	6566	3809	955	924	1100	272	442	118	56	317	6533	3789	4144
Tb927.11.12480	231	132	89	49	42	5	12	2955	1065	471	263	284	59	125	63	23	126	2791	1859	1886
Tb927.11.12490	198	138	79	39	38	10	7	2271	1045	291	180	181	37	91	35	21	76	1829	1285	1366
Tb927.11.1250	332	171	86	26	22	0	26	3552	1189	562	242	304	79	111	64	26	137	3080	1877	1844
Tb927.11.12500	140	97	57	22	10	2	1	1756	988	283	93	111	14	21	7	3	45	1622	1038	1250
Tb927.11.12510	239	119	88	43	30	3	4	1862	1026	328	301	330	45	67	39	17	117	1846	1408	1620
Tb927.11.12520	53	30	29	39	4	0	0	750	422	110	89	60	15	29	5	1	30	769	181	430
Tb927.11.12530	535	421	386	217	99	8	6	5117	3490	1186	938	576	47	101	31	13	327	4958	3682	3014
Tb927.11.12540	196	139	110	44	18	1	2	2991	1470	444	182	182	27	49	39	21	98	2452	5489	4436
Tb927.11.12550	428	209	190	86	34	0	13	4874	2502	860	280	290	38	105	40	18	157	3969	3448	2724
Tb927.11.12570	129	81	72	34	7	3	5	1220	667	388	154	134	21	26	17	8	95	1071	1117	963
Tb927.11.12580	262	131	178	55	28	6	3	2756	1494	563	327	237	24	30	21	10	148	2236	2255	2140
Tb927.11.12590	296	259	165	87	32	0	0	3317	2097	765	318	188	16	19	17	4	190	2741	1508	1577
Tb927.11.1260	305	191	129	23	10	0	13	2486	1396	506	96	115	31	66	20	4	177	2159	1226	2653
Tb927.11.12600	407	305	135	91	32	4	20	4279	2108	593	385	277	50	125	74	30	183	3833	2946	2753
Tb927.11.12610	84	58	26	18	7	0	1	1017	369	93	66	50	14	30	13	6	46	945	547	796
Tb927.11.12620	80	64	50	37	14	1	10	989	385	181	145	152	33	57	26	10	49	795	266	479
Tb927.11.12630	137	99	53	35	7	0	2	1987	601	193	90	116	28	86	29	16	108	1537	730	783
Tb927.11.12640	548	562	349	119	29	2	17	5789	3580	698	353	326	27	82	45	19	226	5163	3846	3638
Tb927.11.12650	159	94	57	28	13	2	5	1396	713	278	154	75	11	40	10	8	101	1117	535	929
Tb927.11.12660	230	157	92	33	22	0	21	2795	1178	346	240	182	18	97	48	22	142	2358	1821	1610
Tb927.11.12670	142	60	63	23	4	0	4	2247	895	191	88	100	12	19	23	12	89	2131	865	733
Tb927.11.12680	166	123	105	47	9	0	0	2236	1375	256	117	88	2	2	8	5	81	1677	1456	1538
Tb927.11.12690	74	18	6	2	2	0	1	744	160	28	35	32	8	19	8	3	66	696	311	433
Tb927.11.1270	119	74	43	11	7	2	5	1841	1070	280	62	38	3	10	9	3	45	1587	1209	1123
Tb927.11.12700	36	18	3	7	3	0	0	537	196	32	9	23	4	10	4	1	5	437	215	271
Tb927.11.12720	235	121	47	42	21	3	6	3210	959	199	101	130	25	57	15	8	116	2815	959	1098
Tb927.11.12730	64	38	21	5	8	1	1	1883	624	59	66	70	15	32	11	1	30	1605	432	420
Tb927.11.12740	113	91	41	15	16	4	5	1915	773	168	79	92	8	64	22	17	45	1346	1107	1283
Tb927.11.12750	109	90	33	18	7	1	3	1917	845	212	67	99	20	29	18	13	49	1448	1183	1326
Tb927.11.12760	75	108	36	29	9	4	0	1821	806	211	146	112	26	49	10	7	75	1655	469	614
Tb927.11.12770	1231	895	628	364	227	34	49	14403	8772	3574	2087	1952	231	404	147	57	690	11790	3950	3113
Tb927.11.1280	213	190	102	94	59	12	19	1464	1050	458	326	354	66	61	34	8	148	1467	436	578
Tb927.11.12830	275	96	34	55	25	2	10	3224	1006	460	223	180	35	62	46	15	103	2705	1848	2192
Tb927.11.12840	1212	1100	787	498	271	43	86	9856	7157	5864	3698	2184	698	955	268	137	1247	12056	5355	6854
Tb927.11.12850	619	557	470	273	160	3	4	7835	4900	1696	1118	978	30	78	36	20	293	6602	6932	6083
Tb927.11.12860	63	43	24	22	7	0	8	666	411	102	44	26	4	8	6	1	31	574	217	358
Tb927.11.1290	210	146	50	26	13	0	5	1963	793	181	133	81	18	42	21	10	95	1626	979	774
Tb927.11.12910	35	15	16	14	6	4	0	601	155	101	96	63	29	33	14	9	25	551	309	348
Tb927.11.12920	89	33	18	15	23	1	1	795	391	250	185	98	31	38	6	13	38	858	678	624
Tb927.11.12940	299	212	161	48	19	3	8	3537	1926	1513	370	217	31	52	22	7	149	3100	2908	3337
Tb927.11.12950	117	104	70	30	27	3	3	1885	787	195	133	166	26	46	19	8	64	1395	946	978
Tb927.11.12960	45	72	31	29	7	3	10	955	539	148	67	45	8	12	5	3	44	766	276	405
Tb927.11.12970	204	84	55	21	42	8	2	2653	995	348	209	200	36	74	30	16	89	2429	879	1161
Tb927.11.12980	241	128	74	20	13	2	3	2469	1593	360	155	89	10	38	10	5	94	2430	1117	1194
Tb927.11.12990	62	35	28	15	1	2	1	703	415	119	58	15	2	11	1	1	28	847	295	182
Tb927.11.1300	163	77	41	14	1	0	3	1415	718	133	125	74	21	14	9	6	103	1619	853	873
Tb927.11.13000	3450	2435	2383	1988	1942	196	73	49785	39018	11377	10885	20818	2652	610	43	29	1568	43064	2729	2862
Tb927.11.13020	2796	2674	2343	2408	2263	97	65	31658	24664	11868	8311	12928	3280	699	3032	138	1515	28204	24484	20747
Tb927.11.13060	613	403	271	115	93	4	16	6465	3289	1277	555	571	72	139	66	23	354	5401	4762	4986
Tb927.11.13070	99	65	57	37	36	7	10	2332	837	366	284	212	66	105	56	18	113	2171	1343	1457
Tb927.11.13080	126	39	38	20	12	3	0	1120	544	252	168	63	30	41	26	9	78	949	843	1018
Tb927.11.1310	193	146	67	24	15	0	0	1879	1044	145	121	102	4	17	6	0	71	1519	648	689
Tb927.11.13100	111	36	18	24	8	0	4	1621	498	128	65	65	16	26	14	7	77	1351	845	1085
Tb927.11.13110	228	134	136	112	39	0	13	1716	888	593	362	223	33	42	14	5	195	1683	1109	1163
Tb927.11.13120	92	34	10	4	3	0	3	1100	312	79	76	109	20	2	8	3	46	998	635	640
Tb927.11.13130	736	432	209	44	16	3	4	8551	3838	790	170	80	28	47	13	3	390	7566	4104	3872
Tb927.11.13150	123	45	8	7	0	0	0	1476	364	62	40	62	11	13	12	4	37	1475	856	621
Tb927.11.13170	48	6	10	4	0	0	0	619	166	24	23	32	2	12	14	4	17	613	316	530
Tb927.11.13180	583	459	377	211	118	1	47	5715	3569	1186	828	689	52	187	14	12	215	4461	4552	3241
Tb927.11.13190	2581	2468	2152	2088	2304	197	109	26516	18832	7806	7709	14029	1978	1625	2303	269	1167	21329	27097	26366
Tb927.11.1320	111	38	24	34	8	0	1	1324	554	149	73	76	1	4	3	5	51	985	450	570
Tb927.11.13200	519	351	252	70	28	1	7	5012	2977	561	259	219	23	41	16	9	148	4334	2448	2761
Tb927.11.13210	60	41	34	5	9	3	2	1178	405	117	106	83	16	29	13	6	53	897	397	506
Tb927.11.13220	381	239	166	97	84	8	16	4063	1981	602	460	541	93	67	38	17	179	2913	1338	1558
Tb927.11.13230	312	251	258	149	158	15	4	2731	2149	609	636	634	104	38	121	9	202	2585	2105	1297
Tb927.11.13240	381	342	321	216	93	4	5	4025	2639	821	634	673	45	23	7	2	291	3701	1086	1244
Tb927.11.13250	485	494	461	317	230	4	8	7735	5089	1368	1696	2137	27	35	41	7	321	6471	4237	6506
Tb927.11.13260	138	115	46	32	17	0	3	984	502	171	81	107	14	23	13	5	32	646	494	853
Tb927.11.13270	257	231	230	207	108	10	2	1692	1767	815	907	810	62	21	14	6	224	2137	1134	1415
Tb927.11.13280	302	195	259	94	28	0	1	3259	2587	581	396	419	21	43	26	7	139	3054	2383	2346
Tb927.11.13290	248	167	130	27	49	3	3	2728	1785	459	229	134	27	16	13	7	105	2074	1318	1222
Tb927.11.1330	201	100	93	73	52	0	6	2090	1534	374	271	318	24	22	24	2	59	2146	1034	899
Tb927.11.13300	124	70	43	36	11	2	10	1664	859	338	188	176	24	26	10	3	68	1147	671	649
Tb927.11.13310	108	65	35	2	9	0	3	983	288	70	63	31	1	16	5	4	29	864	615	599
Tb927.11.13320	214	135	117	31	25	4	4	2738	1085	455	208	120	22	88	21	16	161	2449	923	1032
Tb927.11.13330	147	88	57	31	9	6	2	1423	497	192	134	60	11	27	9	6	75	981	727	668
Tb927.11.13340	100	57	76	43	28	0	6	1030	702	177	161	133	26	59	21	10	126	1085	662	889
Tb927.11.13350	559	333	244	137	47	16	10	4592	2357	673	490	281	36	32	24	2	235	3792	1352	1244
Tb927.11.13360	705	496	372	172	77	14	31	8880	5246	1967	1178	666	122	222	100	49	368	8660	5341	5359
Tb927.11.13370	90	37	25	15	8	0	4	798	278	81	64	54	22	31	15	7	48	736	382	458
Tb927.11.13390	68	59	16	12	25	0	4	827	408	73	92	116	10	62	13	12	22	817	507	483
Tb927.11.1340	379	317	182	117	88	14	41	2555	1789	624	528	545	108	182	49	23	228	2475	717	870
Tb927.11.13400	429	258	154	57	69	4	14	4666	2183	496	291	421	64	124	61	21	152	3922	2692	3191
Tb927.11.13410	77	49	25	32	12	0	2	722	344	63	93	147	17	58	17	9	11	708	440	585
Tb927.11.13420	160	72	53	46	10	4	6	1341	522	154	135	196	46	47	20	13	49	1269	548	745
Tb927.11.13430	38	37	11	5	0	4	2	385	233	45	31	59	2	8	2	1	38	453	189	221
Tb927.11.13440	83	35	22	9	1	1	0	583	344	119	55	64	23	22	14	5	56	499	322	529
Tb927.11.13450	206	190	121	31	8	0	2	2485	1616	322	212	108	8	9	2	2	114	2025	1260	1676
Tb927.11.13460	94	86	48	57	14	0	7	926	590	191	129	101	21	53	13	4	66	907	563	623
Tb927.11.13470	139	84	31	25	11	0	3	1816	833	190	96	69	7	13	11	6	55	1499	1048	1266
Tb927.11.13480	68	14	36	15	8	4	13	1156	440	207	112	84	18	33	11	4	52	1087	502	541
Tb927.11.13490	506	439	420	347	301	16	2	5982	3548	884	942	1429	180	45	8	4	242	5275	419	674
Tb927.11.1350	58	40	21	6	11	0	9	1162	401	116	80	89	10	38	20	6	46	1008	674	725
Tb927.11.13500	1084	865	948	818	761	84	17	11005	6806	4535	3257	4988	755	145	876	19	633	10482	10372	11794
Tb927.11.13510	46	14	18	3	0	1	2	466	139	71	28	31	9	9	6	2	11	347	111	153
Tb927.11.13520	960	964	621	321	118	2	23	8858	5696	1993	916	655	45	81	62	25	553	8610	6993	5922
Tb927.11.13530	75	38	19	31	9	0	0	1206	491	156	82	74	12	47	12	3	20	928	438	452
Tb927.11.13540	84	81	34	10	27	2	21	991	666	262	155	106	33	84	31	17	107	1057	381	571
Tb927.11.13550	171	87	45	25	6	0	4	2045	797	280	100	124	8	47	23	15	92	1651	885	1341
Tb927.11.13560	57	41	38	11	6	1	4	622	347	164	104	80	23	68	22	9	53	630	205	486
Tb927.11.13570	163	132	119	71	40	1	1	2997	1077	295	252	427	5	2	24	4	86	2251	1580	2014
Tb927.11.13580	89	67	23	4	2	0	0	940	367	67	20	15	3	8	7	3	73	884	530	492
Tb927.11.13590	41	26	8	1	4	0	0	448	204	46	42	47	4	3	4	2	26	409	169	258
Tb927.11.1360	138	97	71	38	16	0	2	1787	742	117	126	102	12	36	18	9	108	1686	876	1013
Tb927.11.13600	124	85	37	13	11	0	5	1368	503	93	75	168	9	19	26	7	48	1165	721	877
Tb927.11.13610	120	87	50	15	42	0	10	1103	438	54	69	97	9	16	18	5	30	781	397	515
Tb927.11.13620	87	54	19	14	14	5	5	808	281	102	53	70	14	19	13	8	16	906	400	408
Tb927.11.13630	92	53	40	2	14	1	2	606	398	51	45	27	1	3	6	6	44	625	427	280
Tb927.11.13640	345	230	175	58	20	4	17	3776	2230	958	389	288	54	152	48	19	210	3567	2158	2618
Tb927.11.13650	62	46	17	14	11	2	3	786	224	59	51	62	6	8	10	1	26	679	293	298
Tb927.11.13660	40	43	13	9	2	1	1	1160	317	173	68	71	11	25	7	2	21	595	509	594
Tb927.11.13670	1149	789	501	238	138	3	31	9557	5384	1934	1154	1011	158	315	134	46	553	8933	6332	7154
Tb927.11.13680	118	44	22	21	8	0	7	2099	751	203	102	134	23	39	12	5	38	1738	703	683
Tb927.11.13690	246	151	124	32	12	1	2	2955	1473	231	127	66	5	2	7	3	105	2344	1036	1059
Tb927.11.1370	216	179	144	100	113	0	1	3208	1503	333	400	684	29	23	40	2	78	3024	1142	925
Tb927.11.13700	380	208	119	72	36	8	8	4343	1782	428	209	205	32	114	53	27	193	3489	1992	1891
Tb927.11.13710	96	54	16	4	6	0	0	1655	552	67	31	55	3	14	10	6	32	1040	686	684
Tb927.11.13730	371	178	165	119	41	1	7	3532	2343	1121	797	319	22	24	22	5	193	3155	2267	2279
Tb927.11.13740	247	96	42	30	33	6	6	3410	802	211	129	255	56	112	53	23	151	2595	1102	1629
Tb927.11.13750	159	42	26	46	6	0	0	1944	673	105	70	151	25	37	10	5	71	1512	664	518
Tb927.11.13760	160	89	37	5	11	0	2	2241	606	172	76	40	17	8	5	3	74	1992	690	662
Tb927.11.13770	243	137	65	20	19	1	0	2325	1228	305	121	95	6	14	8	3	116	1961	1408	1041
Tb927.11.13780	499	335	320	261	104	0	3	8656	5507	704	776	995	3	10	16	7	142	7632	3678	3031
Tb927.11.13790	81	62	37	23	9	2	2	1863	806	158	128	68	7	16	10	6	24	1159	405	654
Tb927.11.1380	2009	1447	998	559	252	12	67	13368	10852	3578	2381	1711	224	625	258	149	1127	14366	10230	6767
Tb927.11.13800	200	59	62	24	10	0	2	2553	1295	288	105	100	15	10	11	3	54	2090	396	338
Tb927.11.13810	356	192	104	30	27	0	11	3494	1233	269	156	129	17	53	30	9	148	2816	1796	1927
Tb927.11.13820	217	116	73	55	54	1	7	3075	927	349	279	265	44	96	47	15	68	2521	1136	995
Tb927.11.13830	153	46	46	17	20	0	4	1670	610	162	88	116	17	28	17	7	68	1324	799	828
Tb927.11.13840	446	233	120	70	44	6	22	4529	1592	553	341	264	88	98	38	17	206	3685	2478	1955
Tb927.11.13850	154	71	45	31	13	0	2	2010	539	274	123	97	12	18	20	6	47	1599	728	727
Tb927.11.13860	49	34	26	24	9	0	3	1312	332	111	90	103	8	34	11	5	32	1021	534	629
Tb927.11.13870	65	56	13	17	7	0	0	1036	389	57	94	52	3	16	6	2	28	919	367	586
Tb927.11.13880	49	43	12	14	0	0	0	166	223	114	66	54	19	4	3	5	28	227	61	149
Tb927.11.13890	54	42	25	27	8	0	0	1292	266	105	52	48	14	10	11	5	40	1004	341	396
Tb927.11.1390	189	122	65	19	12	4	4	1674	858	264	113	96	14	38	17	10	134	1544	1005	1052
Tb927.11.13900	208	91	33	9	17	1	0	1976	859	123	59	124	13	28	9	4	60	1649	1070	810
Tb927.11.13910	104	35	39	20	9	0	11	1345	398	184	94	115	29	26	13	4	29	1148	582	803
Tb927.11.13920	815	414	288	121	61	14	22	4533	2650	829	448	369	68	138	72	29	434	4356	2848	2709
Tb927.11.13930	145	91	41	21	20	0	3	2167	729	93	83	67	2	14	6	2	32	1789	912	842
Tb927.11.13940	105	64	47	20	5	0	5	932	631	173	54	79	10	13	9	3	44	978	414	491
Tb927.11.13950	216	159	81	33	27	3	3	2535	1464	446	192	131	17	12	3	4	63	2134	329	410
Tb927.11.13960	66	32	32	9	0	0	0	1296	418	102	31	28	8	10	3	1	22	969	472	407
Tb927.11.13970	227	148	84	39	15	2	4	2875	1334	239	120	130	19	32	16	9	130	2466	1661	1976
Tb927.11.13980	178	100	75	19	12	6	4	1308	782	129	94	83	11	18	12	2	118	1056	505	597
Tb927.11.13990	119	67	34	12	6	0	3	1558	604	157	119	43	6	28	8	4	74	1150	619	781
Tb927.11.1400	323	218	116	78	46	11	24	4034	1727	516	396	346	42	160	55	43	167	3733	2140	1876
Tb927.11.14010	114	28	24	2	1	0	0	1203	420	186	65	38	6	12	2	2	32	946	475	562
Tb927.11.14020	1436	1239	1215	1191	1146	410	400	10809	7832	6698	5763	7533	5648	4675	1893	590	1137	10616	8177	19201
Tb927.11.14030	76	48	41	14	18	5	1	1097	402	282	102	71	19	23	8	6	15	731	376	467
Tb927.11.14040	516	314	219	79	58	12	20	5180	2874	1068	446	364	89	191	82	43	198	4828	3309	3765
Tb927.11.14050	75	40	35	7	5	0	0	742	454	53	31	35	5	18	7	4	25	758	408	449
Tb927.11.14060	59	48	37	23	13	0	0	755	337	149	72	53	11	14	8	6	56	612	274	440
Tb927.11.14070	470	237	128	85	43	8	24	4730	1887	929	459	371	115	220	81	46	230	3890	2300	3186
Tb927.11.14080	143	106	131	64	19	0	5	1905	1452	380	334	200	22	26	7	1	126	2091	361	454
Tb927.11.14090	737	587	577	538	398	5	15	10644	7426	2091	2697	4055	133	49	163	10	345	8416	6470	4734
Tb927.11.1410	318	166	119	60	19	0	8	2868	1257	387	157	114	14	33	16	11	94	2302	1393	1249
Tb927.11.14100	842	517	556	464	145	3	10	6786	4857	1182	1262	689	28	28	19	3	460	6161	2549	2387
Tb927.11.14110	113	83	39	19	8	0	1	1534	804	300	121	115	18	34	6	4	45	1344	204	404
Tb927.11.14120	457	330	169	50	16	0	1	4009	2186	675	206	88	19	16	9	5	270	3242	2814	2066
Tb927.11.14140	395	449	347	192	41	3	19	5859	3103	1616	686	318	32	51	18	3	259	4933	2731	2772
Tb927.11.14150	54	35	19	1	2	4	1	734	281	81	34	46	8	22	9	5	30	515	178	247
Tb927.11.14160	156	80	29	33	13	1	8	1192	401	201	100	95	23	48	13	10	79	1100	578	760
Tb927.11.14170	186	81	31	17	23	9	5	2235	820	180	92	160	29	64	30	9	86	1883	1214	1329
Tb927.11.14180	210	132	80	31	45	0	6	2147	980	314	211	205	32	45	40	17	109	1811	1020	1504
Tb927.11.14190	1301	1211	1123	883	531	15	12	15004	9355	4929	3299	3437	73	43	66	25	687	12515	12920	11677
Tb927.11.1420	492	381	277	157	86	2	13	5857	3311	1289	698	465	85	84	41	20	354	5060	2838	3351
Tb927.11.14200	187	192	92	42	11	1	5	2047	1162	463	127	72	15	7	11	1	131	1769	1243	1361
Tb927.11.14210	408	275	174	85	36	9	26	3680	1817	849	594	408	171	131	40	15	286	3848	1453	2747
Tb927.11.14220	539	581	413	470	338	19	31	3537	3354	2086	1945	1788	246	146	54	18	415	4232	1295	2019
Tb927.11.14230	108	81	58	20	35	8	4	1625	819	273	248	177	30	13	16	3	70	1525	522	685
Tb927.11.14240	199	108	79	45	45	2	4	2246	892	419	239	174	42	52	33	12	93	1811	1095	1291
Tb927.11.14250	948	698	662	472	229	0	0	11768	7836	2826	2129	1824	22	69	39	14	426	10968	9922	8529
Tb927.11.14260	79	78	36	15	22	4	6	1095	393	254	94	97	23	49	17	8	39	859	334	448
Tb927.11.14270	163	138	91	54	22	4	5	2439	983	401	277	196	32	47	34	15	173	2020	788	1266
[truncated: 7,894 more rows]

## Sheet: PC raw data
Gene	0hr	0.5hr	1hr	2hr	3hr	4hr	0hr2	15min2	30min2	1hr2	2hr2	4hr2	0hII	15minII	ActD	2060-ribo	2060 pA	1313-514 pA
Tb927.1.1000	1129	245	4	89	86	32	253	136	78	20	14	8	94	134	960	93	2986	2930
Tb927.1.1010	948	145	19	74	75	19	181	52	37	22	8	8	67	49	517	66	1836	2046
Tb927.1.1020	626	40	2	27	29	2	80	38	17	11	8	5	65	29	474	72	1430	1340
Tb927.1.1030	2157	449	40	44	50	14	240	106	46	10	8	8	158	98	1005	113	3269	2716
Tb927.1.1040	266	33	2	6	17	4	102	16	6	5	3	1	37	12	288	40	728	1059
Tb927.1.1050	2139	153	23	44	42	11	139	66	32	16	14	3	156	76	818	92	2533	4450
Tb927.1.1060	320	27	3	7	6	3	67	36	10	7	4	2	35	38	320	33	1626	1353
Tb927.1.1080	969	68	7	30	24	3	195	34	14	8	17	10	64	34	555	88	1896	1515
Tb927.1.1100	1348	150	12	30	25	8	104	99	49	12	6	13	134	85	587	119	3133	4621
Tb927.1.1120	947	87	11	8	24	5	223	67	21	11	7	3	93	64	782	59	2278	1871
Tb927.1.1130	451	42	6	3	8	0	71	76	27	10	8	4	78	68	498	91	4749	4254
Tb927.1.1140	443	109	0	1	1	0	206	109	51	5	0	0	107	90	586	73	2525	2892
Tb927.1.1150	1289	49	2	9	9	0	228	38	17	8	7	1	95	53	589	87	2165	2144
Tb927.1.1160	416	23	1	2	3	2	65	30	11	6	3	3	62	26	352	32	1653	2008
Tb927.1.1170	194	42	2	7	12	1	67	34	16	5	1	0	31	26	304	15	919	670
Tb927.1.1200	2123	591	32	54	39	18	266	132	67	10	10	2	143	136	891	116	2513	2786
Tb927.1.1210	252	84	3	7	9	1	112	66	30	7	3	2	44	58	438	54	1618	1151
Tb927.1.1220	816	89	3	1	3	0	134	90	50	10	3	1	77	76	398	74	2357	1927
Tb927.1.1230	482	26	3	3	4	2	76	15	9	5	0	1	44	13	391	37	942	1119
Tb927.1.1240	3276	2182	314	1671	1087	191	358	522	571	368	402	293	350	552	2530	332	10419	9964
Tb927.1.1270	582	282	59	77	77	49	72	37	20	5	1	1	30	26	382	42	1217	1317
Tb927.1.1300	274	19	0	3	3	0	69	17	5	1	2	0	42	13	239	20	750	568
Tb927.1.1310	965	86	3	7	6	1	158	94	23	4	2	1	88	72	716	71	3014	2815
Tb927.1.1330	1317	77	1	5	3	1	222	107	44	10	10	4	136	103	1028	120	3326	3422
Tb927.1.1340	364	42	1	10	7	2	78	36	10	2	6	4	82	39	513	82	2918	2905
Tb927.1.1350	807	67	1	7	6	0	63	71	20	10	10	5	81	75	546	102	3356	3297
Tb927.1.1370	1014	66	4	7	10	0	83	115	24	5	4	7	123	109	774	81	3920	4957
Tb927.1.1380	1170	215	8	7	4	0	158	104	84	17	10	1	113	145	436	107	1554	2058
Tb927.1.1390	669	114	2	5	1	2	101	42	18	3	1	0	40	45	328	33	1592	1055
Tb927.1.1400	159	41	2	7	5	2	58	18	5	5	4	1	20	24	240	26	801	573
Tb927.1.1420	834	687	41	30	47	18	211	299	203	34	8	5	266	284	1199	253	5608	6583
Tb927.1.1470	493	268	57	42	17	3	53	96	73	38	13	4	103	95	483	59	2181	4187
Tb927.1.1500	191	55	4	7	5	1	74	31	25	7	6	0	43	33	263	39	841	944
Tb927.1.1530	1625	295	17	21	33	6	184	180	100	26	10	8	217	292	811	182	6095	7358
Tb927.1.1540	1113	109	9	13	10	2	131	111	37	8	5	2	112	115	791	94	3029	3000
Tb927.1.1550	668	76	2	4	6	2	64	55	22	8	7	4	63	58	589	73	2302	2280
Tb927.1.1560	917	58	5	8	8	5	207	54	19	6	7	3	131	76	737	91	3548	3193
Tb927.1.1580	263	61	4	4	5	0	109	62	46	8	1	0	55	60	296	47	2207	2135
Tb927.1.1600	1755	81	8	17	15	0	71	60	30	8	9	7	79	68	654	95	2358	4872
Tb927.1.1610	423	56	1	2	8	1	84	38	14	2	2	2	32	27	360	21	665	842
Tb927.1.1620	2263	179	6	30	16	2	221	173	66	9	11	6	253	194	1536	167	5864	5720
Tb927.1.1630	498	48	1	4	8	2	74	39	8	6	2	2	35	29	309	30	812	688
Tb927.1.1640	547	26	0	5	4	0	80	26	9	4	3	3	42	14	414	31	637	932
Tb927.1.1660	469	39	4	5	14	2	95	53	19	4	6	3	62	28	395	35	996	1181
Tb927.1.1670	3850	499	17	35	15	7	166	295	138	23	7	9	293	280	1410	294	8121	11273
Tb927.1.1680	980	92	7	20	22	4	158	36	18	7	1	1	70	44	690	40	1691	1108
Tb927.1.1690	1398	122	2	7	8	3	139	91	34	16	8	2	135	131	837	124	3416	4303
Tb927.1.1700	654	76	1	6	0	3	114	106	31	9	7	3	86	109	773	114	4312	3463
Tb927.1.1710	1047	185	5	30	10	7	86	133	77	30	9	11	176	196	661	167	7990	11755
Tb927.1.1720	727	59	3	9	9	0	136	51	20	8	5	4	73	62	781	75	1855	1901
Tb927.1.1730	877	148	1	16	4	1	65	112	36	4	7	3	112	77	912	81	3251	5507
Tb927.1.1750	96	12	0	2	6	0	30	20	12	4	3	3	36	20	200	24	1494	1790
Tb927.1.1760	47	0	0	0	0	0	5	2	2	1	0	0	4	5	18	4	303	282
Tb927.1.1770	273	267	69	54	57	4	89	49	36	19	9	2	35	49	400	32	1069	667
Tb927.1.1790	280	46	0	1	3	2	68	25	7	1	1	1	19	34	316	29	1093	749
Tb927.1.1820	903	82	2	9	4	2	175	67	29	6	3	5	97	77	798	67	1646	1549
Tb927.1.1840	503	107	4	3	3	0	58	50	19	4	5	2	73	58	496	59	1958	2272
Tb927.1.1850	165	22	3	10	6	0	22	19	11	7	2	2	30	15	183	23	1299	1976
Tb927.1.1880	585	35	2	6	4	1	52	35	16	5	11	8	67	44	384	49	1937	4779
Tb927.1.1890	264	18	1	1	2	0	27	32	12	4	2	3	66	30	317	46	2457	4689
Tb927.1.1910	715	37	2	11	6	0	95	42	21	10	8	2	97	48	441	91	3309	4390
Tb927.1.1920	245	17	4	4	7	0	56	17	7	1	3	1	34	20	296	36	918	851
Tb927.1.1930	967	133	4	14	7	3	56	134	52	28	17	12	152	166	499	121	4982	17348
Tb927.1.1960	862	154	1	9	6	1	51	140	43	16	4	0	160	119	1054	115	5474	6431
Tb927.1.1980	524	61	1	2	3	1	106	27	11	0	0	2	43	32	404	33	1507	1118
Tb927.1.1990	418	18	1	2	2	1	133	25	8	1	0	0	37	21	433	41	714	443
Tb927.1.2110	362	66	4	13	8	2	105	43	23	15	9	2	60	39	225	52	850	1497
Tb927.1.2120	1148	382	11	19	12	3	86	161	104	28	10	7	206	203	1011	171	5236	6054
Tb927.1.2150	66	8	1	6	5	0	11	3	2	1	0	0	6	2	69	8	127	220
Tb927.1.2160	68	28	6	3	1	0	22	6	5	2	2	0	7	5	92	3	265	718
Tb927.1.2190	2606	370	18	33	18	4	175	135	114	34	10	11	165	211	469	239	5988	12131
Tb927.1.2200	29	12	1	0	1	0	16	9	2	0	0	0	14	5	24	14	196	468
Tb927.1.2210	1419	1104	234	148	45	8	487	425	419	164	60	13	235	369	1293	272	10504	5965
Tb927.1.2310	56	119	79	55	58	20	60	76	107	101	57	63	54	104	146	66	9693	9574
Tb927.1.2320	399	26	5	5	6	0	113	19	9	7	0	1	47	19	350	36	1105	885
Tb927.1.2330	440014	287873	67828	205438	152323	9806	70870	102401	91730	57647	45306	14117	46924	72910	247841	34840	704328	902502
Tb927.1.2340	342830	258651	75483	202215	271457	34897	57367	88492	78974	50172	44038	32312	42604	63103	288594	30020	629369	963418
Tb927.1.2420	18	1	0	1	1	0	1	3	1	0	0	1	1	1	3	0	49	381
Tb927.1.2430	9604	13724	5077	5647	12106	2215	5110	6904	5786	2833	2224	931	3308	4504	32176	3029	128167	135409
Tb927.1.2570	3866	526	15	34	15	13	190	331	117	24	11	7	408	376	2081	297	9329	11852
Tb927.1.2580	347	82	10	10	7	1	179	188	64	12	0	5	128	130	973	180	5966	4672
Tb927.1.2600	462	475	55	161	113	21	37	97	67	40	50	23	93	101	678	55	3483	8541
Tb927.1.2640	139	49	2	3	4	0	53	24	8	2	0	1	25	29	230	32	1365	1027
Tb927.1.2670	3558	2801	439	494	663	170	500	588	510	189	42	9	348	452	2812	273	7295	8001
Tb927.1.2700	1018	273	38	22	11	1	267	150	80	23	15	3	114	134	1016	110	3481	2633
Tb927.1.2710	787	154	8	22	18	8	177	97	51	18	17	6	136	73	726	99	2775	3159
Tb927.1.2730	343	100	12	8	4	0	84	47	26	5	3	0	50	35	490	47	2067	1941
Tb927.1.2740	536	93	7	14	4	1	100	41	33	15	7	5	72	50	376	33	1967	2845
Tb927.1.2750	1201	631	88	217	125	18	225	322	224	113	56	8	136	205	1304	135	5280	5507
Tb927.1.2760	150	128	20	33	17	6	22	36	27	11	2	2	15	30	218	23	1240	635
Tb927.1.2770	443	33	0	7	7	2	89	17	7	3	4	3	76	18	496	63	963	849
Tb927.1.2820	2450	945	214	65	101	24	642	342	338	131	16	15	265	344	1532	258	8530	15178
Tb927.1.2970	606	77	7	17	7	2	111	34	8	5	1	1	53	30	238	47	967	970
Tb927.1.2980	1855	225	35	136	107	29	49	48	12	9	8	8	72	45	476	62	1848	3421
Tb927.1.2985	417	183	46	37	64	15	178	88	91	22	9	8	49	76	450	42	882	767
Tb927.1.2990	1969	148	10	26	17	8	115	144	51	25	14	8	194	128	1147	203	6481	6926
Tb927.1.3000	737	24	3	15	8	3	87	57	4	1	6	1	90	37	797	83	1790	1994
Tb927.1.3010	197	11	1	1	2	0	25	23	3	0	3	1	53	14	210	34	2160	1814
Tb927.1.3030	1924	608	27	43	30	9	269	321	167	47	34	11	211	251	1478	153	5466	4963
Tb927.1.3040	1358	220	13	17	28	5	223	158	83	17	7	3	107	144	967	109	2372	2307
Tb927.1.3050	1143	247	10	19	15	2	133	182	89	14	9	8	175	170	1182	118	4995	5032
Tb927.1.3070	350	160	5	3	7	1	35	104	49	15	4	0	94	82	620	74	3694	6606
Tb927.1.3110	1306	277	11	35	13	6	353	223	115	15	7	7	181	193	1110	126	2850	2846
Tb927.1.3120	295	65	5	28	17	7	58	35	32	13	11	7	41	20	209	62	2653	4306
Tb927.1.3130	204	19	3	7	4	2	23	21	8	4	3	0	36	25	145	23	1000	2112
Tb927.1.3150	1078	422	26	26	31	4	301	183	104	15	7	1	113	153	1203	114	3276	2512
Tb927.1.3170	633	285	15	15	27	5	224	188	148	42	7	4	93	147	1051	91	3467	2926
Tb927.1.3200	323	210	43	121	99	6	58	116	67	65	44	24	95	66	781	65	2063	3284
Tb927.1.3220	750	38	4	29	15	6	144	42	17	7	7	6	79	45	634	87	2411	2214
Tb927.1.3230	1206	95	8	15	13	6	161	72	28	13	13	8	130	61	751	141	3104	4082
Tb927.1.3250	895	42	3	9	3	2	54	53	25	10	9	10	116	63	593	111	4036	8244
Tb927.1.3260	2022	91	10	13	16	4	110	95	34	13	10	15	111	87	493	115	4090	12604
Tb927.1.3270	1328	79	14	22	9	1	140	104	42	18	10	9	141	126	966	146	4177	4137
Tb927.1.3280	164	37	1	4	1	0	86	47	16	2	5	4	42	36	179	43	1211	1467
Tb927.1.3290	1414	93	1	9	2	1	78	92	34	11	3	4	140	91	774	129	3405	5768
Tb927.1.3300	1153	39	6	10	8	1	159	58	26	7	8	2	136	80	903	114	3176	3941
Tb927.1.3310	744	904	332	439	243	41	233	294	315	189	166	63	175	237	578	132	4514	4463
Tb927.1.3320	206	3	2	5	0	4	29	5	4	1	0	0	23	5	117	10	192	52
Tb927.1.3390	130	66	40	4	1	0	94	58	46	11	4	0	30	38	328	32	3428	2182
Tb927.1.3400	945	119	4	4	3	2	191	120	43	5	4	2	87	124	1099	85	3296	2365
Tb927.1.3410	732	72	3	5	6	0	214	53	33	6	4	2	49	55	696	75	2581	1305
Tb927.1.3450	1757	382	19	3	4	8	208	279	135	31	15	3	249	259	1486	212	6158	6372
Tb927.1.3550	328	126	10	18	6	10	92	69	38	8	6	3	40	53	186	40	516	549
Tb927.1.3560	1374	630	179	398	671	263	68	119	45	19	12	9	100	110	381	83	2880	3351
Tb927.1.3670	717	14	1	0	1	0	59	9	3	0	0	2	61	13	434	44	1645	1122
Tb927.1.3800	650	133	37	39	38	3	187	98	74	18	10	3	66	97	340	68	2111	984
Tb927.1.3810	329	113	22	33	34	12	152	79	46	5	9	6	45	55	519	40	1042	644
Tb927.1.3820	794	289	29	126	180	34	242	120	79	21	15	9	86	108	736	92	1795	1069
Tb927.1.3830	2404	1183	173	147	93	48	275	434	370	164	41	10	298	423	1356	286	9431	7302
Tb927.1.3840	896	111	13	56	46	17	193	62	60	17	10	6	124	66	710	92	1767	2029
Tb927.1.3850	2096	2074	536	1324	976	258	281	250	210	152	145	87	119	165	1161	93	2800	1419
Tb927.1.3860	1239	689	144	444	328	42	77	50	24	12	15	9	117	60	324	137	3968	5002
Tb927.1.3880	857	52	7	22	7	4	52	43	17	9	10	6	38	52	194	67	2679	9245
Tb927.1.3890	48	6	0	4	2	0	5	14	0	0	1	1	1	6	18	7	428	964
Tb927.1.3910	450	31	5	3	3	2	67	96	22	4	4	2	125	91	430	123	3898	6647
Tb927.1.3940	390	47	4	5	5	2	43	51	18	3	8	2	72	49	394	76	4568	6798
Tb927.1.3950	132	131	59	41	11	2	30	56	48	67	42	10	69	90	188	51	5027	6558
Tb927.1.4010	1154	157	15	18	12	4	151	81	43	14	8	8	100	92	567	95	2916	5740
Tb927.1.4020	180	38	6	0	2	0	30	19	2	0	0	0	12	16	63	18	454	587
Tb927.1.4040	209	49	4	3	3	1	69	28	23	9	5	2	41	31	234	62	2471	1890
Tb927.1.4050	1338	417	12	20	11	5	94	144	107	27	10	3	153	155	877	137	4949	6953
Tb927.1.4100	1990	1840	549	757	211	28	514	918	955	681	462	59	415	918	2422	404	20035	17992
Tb927.1.4140	700	100	5	15	13	5	146	88	41	14	5	6	88	72	543	74	2198	1920
Tb927.1.4160	1407	646	93	39	32	10	184	122	90	30	6	3	74	84	803	74	2306	1589
Tb927.1.4180	458	72	2	13	16	0	83	39	30	21	10	6	86	66	436	84	3419	4250
Tb927.1.4220	566	157	15	38	20	8	170	83	56	11	9	3	65	61	471	40	2856	2582
Tb927.1.4230	308	71	1	5	0	1	69	76	41	9	6	2	53	69	452	62	4321	3042
Tb927.1.4250	883	100	12	15	21	1	150	85	44	18	6	4	101	84	694	102	2580	2787
Tb927.1.4280	188	56	8	3	7	0	69	60	38	14	8	5	82	45	333	52	2446	3318
Tb927.1.4300	154	35	3	2	1	4	25	36	14	8	2	6	34	27	202	34	1885	1971
Tb927.1.4310	645	401	18	36	25	8	41	106	53	31	11	10	114	119	417	108	5581	23278
Tb927.1.4340	290	85	4	8	4	2	101	59	43	10	8	2	86	80	336	70	3644	3654
Tb927.1.4370	875	129	14	17	5	1	149	116	61	17	3	4	102	132	643	97	3817	3576
Tb927.1.4380	276	31	2	5	12	0	62	38	15	7	6	3	70	40	343	60	2167	2718
Tb927.1.4400	295	59	4	19	12	1	71	32	18	7	2	3	48	36	279	24	1164	1238
Tb927.1.4410	142	15	1	4	7	0	20	23	8	4	3	2	39	24	188	50	4566	4672
Tb927.1.4420	1512	380	7	34	24	11	205	166	133	23	12	10	181	240	857	173	6721	8614
Tb927.1.4440	70	20	2	0	0	0	22	10	9	3	2	1	8	24	51	23	539	714
Tb927.1.4450	1520	71	13	28	12	1	108	66	24	9	9	8	105	65	516	129	3033	5192
Tb927.1.4470	811	27	1	10	8	1	160	52	19	4	6	3	130	77	666	111	2152	2884
Tb927.1.4480	1850	309	4	9	5	4	105	96	51	20	9	6	108	138	828	154	5060	9308
Tb927.1.4490	396	218	44	61	114	44	96	47	50	21	11	11	32	41	306	43	528	767
Tb927.1.4500	393	210	25	3	1	1	136	117	84	3	2	1	68	79	407	54	2528	2598
Tb927.1.4520	369	53	0	8	15	1	70	41	18	10	10	6	75	42	339	53	2261	2106
Tb927.1.4680	716	206	22	17	14	4	213	114	56	10	4	7	91	106	768	100	4394	2402
Tb927.1.4690	2093	1520	137	58	19	7	274	275	265	78	4	3	122	229	1825	131	5457	3875
Tb927.1.4700	552	154	3	8	8	11	170	82	51	16	9	4	63	82	570	77	2455	2037
Tb927.1.4710	125	18	3	12	13	2	28	11	6	3	4	9	10	8	134	14	694	291
Tb927.1.4720	808	165	5	14	9	2	111	125	53	16	9	1	126	121	715	95	4246	3921
Tb927.1.4730	436	133	15	22	31	7	155	69	57	12	10	2	45	53	599	43	1277	915
Tb927.1.4740	1658	135	6	27	8	1	91	80	41	13	7	10	99	85	585	103	2357	4057
Tb927.1.4760	1423	114	6	23	6	2	82	68	27	10	12	4	106	68	608	97	2604	4044
Tb927.1.4780	469	37	1	8	6	1	64	66	16	3	3	2	73	56	460	76	3375	3486
Tb927.1.4800	85	22	4	4	5	2	33	17	8	4	2	1	27	24	277	22	1426	1932
Tb927.1.4830	1199	522	43	8	11	3	170	102	53	13	1	0	62	68	803	54	1917	1565
Tb927.1.4970	75	32	2	1	2	0	19	12	8	3	1	2	10	16	73	8	145	170
Tb927.1.5000	1646	448	11	47	53	46	314	227	134	21	12	3	122	209	1157	115	3632	3079
Tb927.1.5030	1423	123	13	24	24	5	208	91	46	12	5	7	104	98	615	96	2650	2676
Tb927.1.5080	28	0	0	1	0	0	7	2	2	0	1	1	2	2	17	6	18	49
Tb927.1.560	2050	444	34	46	54	11	542	246	132	27	8	6	218	226	1593	181	3952	3719
Tb927.1.570	1377	466	20	15	14	3	431	257	180	12	3	1	166	206	1157	140	4030	3253
Tb927.1.580	3509	2117	221	406	204	19	695	813	782	415	198	41	497	828	1798	434	11895	11390
Tb927.1.610	295	94	3	7	4	0	69	36	17	2	4	3	38	42	137	28	1387	1121
Tb927.1.630	448	179	9	34	22	5	71	48	26	12	3	2	41	56	379	30	794	880
Tb927.1.650	349	20	2	8	14	1	128	11	15	2	4	1	35	10	406	35	966	620
Tb927.1.670	1094	165	10	13	17	5	169	138	57	9	9	5	151	155	885	161	4770	3942
Tb927.1.690	451	40	11	9	15	1	184	61	22	6	8	2	86	65	667	65	2356	1834
Tb927.1.710	12352	10290	2155	9113	9074	1236	2342	2042	2000	1225	1577	1189	832	1652	6438	855	12473	21290
Tb927.1.730	1120	247	14	13	16	4	249	189	118	24	9	2	174	185	991	136	5185	5286
Tb927.1.740	789	106	6	13	9	2	149	77	43	7	11	8	107	99	770	93	4588	3086
Tb927.1.760	703	33	3	18	9	5	53	27	19	9	10	5	56	30	375	55	1699	2605
Tb927.1.780	769	95	10	36	19	4	154	32	24	3	7	5	62	26	460	60	893	1197
Tb927.1.790	1065	98	21	18	26	2	140	43	25	17	11	4	110	50	567	106	3160	3579
Tb927.1.820	636	65	13	24	11	3	82	40	28	9	5	1	52	23	622	70	1846	1771
Tb927.1.830	948	81	9	23	12	0	133	55	30	5	7	1	99	52	486	97	3924	3998
Tb927.1.840	432	58	10	13	32	5	155	37	22	4	3	1	43	48	658	31	1768	1715
Tb927.1.860	2778	2033	428	949	529	81	457	386	424	247	146	74	238	378	1785	179	5142	4110
Tb927.1.870	501	107	11	12	17	1	88	57	39	11	5	3	48	57	406	62	3282	2295
Tb927.1.880	3965	600	58	220	186	54	151	321	192	72	53	27	192	321	977	208	9913	42268
Tb927.1.890	862	225	34	123	125	29	105	51	29	13	9	4	42	44	313	51	1159	935
Tb927.1.990	870	111	10	74	84	38	237	126	45	10	14	8	95	92	870	107	2399	1700
Tb927.10.1000	295	153	7	1	0	1	51	49	33	9	2	0	29	45	262	31	1000	747
Tb927.10.10000	3735	2050	203	340	120	12	387	650	685	338	67	20	423	697	2069	262	14890	11004
Tb927.10.10010	1549	706	28	19	9	5	265	175	115	24	6	2	109	142	936	91	3449	2924
Tb927.10.10020	85	8	2	2	3	4	12	9	2	5	3	0	14	12	72	17	818	1761
Tb927.10.10030	351	114	5	3	3	1	82	64	44	5	1	0	45	60	308	50	1073	954
Tb927.10.10050	1830	646	22	132	8	4	97	142	134	104	49	12	158	195	895	222	8948	14883
Tb927.10.10070	962	48	11	17	14	3	138	59	20	11	6	2	128	81	803	109	4184	2606
Tb927.10.10080	364	57	2	4	5	0	137	86	53	4	4	1	48	69	591	51	946	962
Tb927.10.10090	1182	85	6	17	8	2	93	94	39	19	11	7	159	102	870	126	4727	6714
Tb927.10.10100	669	31	1	15	7	1	76	25	22	7	10	8	74	33	485	67	1639	2563
Tb927.10.10110	223	30	0	6	14	9	93	24	7	0	4	0	25	17	312	23	728	526
Tb927.10.10120	2391	110	12	32	26	13	324	206	58	14	7	9	212	162	1537	146	3682	3269
Tb927.10.10130	1422	189	28	36	43	4	327	164	81	18	13	10	136	152	1413	140	3141	3391
Tb927.10.10140	3358	1942	113	110	20	6	721	629	522	161	41	6	368	504	2453	274	6040	7675
Tb927.10.10150	1013	55	0	8	12	0	93	73	27	8	10	12	95	58	663	58	1912	2979
Tb927.10.10170	848	19	2	16	11	1	112	67	27	8	6	5	126	65	520	92	2883	2388
Tb927.10.10180	688	24	1	4	10	4	151	42	12	3	4	3	61	29	523	62	1178	1119
Tb927.10.10190	714	33	5	6	7	1	32	29	12	5	8	2	71	31	350	60	2036	3567
Tb927.10.10200	835	69	7	5	12	1	109	65	21	5	1	1	81	47	573	58	1530	1965
Tb927.10.10210	297	11	1	0	0	2	26	13	6	3	1	1	16	10	50	20	424	2847
Tb927.10.10220	277	24	5	4	4	1	45	19	8	3	2	2	24	7	101	45	659	2151
Tb927.10.10250	11971	5964	2464	3761	5698	2224	1725	1637	1008	534	591	353	636	975	6952	631	51506	55297
Tb927.10.10300	667	52	2	13	16	1	111	37	18	9	2	3	99	52	650	63	2294	2462
Tb927.10.10310	1518	71	3	12	21	5	279	103	33	9	2	7	126	109	1173	143	3349	2667
Tb927.10.10320	293	95	6	3	7	4	116	67	39	3	3	2	47	55	493	35	1127	920
Tb927.10.10330	828	34	2	5	21	6	221	50	24	12	4	5	98	57	753	93	2245	2545
Tb927.10.10340	884	29	3	7	2	3	57	68	17	10	8	4	120	68	690	101	4507	8483
Tb927.10.10350	815	38	4	8	4	0	92	57	25	9	5	3	93	64	457	99	4744	3129
Tb927.10.10370	575	248	12	7	5	2	106	108	67	9	3	1	92	108	439	51	3249	3464
Tb927.10.10380	592	38	1	9	8	2	78	72	13	8	5	0	106	66	824	65	3077	3548
Tb927.10.10390	7442	5384	792	550	159	30	870	1437	1280	631	132	21	711	1119	5038	699	17049	15399
Tb927.10.10400	100	10	3	0	5	1	63	36	6	1	1	2	51	30	348	46	2088	1802
Tb927.10.10410	1437	58	11	17	20	6	127	86	21	8	11	3	162	89	749	136	3841	4282
Tb927.10.10420	786	170	6	10	21	6	263	103	70	5	8	3	71	86	1074	65	1721	940
Tb927.10.10430	456	26	4	12	25	7	135	33	22	4	2	2	72	25	476	49	1867	1309
Tb927.10.10440	717	86	17	28	32	4	155	49	21	3	7	3	71	47	331	63	2841	1927
Tb927.10.1060	6730	2788	73	969	234	19	613	1565	1287	742	596	474	814	1397	3739	652	20028	27858
Tb927.10.10600	56	45	9	34	54	15	13	8	6	5	2	3	6	10	88	8	463	294
Tb927.10.10610	3201	2051	484	425	355	61	540	414	475	161	51	15	197	360	1517	199	3648	3150
Tb927.10.10620	1144	49	1	10	14	1	271	80	25	10	5	7	126	65	873	93	2903	2170
Tb927.10.10630	371	12	0	0	5	1	115	42	8	7	6	3	48	27	380	47	2439	1491
Tb927.10.10640	341	114	18	5	29	8	152	59	60	6	3	1	52	68	327	53	840	584
Tb927.10.10650	275	14	2	4	12	1	61	31	11	4	1	2	54	20	304	52	2134	2459
Tb927.10.10670	487	147	6	7	9	2	95	57	59	11	4	1	57	72	307	41	1394	2160
Tb927.10.10680	1124	39	8	31	15	4	118	27	14	8	10	7	68	21	362	90	2093	2905
Tb927.10.10690	689	18	1	13	5	1	64	24	9	3	5	3	54	32	409	50	1412	1682
Tb927.10.1070	1593	378	15	19	16	1	168	169	99	22	13	4	168	161	993	112	3285	3785
Tb927.10.10700	1012	32	0	5	7	5	157	81	16	5	2	3	119	79	681	79	1868	2162
Tb927.10.10710	790	84	11	33	22	3	191	63	40	9	3	4	112	66	865	72	3556	2241
Tb927.10.10720	938	76	4	13	10	6	287	144	55	11	8	6	145	136	930	135	4121	3143
Tb927.10.10730	1883	90	3	20	9	2	144	75	30	18	4	8	106	80	683	160	5573	8547
Tb927.10.10740	898	58	12	16	17	8	79	28	9	2	4	9	52	19	365	76	2019	2335
Tb927.10.10750	2795	125	12	67	30	15	202	90	35	20	16	12	198	104	885	188	5432	7564
Tb927.10.10770	641	259	48	61	18	1	102	108	87	47	18	4	93	78	483	98	3569	7502
Tb927.10.10780	1050	133	3	32	10	4	286	94	43	10	7	7	96	97	883	115	2869	1893
Tb927.10.10800	484	21	1	10	21	4	72	44	12	6	2	2	84	46	335	74	1993	2510
Tb927.10.10810	587	18	4	19	8	4	84	23	15	7	7	3	80	31	232	77	1836	2235
Tb927.10.10820	832	160	19	9	12	0	169	54	42	7	3	5	82	49	554	92	2033	2592
Tb927.10.10830	216	95	9	6	3	2	113	171	95	23	8	7	82	121	577	141	9545	5707
Tb927.10.10840	448	14	3	8	8	0	66	21	24	6	9	1	62	25	254	69	2564	2411
Tb927.10.10850	1158	458	39	56	40	13	142	235	133	29	8	7	241	215	1137	270	8110	11777
Tb927.10.10870	327	13	2	3	3	1	154	24	8	3	2	1	75	47	486	75	2425	1424
Tb927.10.10880	1316	212	8	17	6	2	101	240	97	33	7	2	245	208	1107	160	7466	7775
Tb927.10.1090	38329	30134	11215	31866	27992	8446	7655	6965	6758	3713	4737	3929	3253	5518	21492	2708	54356	55476
Tb927.10.10980	51960	23363	1605	7952	1212	151	6824	16018	13889	8980	5936	871	10857	13952	67194	7179	325327	351088
Tb927.10.10990	1150	82	3	7	5	1	80	80	20	7	2	2	124	85	1194	78	2130	2820
Tb927.10.11000	728	235	12	4	16	10	213	165	83	8	4	4	112	103	945	119	2206	2461
Tb927.10.11010	186	11	0	6	7	1	43	16	6	3	1	3	39	7	240	24	883	1185
Tb927.10.11020	2136	661	33	39	11	2	174	176	105	42	16	6	233	184	1245	189	5072	7648
Tb927.10.11030	1133	1042	399	685	895	135	419	326	337	171	123	90	193	258	1526	143	3324	2517
Tb927.10.11040	602	37	4	9	2	1	56	30	10	8	7	10	65	32	349	68	2233	3886
Tb927.10.11050	1053	51	4	7	13	3	201	69	14	13	3	8	100	46	847	92	1819	1898
Tb927.10.11060	785	239	42	34	46	11	137	91	39	5	5	1	59	68	517	42	907	980
Tb927.10.11070	766	29	3	22	15	6	159	15	6	1	4	3	55	11	440	51	1295	1205
Tb927.10.11080	19297	574	7	18	45	48	117	284	96	94	38	12	332	364	1037	233	3140	13222
Tb927.10.11090	899	63	1	1	8	0	56	46	14	6	5	3	77	35	531	66	2033	4257
Tb927.10.1110	931	93	4	30	13	1	29	49	16	31	30	10	54	48	267	57	1516	4495
Tb927.10.11100	824	49	3	4	3	1	73	50	18	3	3	1	68	43	398	51	1692	3240
Tb927.10.11110	865	136	2	3	5	1	71	88	30	9	6	3	117	80	575	88	3295	4492
Tb927.10.11120	471	30	1	1	12	6	144	27	8	2	5	1	48	23	533	45	981	864
Tb927.10.11130	411	50	6	15	14	5	54	57	21	14	13	11	88	53	349	113	3328	4847
Tb927.10.11140	1769	105	3	21	6	7	88	51	27	7	7	7	90	60	551	132	3273	6661
Tb927.10.11150	740	504	139	216	144	22	139	175	130	111	70	20	99	135	1038	116	4525	3279
Tb927.10.11160	1308	282	31	14	8	2	287	152	131	14	7	1	117	179	892	118	2460	2398
Tb927.10.11170	2135	86	11	25	6	5	106	88	31	16	13	9	91	87	641	144	3230	8657
Tb927.10.11180	1187	71	7	18	22	11	127	49	17	10	8	3	106	47	621	78	2289	2729
Tb927.10.11190	301	34	3	9	8	1	51	32	19	3	4	3	57	36	387	29	3150	3206
Tb927.10.1120	168	22	4	5	2	0	24	27	18	7	0	4	34	19	233	47	2733	3966
Tb927.10.11200	100	73	18	2	3	0	38	28	44	16	1	2	32	24	152	19	813	910
Tb927.10.11210	1324	94	21	26	19	4	172	111	25	9	8	7	157	111	689	124	2856	3237
Tb927.10.11220	1873	1002	133	344	176	13	216	460	373	307	146	31	284	422	1925	251	9144	13526
Tb927.10.11230	494	20	9	15	37	10	228	31	19	10	5	6	80	35	779	79	1846	1643
Tb927.10.11240	205	36	4	11	7	5	31	39	20	10	4	4	35	36	191	23	1400	2419
Tb927.10.11250	3336	479	31	173	102	61	169	210	87	30	27	13	196	192	621	150	4391	6450
Tb927.10.11260	657	160	27	43	77	10	214	93	32	9	8	3	62	45	905	36	1533	1010
Tb927.10.11270	747	183	14	31	27	4	227	85	49	12	7	1	79	90	728	70	2165	1302
Tb927.10.11290	269	57	15	26	25	6	63	38	21	10	5	2	49	34	161	31	2390	1608
Tb927.10.1130	899	65	2	8	8	2	279	98	37	4	1	4	110	81	845	93	4051	2924
Tb927.10.11300	3106	4357	1502	3748	7491	2474	1296	821	957	550	515	767	512	721	4297	294	19573	13115
Tb927.10.11310	1426	300	13	61	64	33	232	179	94	25	15	8	134	152	1158	138	4973	4025
Tb927.10.11330	1552	521	33	46	33	5	313	246	163	37	19	11	146	192	1118	127	3261	2572
Tb927.10.11340	570	281	7	29	12	4	48	96	53	39	19	10	82	111	431	109	9839	20166
Tb927.10.11350	424	23	3	14	26	5	154	55	9	2	4	4	38	33	492	44	980	781
Tb927.10.11360	1009	69	14	60	39	12	118	42	16	10	13	5	107	39	738	103	2133	2435
Tb927.10.11370	836	126	2	29	19	3	228	110	59	4	6	8	88	74	601	69	1635	1834
Tb927.10.11380	390	37	2	15	3	1	114	68	30	9	11	12	76	73	569	60	2828	2719
Tb927.10.11390	25198	23562	9738	25813	48076	10824	15640	11302	12221	6769	7195	7161	4706	8334	37483	4234	78945	57529
Tb927.10.1140	377	36	1	3	6	3	91	43	19	4	6	6	82	43	524	58	2089	2212
Tb927.10.11400	907	46	2	8	22	5	122	47	12	6	2	1	100	36	501	71	1975	1884
Tb927.10.11410	753	41	2	11	6	2	151	56	14	7	4	4	91	49	552	77	1884	1985
Tb927.10.11420	477	36	6	17	16	2	115	44	30	7	9	8	121	61	580	84	3364	3627
Tb927.10.11430	385	8	1	5	8	1	42	6	7	1	1	4	29	7	251	32	1068	1027
Tb927.10.11440	1686	753	29	26	8	7	135	229	159	72	12	6	245	227	903	218	7174	15378
Tb927.10.11450	354	94	2	9	12	1	54	49	21	10	5	1	67	53	218	71	2212	4090
Tb927.10.11470	1430	95	19	31	16	13	151	68	46	19	16	15	105	63	491	116	3689	4950
Tb927.10.11480	415	24	8	12	10	1	72	32	8	2	4	7	75	29	366	77	2550	2550
Tb927.10.1150	462	33	5	14	4	1	44	34	10	9	5	9	65	26	306	51	2533	4416
Tb927.10.11500	743	85	7	9	4	2	132	74	30	7	5	2	74	62	630	49	1954	1519
Tb927.10.11510	564	88	3	2	7	3	70	47	28	8	5	1	82	42	404	80	2181	2001
Tb927.10.11520	1151	496	104	41	57	8	281	208	166	35	10	6	104	143	1424	82	1738	1429
Tb927.10.11530	744	234	17	22	40	5	240	103	73	17	3	3	62	101	645	62	1922	1226
Tb927.10.11550	937	57	7	26	10	5	105	40	27	13	7	5	74	44	433	91	2809	3143
Tb927.10.11560	125	20	0	9	8	4	44	11	3	4	0	0	34	7	231	25	1231	1360
Tb927.10.11570	978	42	2	15	19	0	122	27	12	6	6	5	97	25	450	77	2411	2523
Tb927.10.11580	1847	100	10	18	13	5	109	79	35	12	9	7	127	106	748	165	5157	9354
Tb927.10.11590	469	23	2	12	4	0	65	33	13	8	2	3	55	30	277	38	2040	1901
Tb927.10.1160	806	350	30	27	43	6	198	125	98	19	11	4	62	93	963	81	1799	1738
Tb927.10.11600	824	34	2	2	8	2	73	49	18	9	2	4	108	51	497	125	4037	3490
Tb927.10.11610	85	8	2	8	2	2	29	6	3	3	2	0	12	5	78	18	855	675
Tb927.10.11620	1294	74	10	29	12	3	145	51	32	18	16	6	108	67	459	108	2407	3633
Tb927.10.11630	760	334	58	22	5	1	63	88	88	63	13	10	136	135	614	107	3652	5166
Tb927.10.11640	852	59	1	5	4	1	157	40	19	9	3	1	88	61	600	77	2863	2648
Tb927.10.11650	286	124	3	2	0	0	83	64	61	5	3	1	33	72	389	58	1886	1857
Tb927.10.11660	837	20	1	5	11	1	122	64	10	8	5	3	115	58	631	79	1876	2406
Tb927.10.11670	657	49	3	11	7	1	93	24	12	6	3	1	52	34	428	50	1056	1052
Tb927.10.11680	1537	92	5	27	18	6	163	72	18	9	9	3	148	73	495	122	3967	4605
Tb927.10.11690	571	24	2	8	9	2	131	21	13	5	2	4	85	24	562	56	1700	1873
Tb927.10.1170	2631	391	14	41	19	7	111	230	98	63	29	14	304	255	1356	236	7863	20062
Tb927.10.11700	765	432	43	8	5	1	128	139	95	21	2	0	81	118	692	85	2759	2646
Tb927.10.11710	561	320	34	8	5	1	134	93	70	23	3	1	74	84	308	65	2005	2114
Tb927.10.11720	1162	67	4	8	7	1	102	52	28	9	11	5	122	72	755	121	3711	4169
Tb927.10.11730	550	50	8	10	19	4	87	52	42	15	9	10	115	61	563	118	2626	3810
Tb927.10.11750	365	25	3	7	0	0	132	47	17	3	1	1	48	45	360	47	2579	1595
Tb927.10.11760	2965	2097	156	86	25	9	231	337	394	179	27	15	360	501	1810	318	7852	12299
Tb927.10.11770	426	418	170	323	403	102	111	77	89	58	59	50	49	56	387	61	2364	1402
Tb927.10.11780	956	150	6	18	6	2	89	105	46	11	12	7	147	120	750	141	5642	9377
Tb927.10.1180	832	51	3	13	12	4	165	41	21	13	7	2	104	59	596	92	2452	2253
Tb927.10.11800	810	47	4	13	9	2	74	25	6	4	2	2	56	32	466	57	1892	1799
Tb927.10.11810	529	32	1	16	6	1	72	35	15	9	3	9	59	27	277	51	1413	1983
Tb927.10.11820	535	36	2	11	15	9	100	33	14	4	2	2	62	33	468	57	1633	1629
Tb927.10.11830	330	10	5	8	9	2	40	22	8	6	4	3	32	17	220	49	1301	1609
Tb927.10.11870	860	152	5	4	9	3	209	88	54	7	3	2	94	84	587	79	1937	2191
Tb927.10.11880	1344	58	6	13	9	4	159	54	18	7	3	3	136	66	664	142	2717	4279
Tb927.10.11890	937	221	14	13	20	7	268	194	94	25	3	6	153	122	1356	111	3377	3066
Tb927.10.1190	969	113	19	59	62	16	82	43	35	15	12	7	69	50	396	75	1042	1641
Tb927.10.11900	717	83	1	7	10	11	200	67	23	3	0	1	68	68	462	67	1064	895
Tb927.10.11910	630	30	1	17	12	0	95	27	13	6	5	4	57	29	380	52	1452	1600
Tb927.10.11920	575	155	41	55	94	24	185	81	46	20	17	12	56	79	612	61	1021	899
Tb927.10.11930	250	138	27	8	5	3	91	104	72	18	10	1	61	66	318	70	2646	2524
Tb927.10.11940	356	28	2	11	7	3	53	16	8	12	8	6	32	11	179	31	854	1134
Tb927.10.11950	315	16	2	5	6	0	127	21	8	3	4	0	42	27	321	43	1797	1216
Tb927.10.11960	356	23	0	14	3	1	77	26	9	6	1	1	44	21	344	33	809	1009
Tb927.10.11970	411	120	6	2	1	2	47	69	25	7	8	3	70	54	198	55	1397	4949
Tb927.10.11980	503	31	12	10	18	4	70	12	12	4	1	1	27	9	310	30	877	665
Tb927.10.11990	1381	359	18	10	6	4	304	136	74	17	7	2	96	101	1287	97	2337	1919
Tb927.10.1200	999	129	6	36	33	23	256	113	27	9	6	2	98	79	687	64	2261	2183
Tb927.10.12000	370	212	15	10	6	5	82	81	59	17	4	1	38	77	340	52	2167	1376
Tb927.10.12010	408	58	1	3	3	2	89	34	24	5	2	3	44	30	223	28	1163	848
Tb927.10.12020	1117	82	11	16	9	1	280	101	38	19	10	0	136	110	835	121	2079	1887
Tb927.10.12030	514	339	27	26	6	2	133	108	107	38	4	3	74	92	694	53	2134	2391
Tb927.10.12040	367	145	1	6	8	0	46	73	52	14	2	2	72	53	411	65	1996	3321
Tb927.10.12050	911	54	7	6	9	1	246	80	31	8	10	5	93	75	632	70	2395	1572
Tb927.10.12060	838	124	9	18	7	0	61	81	44	29	10	6	101	101	438	104	2368	5562
Tb927.10.12080	185	54	3	10	8	2	24	14	6	5	4	1	16	9	106	16	330	797
Tb927.10.12090	588	111	4	6	4	1	63	43	28	2	3	1	31	36	345	23	554	782
Tb927.10.1210	1522	185	13	120	76	25	86	118	52	24	17	4	150	113	832	117	3314	3771
Tb927.10.12100	76	6	0	4	4	0	11	0	1	0	1	1	3	5	43	5	75	174
Tb927.10.12110	419	58	8	8	3	0	79	42	26	6	4	2	36	38	277	35	714	708
Tb927.10.12120	2050	69	8	17	10	3	68	116	30	19	17	15	169	132	779	173	3403	8925
Tb927.10.12130	726	74	3	9	10	8	124	88	22	4	5	6	102	63	627	73	2094	2378
Tb927.10.12140	731	34	2	12	6	5	78	20	13	7	5	5	64	23	287	51	1213	1799
Tb927.10.12150	228	6	6	2	9	6	53	13	3	3	2	3	35	3	187	29	541	717
Tb927.10.12160	372	23	4	15	9	0	89	16	9	2	0	2	37	19	226	26	486	892
Tb927.10.12170	316	69	3	15	15	1	71	20	13	4	1	1	22	22	215	31	718	933
Tb927.10.12180	575	27	1	8	8	3	57	38	19	6	12	3	74	52	465	56	1326	2340
Tb927.10.12190	410	20	0	2	4	0	76	16	6	1	2	4	23	19	244	27	626	665
Tb927.10.12200	531	19	4	6	8	1	72	28	8	6	6	3	36	36	279	52	813	920
Tb927.10.12210	1313	383	23	24	8	4	240	187	138	32	7	2	120	149	858	108	3229	2580
Tb927.10.12220	1243	58	3	10	6	2	189	57	29	4	11	6	92	72	730	67	1229	1653
Tb927.10.12230	873	80	2	10	10	4	222	92	57	5	6	4	100	95	734	90	2554	2007
Tb927.10.12240	2082	1344	269	261	209	21	466	442	365	145	85	12	173	318	2240	205	5825	4571
Tb927.10.12250	1953	70	7	17	27	7	235	50	26	11	2	6	156	79	941	158	2417	2960
Tb927.10.12260	10331	8955	2641	5044	3263	348	1319	2422	2174	1203	912	139	1099	1811	10382	893	21889	27406
Tb927.10.12270	279	13	1	4	3	0	39	37	18	3	3	2	45	27	273	38	533	436
Tb927.10.12280	53	4	0	0	0	0	10	2	1	1	0	0	9	1	43	9	17	40
Tb927.10.12290	941	475	30	13	3	2	95	162	87	29	3	1	162	133	777	111	4185	2294
Tb927.10.1230	841	30	0	4	0	3	53	52	12	1	0	3	73	48	563	62	1558	1687
Tb927.10.12300	321	24	1	1	1	3	59	20	15	1	1	1	19	19	222	26	501	286
Tb927.10.12310	576	80	5	5	2	3	49	100	31	8	3	6	129	99	660	83	3435	2896
Tb927.10.12320	543	30	3	9	3	0	122	15	4	4	3	1	60	29	317	55	1449	761
Tb927.10.12330	1780	1181	185	71	57	15	604	544	454	119	24	6	240	343	2823	222	6734	2493
Tb927.10.12340	645	41	3	25	11	0	33	22	11	8	9	4	64	16	178	46	862	740
Tb927.10.12350	586	54	6	13	10	0	111	49	12	2	4	1	36	36	377	34	668	389
Tb927.10.12360	362	100	2	2	1	1	52	52	44	4	2	2	53	55	313	38	1261	754
Tb927.10.12370	496	213	11	16	3	1	124	219	135	36	18	3	132	178	907	98	5030	4982
Tb927.10.12380	1638	280	26	38	46	9	319	202	121	21	8	15	174	195	1252	163	4393	2168
Tb927.10.12390	593	53	8	32	56	14	194	58	33	13	16	3	69	46	701	52	2662	955
Tb927.10.1240	280	32	3	4	1	0	105	44	26	4	1	2	47	36	309	45	1267	1546
Tb927.10.12400	986	120	13	21	11	5	119	73	36	7	6	3	80	61	543	80	1754	991
Tb927.10.12410	1554	314	12	14	15	3	411	194	122	10	9	3	145	202	1311	129	3863	1245
Tb927.10.12420	206	33	3	8	10	3	59	7	5	1	2	2	17	15	195	19	584	254
Tb927.10.12430	2723	1068	69	128	56	13	238	372	220	59	33	10	280	338	2372	281	9977	4399
Tb927.10.12440	337	18	2	5	8	2	29	35	11	7	6	3	53	44	164	42	1552	1626
Tb927.10.12450	353	36	6	18	11	1	120	32	11	2	3	0	53	27	552	34	958	409
Tb927.10.12460	175	45	1	2	10	3	85	42	15	5	6	1	31	32	279	32	1134	569
Tb927.10.12470	1091	70	11	24	13	1	134	67	20	3	11	5	115	66	800	112	2432	1397
Tb927.10.12480	475	23	2	10	4	1	71	33	11	9	3	4	56	39	376	30	1169	655
Tb927.10.12490	1109	59	6	17	5	0	75	53	40	19	18	12	144	68	571	120	3997	2718
Tb927.10.1250	496	188	5	17	9	0	109	129	100	44	12	3	98	94	767	64	3362	3040
Tb927.10.12520	1369	249	14	49	15	6	125	128	78	22	14	4	116	132	593	109	3219	1865
Tb927.10.12530	323	105	11	24	19	3	105	58	41	12	3	4	51	50	323	36	994	435
Tb927.10.12540	1337	245	5	35	59	17	248	132	55	5	7	3	85	114	930	115	3429	984
Tb927.10.12550	328	98	34	29	28	5	96	48	30	8	8	1	48	40	281	34	1078	419
Tb927.10.1260	1148	70	2	12	8	3	230	98	29	5	2	3	114	118	766	114	3853	3286
Tb927.10.12600	1175	54	2	4	4	3	145	72	23	2	1	3	120	73	729	88	3256	3147
Tb927.10.12610	38	1	1	0	0	0	8	3	1	1	0	1	7	6	29	9	474	584
Tb927.10.12620	692	55	3	15	6	3	48	46	18	7	10	2	104	34	555	80	3053	5518
Tb927.10.12630	593	28	2	0	1	1	175	38	8	0	2	3	67	53	443	56	1659	1188
Tb927.10.12640	754	37	2	6	6	1	54	25	11	3	5	4	78	47	518	63	2369	2798
Tb927.10.12650	19	32	4	1	3	1	3	10	7	3	2	2	10	11	26	12	349	503
Tb927.10.12660	257	218	32	23	9	1	32	110	65	32	13	3	83	88	316	90	2784	4192
Tb927.10.12670	248	41	1	6	4	0	33	40	20	5	2	1	58	45	268	35	1173	2591
Tb927.10.12690	537	49	2	10	10	3	68	49	17	2	1	2	77	32	498	63	1520	1905
Tb927.10.1270	646	41	9	17	13	0	67	68	18	12	5	11	119	77	429	99	3243	5216
Tb927.10.12700	1575	1290	275	781	218	47	159	430	313	265	276	112	365	365	1805	290	13483	17464
Tb927.10.12710	3349	1981	108	708	84	20	150	772	326	398	311	63	620	624	3094	412	19444	41687
Tb927.10.12720	463	59	8	3	6	2	40	80	23	9	5	6	84	67	406	67	4260	4478
Tb927.10.12740	220	153	16	31	18	1	76	83	44	24	18	4	63	76	325	62	2999	3526
Tb927.10.12760	94	22	1	2	5	1	34	24	12	4	1	3	23	16	93	11	300	668
Tb927.10.12780	2238	2002	542	1073	1213	269	490	417	464	216	212	97	223	344	1886	193	3390	4821
Tb927.10.1280	750	393	85	102	83	13	226	142	128	45	19	11	99	140	778	81	2756	2153
Tb927.10.12800	759	765	161	405	457	111	188	142	163	73	66	31	77	124	839	69	1634	1947
Tb927.10.12810	2184	964	74	28	19	3	428	306	176	43	8	4	180	237	1561	168	4521	4530
Tb927.10.12820	1074	165	6	16	6	1	44	93	41	18	11	3	95	63	420	76	1774	6106
Tb927.10.12830	603	55	4	12	4	2	132	43	16	4	4	2	67	44	378	58	1220	1083
Tb927.10.12840	4830	5036	1549	4807	8921	1537	1257	1502	1367	882	1090	963	550	1154	4877	618	20777	18842
Tb927.10.12850	12736	6743	701	1147	370	28	1232	2548	1804	914	523	56	1066	1958	8386	913	21432	20271
Tb927.10.12860	945	109	5	28	7	7	94	99	32	20	12	8	134	94	875	138	3772	3824
Tb927.10.12870	1063	68	5	12	10	6	49	49	17	9	5	4	106	48	648	122	3468	5651
Tb927.10.12880	1282	65	9	21	21	5	329	56	14	5	10	9	122	70	805	96	2529	2471
Tb927.10.12890	6383	2134	66	104	18	9	275	732	369	195	37	5	542	613	4108	423	12181	18426
Tb927.10.1290	227	26	1	5	1	3	107	36	13	4	0	0	29	26	328	21	798	595
Tb927.10.12900	340	15	1	1	3	0	52	16	5	0	0	1	19	10	258	27	904	911
Tb927.10.12910	1426	60	8	11	9	2	103	60	17	6	4	3	98	66	690	106	2721	4475
Tb927.10.12920	1257	127	3	4	3	1	91	101	35	14	10	0	140	103	641	142	4413	6583
Tb927.10.12930	1095	88	5	10	11	0	268	162	46	9	2	0	125	132	858	125	2338	1824
Tb927.10.12940	453	59	4	0	3	2	33	58	28	1	2	1	93	52	549	80	3316	3681
Tb927.10.12950	1067	51	5	12	2	0	73	74	36	15	8	11	111	75	844	112	2973	5060
Tb927.10.12960	1620	386	13	30	22	4	360	248	138	21	3	6	164	191	1359	135	3781	2979
Tb927.10.12970	430	59	11	20	10	0	100	47	24	10	3	0	65	58	527	57	1375	1270
Tb927.10.12980	3080	199	17	45	22	3	277	152	52	12	11	2	221	180	1272	234	5387	3928
Tb927.10.12990	1013	103	3	26	12	1	284	142	71	17	12	1	153	143	1172	130	3024	2415
Tb927.10.1300	163	23	3	13	13	1	61	20	8	5	8	5	37	10	114	20	587	1177
Tb927.10.13000	2396	332	25	57	26	9	284	239	126	20	18	7	200	267	1333	180	7482	6174
Tb927.10.13010	640	55	3	38	16	7	81	55	22	12	8	2	65	51	349	52	1605	1504
Tb927.10.13020	1957	338	45	180	214	73	279	102	57	16	13	10	160	145	815	151	3578	3254
Tb927.10.13030	980	193	61	143	135	33	198	36	38	22	13	6	69	33	445	84	2072	1481
Tb927.10.13040	233	85	9	19	16	7	36	49	24	15	5	5	42	46	141	69	2116	9244
Tb927.10.13060	28	2	1	5	3	0	8	3	2	0	0	0	1	1	19	6	12	19
Tb927.10.13070	560	33	5	5	12	0	51	27	14	8	5	6	38	21	262	40	1018	1948
Tb927.10.13090	288	47	5	3	7	0	24	20	17	6	3	1	33	28	257	27	1041	2148
Tb927.10.1310	1617	101	14	66	52	11	193	73	41	18	22	17	167	77	935	181	3485	4164
Tb927.10.13100	243	13	0	2	2	3	66	20	14	3	2	1	50	23	215	29	1138	1395
Tb927.10.13110	877	770	161	374	563	117	194	171	136	66	56	35	56	119	946	77	2721	1788
Tb927.10.13120	441	38	0	8	6	0	119	37	15	6	2	3	60	33	508	51	1413	1211
Tb927.10.13130	259	38	4	1	5	0	92	70	27	2	2	2	76	72	305	61	2702	3004
Tb927.10.13140	415	81	10	3	12	2	137	69	47	11	2	0	54	83	576	60	3639	1333
Tb927.10.13150	348	16	3	10	6	3	51	21	7	6	10	3	76	24	369	62	1578	2474
Tb927.10.13160	1388	89	3	7	5	0	201	94	45	6	3	2	105	84	627	72	2285	2257
Tb927.10.13170	40	2	1	5	1	0	10	12	2	2	2	1	10	5	70	12	649	1104
Tb927.10.13180	964	255	16	41	12	2	131	195	100	32	16	4	197	209	957	165	9194	10140
Tb927.10.13190	261	7	3	4	3	1	75	26	7	1	4	2	30	23	216	44	1935	1573
Tb927.10.1320	487	13	4	8	1	1	69	18	5	4	12	6	82	19	411	56	1593	1883
Tb927.10.13200	446	39	5	22	15	0	75	54	9	5	7	7	100	45	526	68	2825	3113
Tb927.10.13210	1088	68	3	16	2	0	126	83	35	2	2	1	82	67	724	69	2688	3246
Tb927.10.13220	1265	57	3	22	12	4	130	101	33	12	13	11	149	97	622	140	3462	4262
Tb927.10.13230	366	15	1	9	4	1	60	18	8	4	2	6	39	30	242	33	1443	1532
Tb927.10.13240	901	68	7	13	12	7	101	60	22	3	5	7	112	67	611	83	2116	2715
Tb927.10.13250	1460	159	16	35	28	9	90	104	45	19	20	4	126	121	726	133	4416	11157
Tb927.10.13260	552	84	8	16	8	2	46	43	16	5	5	5	53	46	280	51	2053	5846
Tb927.10.13270	1916	127	6	20	10	4	94	118	34	7	6	3	164	110	961	114	3994	6161
Tb927.10.13280	8642	1227	13	69	22	13	172	329	127	93	19	8	328	341	1921	401	9808	30640
Tb927.10.13290	1361	264	6	6	13	4	121	67	58	5	2	2	73	77	674	80	1754	2116
Tb927.10.1330	559	20	2	8	3	0	84	54	8	4	11	2	81	38	349	96	2511	2411
Tb927.10.13300	29	6	1	5	7	2	74	27	18	3	1	2	36	41	181	36	2650	2121
Tb927.10.13310	632	125	5	16	9	0	98	87	56	9	9	4	79	91	433	71	2773	2914
Tb927.10.13320	331	79	17	14	3	2	140	79	28	11	4	3	78	73	413	66	2479	1727
Tb927.10.13330	339	98	12	11	12	1	23	47	24	8	6	6	38	30	233	35	1676	5796
Tb927.10.13340	280	55	5	11	23	3	80	28	20	6	2	0	18	19	267	26	531	354
Tb927.10.13350	757	56	12	31	13	4	77	62	18	14	13	5	103	70	583	108	2574	4056
Tb927.10.13360	4117	2386	271	1239	350	54	213	671	648	499	408	191	474	753	1944	391	17489	18011
Tb927.10.13370	618	103	7	2	6	4	307	175	85	5	1	3	113	129	1056	100	2584	2083
Tb927.10.13380	1221	61	5	24	18	6	181	64	26	10	12	8	90	56	456	90	2128	2476
Tb927.10.1340	76	9	1	4	2	2	26	14	3	2	1	0	35	13	235	18	1871	2669
Tb927.10.13410	28	8	0	2	1	0	2	6	5	2	0	0	4	5	19	2	151	214
Tb927.10.13430	318	119	10	44	19	1	36	33	29	16	7	5	44	34	184	30	869	1557
Tb927.10.13440	430	42	2	20	20	4	39	29	10	6	10	4	68	37	401	61	1600	1589
Tb927.10.13450	1202	208	6	17	3	0	58	65	36	17	8	5	66	93	384	84	3286	5036
Tb927.10.13460	32	12	0	2	0	0	1	3	1	0	1	0	5	3	39	6	161	244
Tb927.10.13470	1302	68	7	32	11	5	87	38	11	8	8	5	116	51	749	95	2145	3757
Tb927.10.1350	968	206	7	23	10	7	99	146	78	37	11	4	156	113	763	102	3266	5578
Tb927.10.13500	17143	9104	967	7196	5562	466	4933	5661	5092	3379	3797	3578	2375	4248	14713	2008	54913	62087
Tb927.10.13510	900	180	15	40	31	8	267	225	118	34	28	14	180	176	1079	209	5252	4643
Tb927.10.13520	1552	156	5	28	9	2	115	127	46	14	4	5	155	125	1119	117	2500	3787
Tb927.10.13530	1699	1536	594	829	1666	768	216	166	125	75	61	80	68	131	953	91	2744	1492
Tb927.10.13540	283	35	4	30	20	6	72	17	10	4	6	3	21	13	234	35	668	849
Tb927.10.13550	1900	170	17	117	74	17	69	97	33	25	20	7	136	104	713	102	2344	4176
Tb927.10.13560	3089	594	15	16	8	6	753	487	275	35	8	3	321	360	2768	266	7277	6383
Tb927.10.13570	1475	86	12	12	13	5	400	118	39	11	7	10	176	101	1592	169	3559	3014
Tb927.10.13590	696	83	0	6	9	0	59	78	32	8	7	8	96	81	559	79	2999	6308
Tb927.10.13600	765	116	8	7	5	0	182	87	41	3	4	5	61	78	595	63	1230	1490
Tb927.10.13610	1752	274	35	121	55	15	165	113	93	48	39	18	123	117	840	96	2059	3622
Tb927.10.13620	1395	114	5	6	2	1	110	78	31	6	3	1	111	117	569	117	2387	3942
Tb927.10.13630	1767	543	18	53	19	12	178	307	179	73	39	13	284	223	1843	184	8093	9836
Tb927.10.13640	692	80	3	9	11	1	69	77	26	11	9	4	96	64	741	55	1992	2412
Tb927.10.13660	204	49	1	2	8	0	59	72	19	11	1	3	68	70	372	83	2435	4206
Tb927.10.13670	2997	2043	257	98	46	21	375	494	424	137	17	6	270	408	2545	306	7298	6238
Tb927.10.13680	1230	75	8	33	19	5	73	47	28	13	7	4	116	59	395	106	2376	4119
Tb927.10.13690	1490	390	42	285	179	45	258	145	79	58	64	48	172	120	723	126	2122	1143
Tb927.10.1370	834	105	3	13	14	5	163	97	21	10	2	2	76	65	534	75	2015	1704
Tb927.10.13710	2613	994	56	276	68	3	355	585	420	234	171	56	296	432	1825	274	6693	6704
Tb927.10.13720	1160	906	211	155	145	27	384	505	468	249	108	28	245	404	1807	248	9853	8248
Tb927.10.13730	487	135	1	5	1	1	55	107	43	6	2	2	78	84	539	69	4270	3389
Tb927.10.13740	3565	2289	313	385	81	4	494	569	511	213	88	6	300	501	2160	283	7455	9517
Tb927.10.13750	470	44	2	5	3	0	101	51	13	4	4	2	56	45	401	49	1591	1792
Tb927.10.13760	321	39	1	4	1	1	54	35	16	5	0	3	36	35	298	38	1136	1155
Tb927.10.13770	292	207	26	29	30	7	137	114	90	22	10	7	72	102	498	75	1498	1275
Tb927.10.13780	728	687	51	27	8	1	107	212	186	52	16	7	110	196	702	107	4491	4869
Tb927.10.13790	320	36	6	9	7	1	76	50	24	7	11	4	45	46	430	43	4167	4728
Tb927.10.1380	925	120	5	21	14	6	104	70	23	13	8	9	82	76	391	104	3401	4934
Tb927.10.13800	888	716	85	10	7	0	116	233	214	83	6	2	145	282	775	165	8326	8544
Tb927.10.13810	382	47	7	13	16	6	92	40	20	3	0	0	48	45	370	33	1108	665
Tb927.10.13820	1231	118	4	17	19	5	330	147	76	9	6	5	146	124	1052	125	2991	2044
Tb927.10.13830	1927	565	20	29	6	4	436	353	220	61	16	6	190	274	1463	161	3522	3716
Tb927.10.13840	793	51	4	11	13	3	183	61	28	6	6	4	110	76	642	105	2257	2250
Tb927.10.13850	1976	116	2	31	11	2	329	235	87	22	13	2	196	186	1213	165	3137	3238
Tb927.10.13860	668	112	2	6	7	2	86	81	16	1	4	0	83	72	554	50	1301	2072
Tb927.10.13870	2075	327	16	22	18	8	231	170	80	16	12	3	223	172	1334	169	4525	3993
Tb927.10.13880	1143	36	7	22	10	1	114	48	12	13	11	5	115	60	562	136	3535	4116
Tb927.10.13890	269	18	2	4	3	2	54	12	10	4	3	3	33	5	230	52	1190	1505
Tb927.10.1390	2031	1846	313	1593	1508	315	374	448	380	248	276	303	247	328	1787	193	6341	6342
Tb927.10.13900	558	21	5	14	5	3	107	25	12	2	2	1	64	25	469	39	1290	1343
Tb927.10.13910	547	99	2	4	4	3	203	123	56	5	5	3	70	91	686	81	2142	1804
Tb927.10.13920	726	298	43	57	91	25	245	141	62	18	10	10	60	110	771	66	1798	1556
Tb927.10.13930	416	103	14	11	14	1	137	49	24	3	4	1	54	36	451	46	1204	1261
Tb927.10.13950	1071	116	14	20	23	7	309	157	52	9	8	4	118	143	971	117	2366	2117
Tb927.10.13960	1332	129	4	46	18	11	275	154	85	12	11	9	181	168	1151	113	3710	3913
Tb927.10.13970	1395	184	16	29	39	4	291	130	68	16	7	2	109	100	1102	89	1631	1630
Tb927.10.13980	549	59	3	8	7	3	192	49	14	9	2	3	52	48	558	50	1771	1137
Tb927.10.13990	555	53	4	28	17	1	106	31	23	8	7	2	72	25	567	65	1546	1324
Tb927.10.14000	2424	806	60	407	62	14	170	261	259	224	195	68	269	328	1308	305	7060	8245
Tb927.10.14010	1469	423	12	33	11	3	143	248	163	28	8	3	194	220	1188	152	4350	6363
Tb927.10.14020	1171	161	18	78	78	25	183	59	22	13	7	4	84	68	594	63	1704	1681
Tb927.10.14030	3968	1951	135	235	179	71	438	374	248	34	12	5	214	325	1339	204	5902	4436
Tb927.10.14040	1960	569	32	107	58	22	239	165	104	22	18	6	129	154	765	96	4011	3787
Tb927.10.14050	17	3	1	0	3	5	35	16	16	5	7	1	7	8	103	7	211	155
Tb927.10.1410	573	81	9	9	5	2	143	83	41	12	3	3	95	79	580	86	3164	2809
Tb927.10.14110	349	54	4	1	0	0	101	45	18	2	2	1	46	34	303	31	961	818
Tb927.10.14130	51	26	4	1	1	0	22	30	15	8	4	6	29	33	167	17	920	992
Tb927.10.14140	606	458	80	60	29	6	110	298	180	151	52	16	227	230	1423	166	7336	13760
Tb927.10.14150	1995	583	17	20	9	6	307	433	278	76	10	4	277	320	2102	247	7997	7106
Tb927.10.14180	424	135	5	3	4	1	126	190	101	7	5	3	149	141	1045	83	6823	5540
Tb927.10.14190	146	7	2	6	4	3	26	24	6	4	3	1	67	21	366	65	2409	1882
Tb927.10.1420	1982	722	14	24	9	2	317	540	409	110	25	8	331	421	2369	291	12181	9819
Tb927.10.14200	478	26	2	0	2	5	95	27	10	4	1	1	62	23	412	37	1631	1749
Tb927.10.14210	592	194	26	17	15	8	168	133	85	24	8	4	95	94	545	74	3638	2070
Tb927.10.14220	281	12	1	0	3	0	74	27	10	2	9	3	53	27	326	51	2882	2176
Tb927.10.14230	1138	45	5	11	3	3	69	44	12	13	8	5	69	54	512	77	2191	5779
Tb927.10.14240	1500	441	3	10	4	4	100	204	135	22	5	5	150	212	1145	124	3786	4697
Tb927.10.14250	1354	316	14	8	9	5	330	177	124	21	7	6	153	179	1145	141	3487	2817
Tb927.10.14260	951	277	50	42	49	22	164	85	39	16	5	5	57	82	536	58	2761	1802
Tb927.10.14270	61	18	4	0	6	0	24	13	12	5	4	5	30	16	125	27	897	1420
Tb927.10.14280	529	114	4	13	8	2	108	50	36	5	2	0	56	55	565	40	980	1149
Tb927.10.14290	44	3	0	1	1	0	9	7	0	0	0	0	4	5	36	10	408	631
Tb927.10.1430	829	100	7	9	4	1	154	70	32	9	3	4	60	66	544	66	1853	1956
Tb927.10.14300	351	38	4	12	12	0	27	34	17	6	1	3	36	27	225	46	1754	4398
Tb927.10.14310	1447	157	5	12	8	2	151	154	54	6	4	0	143	122	1214	95	2091	2562
Tb927.10.14320	944	88	4	22	13	1	81	78	31	8	12	5	114	66	574	148	3855	6615
Tb927.10.14330	1109	193	2	8	2	1	93	204	70	26	4	2	196	217	1085	187	10555	12944
Tb927.10.14340	879	81	7	12	7	3	83	89	32	15	6	4	170	101	633	113	5467	9045
Tb927.10.14350	753	333	58	37	50	15	115	58	29	6	2	2	31	47	491	27	449	460
Tb927.10.14360	1373	207	0	6	3	2	157	149	60	4	5	2	96	108	892	73	1891	2192
Tb927.10.14370	621	56	1	11	10	2	74	39	9	3	2	0	28	39	342	24	603	684
Tb927.10.14380	1060	85	3	31	9	2	107	134	36	13	10	5	174	111	883	156	5602	6882
Tb927.10.14390	2122	874	58	24	18	5	344	355	290	61	8	9	213	326	2016	197	7491	6849
Tb927.10.1440	610	263	6	4	4	0	166	134	102	22	3	2	96	102	700	69	3955	2895
Tb927.10.14400	1247	63	4	20	13	3	103	69	18	20	8	6	120	75	652	126	4443	5858
Tb927.10.14410	726	32	3	12	6	2	64	43	15	13	7	4	98	40	528	86	1961	4761
Tb927.10.14420	713	59	3	10	7	0	47	53	28	7	14	3	81	48	419	83	2188	8436
Tb927.10.14430	2077	379	10	42	14	4	174	212	121	27	12	7	230	229	1250	262	5213	7568
Tb927.10.14440	533	44	1	9	5	1	198	52	29	3	2	1	79	51	627	74	1783	1613
Tb927.10.14450	219	25	2	6	6	1	59	11	10	4	6	0	20	11	72	15	376	803
Tb927.10.14460	1264	156	11	46	19	5	123	103	37	13	6	6	127	73	895	122	3858	4692
Tb927.10.14470	2662	172	4	13	4	4	122	196	65	28	9	16	281	256	1129	214	6812	11885
Tb927.10.14480	778	68	3	10	11	2	69	71	22	5	5	6	122	71	518	112	2473	4250
Tb927.10.14490	1701	913	44	44	20	4	364	475	357	118	26	7	287	416	2408	244	8934	9047
Tb927.10.14500	1899	752	58	58	13	3	134	323	163	92	30	3	211	238	1498	173	4289	6331
Tb927.10.14510	1934	341	5	11	3	0	154	172	111	17	3	9	217	205	1071	237	8027	7759
Tb927.10.14520	1484	195	5	6	0	2	224	169	59	7	2	2	158	142	1296	180	3317	3564
Tb927.10.14530	1161	272	14	7	5	0	179	266	113	16	9	6	183	222	1623	158	4822	5553
Tb927.10.14550	440	1057	504	75	50	43	170	469	418	322	63	20	271	478	877	376	9596	10588
Tb927.10.14560	1975	195	16	32	16	1	172	160	60	16	10	9	188	168	1139	122	4412	5480
Tb927.10.14570	1300	250	38	72	28	10	192	120	65	28	24	8	149	114	892	138	4281	3555
Tb927.10.14590	483	86	14	33	22	5	97	52	8	11	7	3	65	40	454	55	1227	1113
Tb927.10.1460	855	59	15	11	7	6	154	52	35	18	6	11	140	71	747	107	4572	3219
Tb927.10.14610	712	137	9	38	6	4	93	128	52	26	18	10	130	129	653	154	7595	7665
Tb927.10.14640	567	78	12	14	17	1	222	44	26	12	5	4	90	42	532	70	1630	1036
Tb927.10.14650	1017	261	26	23	23	7	304	148	93	18	6	3	102	135	820	90	2739	1583
Tb927.10.14660	976	141	11	27	24	4	225	102	49	20	13	4	126	79	776	91	2222	2645
Tb927.10.14680	904	203	11	15	9	4	150	141	46	7	9	2	87	102	964	79	3190	2943
Tb927.10.14690	108	21	3	6	2	4	65	12	12	1	2	0	28	11	175	22	1948	1507
Tb927.10.1470	3832	1612	164	57	15	4	514	450	292	70	17	2	244	336	1739	193	6566	7236
Tb927.10.14700	1630	1064	160	77	37	9	261	427	314	134	27	7	264	330	2355	222	10331	11539
Tb927.10.14710	45214	33185	15412	35117	64072	10991	13716	13515	13192	7467	8165	7113	5975	10309	54717	4645	88080	79240
Tb927.10.14720	1388	190	22	42	40	3	289	127	59	16	23	8	155	142	1321	164	5207	2891
Tb927.10.14730	903	157	7	14	9	25	192	241	109	34	11	8	186	173	1317	164	6461	5943
Tb927.10.14740	1268	189	17	43	23	3	483	211	101	27	16	13	227	188	1157	222	8205	6780
Tb927.10.14750	4422	3063	987	1092	848	176	660	1042	769	506	246	101	569	743	3444	584	17252	10740
Tb927.10.14760	1000	323	12	49	21	7	304	196	163	46	12	5	117	149	1017	111	4986	4789
Tb927.10.14770	1949	344	19	41	12	7	141	197	78	20	17	0	175	149	1316	137	3733	5744
Tb927.10.14780	1129	362	5	8	4	0	163	227	140	4	3	5	141	202	743	151	3610	3885
Tb927.10.14790	5605	1998	99	377	70	14	543	990	849	424	216	16	464	877	2693	412	16616	16872
Tb927.10.14800	491	58	7	7	12	1	80	15	14	9	7	3	42	34	325	38	1105	1435
Tb927.10.14810	2183	1642	341	635	386	67	642	607	632	339	194	101	273	509	1713	297	8748	7040
Tb927.10.14840	19224	12657	2645	8140	6407	747	4542	5308	5137	2832	2866	1147	2675	4556	13538	2185	75465	68614
Tb927.10.14860	220	175	27	62	68	8	44	111	48	30	12	9	86	120	516	64	4931	4773
Tb927.10.14870	4328	1138	53	156	165	65	625	424	247	44	23	18	323	438	2804	308	6660	6340
Tb927.10.14880	595	87	12	43	36	11	59	41	30	8	9	7	63	41	279	66	2278	2851
Tb927.10.14890	1079	282	12	17	10	2	122	152	73	32	12	9	173	132	921	135	4393	7560
Tb927.10.1490	1077	996	66	30	21	7	158	367	210	96	21	15	280	353	773	313	8298	17391
Tb927.10.14900	178	28	2	7	7	1	27	30	10	6	5	7	34	11	108	13	651	1622
Tb927.10.14910	976	39	7	18	8	4	98	38	11	3	3	4	67	41	617	60	1767	1727
Tb927.10.14920	432	67	4	9	3	2	37	36	16	8	3	9	46	25	130	42	1612	5606
Tb927.10.14930	764	807	203	76	37	10	291	277	296	104	25	10	165	319	1065	184	4162	3984
Tb927.10.14940	35	31	10	0	2	0	45	29	37	13	2	1	28	31	277	11	940	335
Tb927.10.14950	2587	1254	32	29	25	4	386	495	332	49	11	12	327	410	2606	304	5699	5515
Tb927.10.14980	914	336	5	11	7	3	67	165	68	23	3	2	155	163	854	158	4743	5903
Tb927.10.14990	2159	180	2	16	14	5	242	197	103	9	6	3	238	221	1097	232	5955	7094
Tb927.10.150	126	17	2	27	13	5	29	16	14	3	1	3	20	17	125	9	724	469
Tb927.10.1500	6185	1949	71	57	16	12	467	1015	768	457	79	9	629	1005	3602	570	12816	16915
Tb927.10.15000	875	61	1	13	6	1	110	96	40	9	5	3	155	97	982	98	3782	3937
Tb927.10.15010	1175	53	1	25	13	5	174	88	22	4	4	3	111	128	943	104	3293	2823
Tb927.10.15020	1003	72	8	24	6	3	103	65	30	7	5	3	101	65	426	100	2110	3071
Tb927.10.15040	139	25	4	5	4	1	28	21	10	9	3	2	26	23	154	16	713	992
Tb927.10.15070	15	4	0	0	1	1	3	1	1	0	0	0	3	2	12	4	126	163
Tb927.10.15080	877	102	10	26	19	5	67	94	36	26	19	19	123	84	470	92	2404	5792
Tb927.10.1510	1592	600	5	43	17	8	78	214	82	53	24	11	172	191	742	216	5755	30182
Tb927.10.15130	462	84	2	11	3	0	79	27	18	4	2	2	34	26	379	24	1275	1302
Tb927.10.15140	890	453	45	20	13	4	250	193	148	37	6	5	89	140	1120	70	2366	2379
Tb927.10.15150	1013	366	62	40	64	8	233	165	98	19	8	7	108	119	974	66	2491	1593
Tb927.10.15160	467	99	10	21	15	4	77	50	19	15	13	8	52	45	263	61	2632	2854
Tb927.10.15170	2209	308	4	16	7	9	137	229	68	16	5	2	189	216	1442	137	4234	6227
Tb927.10.15180	3495	2254	362	1224	574	48	716	1268	1127	688	598	129	639	994	5334	592	21387	17827
Tb927.10.15190	487	40	5	9	6	1	33	29	16	6	4	1	55	40	445	38	1832	2583
Tb927.10.1520	343	11	1	1	2	0	103	19	6	4	2	7	62	16	562	64	1787	1309
Tb927.10.15200	161	12	0	0	1	0	26	18	6	1	0	0	25	17	131	26	762	1022
Tb927.10.15210	550	27	1	10	5	0	90	45	9	6	2	1	62	47	425	39	1672	1350
Tb927.10.15220	1269	727	154	145	88	20	488	322	265	108	62	8	169	217	2072	136	4992	3660
Tb927.10.15230	878	188	15	32	25	6	263	186	86	23	11	9	105	128	919	120	3846	2687
Tb927.10.15240	1510	101	4	31	13	3	105	87	33	7	9	3	118	82	735	98	2741	6256
Tb927.10.15250	2693	910	29	144	29	3	244	407	289	162	73	14	215	316	1856	182	7861	9705
Tb927.10.15260	195	29	5	6	0	0	29	29	11	5	3	1	41	35	148	40	1249	2420
Tb927.10.15270	581	136	16	2	2	1	93	124	57	12	7	3	86	100	612	75	2962	3033
Tb927.10.15280	1675	72	2	24	7	2	116	67	31	15	11	5	156	83	720	138	3112	4683
Tb927.10.15290	1977	157	4	16	9	5	70	87	37	13	14	8	80	111	471	124	3819	10369
Tb927.10.1530	315	50	10	19	16	3	62	30	19	11	6	5	44	26	349	38	1767	2544
Tb927.10.15300	1580	137	3	9	3	2	91	94	34	10	5	3	141	97	793	109	2606	5119
Tb927.10.15310	318	226	33	18	7	6	72	106	111	34	7	2	121	136	440	97	3057	3397
Tb927.10.15320	581	455	89	21	17	2	161	119	119	42	7	1	65	104	592	79	2424	1391
Tb927.10.15330	2001	789	49	33	5	5	273	269	212	35	7	0	187	268	1172	186	4394	4219
Tb927.10.15350	420	535	245	196	228	42	148	132	152	63	35	12	62	109	479	52	1252	1516
Tb927.10.15370	1164	156	8	12	8	3	116	111	36	4	6	1	82	83	637	77	1735	2190
Tb927.10.15380	2070	382	6	35	9	2	239	204	110	14	8	1	132	139	1267	117	2392	2579
Tb927.10.15390	1260	132	7	17	6	2	80	94	28	10	13	7	111	103	577	97	2314	4838
Tb927.10.1540	212	91	5	4	1	0	48	42	32	14	1	6	53	67	316	39	3099	4899
Tb927.10.15400	886	118	2	13	16	2	51	96	42	22	18	9	126	137	358	108	4772	8524
Tb927.10.15410	5108	3473	668	3040	2111	311	646	1658	1353	1161	1036	1167	1021	1520	4573	690	32102	56243
Tb927.10.15420	1142	346	16	22	14	3	163	166	67	19	3	2	126	126	780	103	2388	2829
Tb927.10.15430	1122	103	3	21	8	4	238	110	33	12	5	5	146	131	790	117	3417	2793
Tb927.10.15440	236	25	1	10	2	2	33	23	7	6	2	2	21	23	197	17	946	1109
Tb927.10.15450	603	21	7	5	9	3	77	27	11	9	5	3	82	38	438	48	1233	1409
Tb927.10.15460	189	18	5	2	5	1	24	10	4	1	1	0	26	10	176	16	973	1129
Tb927.10.15470	987	77	3	3	19	0	105	87	22	4	5	5	100	75	566	88	2572	3339
Tb927.10.15480	1531	338	11	28	29	7	189	143	85	13	10	2	138	154	903	134	3168	3554
Tb927.10.15490	285	166	11	4	6	2	92	106	69	20	7	6	79	110	576	79	2952	2856
Tb927.10.1550	2747	374	12	20	17	7	253	329	131	11	9	5	235	289	2042	223	4419	4483
Tb927.10.15500	427	31	2	8	5	2	59	22	11	3	4	0	28	20	293	19	871	914
Tb927.10.15510	620	106	6	14	5	3	159	70	32	8	3	0	62	58	548	51	1769	1224
Tb927.10.15520	2578	663	27	19	8	0	243	308	164	32	14	4	265	253	1747	196	4862	5387
Tb927.10.15530	3537	832	22	37	9	4	163	460	226	101	13	11	290	375	1680	229	6248	8554
Tb927.10.15540	2317	132	3	22	8	2	124	133	43	12	4	5	172	157	958	119	2160	3841
Tb927.10.15550	926	60	3	14	7	1	36	44	18	7	1	4	68	48	402	63	2632	5757
Tb927.10.15570	366	16	0	3	0	0	28	17	2	4	4	5	42	20	217	42	1359	2173
Tb927.10.15580	260	19	0	0	2	0	41	15	1	0	1	0	14	21	197	17	505	595
Tb927.10.15590	510	176	12	7	6	2	97	46	52	12	2	1	38	54	515	38	1789	1238
Tb927.10.1560	690	451	52	33	19	4	121	250	132	65	14	6	176	210	1166	255	15705	13083
Tb927.10.15600	263	26	5	8	6	3	40	12	10	3	3	3	20	16	232	26	548	800
Tb927.10.15610	191	35	0	3	0	2	35	23	24	8	7	4	64	34	218	46	1412	1680
Tb927.10.15640	866	63	0	10	6	0	76	56	15	5	1	3	105	62	779	111	2380	3498
Tb927.10.15650	179	9	0	1	4	0	29	18	5	4	2	6	31	17	251	15	1934	2577
Tb927.10.15660	670	115	1	10	3	0	54	61	25	12	10	2	100	67	452	65	2065	3112
Tb927.10.15670	1018	80	5	7	29	1	110	51	29	9	6	4	96	68	694	95	2992	3330
Tb927.10.15690	390	31	3	3	3	0	135	21	6	0	0	1	50	27	533	33	1106	864
Tb927.10.15710	589	117	8	12	5	3	85	94	40	10	2	0	107	77	743	91	3114	2742
Tb927.10.15720	570	115	2	5	3	0	59	82	49	6	4	0	92	81	672	75	3905	3994
Tb927.10.15730	711	79	5	27	26	1	40	70	29	13	26	11	70	39	382	64	2151	12214
Tb927.10.15740	688	39	12	23	31	3	114	22	10	6	6	6	71	26	460	60	2439	1901
Tb927.10.15760	4924	5231	1388	3815	2754	478	1631	1937	2199	1414	1331	1025	802	1617	5259	689	22903	28651
Tb927.10.15770	43	5	0	3	0	4	12	9	7	3	1	1	23	12	159	29	864	1726
Tb927.10.15780	692	41	0	12	5	2	76	39	18	6	6	10	77	35	683	74	2116	3045
Tb927.10.15790	953	577	97	257	250	78	228	171	141	57	58	23	79	149	833	93	2825	2246
Tb927.10.1580	500	51	9	5	10	2	105	62	31	2	4	2	48	68	295	50	1700	1176
Tb927.10.15800	746	28	1	4	9	2	182	38	11	3	4	1	80	45	716	82	1658	1358
Tb927.10.15810	787	197	19	35	16	9	197	83	46	5	6	1	87	65	761	60	1581	1266
Tb927.10.15820	895	39	2	8	9	3	187	48	22	5	3	3	80	36	648	61	1304	1238
Tb927.10.15830	779	144	10	13	16	6	129	152	72	4	2	6	84	117	856	106	1654	1669
Tb927.10.15840	488	31	3	5	10	1	45	35	15	8	2	2	63	23	265	43	2525	3813
Tb927.10.15850	1107	83	3	14	6	4	50	51	16	5	1	0	74	44	525	62	1560	2435
Tb927.10.15860	211	22	2	10	4	3	63	22	8	3	5	3	38	20	272	28	931	741
Tb927.10.15870	418	34	2	12	14	0	192	37	7	1	1	6	57	39	677	57	1341	986
Tb927.10.15880	326	31	2	11	9	0	45	23	11	4	3	6	29	18	227	30	1097	1740
Tb927.10.15890	276	34	1	3	3	0	56	24	15	3	2	2	34	21	250	33	1025	1315
Tb927.10.1590	699	1056	686	744	872	464	382	715	633	467	533	431	346	607	1084	305	8038	11363
Tb927.10.15910	478	32	0	1	11	0	116	18	9	10	2	4	52	22	299	49	1272	1400
Tb927.10.15930	360	31	0	2	6	1	53	22	8	2	2	3	52	16	262	47	1206	1195
Tb927.10.15940	873	78	1	6	7	0	199	140	46	5	3	1	87	85	627	92	1768	2520
Tb927.10.15950	363	22	5	12	12	2	97	16	11	7	2	3	38	22	297	35	1043	1005
Tb927.10.15960	466	106	12	3	11	1	145	68	59	9	7	0	68	75	447	57	1742	1808
Tb927.10.15970	399	11	4	1	3	0	24	17	5	0	5	3	22	25	170	26	800	1907
Tb927.10.15980	59	1	0	1	1	0	7	6	2	1	2	0	4	7	27	5	222	469
Tb927.10.160	820	167	19	89	122	40	156	79	34	9	7	5	81	71	583	66	1684	1492
Tb927.10.1600	538	27	9	35	41	10	177	26	17	13	10	3	58	15	463	60	1260	937
Tb927.10.16010	11	0	0	0	0	0	7	3	3	0	1	2	4	5	12	3	25	114
Tb927.10.16020	252	60	13	83	61	18	48	14	9	10	7	11	27	19	106	24	824	820
Tb927.10.16030	301	75	8	50	77	26	58	33	19	15	9	5	35	41	195	37	908	922
Tb927.10.16040	1137	113	19	73	87	17	184	83	43	24	20	10	80	74	537	92	2273	2257
Tb927.10.16050	657	109	11	17	23	6	184	86	36	9	6	3	56	65	520	71	1408	1257
Tb927.10.16060	541	374	82	31	42	6	156	104	108	34	13	3	57	88	423	58	1337	1547
Tb927.10.16070	81	88	24	17	23	2	65	73	51	15	18	2	41	41	158	40	1276	1778
Tb927.10.16080	1882	1095	143	234	99	5	490	295	279	136	67	7	140	266	1536	141	3110	2865
Tb927.10.16090	436	75	3	19	10	5	72	65	25	13	10	8	102	52	591	96	2488	4262
Tb927.10.1610	532	214	46	71	25	5	114	69	64	38	7	1	64	72	553	56	2460	1663
Tb927.10.16100	3133	2251	445	1851	1899	266	871	1163	1034	742	774	636	553	883	3645	553	16150	14015
Tb927.10.16110	1569	137	4	17	16	4	257	218	88	13	3	6	212	193	1203	177	3639	3485
Tb927.10.16120	1812	1420	314	616	241	49	239	498	424	333	254	81	264	430	1658	300	16874	13546
Tb927.10.16140	291	48	0	2	2	2	39	25	10	4	5	2	22	19	265	31	802	1695
Tb927.10.16150	2152	224	19	35	27	0	273	222	88	28	8	12	212	223	1524	214	4322	4835
Tb927.10.16160	891	64	9	15	10	6	239	54	31	5	3	7	85	54	500	73	1185	1093
Tb927.10.16170	657	65	2	9	7	1	72	54	15	4	3	3	68	39	402	57	1230	1349
Tb927.10.16180	601	19	3	4	8	2	62	22	12	1	2	2	47	30	292	54	1237	1401
Tb927.10.1620	811	73	4	25	14	7	70	53	25	8	5	6	82	55	584	48	2210	4147
Tb927.10.1630	4128	1430	24	149	132	48	594	445	320	43	11	12	329	404	2320	258	6693	6126
Tb927.10.1650	169	37	8	23	33	10	19	4	8	4	2	1	15	3	105	11	145	254
Tb927.10.1660	695	132	7	32	12	6	198	118	54	6	6	3	94	100	522	89	1953	1674
Tb927.10.1670	16	10	1	8	3	1	14	7	7	2	0	0	6	8	43	6	63	65
Tb927.10.1680	510	78	32	65	79	8	96	19	17	11	6	3	50	14	391	56	1281	878
Tb927.10.1690	1040	85	41	60	68	15	226	109	45	4	6	5	88	83	942	92	1955	1272
Tb927.10.170	3545	1782	123	103	61	21	608	580	439	85	21	8	303	499	2467	252	6398	7282
Tb927.10.1700	846	154	9	48	31	9	105	58	28	15	5	4	60	66	448	58	1633	1842
Tb927.10.1710	885	135	12	28	24	3	150	79	42	16	8	6	96	51	569	85	2476	2555
Tb927.10.1720	1938	216	8	32	26	4	267	230	84	17	7	6	250	233	1725	214	4823	4016
Tb927.10.1730	1591	80	5	23	27	2	440	113	19	9	6	3	163	103	1080	153	2470	1878
Tb927.10.1740	661	45	3	11	14	2	257	48	23	8	5	6	113	67	792	102	1954	1728
Tb927.10.1750	277	27	2	4	10	0	121	67	21	3	3	2	76	44	650	74	1263	1286
Tb927.10.1760	128	41	17	12	14	1	77	28	18	10	6	3	23	17	199	15	250	295
Tb927.10.1770	81	5	3	2	1	0	18	8	7	1	0	2	13	10	95	9	197	658
Tb927.10.1780	11	1	0	0	3	0	3	4	2	0	0	1	2	0	15	0	33	46
Tb927.10.180	4524	4017	950	1441	534	64	943	864	719	335	272	70	349	675	3356	350	10516	9116
Tb927.10.1800	822	65	26	75	62	11	120	26	18	4	1	1	56	38	410	48	1105	1037
Tb927.10.1810	726	360	13	43	46	22	187	113	74	7	4	0	64	76	890	63	963	698
Tb927.10.1820	121	16	6	17	15	8	19	9	2	2	2	0	15	7	119	9	806	779
Tb927.10.1830	392	35	4	22	27	6	129	56	9	6	4	8	48	44	481	48	1707	1230
Tb927.10.1840	1065	77	16	44	25	11	130	28	20	7	7	9	80	45	458	66	1121	1499
Tb927.10.1850	917	44	5	32	22	8	151	42	16	7	6	3	89	49	537	76	2358	2110
Tb927.10.1860	1205	56	8	30	54	4	359	74	26	8	8	4	152	81	969	152	2818	2494
Tb927.10.1870	723	174	11	17	24	14	261	89	31	4	6	4	46	66	757	64	1458	1033
Tb927.10.1880	580	98	3	11	5	3	210	75	49	11	3	8	67	68	608	75	1415	1280
Tb927.10.1890	435	46	4	8	5	0	48	62	23	15	9	9	68	59	296	91	4906	10544
Tb927.10.1900	912	92	4	28	14	3	71	36	30	15	11	4	68	50	572	77	1671	3457
Tb927.10.1910	622	54	2	11	9	6	64	52	24	3	9	5	64	49	380	107	2818	7639
Tb927.10.1930	1547	105	6	18	12	6	203	121	43	7	7	6	171	136	826	115	4127	4399
Tb927.10.1940	306	15	0	4	7	0	68	26	9	4	2	1	27	23	291	35	1303	1068
Tb927.10.1950	819	40	2	4	5	2	71	35	14	5	2	3	90	58	484	58	1951	3102
Tb927.10.1960	1064	96	3	7	10	0	252	164	80	7	2	5	184	176	824	114	5380	6121
Tb927.10.1970	1305	213	2	15	6	7	111	143	56	18	5	7	178	169	642	151	6728	9917
Tb927.10.1980	1183	36	4	9	6	2	170	67	31	8	7	0	150	68	889	123	2892	3346
Tb927.10.1990	4362	262	9	20	15	1	306	272	94	18	12	16	449	282	1756	306	9470	15181
Tb927.10.200	2647	2302	781	1242	1475	272	714	528	568	242	229	54	244	405	2565	223	3947	3026
Tb927.10.2000	1645	64	6	5	7	4	251	69	19	6	3	2	98	74	592	79	2983	2620
Tb927.10.2020	24780	15541	1770	12874	5172	549	1865	3711	3285	2343	3001	2325	2009	3535	10972	1590	39153	7499
Tb927.10.2030	1114	74	9	23	22	3	250	73	32	9	7	8	113	63	641	104	2780	2480
Tb927.10.2040	1091	50	1	7	12	6	54	60	16	13	5	10	102	45	686	102	2876	4440
Tb927.10.2050	1170	89	8	8	29	8	212	75	22	6	5	6	95	61	711	107	2145	1964
Tb927.10.2060	782	51	3	7	5	2	75	38	14	8	5	4	103	45	476	90	3636	4546
Tb927.10.2070	657	106	3	7	9	5	150	68	27	6	8	2	43	47	630	31	939	944
Tb927.10.2080	333	187	16	38	20	2	108	70	52	15	8	6	37	52	303	32	1529	1535
Tb927.10.210	763	169	21	10	13	5	166	114	51	17	7	3	99	127	631	83	3398	2728
Tb927.10.2110	216949	106957	13773	72450	33922	2896	19284	46964	35562	23170	22538	5796	23589	33661	164166	16835	347324	374176
Tb927.10.2120	204	50	5	8	16	2	67	17	9	5	1	1	30	9	253	23	837	553
Tb927.10.2130	491	69	7	6	12	5	42	35	21	10	7	4	88	38	425	63	2153	2837
Tb927.10.2150	392	66	2	1	6	0	91	38	9	1	5	0	35	26	313	34	976	860
Tb927.10.2160	730	271	16	31	6	4	195	201	127	18	8	0	64	164	670	96	3367	2970
Tb927.10.2170	154	73	3	9	2	0	47	12	13	5	0	0	14	23	109	13	243	331
Tb927.10.2180	834	79	5	10	7	2	107	48	20	11	9	4	76	44	519	70	1861	1567
Tb927.10.2190	644	835	146	149	95	9	380	326	333	161	90	13	149	301	2495	149	6496	8555
Tb927.10.2200	562	53	5	3	2	4	138	56	35	11	4	0	73	62	471	76	2099	1810
Tb927.10.2210	410	119	10	3	8	0	70	73	40	11	7	5	98	115	542	57	2875	3761
Tb927.10.2220	329	72	10	13	7	5	22	28	26	11	9	2	39	47	166	28	862	1950
Tb927.10.2230	356	46	6	5	8	0	53	36	23	5	5	3	53	34	419	45	2441	2015
Tb927.10.2240	1147	848	56	99	35	2	133	539	226	179	84	35	363	327	2281	276	14988	18761
Tb927.10.2250	103	69	5	1	2	0	30	27	29	20	3	0	28	27	189	26	1120	1332
Tb927.10.2260	1410	103	7	7	6	3	73	114	34	11	6	6	147	110	1030	115	2552	4509
Tb927.10.2270	429	63	1	9	6	0	60	86	30	10	14	8	112	94	454	119	5048	5256
Tb927.10.2280	271	45	5	3	5	2	67	23	21	9	9	6	29	28	165	27	983	1426
Tb927.10.2290	1045	96	0	6	3	0	118	173	52	10	2	0	174	144	1106	141	6127	5340
Tb927.10.230	2273	777	23	64	48	8	719	500	334	54	28	7	278	395	1759	226	5851	5618
Tb927.10.2300	267	13	0	5	2	0	52	7	6	0	1	2	27	5	207	21	567	687
Tb927.10.2310	709	161	7	9	7	1	284	145	61	12	5	5	144	135	1003	98	3283	3399
Tb927.10.2320	1188	81	14	24	19	6	226	103	37	15	3	6	119	112	1029	122	2314	1901
Tb927.10.2330	138	39	7	4	2	2	36	29	10	3	2	1	28	20	119	20	1214	1442
Tb927.10.2340	117	59	12	4	2	6	36	18	4	1	0	0	16	19	226	9	413	508
Tb927.10.2350	1972	1494	161	748	274	27	336	425	389	235	185	80	219	362	1338	205	4896	4959
Tb927.10.2360	468	436	36	187	76	14	77	137	97	55	36	22	51	109	451	71	3462	1872
Tb927.10.2370	722	700	147	224	84	7	253	559	424	297	161	19	276	345	1734	259	13075	11982
Tb927.10.2380	1544	116	2	20	3	4	134	170	49	14	6	9	210	135	1390	176	5193	6932
Tb927.10.2390	84	8	2	0	4	0	37	13	3	4	2	1	16	4	94	10	471	626
Tb927.10.240	1148	110	8	16	11	2	196	135	74	16	13	3	124	127	1001	116	3801	3209
Tb927.10.2400	45	3	0	0	2	0	3	0	1	1	0	0	5	0	21	5	26	32
Tb927.10.2410	362	11	0	8	2	0	26	15	6	4	2	1	41	9	160	23	675	519
Tb927.10.2430	704	134	14	53	35	9	49	64	41	11	8	6	37	42	241	37	717	1123
Tb927.10.2440	475	180	59	82	103	32	73	36	18	13	4	0	20	31	307	22	623	593
Tb927.10.2450	56	19	2	4	1	0	27	9	3	4	4	0	8	7	29	7	65	26
Tb927.10.2460	684	169	53	124	174	32	111	45	28	9	16	8	82	51	443	62	2258	887
Tb927.10.2470	1057	414	25	68	49	15	172	128	74	18	6	9	114	114	844	80	2296	1008
Tb927.10.2480	360	44	5	24	11	3	27	22	12	2	1	3	49	27	300	33	1414	1353
Tb927.10.2490	457	256	29	3	9	2	66	148	80	33	8	2	106	119	800	124	3947	2739
Tb927.10.250	181	46	1	13	5	2	45	53	17	8	12	4	50	33	255	34	1792	2840
Tb927.10.2500	407	57	16	11	19	2	62	23	21	10	5	1	38	21	229	37	709	439
Tb927.10.2510	1601	79	9	26	10	2	337	89	43	8	9	4	137	96	1075	123	2592	1126
Tb927.10.2520	615	49	4	5	6	2	42	25	16	5	4	4	81	29	392	35	1454	1187
Tb927.10.2530	1987	1703	344	82	27	10	421	412	429	146	19	5	237	384	1702	232	5461	2168
Tb927.10.2540	446	30	3	21	26	7	152	27	16	5	8	9	57	32	441	52	906	421
Tb927.10.2550	955	47	7	37	17	4	161	34	24	11	5	4	62	32	528	52	952	545
Tb927.10.2560	6824	5692	1700	4858	6369	1231	1468	1259	1250	675	958	733	591	1026	5223	540	17875	3435
Tb927.10.2570	2132	290	12	43	14	1	212	148	91	44	44	6	166	160	879	150	4078	1332
Tb927.10.2580	1356	184	14	56	24	3	301	124	46	19	9	9	136	118	920	101	3585	1203
Tb927.10.2590	973	96	4	27	12	7	75	52	28	17	12	3	54	54	315	50	1304	1083
Tb927.10.260	191	16	2	8	3	0	61	14	6	2	0	2	25	17	157	12	863	453
Tb927.10.2600	694	51	5	18	6	4	52	23	20	7	10	1	45	24	195	27	877	1022
Tb927.10.2610	333	23	7	10	4	0	48	28	17	10	10	2	53	25	198	37	971	940
Tb927.10.2620	2398	1687	277	239	142	13	635	542	349	121	69	20	194	373	2412	260	6305	2301
Tb927.10.2630	939	35	7	9	3	2	124	26	9	11	5	0	59	31	471	54	974	547
Tb927.10.2640	1980	187	1	5	2	0	90	278	100	17	7	3	214	256	1582	197	6094	4017
Tb927.10.2650	2817	258	11	33	16	11	151	198	89	21	12	10	224	184	986	185	3921	4090
Tb927.10.2660	249	109	11	12	8	1	67	47	32	2	4	2	50	39	562	24	901	756
Tb927.10.2670	567	134	14	13	4	3	109	71	36	6	5	1	44	56	401	58	1130	671
Tb927.10.2680	2298	222	3	15	20	7	280	211	96	8	8	4	180	209	1113	170	3934	2927
Tb927.10.2690	931	80	0	27	10	6	107	34	17	6	6	7	55	26	560	46	1648	1249
Tb927.10.2700	503	102	5	5	3	2	66	107	47	9	7	2	146	98	797	115	5478	4840
Tb927.10.2710	13	11	0	1	0	0	1	8	2	0	0	0	5	2	71	8	387	300
Tb927.10.2720	842	33	6	4	3	0	124	60	17	7	2	4	77	59	566	75	2857	2030
Tb927.10.2730	2891	1791	196	24	11	6	323	498	387	103	9	6	266	399	1798	223	6988	6237
Tb927.10.2750	1198	202	8	12	17	3	192	80	31	19	6	2	125	89	988	109	2775	2954
Tb927.10.2760	1880	159	4	21	18	2	199	158	64	6	5	5	120	136	867	112	3217	4166
Tb927.10.2770	473	373	33	71	27	6	90	286	148	95	54	13	156	158	763	145	6628	8589
Tb927.10.2780	2383	157	3	17	5	3	108	91	41	11	11	8	130	90	810	129	3858	8608
Tb927.10.2790	1474	83	16	43	31	13	122	59	32	14	14	8	137	60	755	137	3679	3850
Tb927.10.280	3799	4120	1975	2167	2379	372	1419	970	1010	559	433	188	481	827	3436	419	9895	7289
Tb927.10.2800	834	222	13	14	14	2	167	91	33	10	3	3	71	80	402	56	2197	1472
Tb927.10.2810	1692	572	44	38	14	3	316	330	243	69	21	4	161	259	1218	148	4159	4434
Tb927.10.2820	347	74	18	34	26	5	75	30	27	14	14	6	35	30	129	26	541	1213
Tb927.10.2830	369	118	24	18	24	2	85	37	25	8	3	5	28	38	325	32	486	507
Tb927.10.2850	122	29	7	6	9	2	15	12	9	3	8	1	31	7	101	16	565	945
Tb927.10.2860	1582	69	2	36	40	5	198	102	49	18	11	6	177	123	1062	165	3530	4205
Tb927.10.2870	712	29	2	10	8	1	77	37	22	11	1	3	66	28	399	83	2077	2992
Tb927.10.2880	3318	582	15	62	18	3	109	229	116	69	45	32	208	273	974	249	7190	26085
Tb927.10.2890	26617	26058	7906	20888	29645	5982	6897	7931	8626	5094	4816	3520	3731	6222	37237	3144	96380	96256
Tb927.10.290	1391	446	8	13	3	0	247	233	154	22	2	1	159	202	1227	124	3019	2838
Tb927.10.2900	2527	933	26	36	4	2	149	305	256	115	18	7	310	420	919	264	6658	11203
Tb927.10.2910	241	52	12	9	2	0	52	63	28	8	6	3	70	63	342	60	3620	3459
Tb927.10.2920	620	64	4	17	7	0	30	37	11	7	8	3	50	34	401	34	956	3227
Tb927.10.2930	335	104	10	3	1	0	48	121	42	15	7	7	111	101	460	105	6032	6213
Tb927.10.2940	677	50	13	14	13	3	162	47	23	10	2	0	66	47	547	67	2489	1864
Tb927.10.2950	867	104	0	13	1	6	77	73	28	15	10	7	116	88	487	71	3612	11143
Tb927.10.2960	792	51	1	9	13	1	124	88	37	14	4	7	137	107	869	130	3569	4363
Tb927.10.2970	773	707	185	597	920	330	274	181	207	112	167	180	107	205	673	93	2917	2875
Tb927.10.2990	3627	129	11	37	29	9	332	159	52	12	19	20	399	189	2064	297	10543	12123
Tb927.10.300	457	47	1	6	2	5	51	11	4	1	1	0	17	15	130	18	317	446
Tb927.10.3000	1006	51	13	19	11	1	84	69	22	11	7	9	123	41	996	127	6855	9309
Tb927.10.3010	896	72	7	20	15	7	99	81	29	17	5	16	142	53	797	110	8208	15562
Tb927.10.3020	1599	55	10	17	16	3	176	72	30	12	13	7	200	89	1089	186	5812	6392
Tb927.10.3030	2673	83	8	21	31	6	953	259	50	12	12	9	358	248	3142	305	9314	6256
Tb927.10.3040	1037	978	255	309	175	35	331	198	193	107	68	8	95	143	1086	112	2829	2122
Tb927.10.3070	630	109	8	9	7	2	174	89	51	7	1	4	74	85	635	80	1625	1353
Tb927.10.3080	1004	73	11	42	73	22	290	88	30	8	5	3	118	83	860	92	2750	1874
Tb927.10.3090	597	38	7	26	5	10	86	37	15	12	7	4	65	29	284	54	1369	1920
Tb927.10.310	1276	194	5	2	1	2	85	116	37	5	3	1	170	100	849	104	2195	3926
Tb927.10.3100	480	27	5	8	5	6	50	29	13	5	5	3	51	22	262	45	1727	2615
Tb927.10.3110	622	37	9	16	19	7	61	30	12	5	6	1	63	44	439	64	1526	2237
Tb927.10.3120	1295	238	8	12	2	0	141	105	43	3	2	3	62	79	827	64	1909	1666
Tb927.10.3130	1589	335	10	8	11	4	172	197	105	29	8	3	179	168	1000	122	4287	5240
Tb927.10.3140	1881	117	8	20	19	9	256	114	43	17	13	5	164	147	905	130	2505	2920
Tb927.10.3150	1016	72	3	4	9	2	175	90	24	6	3	3	82	90	614	59	1613	1657
Tb927.10.3160	617	114	6	8	6	0	108	91	28	5	2	2	47	71	471	55	2104	1331
Tb927.10.3170	548	102	2	5	1	2	76	110	52	9	2	7	112	124	465	87	5126	5536
Tb927.10.3180	543	43	2	3	11	2	61	19	15	6	9	3	47	26	333	29	882	1039
Tb927.10.3190	107	18	2	1	4	2	17	7	12	1	2	1	24	14	99	27	452	366
Tb927.10.320	177	11	0	0	4	0	38	7	1	1	2	1	18	6	154	14	360	369
Tb927.10.3200	325	256	69	35	10	4	66	110	130	84	19	2	78	118	454	85	5594	4992
Tb927.10.3210	9881	7590	1584	5189	3796	1028	970	3169	2609	2078	2294	2062	1573	2660	8813	1593	34860	34281
Tb927.10.3230	694	183	8	25	23	2	130	85	48	15	9	5	48	56	458	52	1901	2443
Tb927.10.3250	614	93	9	13	3	3	89	52	25	11	8	2	77	58	417	52	1669	1945
Tb927.10.3260	1808	1198	179	195	44	10	194	357	413	229	84	18	302	436	1072	289	8542	7888
Tb927.10.3270	313	47	7	11	16	2	82	29	16	8	5	0	28	24	239	37	774	831
Tb927.10.3280	8368	8107	1815	9320	8391	2131	2280	2023	1942	1121	1467	1532	900	1596	8113	738	23513	16926
Tb927.10.3290	416	45	0	5	6	5	153	27	16	6	5	2	60	29	396	60	1126	1203
Tb927.10.330	1008	30	4	3	2	2	218	58	10	5	2	1	104	54	658	87	2268	1893
Tb927.10.3300	1167	97	5	14	7	3	128	107	28	11	6	2	92	83	469	80	2443	3392
Tb927.10.3310	988	52	2	23	8	1	62	72	24	12	12	4	100	61	639	100	3466	4832
Tb927.10.3320	522	30	4	9	15	6	69	25	5	7	1	4	51	24	501	65	1526	1725
Tb927.10.3330	459	16	1	2	3	0	62	45	14	4	2	1	46	36	327	48	3084	1798
Tb927.10.3340	1506	289	10	32	4	0	254	210	118	20	21	8	245	257	1162	248	4510	5049
Tb927.10.3350	142	71	9	9	3	0	52	83	50	23	4	2	45	65	173	44	2172	3490
Tb927.10.3360	105	43	9	11	11	1	19	28	11	8	4	3	13	34	93	16	498	2157
Tb927.10.3380	12737	10751	5140	8239	14528	4054	1819	1556	1610	844	837	678	610	1083	9518	559	18197	16172
Tb927.10.3390	411	45	5	10	12	1	74	55	12	15	7	5	103	99	409	101	6475	6621
Tb927.10.340	228	9	0	0	0	0	56	20	9	4	2	1	37	23	236	31	1023	990
Tb927.10.3400	465	219	27	26	5	1	111	77	103	55	16	3	94	133	341	86	1476	1671
Tb927.10.3410	13	19	4	2	2	0	17	13	9	7	2	0	15	16	26	14	342	319
Tb927.10.3420	27	31	3	5	2	0	9	9	6	4	2	0	6	9	20	4	134	166
Tb927.10.3430	1334	189	17	23	27	2	225	118	52	23	9	4	112	99	585	92	3706	3512
Tb927.10.3470	1276	137	17	33	23	3	181	105	33	14	12	2	104	108	859	102	2759	3119
Tb927.10.3480	1020	122	1	40	16	2	119	37	29	8	6	7	78	46	496	71	1685	1994
Tb927.10.3490	708	129	6	23	6	1	48	79	28	8	3	2	94	76	345	58	1484	2496
Tb927.10.350	862	86	5	3	5	2	84	64	26	5	0	3	54	42	365	56	1567	2029
Tb927.10.3500	1454	264	5	23	22	4	58	154	49	12	14	3	152	139	859	139	4600	7663
Tb927.10.3510	930	135	4	9	4	0	82	106	41	23	9	5	124	105	465	115	4278	10470
Tb927.10.3520	1635	306	8	7	3	2	186	205	111	14	5	4	153	201	1204	162	4731	4401
Tb927.10.3530	193	29	10	4	8	5	38	14	8	5	1	1	18	13	139	24	483	693
Tb927.10.3540	785	510	46	18	18	3	262	245	192	54	18	11	145	197	1256	106	4661	3752
Tb927.10.3550	474	45	3	8	9	0	29	28	14	7	7	7	60	27	292	52	2103	3600
Tb927.10.3560	1802	899	113	66	17	3	293	300	221	95	43	6	189	259	1163	192	5962	4975
Tb927.10.3570	1130	91	3	9	12	1	82	138	36	13	6	4	145	100	750	113	3142	5774
Tb927.10.3580	1186	79	3	3	4	1	323	150	44	8	5	3	152	117	1031	106	2911	2527
Tb927.10.3590	1777	160	4	23	6	2	176	145	45	8	6	1	132	131	939	139	3081	2758
Tb927.10.360	710	74	7	13	5	0	98	28	16	8	4	4	47	22	397	39	1117	1162
Tb927.10.3600	114	14	0	14	4	0	26	12	5	5	1	5	18	6	63	14	269	578
Tb927.10.3610	401	24	2	1	5	2	86	25	11	3	3	2	48	49	366	44	1624	1883
Tb927.10.3620	354	67	2	0	1	0	112	54	24	0	0	0	42	37	452	47	1830	1766
Tb927.10.3630	461	20	0	5	3	0	27	8	10	1	5	0	39	11	375	35	835	762
Tb927.10.3640	2051	1411	165	425	181	20	265	265	207	101	60	16	134	220	1153	120	2768	2892
Tb927.10.3650	2544	701	33	209	23	7	110	98	62	54	22	8	153	146	802	157	5552	12197
Tb927.10.3660	2917	1867	180	770	264	37	270	454	327	199	173	49	236	307	1659	174	4002	4569
Tb927.10.3670	713	49	5	6	11	6	159	42	23	6	4	3	69	52	586	70	1866	1725
Tb927.10.3680	400	46	1	12	4	2	88	35	11	8	2	3	30	27	371	44	748	903
Tb927.10.3690	626	53	2	13	8	4	118	30	22	9	2	5	49	26	285	35	818	992
Tb927.10.370	403	43	7	19	5	1	102	15	10	4	3	1	43	20	239	27	499	505
Tb927.10.3700	514	62	11	17	12	0	108	48	29	10	8	2	64	45	459	44	1491	1702
Tb927.10.3710	3683	2207	150	124	31	12	933	803	643	209	31	10	327	554	2388	311	6071	7675
Tb927.10.3720	867	29	2	10	9	0	134	30	20	2	2	2	85	35	542	58	1271	1490
Tb927.10.3730	639	33	2	21	6	1	71	52	10	6	6	3	81	57	409	78	2882	2882
Tb927.10.3740	419	31	4	19	5	3	134	31	15	8	1	2	84	27	461	75	1547	1284
Tb927.10.3750	557	65	6	44	13	0	61	28	23	7	18	6	35	26	127	35	538	911
Tb927.10.3760	1089	161	16	25	23	10	189	99	42	6	7	4	67	81	688	72	1246	1350
Tb927.10.3770	1762	215	2	13	6	2	134	192	78	17	10	3	166	184	1000	159	4462	4762
Tb927.10.3780	442	36	1	5	3	0	47	34	15	4	6	3	58	29	367	83	2604	3142
Tb927.10.3790	1424	149	9	24	21	2	74	159	67	24	16	14	129	171	522	128	6734	27035
Tb927.10.380	495	82	3	13	4	1	115	53	20	10	5	4	80	55	597	57	2125	1632
Tb927.10.3800	853	47	1	61	10	3	125	30	27	13	20	5	71	30	291	90	1407	2043
Tb927.10.3810	1022	53	2	26	17	8	188	69	10	10	10	8	115	55	926	129	2780	2370
Tb927.10.3820	2116	197	11	28	31	7	102	107	41	15	17	11	115	121	636	109	3724	14253
Tb927.10.3850	615	72	3	31	10	1	138	41	34	10	16	2	64	36	327	55	1865	3075
Tb927.10.3860	589	33	1	18	10	0	142	52	8	4	2	4	61	46	397	47	1795	1453
Tb927.10.3870	914	84	5	31	15	4	43	48	39	20	13	18	70	62	270	67	1692	6634
Tb927.10.3880	1060	87	5	35	18	1	110	55	28	11	15	8	95	55	691	84	2203	2852
Tb927.10.3890	616	91	4	21	7	1	65	45	11	9	9	5	65	46	427	80	2091	3691
Tb927.10.390	489	110	1	7	5	0	116	70	39	5	4	1	46	52	509	66	1353	1325
Tb927.10.3900	714	194	8	8	3	2	66	77	54	10	10	2	100	100	537	83	4012	5329
Tb927.10.3910	648	53	9	6	6	9	125	30	13	7	4	0	50	31	279	37	1273	1504
Tb927.10.3920	619	128	5	5	13	0	70	72	36	7	3	7	89	57	527	53	2011	3398
Tb927.10.3940	60314	41443	8787	29261	16317	1956	10191	8808	8721	4738	4925	2183	3647	6400	31607	3023	56489	63121
Tb927.10.3950	1503	167	16	23	32	2	270	148	49	13	14	7	145	149	885	143	2982	2666
Tb927.10.3960	199	109	20	7	3	0	53	30	26	3	4	0	25	30	260	16	1043	779
Tb927.10.3970	1326	430	11	12	11	1	175	122	78	10	4	3	93	133	698	81	1466	1892
Tb927.10.3980	387	475	74	261	103	71	68	114	104	78	70	51	66	139	299	86	3914	2931
Tb927.10.3990	4047	4531	925	2721	880	109	981	1239	1382	836	787	483	645	1178	2626	544	15657	17786
Tb927.10.400	430	80	14	12	9	7	98	30	15	8	2	3	32	31	352	29	638	770
Tb927.10.4000	735	225	13	10	17	2	215	186	130	21	4	6	113	130	769	89	5202	4741
Tb927.10.4010	1487	86	6	15	10	6	209	102	37	14	10	6	202	137	1183	205	4852	4117
Tb927.10.4020	112	15	4	3	4	2	16	11	4	0	3	1	20	14	150	22	595	658
Tb927.10.4030	99	16	1	3	5	3	29	10	5	6	2	1	22	7	222	18	1095	991
Tb927.10.4040	1688	726	77	42	28	5	525	297	245	57	14	7	151	252	1127	142	4929	3692
Tb927.10.4050	656	617	72	53	16	7	74	193	155	92	17	9	149	239	623	133	5808	6788
Tb927.10.4060	710	41	4	7	20	3	96	92	17	5	7	5	91	65	767	66	3377	2535
Tb927.10.4070	518	21	4	14	9	1	129	36	15	14	7	1	59	35	517	71	1819	1683
Tb927.10.4090	380	156	37	19	13	1	62	38	29	11	5	1	18	21	169	17	751	698
Tb927.10.410	400	107	8	17	14	1	97	37	12	6	4	2	27	30	222	29	1096	1516
Tb927.10.4100	900	61	2	11	13	4	46	37	13	0	8	5	53	29	530	52	1454	3597
Tb927.10.4120	25838	26344	8684	24252	46775	15114	4604	3938	3547	1879	2337	2047	1463	2750	21832	1478	21689	25688
Tb927.10.4130	845	154	4	9	8	1	68	95	57	11	3	5	102	89	633	64	2952	2697
Tb927.10.4140	842	292	41	24	57	10	99	65	41	10	7	1	25	45	405	31	697	756
Tb927.10.4160	270	17	3	8	9	1	40	16	4	8	6	1	27	12	249	27	1029	1132
Tb927.10.4170	2348	198	10	75	33	9	92	184	84	27	21	13	178	170	861	184	4817	12491
Tb927.10.4180	1150	312	14	75	55	11	171	159	64	17	4	1	85	133	814	82	2141	1912
Tb927.10.4190	11	8	1	3	0	0	0	5	1	4	1	0	1	2	19	2	36	32
Tb927.10.420	1680	354	32	51	39	3	296	105	74	17	15	4	134	110	684	95	2183	2430
Tb927.10.4200	1211	258	33	199	127	49	56	74	38	26	22	11	77	71	245	54	1772	2544
Tb927.10.4210	753	117	14	72	62	14	135	54	25	5	10	4	56	35	401	51	1508	1194
Tb927.10.4220	624	71	5	22	18	0	140	53	23	3	3	1	51	41	487	43	972	1153
Tb927.10.4230	598	69	4	22	22	10	112	70	22	11	5	1	67	48	534	55	1590	1751
Tb927.10.4240	1572	1632	465	475	291	38	558	407	430	200	114	15	203	320	1812	169	6073	4122
Tb927.10.4250	548	112	20	16	13	1	132	39	22	11	5	3	79	46	266	40	1204	906
Tb927.10.4260	1203	228	23	27	11	6	326	120	68	19	10	1	118	117	855	118	2935	2398
Tb927.10.4270	607	103	5	7	7	1	90	37	30	4	2	3	36	39	483	26	950	772
Tb927.10.4280	478	666	324	256	156	75	417	512	495	260	190	76	242	420	952	218	12459	9298
Tb927.10.4290	226	13	0	2	2	1	80	35	14	6	3	3	62	24	297	45	1290	1324
Tb927.10.430	1662	666	63	29	59	7	416	221	139	28	15	2	140	202	1126	147	3065	3082
Tb927.10.4300	768	37	2	7	10	2	145	42	20	4	9	1	77	42	434	65	2084	2145
Tb927.10.4310	5160	2348	312	405	181	12	890	784	707	240	138	9	384	663	2988	320	6915	6925
Tb927.10.4320	485	22	6	11	5	0	62	40	14	9	4	4	71	37	434	83	3305	3262
Tb927.10.4330	1694	290	7	1	9	1	355	293	163	12	4	0	213	262	1094	186	3493	2927
Tb927.10.4360	23	4	0	1	0	0	13	4	1	0	0	0	3	3	21	7	26	14
Tb927.10.4370	186	27	4	2	3	1	53	16	5	5	2	2	21	8	132	27	134	56
Tb927.10.440	161	11	1	0	2	0	41	5	5	2	1	0	10	5	204	19	282	362
Tb927.10.4400	103	11	0	7	4	2	16	4	4	1	1	1	12	9	65	14	179	187
Tb927.10.4410	168	83	1	1	0	0	56	23	36	2	1	0	26	34	103	49	754	681
Tb927.10.4430	1979	762	18	33	5	7	225	272	260	35	12	4	231	314	1510	192	6158	6125
Tb927.10.4440	485	29	3	3	8	0	169	34	17	5	4	1	67	28	446	69	1467	1542
Tb927.10.4450	1752	792	75	26	24	8	580	350	288	76	13	8	195	275	1890	213	4377	3772
Tb927.10.4460	252	37	5	9	12	4	103	27	14	3	1	0	53	37	431	30	1700	1335
Tb927.10.4470	1438	179	9	15	24	3	135	102	34	6	5	6	134	104	847	124	5099	5611
Tb927.10.4480	893	73	12	34	14	11	128	62	32	0	5	8	76	67	623	84	2047	2712
Tb927.10.4490	1529	120	11	26	18	5	206	149	70	28	18	11	180	166	795	147	4629	5799
Tb927.10.450	627	65	1	6	3	0	98	125	63	7	4	4	95	125	557	86	7989	6364
Tb927.10.4500	1092	171	21	46	36	9	196	55	38	12	4	1	53	44	652	54	1231	1290
Tb927.10.4510	1386	106	9	16	15	5	248	147	50	21	9	4	131	142	1146	127	3558	2410
Tb927.10.4520	676	117	13	34	17	3	115	111	39	17	4	1	128	105	1028	107	4052	3490
Tb927.10.4530	617	64	10	20	17	4	155	37	16	13	4	1	61	28	303	43	1754	1091
Tb927.10.4540	165	33	8	19	7	0	72	14	5	4	1	3	17	13	153	31	476	419
Tb927.10.4550	405	30	7	15	28	8	184	38	17	6	4	1	67	36	552	64	1578	845
Tb927.10.4570	42695	16843	1018	9641	3478	288	2359	13035	5667	5843	5714	4113	8463	9149	27343	5817	166129	327995
Tb927.10.4580	530	102	4	12	4	0	142	69	34	5	2	0	82	62	526	57	2340	2102
Tb927.10.4590	331	53	6	1	8	2	114	41	18	2	2	1	52	61	459	48	1215	892
Tb927.10.460	302	23	1	3	5	0	51	24	14	3	2	4	36	20	297	27	1295	1987
Tb927.10.4600	952	99	2	8	1	1	132	80	48	7	3	3	101	76	425	77	1659	2225
Tb927.10.4610	1167	97	17	21	26	7	234	97	30	12	8	4	84	83	793	75	2450	1913
Tb927.10.4620	1397	1074	392	342	396	126	554	379	336	142	97	37	168	364	1353	209	3467	1673
Tb927.10.4630	911	70	7	12	17	3	172	54	28	16	9	6	70	61	564	75	1465	1323
Tb927.10.4640	3077	860	19	47	17	6	346	478	325	139	29	9	300	372	1812	200	9431	11197
Tb927.10.4650	792	64	8	8	10	5	117	58	25	12	10	3	122	55	713	66	2417	3206
Tb927.10.4660	613	30	6	7	21	4	139	15	14	2	2	4	53	27	531	39	735	709
Tb927.10.4670	451	29	2	17	4	2	47	9	5	6	2	1	37	14	202	31	616	914
Tb927.10.4680	474	83	21	35	29	5	134	43	28	7	6	6	48	31	414	50	1104	1189
Tb927.10.4690	585	174	8	37	19	5	142	98	38	11	3	7	57	78	579	45	1174	1113
Tb927.10.470	1419	179	3	6	8	2	171	169	77	10	4	4	176	142	953	148	3497	4418
Tb927.10.4700	626	47	9	29	46	15	192	29	15	7	5	5	58	15	641	56	1438	894
Tb927.10.4710	1642	558	42	77	24	8	237	265	193	50	25	5	154	214	1215	130	4310	3448
Tb927.10.4720	361	53	5	21	2	1	50	17	13	3	3	3	36	18	222	22	1059	1582
Tb927.10.4730	848	110	2	20	23	1	142	48	26	10	6	8	64	37	504	45	943	1121
Tb927.10.4740	209	270	49	53	65	21	193	108	93	32	12	6	43	53	791	44	1028	1004
Tb927.10.4750	346	201	16	8	5	1	53	87	65	27	6	3	73	88	273	56	3240	4014
Tb927.10.4760	2001	1030	66	30	26	9	523	342	266	38	9	2	178	254	1953	166	4817	3463
Tb927.10.4770	520	144	14	8	4	2	69	98	39	7	3	5	105	85	700	47	2957	3149
Tb927.10.4780	399	81	1	14	8	3	55	23	11	12	6	2	32	25	140	39	617	1216
Tb927.10.4790	394	60	5	1	9	3	138	56	21	4	2	3	42	58	570	45	2003	831
Tb927.10.480	78	9	0	1	4	0	29	5	4	0	3	1	14	13	105	11	544	859
Tb927.10.4800	856	111	10	40	24	4	139	52	29	23	9	8	77	39	571	70	1767	1844
Tb927.10.4810	385	36	2	11	9	1	157	47	34	12	3	1	57	47	403	32	923	901
Tb927.10.4820	529	51	4	15	3	1	103	30	21	6	5	3	27	22	324	38	1775	1403
Tb927.10.4830	899	233	10	13	4	2	228	125	67	16	5	2	92	127	647	96	2359	2154
Tb927.10.4840	775	104	10	16	3	0	171	123	37	4	8	0	107	102	531	85	1772	1726
Tb927.10.4850	642	71	9	12	7	8	161	143	60	14	3	7	93	137	617	90	4625	4284
Tb927.10.4860	73	11	2	0	1	0	27	10	4	2	4	2	22	10	122	13	891	1322
Tb927.10.4870	455	77	9	17	12	6	101	69	33	15	4	1	92	72	318	84	2886	2915
Tb927.10.4880	2891	2239	512	1608	1501	165	849	752	716	348	317	218	326	542	3447	298	6267	6560
Tb927.10.4890	805	207	20	35	33	5	151	150	93	16	8	7	109	122	970	100	3532	3023
Tb927.10.4900	2231	446	17	19	5	2	285	376	208	29	8	6	299	299	1743	224	4985	6212
Tb927.10.4910	1460	133	31	46	30	10	156	80	37	16	11	6	120	85	570	103	2808	3766
Tb927.10.4920	589	85	11	51	73	23	178	22	26	11	6	5	78	38	774	61	1397	1284
Tb927.10.4930	646	100	20	118	98	48	132	25	18	8	4	4	51	23	411	52	1250	819
Tb927.10.4940	2045	756	52	164	125	37	356	217	188	27	26	8	118	263	930	151	6649	4374
Tb927.10.4950	641	201	41	71	72	22	209	93	56	22	14	4	68	98	686	68	1861	1099
Tb927.10.4960	14	11	3	6	1	2	21	13	10	1	2	1	9	6	30	5	79	97
Tb927.10.4970	668	149	38	25	26	8	189	83	57	14	10	3	56	80	655	56	1302	909
Tb927.10.4980	906	365	25	68	36	5	210	220	115	34	9	1	137	169	1035	102	3280	3275
Tb927.10.4990	1320	274	18	139	127	39	246	130	59	19	19	4	115	101	928	106	2259	1680
Tb927.10.5000	466	66	12	49	34	16	83	34	17	11	4	4	57	52	240	39	2767	1762
Tb927.10.5010	5903	3037	112	162	101	25	1187	788	752	147	27	13	485	833	3024	481	17071	13040
Tb927.10.5020	931	274	12	19	8	5	181	119	85	16	7	0	66	108	533	73	3143	1758
Tb927.10.5040	841	63	6	23	18	4	198	85	23	16	6	9	80	71	611	79	2011	2011
Tb927.10.5050	1473	1436	320	481	275	49	347	221	201	109	75	6	101	163	1242	93	3067	2189
Tb927.10.5060	321	43	5	9	11	1	103	28	22	1	0	5	30	31	316	35	887	850
Tb927.10.5070	283	34	0	6	5	0	71	56	25	4	2	3	50	45	229	49	2196	2653
Tb927.10.5080	1340	261	20	24	19	3	234	157	74	15	8	7	102	100	810	89	2101	2043
Tb927.10.5090	255	185	55	11	6	1	95	107	128	33	5	3	55	107	351	63	2284	3051
Tb927.10.510	1143	398	14	20	7	3	186	173	114	32	2	6	116	151	1142	92	2759	2913
Tb927.10.5110	116	26	6	2	4	2	84	24	10	2	1	1	43	38	248	37	2698	1826
Tb927.10.5120	476	166	7	9	4	1	74	76	29	4	1	0	49	48	454	31	1395	1111
Tb927.10.5130	843	50	2	15	10	2	257	72	27	11	3	2	82	64	1077	109	2508	1647
Tb927.10.5140	139	70	1	2	5	0	20	24	25	7	4	1	53	45	142	34	1650	3547
Tb927.10.5150	235	22	4	8	6	1	88	23	17	4	0	2	45	19	226	42	585	711
Tb927.10.5170	406	39	2	5	5	3	52	56	18	10	6	3	81	70	553	71	2676	4731
Tb927.10.5180	402	58	4	9	8	1	36	65	17	3	4	2	70	60	454	91	2291	3903
Tb927.10.5190	783	256	24	32	22	1	158	99	59	13	8	4	84	83	824	83	2056	2171
Tb927.10.520	3812	1512	53	680	118	6	350	669	570	311	371	70	338	564	2382	281	13356	18051
Tb927.10.5200	1005	236	8	19	7	4	127	129	80	11	1	6	133	163	859	123	2901	3534
Tb927.10.5210	298	29	1	5	3	1	64	32	9	6	4	0	45	33	342	35	1859	1652
Tb927.10.5220	2572	964	52	61	32	9	509	306	242	53	18	4	194	295	1016	197	4903	5390
Tb927.10.5230	1864	295	8	37	7	4	296	151	64	8	4	1	113	133	881	111	2211	2078
Tb927.10.5240	1262	152	5	22	12	2	82	89	62	16	13	13	133	114	665	110	6194	11706
Tb927.10.5250	354	157	23	20	9	1	66	74	60	39	12	4	86	92	376	70	1579	1998
Tb927.10.5260	1389	138	4	23	3	0	122	105	57	24	8	5	167	135	721	134	3119	4308
Tb927.10.5270	258	25	2	4	7	0	52	15	11	7	4	1	49	19	286	24	1465	1411
Tb927.10.5280	810	61	14	15	5	1	66	57	27	8	2	3	85	73	539	74	2587	4458
Tb927.10.5290	596	72	8	17	31	11	207	37	22	12	3	0	72	54	539	59	1537	1265
Tb927.10.530	279	59	3	5	6	3	51	25	27	8	3	5	37	35	116	41	737	1235
Tb927.10.5300	1802	773	62	38	32	7	589	401	321	46	11	6	241	323	2077	160	7369	5793
Tb927.10.5310	891	135	15	45	31	4	102	69	42	24	14	13	116	85	633	90	2343	3241
Tb927.10.5320	1012	230	14	47	36	12	177	104	63	17	12	11	107	105	612	107	3609	3545
Tb927.10.5340	36657	29061	10965	25085	25147	4312	6014	4740	4873	2827	2990	2377	2233	3689	18356	1688	22939	30940
Tb927.10.5350	5540	440	26	39	21	11	173	447	137	63	49	16	353	362	1320	261	6916	28764
Tb927.10.5360	23599	19330	10533	18836	41191	11695	13143	10438	11335	6363	6618	5881	4499	8017	37128	4023	43395	46077
Tb927.10.5380	1270	323	17	24	3	5	160	203	127	26	19	5	225	255	751	206	9982	10586
Tb927.10.5390	2106	228	8	17	7	2	138	128	47	19	13	4	168	148	897	138	4573	7024
Tb927.10.540	6245	3223	94	898	90	18	616	1083	933	529	335	66	640	1040	3517	465	10628	13048
Tb927.10.5400	1079	318	17	10	7	0	91	127	79	7	2	5	122	112	1018	86	3594	4914
Tb927.10.5420	1101	150	5	26	14	3	77	82	37	20	10	12	95	75	583	84	3703	6579
Tb927.10.5430	198	16	3	3	3	0	41	25	11	5	2	1	43	12	315	32	1551	2015
Tb927.10.5440	952	46	6	10	7	2	214	42	15	14	11	3	112	47	684	61	2103	1971
Tb927.10.5450	638	104	3	10	6	0	94	140	56	26	14	11	127	161	567	146	6698	7685
Tb927.10.5470	933	84	6	15	23	1	203	102	38	8	9	4	102	90	740	83	1847	2418
Tb927.10.5480	13875	9026	2389	8688	16010	3009	5314	4065	4174	2290	2230	2651	1803	2791	17384	1210	27146	32712
Tb927.10.5490	88	7	2	2	1	0	19	9	2	2	0	0	26	5	179	12	837	1403
Tb927.10.550	194	60	5	8	13	3	69	24	10	8	3	1	44	33	219	30	1184	1363
Tb927.10.5500	446	29	1	3	4	3	59	32	15	1	1	1	46	50	351	38	2255	1819
Tb927.10.5510	466	44	7	10	3	4	67	22	13	8	6	2	49	25	248	40	793	1193
Tb927.10.5520	717	140	4	6	4	1	133	109	55	4	2	2	71	83	844	71	2187	1954
Tb927.10.5530	794	78	2	8	0	1	100	52	13	8	3	6	73	40	472	56	1171	1513
Tb927.10.5540	592	57	4	12	6	0	101	52	19	2	3	1	64	37	436	42	1349	1155
Tb927.10.5550	461	213	5	19	7	2	76	85	56	13	4	1	61	61	363	33	1969	1889
Tb927.10.5560	969	73	4	21	13	1	183	39	32	10	4	2	77	39	358	54	1785	1978
Tb927.10.5570	290	36	4	6	11	3	62	17	13	7	1	0	35	16	187	18	639	607
Tb927.10.5580	66	11	1	7	3	0	45	28	10	5	2	0	30	17	227	24	1213	1536
Tb927.10.5590	720	96	9	5	8	1	79	91	28	13	5	4	91	94	415	77	3199	3398
Tb927.10.5600	404	72	5	13	2	2	49	24	16	4	6	4	28	29	273	23	866	1044
Tb927.10.5620	7548	3180	387	2376	1164	83	434	1189	826	661	487	199	806	1020	6164	632	21098	38594
Tb927.10.5630	1486	121	8	11	9	6	435	145	45	9	4	4	166	159	1236	169	4608	2591
Tb927.10.5640	1864	99	5	19	6	4	131	97	27	13	9	5	176	113	765	114	2772	2710
Tb927.10.5650	80	11	1	1	0	0	30	12	7	2	1	2	24	9	122	10	631	738
Tb927.10.5660	435	60	0	8	0	0	132	63	26	5	1	0	69	53	608	46	1993	1918
Tb927.10.5670	3788	719	1	22	2	1	207	525	300	60	7	7	366	479	2312	258	5173	7849
Tb927.10.5680	73	5	3	2	2	0	31	8	1	0	1	0	12	3	64	11	136	103
Tb927.10.5690	22	3	0	1	0	0	11	2	0	1	0	2	8	7	19	3	56	90
Tb927.10.570	1662	216	15	54	12	5	151	102	74	26	22	19	180	90	691	161	3411	4725
Tb927.10.5730	47	15	1	1	0	0	15	35	8	3	0	0	16	17	94	8	972	751
Tb927.10.5740	100	31	5	0	3	0	26	49	26	0	0	0	41	33	156	23	1180	847
Tb927.10.5750	425	19	2	6	2	0	92	27	11	1	2	3	32	32	295	37	630	1110
Tb927.10.5760	1030	692	67	123	21	1	251	298	261	120	50	2	175	260	943	170	4858	3753
Tb927.10.5770	4328	2727	207	63	13	5	266	894	523	266	22	9	693	767	2441	573	15443	22134
Tb927.10.5780	664	53	1	4	5	2	167	42	26	7	2	1	85	62	459	60	2258	2398
Tb927.10.5790	1644	135	1	16	8	1	314	141	53	16	7	2	166	149	981	156	2859	2976
Tb927.10.580	129	12	1	4	5	1	29	7	4	6	1	1	7	9	87	15	357	581
Tb927.10.5800	330	62	1	4	4	5	82	24	16	3	6	2	36	31	315	25	1009	621
Tb927.10.5810	2301	1967	295	198	32	6	508	750	672	326	91	16	443	604	2598	320	13394	10708
Tb927.10.5820	2673	485	21	76	42	11	267	352	167	74	44	9	304	308	1770	248	7703	8394
Tb927.10.5830	2120	323	13	45	30	9	348	268	135	35	22	13	246	243	1470	190	4876	4721
Tb927.10.5850	3457	214	19	19	24	10	102	162	71	44	28	16	136	166	704	171	3546	19623
Tb927.10.5860	715	195	6	5	8	1	93	52	29	1	0	0	41	53	343	40	1631	1235
Tb927.10.5870	337	67	4	11	8	3	45	43	25	6	8	1	72	39	491	58	1437	2532
Tb927.10.5880	1687	440	9	20	7	4	168	222	144	38	8	5	216	181	1098	159	4647	5463
Tb927.10.5890	409	58	6	14	16	1	96	41	15	11	6	6	85	45	613	65	2740	3016
Tb927.10.590	688	60	4	8	3	4	46	38	19	7	6	5	54	43	394	52	1459	2379
Tb927.10.5900	2216	885	60	73	47	10	293	379	261	74	15	7	265	270	2375	164	6598	5947
Tb927.10.5910	1165	92	4	17	12	3	111	86	33	8	8	4	126	69	742	112	2104	3373
Tb927.10.5920	1210	78	5	29	5	1	168	126	53	21	12	3	146	125	990	140	3928	4059
Tb927.10.5950	6870	1153	33	93	60	19	1174	753	395	59	30	15	552	632	3160	468	10942	12208
Tb927.10.5960	225	27	1	1	3	1	53	24	10	3	0	2	43	27	197	38	1456	1003
Tb927.10.5970	278	34	4	10	4	3	59	23	13	5	4	2	35	20	230	34	1193	1253
Tb927.10.5980	510	71	4	9	6	3	106	31	19	5	2	1	40	44	479	43	1641	1442
Tb927.10.5990	274	51	3	13	0	0	40	41	17	11	12	3	61	35	354	34	1808	2154
Tb927.10.600	2087	137	8	18	16	6	408	205	73	11	9	6	196	199	1314	176	4552	3981
Tb927.10.6000	2034	168	3	15	9	2	58	111	23	12	10	2	156	104	790	134	2562	6578
Tb927.10.6010	2995	497	23	30	32	11	261	285	161	36	23	17	295	310	1345	310	6726	8218
Tb927.10.6020	1216	252	7	25	24	2	442	208	106	8	8	3	141	174	1286	124	2558	2083
Tb927.10.6030	1628	816	70	43	11	7	329	409	304	105	24	4	218	327	1605	183	6230	4893
Tb927.10.6050	2926	722	17	48	15	0	88	381	179	140	29	11	319	337	1359	267	9736	26794
Tb927.10.6080	2413	829	34	67	38	9	550	467	338	42	13	18	287	387	2283	241	5956	5500
Tb927.10.6090	892	81	12	27	15	5	138	74	42	8	9	7	145	73	593	122	2933	4038
Tb927.10.610	353	39	0	6	4	2	48	29	10	3	2	2	36	39	276	54	1035	1639
Tb927.10.6100	704	61	10	15	11	3	230	62	36	9	7	5	92	83	590	96	2697	2789
Tb927.10.6110	1060	72	5	26	12	5	107	69	32	17	11	4	92	62	661	100	2568	3220
Tb927.10.6120	795	55	8	11	22	6	222	62	21	9	9	4	65	40	689	71	1486	1361
Tb927.10.6130	486	153	19	13	6	6	148	98	72	19	11	8	88	96	623	91	2769	2681
Tb927.10.6140	265	51	6	12	17	1	68	29	10	6	2	0	27	15	190	17	681	705
Tb927.10.6150	1809	127	11	18	8	4	119	174	47	22	13	10	153	139	607	157	4478	12626
Tb927.10.6160	1141	48	0	16	5	2	119	61	14	6	13	5	156	43	633	104	2748	3481
Tb927.10.6170	1394	107	16	40	17	6	146	95	40	23	11	10	149	100	551	144	4393	7759
Tb927.10.6180	1312	346	10	19	10	6	124	148	60	11	6	3	122	138	682	104	2674	3850
Tb927.10.6190	3502	696	44	35	49	17	790	488	292	33	18	7	336	444	2330	348	7467	6572
Tb927.10.620	208	79	4	9	2	0	57	59	40	11	7	3	58	54	279	46	3715	3131
Tb927.10.6200	1182	1111	668	1040	1584	192	233	168	209	95	124	97	95	188	674	88	2766	2176
Tb927.10.6210	975	106	6	15	7	4	118	89	57	14	9	4	89	61	520	96	1879	3497
Tb927.10.6220	2769	205	8	30	6	3	429	257	93	31	30	12	277	293	1482	254	6579	7259
Tb927.10.6230	440	43	1	11	7	4	56	26	13	14	9	6	64	37	319	68	4751	3754
Tb927.10.6240	1227	73	7	21	21	3	274	64	40	9	15	5	128	75	987	132	4065	3662
Tb927.10.6250	1055	34	4	7	18	11	130	29	17	9	5	4	115	33	661	71	1975	2374
Tb927.10.6260	2116	210	4	8	7	1	136	190	73	14	8	5	207	225	1471	166	4361	6199
Tb927.10.6270	88	5	1	0	5	0	49	6	2	1	0	1	20	8	96	17	172	316
Tb927.10.6280	313	7	2	2	8	0	91	15	2	2	0	2	43	10	298	38	849	851
Tb927.10.6290	1791	60	0	15	11	4	273	183	47	6	3	8	248	184	1636	207	5745	5570
Tb927.10.630	437	55	1	25	16	1	90	34	19	8	11	8	91	37	563	60	2287	2320
Tb927.10.6300	1155	23	1	10	14	6	164	73	8	7	3	6	101	74	622	96	2400	3162
Tb927.10.6310	1727	131	6	5	1	3	197	218	69	8	7	10	223	228	1426	198	6761	7875
Tb927.10.6320	840	96	1	9	2	6	119	123	45	6	4	6	185	123	723	155	4679	5040
Tb927.10.6330	1257	363	10	21	9	2	87	105	56	28	10	7	120	155	526	181	8143	16120
Tb927.10.6340	822	38	3	20	24	1	74	39	15	7	8	5	87	37	633	82	2201	2006
Tb927.10.6350	1657	143	5	19	16	9	483	250	109	22	12	11	234	202	1586	207	4435	4343
Tb927.10.6360	1294	78	12	15	19	3	273	146	49	19	14	10	216	119	1077	187	3664	3622
Tb927.10.6380	580	74	13	10	4	0	181	87	34	13	4	3	74	67	608	93	3167	1810
Tb927.10.6390	1351	233	11	6	6	2	224	88	47	7	2	0	95	95	737	69	4158	3236
Tb927.10.640	2223	226	14	44	45	9	390	184	73	17	12	7	205	155	1074	198	4475	4195
Tb927.10.6410	1443	228	18	59	63	10	78	91	53	7	2	8	106	92	578	83	3501	5818
Tb927.10.6420	45	29	2	11	1	0	15	17	9	0	0	1	3	11	32	10	196	128
Tb927.10.6440	2001	686	56	86	94	26	243	139	94	18	10	4	110	141	689	108	3302	2015
Tb927.10.6450	1269	139	27	78	54	19	217	92	44	11	8	5	77	81	698	86	2027	1626
Tb927.10.6460	663	87	27	99	161	43	168	27	21	10	7	1	58	25	493	60	1394	914
Tb927.10.6470	220	56	2	5	8	3	33	27	24	4	2	1	28	19	105	25	764	965
Tb927.10.6480	631	74	3	8	8	0	111	57	20	6	2	4	78	47	680	60	1801	1852
Tb927.10.6490	1576	662	60	50	53	7	396	399	304	123	28	7	184	290	1714	199	5562	4375
Tb927.10.650	519	82	6	15	17	3	122	40	21	5	10	0	45	34	522	49	1380	1210
Tb927.10.6500	414	44	2	2	11	1	44	21	9	4	4	4	32	15	198	23	676	809
Tb927.10.6510	5422	3255	481	1776	609	65	1082	2679	3191	2354	2300	960	1301	2874	7308	1123	153651	175022
Tb927.10.6520	858	77	11	16	16	2	84	47	22	11	10	3	106	58	426	77	2247	2366
Tb927.10.6530	2286	208	15	23	28	6	389	187	62	3	5	2	159	145	1086	166	4247	3012
Tb927.10.6540	682	51	4	24	7	0	46	30	12	13	7	5	74	37	261	62	1412	2249
Tb927.10.6550	962	259	14	34	23	12	339	188	122	19	8	6	150	165	1053	140	2950	1914
Tb927.10.6560	336	22	3	1	12	2	65	17	10	8	1	3	38	15	194	29	525	911
Tb927.10.6570	1043	113	4	6	6	1	95	100	33	4	5	1	125	79	571	100	2482	2364
Tb927.10.6580	667	62	0	15	3	1	43	35	20	12	3	1	85	55	460	84	1729	3531
Tb927.10.6590	811	60	3	21	20	3	107	24	16	13	8	2	67	39	337	86	1726	2423
Tb927.10.660	1554	228	9	37	28	1	423	251	130	21	21	9	188	264	1500	175	5422	4356
Tb927.10.6600	1006	90	2	7	3	3	169	72	18	4	1	2	79	72	884	75	1680	1837
Tb927.10.6610	729	149	1	5	5	1	152	193	99	13	0	2	166	172	1350	94	3190	3345
Tb927.10.6620	323	31	1	5	4	0	41	14	7	4	7	4	32	24	190	38	765	1358
Tb927.10.6630	4815	1160	14	23	8	3	641	740	452	108	19	7	495	663	2979	413	10694	13561
Tb927.10.6640	844	531	148	110	56	4	238	269	261	110	45	6	148	209	938	108	5751	3628
Tb927.10.6650	117	16	1	11	2	3	73	26	11	5	1	3	46	23	257	38	1292	1251
Tb927.10.6670	1806	1019	201	146	66	5	470	342	272	99	35	3	204	313	1475	174	5122	2895
Tb927.10.6680	1232	74	5	6	1	4	67	120	25	6	1	7	174	120	829	98	2909	5285
Tb927.10.6690	461	11	2	3	2	0	79	24	1	0	2	0	48	30	398	40	932	1044
Tb927.10.670	159	68	8	12	3	1	57	26	15	6	5	2	30	43	153	28	1251	1508
Tb927.10.6700	250	8	1	2	4	0	34	20	11	2	2	7	41	25	274	33	2412	2758
Tb927.10.6710	541	24	1	7	4	1	128	49	12	3	4	3	84	43	440	50	1592	1813
Tb927.10.6770	173	26	5	13	12	8	73	9	8	7	6	1	22	27	126	18	877	600
Tb927.10.6780	1619	183	6	18	5	5	167	158	64	12	4	6	174	145	1404	162	4537	4299
Tb927.10.6790	1750	100	1	16	11	4	84	84	29	19	8	12	103	95	636	104	3420	8773
Tb927.10.680	272	66	9	7	5	2	91	33	27	6	3	2	42	32	258	46	829	882
Tb927.10.6800	2283	869	20	24	12	7	401	359	243	40	7	5	211	305	1413	186	3875	4086
Tb927.10.6810	1250	524	55	35	21	1	165	169	102	26	11	0	106	128	901	74	2376	2443
Tb927.10.6820	855	42	8	2	8	3	223	50	30	15	5	4	68	52	614	69	1624	1367
Tb927.10.6830	907	59	6	14	8	0	198	56	25	11	5	7	82	73	582	68	1244	1523
Tb927.10.6840	1663	766	60	39	13	10	514	306	281	51	8	1	193	264	1443	171	4315	3450
Tb927.10.6850	990	184	5	33	6	1	204	128	76	12	9	6	115	100	929	72	2352	2107
Tb927.10.6860	631	72	8	7	2	2	93	60	26	6	2	0	66	46	472	61	1551	1488
Tb927.10.6870	623	67	3	5	4	3	119	63	34	5	4	0	65	70	441	52	1323	1891
Tb927.10.6880	5097	4082	524	2497	1407	119	832	756	731	368	412	152	372	619	3109	306	7415	7985
Tb927.10.690	533	151	18	17	30	5	107	34	22	10	7	6	46	34	427	37	843	845
Tb927.10.6950	5411	2385	356	440	140	11	776	929	874	505	147	11	541	901	3183	501	14278	16823
Tb927.10.6960	1298	279	9	30	13	0	187	235	135	32	16	7	162	209	658	124	3090	4460
Tb927.10.6980	589	83	18	27	1	2	155	35	14	6	4	1	71	37	503	53	1566	1256
Tb927.10.6990	748	182	9	21	2	0	106	75	34	6	5	0	48	63	434	43	1342	1273
Tb927.10.7000	259	27	0	9	0	0	59	21	12	1	2	0	36	27	243	35	765	1300
Tb927.10.7010	667	41	7	14	11	4	125	45	16	7	9	4	114	60	682	88	2511	2584
Tb927.10.7020	1609	1013	135	80	49	15	511	452	354	120	22	2	265	348	1846	242	6760	5050
Tb927.10.7030	720	177	14	19	20	3	130	86	60	14	6	4	75	87	667	81	2606	1934
Tb927.10.7040	499	34	5	10	7	0	90	24	9	1	9	4	61	21	283	51	1097	1916
Tb927.10.7050	842	27	2	7	4	0	173	60	20	5	6	6	97	63	678	89	2178	2326
Tb927.10.7060	1126	113	16	18	11	0	79	128	60	12	20	5	158	127	803	123	4873	7108
Tb927.10.7070	200	119	7	13	11	3	135	66	39	8	3	1	46	45	556	56	1331	1380
Tb927.10.7080	1080	117	7	11	8	0	86	95	20	9	7	2	132	84	598	74	2569	2980
Tb927.10.7090	194	77	7	47	29	2	36	39	38	18	16	9	29	33	274	16	1080	2955
Tb927.10.710	513	36	2	5	4	2	119	25	12	5	1	0	45	22	521	52	977	948
Tb927.10.7100	1079	434	32	25	21	2	261	154	102	16	9	0	115	113	1510	104	3413	3718
Tb927.10.7110	1077	407	26	39	12	3	158	215	225	83	23	5	126	212	1076	103	5110	4911
Tb927.10.7120	1166	243	3	8	5	0	177	226	133	8	2	1	153	210	1203	127	3104	4223
Tb927.10.7130	877	25	0	10	8	2	62	16	9	2	7	3	89	27	468	82	2203	2292
Tb927.10.7140	1069	162	1	8	3	5	326	148	63	11	3	1	142	123	908	90	2841	2079
Tb927.10.7150	13	0	1	0	0	0	4	0	0	1	0	1	1	0	9	2	1	4
Tb927.10.7170	20	1	0	0	0	0	6	3	0	0	0	1	4	1	12	2	3	22
Tb927.10.7190	424	132	3	3	3	1	194	109	55	5	6	4	62	70	690	77	2971	1275
Tb927.10.720	603	84	4	5	7	2	53	56	18	3	4	4	34	55	331	65	3267	7632
Tb927.10.7200	504	40	0	7	4	1	48	55	16	14	5	8	84	45	294	63	2646	3805
Tb927.10.7210	618	96	11	5	7	3	147	39	27	2	3	5	53	61	489	47	1117	1140
Tb927.10.7220	521	78	6	17	6	5	167	37	19	6	5	9	48	49	469	59	1382	1854
Tb927.10.7230	4118	829	15	106	17	12	118	224	126	78	57	12	194	213	1061	271	7367	40652
Tb927.10.7240	1385	114	4	23	10	9	96	58	24	1	9	2	76	71	743	104	3197	3876
Tb927.10.7250	843	140	4	10	7	1	150	133	55	16	8	2	99	106	618	74	2969	3663
Tb927.10.7270	261	38	3	7	5	0	48	60	22	6	6	4	54	45	340	66	2311	2258
Tb927.10.7280	870	95	3	21	15	8	94	113	39	15	11	8	144	128	902	102	6591	8133
Tb927.10.7290	1858	233	9	27	18	5	113	152	80	19	14	7	209	182	1236	172	5509	9269
Tb927.10.730	1103	76	4	8	6	0	155	65	25	9	5	1	82	81	555	65	1786	1892
Tb927.10.7300	271	149	6	11	39	14	97	59	47	5	4	3	55	48	513	49	985	777
Tb927.10.7310	983	90	9	36	8	6	218	70	43	14	9	4	123	70	772	129	4550	3941
Tb927.10.7320	648	121	14	7	16	5	171	64	50	11	3	0	69	80	542	69	1960	1485
Tb927.10.7340	53369	40562	17734	36192	65913	15917	9233	7656	7833	4413	4318	3748	3071	5585	32694	2603	49031	44685
Tb927.10.7350	1980	280	17	52	15	9	145	161	64	28	16	12	191	147	807	164	5896	14323
Tb927.10.7360	804	32	4	14	17	7	139	18	20	5	2	4	87	29	358	71	1452	1871
Tb927.10.7370	628	56	8	38	47	11	142	28	19	6	13	7	59	33	254	40	1001	1567
Tb927.10.7380	1080	143	0	17	18	3	256	174	104	6	11	5	150	131	958	121	2448	2133
Tb927.10.7390	350	23	4	3	13	1	89	22	4	3	3	4	45	32	288	36	934	737
Tb927.10.740	1845	157	5	14	7	3	70	151	54	11	19	7	168	165	812	140	4409	7850
Tb927.10.7400	695	38	7	13	18	6	150	57	25	6	6	3	103	71	498	86	2804	2458
Tb927.10.7410	11166	7930	1375	6216	2687	399	1106	2565	2247	1799	1768	782	1371	2155	10727	1261	53247	39997
Tb927.10.7420	400	148	15	8	1	3	66	67	48	9	3	2	40	64	434	42	2126	1784
Tb927.10.7430	831	71	5	19	7	2	105	57	22	1	8	1	74	68	743	63	2509	1860
Tb927.10.7440	1493	154	3	11	8	0	117	247	87	21	12	4	250	250	877	179	5012	8492
Tb927.10.7450	428	34	2	3	4	4	205	60	19	9	1	1	86	49	547	64	1962	1548
Tb927.10.7470	552	51	6	18	16	3	164	35	16	4	7	4	56	43	511	36	1118	680
Tb927.10.7480	597	67	10	37	53	15	105	30	21	4	6	1	39	29	497	35	758	560
Tb927.10.7490	1902	226	28	211	132	47	200	68	41	21	21	9	109	71	601	85	2003	2291
Tb927.10.750	1074	505	103	152	140	57	291	170	99	36	25	15	90	137	684	94	2954	1594
Tb927.10.7500	498	581	202	125	129	45	399	415	306	176	84	16	167	269	1207	182	14831	8004
Tb927.10.7510	553	16	3	5	2	0	93	34	9	2	2	4	91	48	500	81	2017	2496
Tb927.10.7520	856	26	3	3	12	1	186	75	15	5	5	1	101	65	713	97	2573	2323
Tb927.10.7530	74	3	2	1	2	0	5	1	0	0	0	2	12	6	25	13	340	652
Tb927.10.7540	492	20	4	7	13	1	40	14	6	7	5	8	36	14	130	43	1269	3328
Tb927.10.7550	871	15	1	6	14	2	127	44	14	5	4	5	132	50	841	111	2572	3152
Tb927.10.7560	693	37	8	4	15	3	187	45	18	8	7	6	72	56	562	66	1265	1173
Tb927.10.7570	1710	1899	373	1562	1244	214	333	1010	665	660	547	377	544	651	3466	509	15681	19711
Tb927.10.7580	459	28	5	6	5	0	40	30	9	7	3	1	80	45	294	77	2788	4687
Tb927.10.7590	1844	479	106	52	63	4	281	190	105	35	18	3	122	159	1153	136	3620	2424
Tb927.10.760	620	276	21	17	12	3	161	97	62	19	4	1	50	72	602	68	1498	1725
Tb927.10.7600	653	36	4	24	14	7	136	82	24	10	6	6	106	89	888	105	3436	2438
Tb927.10.7610	2488	284	8	31	16	3	95	105	47	11	14	3	129	131	1065	158	4572	9999
Tb927.10.7620	1273	205	24	47	69	18	79	169	65	18	16	3	246	201	1087	176	4890	5611
Tb927.10.7630	2804	343	72	213	164	23	439	195	113	36	26	8	228	221	1343	207	3769	3676
Tb927.10.7640	59	34	4	6	5	0	16	19	14	7	1	0	6	10	51	5	90	81
Tb927.10.7660	47	2	2	2	2	1	15	4	3	0	0	1	6	1	41	8	8	17
Tb927.10.7670	976	234	17	14	12	1	159	141	77	11	8	0	132	110	1068	91	3010	1942
Tb927.10.7680	909	529	50	14	16	4	285	380	195	31	12	7	222	301	2263	250	7319	5689
Tb927.10.7690	913	111	6	6	5	3	86	162	39	19	3	6	162	110	969	124	4520	6343
Tb927.10.770	1074	271	6	10	12	0	115	142	62	13	4	4	123	125	753	126	4025	3282
Tb927.10.7700	1206	720	76	19	5	3	133	302	273	155	12	4	233	329	1340	209	10237	11389
Tb927.10.7710	2126	644	24	30	13	6	510	443	339	86	23	9	249	374	2055	248	5657	5341
Tb927.10.7720	388	121	13	22	8	4	179	101	69	11	7	3	74	98	586	86	2530	1808
Tb927.10.7730	547	107	5	17	19	0	120	65	41	11	7	7	67	76	632	62	2361	2559
Tb927.10.7740	2036	113	2	15	6	4	137	121	32	14	7	3	209	137	1218	154	3301	5457
Tb927.10.7750	937	46	2	6	7	0	238	82	25	9	3	4	96	71	743	85	1828	1460
Tb927.10.7760	667	94	2	6	13	6	138	55	30	6	9	1	54	41	499	49	1374	1211
Tb927.10.7770	472	38	0	17	6	1	83	45	17	8	6	5	40	37	424	52	1514	1384
Tb927.10.7780	927	33	4	15	23	1	195	35	9	4	4	2	57	21	645	55	929	1117
Tb927.10.7790	561	79	2	10	9	1	103	101	68	8	8	3	91	98	454	69	2853	3174
Tb927.10.780	408	105	15	20	8	4	52	27	16	1	2	2	17	19	298	17	402	617
Tb927.10.7800	1282	108	20	25	35	7	115	80	33	7	9	4	108	72	785	96	2097	2141
Tb927.10.7810	531	107	4	5	4	1	53	94	29	11	6	8	179	122	809	102	6838	6142
Tb927.10.7820	420	39	6	8	4	4	88	19	9	4	2	0	25	13	317	32	1044	738
Tb927.10.7830	571	101	12	13	10	1	37	27	16	9	3	3	50	34	404	39	977	1662
Tb927.10.7840	427	77	3	5	0	0	103	45	20	5	3	3	41	40	321	45	1620	1663
Tb927.10.7850	363	93	4	6	4	1	87	38	7	2	1	4	37	17	354	30	1017	907
Tb927.10.7860	1016	570	36	71	21	4	301	342	237	91	20	4	152	249	1100	129	3302	2852
Tb927.10.7870	595	202	8	11	6	4	212	95	55	16	3	3	75	92	578	67	2533	1912
Tb927.10.7880	517	36	0	4	3	3	52	72	26	3	2	2	126	70	638	61	4367	5687
Tb927.10.7890	255	80	7	11	5	1	31	65	44	21	9	9	75	65	257	56	2461	4876
Tb927.10.790	384	127	2	3	0	0	101	69	27	3	2	0	36	59	540	48	1515	1122
Tb927.10.7900	574	49	8	11	8	0	84	51	15	14	3	1	97	48	398	49	1742	2253
Tb927.10.7910	409	37	9	14	16	5	178	70	16	4	10	2	56	49	530	72	947	900
Tb927.10.7920	414	46	8	11	15	3	130	31	21	10	2	2	45	28	450	42	682	667
Tb927.10.7930	3117	1248	83	515	97	7	143	379	233	163	120	44	312	306	2111	282	7169	18359
Tb927.10.7940	649	90	5	8	13	3	149	113	35	6	3	1	117	97	786	122	3118	2509
Tb927.10.7950	71	10	1	1	2	1	27	8	6	1	1	0	10	23	111	11	618	632
Tb927.10.7960	148	15	1	3	3	3	54	22	15	2	4	3	30	29	196	27	1188	1434
Tb927.10.7970	807	29	2	13	29	14	150	35	12	3	2	4	85	35	476	73	1531	1512
Tb927.10.7980	238	36	6	23	29	4	71	34	22	15	5	7	69	33	523	61	1937	2602
Tb927.10.7990	1010	120	4	16	11	6	272	141	66	10	9	3	133	122	937	110	2331	2877
Tb927.10.800	462	60	6	9	5	2	89	46	17	10	7	1	56	47	447	54	1523	1814
Tb927.10.8000	2463	78	2	15	13	1	110	99	27	7	14	8	198	86	1144	161	3632	7945
Tb927.10.8010	703	84	2	9	9	2	294	83	21	2	4	2	85	79	832	93	2073	1893
Tb927.10.8020	4724	2753	307	256	95	22	380	843	545	256	47	13	643	717	4111	502	14640	15017
Tb927.10.8030	2605	1648	268	623	234	23	276	442	483	288	171	42	250	412	1502	221	9850	9003
Tb927.10.8040	1600	88	6	18	7	3	141	185	51	12	6	8	172	153	1164	143	4566	6064
Tb927.10.8050	260	106	5	3	10	0	54	65	49	20	3	0	69	82	369	60	2351	2387
Tb927.10.8060	3487	380	24	38	43	8	683	374	185	19	13	6	313	315	2280	251	5387	4590
Tb927.10.8070	799	74	3	4	9	5	139	79	24	18	7	2	107	53	591	93	2497	3521
Tb927.10.8080	2661	103	7	23	7	8	190	146	16	7	13	7	237	132	1543	217	4684	4872
Tb927.10.8090	1075	206	8	20	16	2	248	105	67	10	2	4	89	88	776	88	2290	1643
Tb927.10.810	926	273	21	21	7	2	82	106	57	13	8	0	85	104	727	78	3408	3620
Tb927.10.8100	829	33	7	20	34	8	153	30	9	3	4	5	74	26	680	48	1543	1425
Tb927.10.8110	756	71	3	13	6	5	161	98	42	9	4	1	97	87	695	72	3093	2301
Tb927.10.8120	2287	139	5	28	26	10	300	191	79	22	21	21	256	213	1215	236	6357	5815
Tb927.10.8130	617	53	12	15	34	4	82	75	15	6	8	4	81	51	707	82	1899	2109
Tb927.10.8140	1125	208	11	14	42	9	275	88	65	6	5	1	81	76	881	80	1598	1223
Tb927.10.8150	345	95	5	7	4	0	54	48	20	15	5	0	69	32	425	48	1416	2164
Tb927.10.8160	360	24	5	6	9	4	101	26	14	2	2	0	35	20	311	23	998	736
Tb927.10.8170	3106	124	2	22	12	4	213	267	59	12	7	6	336	270	1516	312	7621	11260
Tb927.10.8190	12195	6170	693	752	210	37	2281	2747	2263	936	281	17	1230	1921	9630	1052	22345	29792
Tb927.10.820	159	53	5	2	6	0	64	37	20	6	5	1	63	55	343	41	3294	2838
Tb927.10.8200	960	215	10	22	13	2	159	179	71	16	6	2	162	165	1134	125	2715	3096
Tb927.10.8210	1519	60	5	16	13	2	136	88	21	12	3	8	151	93	1310	135	2851	3752
Tb927.10.8220	452	98	4	7	18	1	160	60	47	6	2	4	58	44	503	41	854	780
Tb927.10.8230	4168	2132	192	771	346	44	590	649	546	274	221	94	392	507	2394	302	11674	9744
Tb927.10.8240	1572	512	21	37	13	3	196	135	83	14	3	4	111	136	509	88	2128	2224
Tb927.10.8250	358	73	5	17	7	0	82	33	23	4	2	2	25	38	243	38	2073	1094
Tb927.10.8260	276	27	7	6	8	4	95	21	16	4	1	1	23	20	238	27	671	531
Tb927.10.8290	2987	1433	93	146	53	21	204	504	292	163	38	7	439	459	2894	333	14030	17645
Tb927.10.830	199	123	9	8	14	3	103	79	70	21	6	4	57	74	346	54	2546	2441
Tb927.10.8300	447	199	43	71	65	15	77	49	42	32	14	3	37	51	255	40	1599	1088
Tb927.10.8310	413	85	10	52	50	12	65	29	16	2	4	3	24	25	287	23	1012	841
Tb927.10.8320	2116	2241	1119	1860	2979	942	548	462	581	316	332	236	244	381	1902	203	9221	5068
Tb927.10.8330	1040	650	98	121	80	31	198	144	111	26	12	5	107	122	503	57	1722	1905
Tb927.10.8360	1183	253	41	122	121	34	247	81	46	19	15	2	88	80	664	91	2935	1907
Tb927.10.8370	812	155	24	99	123	29	171	59	36	20	2	1	70	47	507	69	1286	821
Tb927.10.8380	404	98	21	55	82	21	114	28	17	12	7	5	36	26	393	28	835	451
Tb927.10.8390	6194	460	48	144	65	13	202	265	118	53	46	26	208	292	896	221	3965	14677
Tb927.10.8400	424	52	2	7	15	1	118	57	27	4	1	3	43	50	535	44	1557	1757
Tb927.10.8410	647	120	4	12	14	2	120	107	51	9	1	1	88	97	577	93	2393	2538
Tb927.10.8420	3724	198	14	41	13	7	144	190	71	37	42	15	194	199	787	276	6841	17619
Tb927.10.8430	25334	25894	10871	23141	49302	16162	7913	5875	5900	3279	3690	3545	2285	4036	24486	2075	47060	35301
Tb927.10.8540	1222	416	38	34	26	5	529	370	274	55	12	5	241	320	2055	211	8897	5772
Tb927.10.8560	278	37	4	21	14	1	83	30	28	8	5	4	55	41	323	52	2107	1675
Tb927.10.8570	425	64	13	36	27	6	63	26	25	24	19	8	40	35	245	45	1496	1986
Tb927.10.8580	340	32	8	6	15	6	171	45	10	8	2	2	71	40	478	47	1652	1453
Tb927.10.8600	587	21	2	13	15	2	137	31	14	7	9	9	80	36	350	99	4263	6171
Tb927.10.8610	1715	92	5	40	11	13	232	103	28	12	15	10	232	136	867	188	5322	5380
Tb927.10.8620	558	32	3	4	12	3	176	34	14	3	3	0	73	24	479	58	1120	1163
Tb927.10.8630	1458	672	71	15	11	4	398	223	206	47	5	4	156	207	1261	145	4516	2526
Tb927.10.8640	1040	53	6	18	11	2	303	98	30	13	10	5	104	86	690	141	3357	2110
Tb927.10.8650	2152	510	24	44	27	3	529	385	187	12	8	9	219	277	1887	227	4184	3579
Tb927.10.8660	1316	88	5	24	26	9	265	78	39	10	8	0	104	89	937	109	1908	1736
Tb927.10.8670	411	39	4	8	9	10	134	51	19	3	3	0	54	42	526	51	1342	953
Tb927.10.8680	413	34	4	16	12	2	77	25	9	9	4	0	42	20	175	35	1172	1739
Tb927.10.8690	570	61	4	15	6	3	133	76	37	15	7	3	85	83	663	78	2352	1971
Tb927.10.870	1147	43	1	10	5	6	44	70	27	6	11	4	87	59	581	69	2318	6095
Tb927.10.8710	107	27	1	0	0	3	45	37	22	1	2	2	33	29	135	33	1336	1023
Tb927.10.8720	494	251	11	9	4	1	61	151	113	35	13	1	118	153	609	109	6045	7695
Tb927.10.8730	981	271	12	23	12	2	114	127	68	12	8	3	104	125	433	89	2308	2756
Tb927.10.8750	426	65	16	14	5	10	128	47	40	17	7	4	52	60	317	66	1944	1605
Tb927.10.8760	370	64	12	18	17	8	81	45	22	9	9	3	42	36	294	48	1597	1466
Tb927.10.8770	638	124	6	24	7	1	67	43	31	6	4	2	58	46	383	58	2078	2876
Tb927.10.8780	2477	243	8	27	13	3	113	203	83	31	22	17	232	202	866	199	6411	15723
Tb927.10.8790	1434	126	3	25	22	5	342	175	57	8	3	4	192	163	1078	112	3096	2518
Tb927.10.8800	1235	99	6	16	17	2	227	122	42	12	7	4	143	118	876	113	3929	3954
Tb927.10.8810	901	133	10	21	19	1	78	84	40	9	11	3	72	64	407	74	2424	2755
Tb927.10.8820	1031	409	8	18	5	1	73	131	84	29	20	2	131	133	791	115	4049	7639
Tb927.10.8830	1265	466	15	16	13	3	165	202	110	21	8	2	119	183	898	144	3684	3780
Tb927.10.8840	480	66	5	5	3	2	86	41	27	9	5	2	64	45	374	51	1744	1320
Tb927.10.8850	340	62	4	8	7	4	50	46	18	4	2	7	61	61	399	51	2256	3153
Tb927.10.8860	61	38	4	5	8	1	10	18	13	11	3	1	17	11	73	12	605	882
Tb927.10.8870	1388	433	33	44	40	4	375	225	104	20	10	4	146	180	1491	120	5118	3407
Tb927.10.8880	1325	295	17	23	5	10	342	208	74	22	8	3	146	162	1326	152	4514	3002
Tb927.10.8890	148	111	10	5	2	1	53	41	35	3	2	3	24	40	310	42	1880	1217
Tb927.10.8900	417	222	17	15	16	5	99	95	57	11	3	6	77	89	440	71	1922	2125
Tb927.10.8910	2274	305	8	28	25	4	100	123	61	29	11	2	119	147	706	155	5619	11307
Tb927.10.8920	1706	651	27	55	31	14	279	218	115	31	12	5	95	152	1396	91	3577	2642
Tb927.10.8930	1619	314	1	28	3	1	113	198	152	25	12	6	198	214	1347	147	4966	7584
Tb927.10.8940	3638	3072	569	2263	827	234	190	781	646	695	738	639	516	738	2979	478	23930	37806
Tb927.10.8950	1204	1016	205	409	216	21	318	220	176	82	48	16	132	181	1126	94	2202	1828
Tb927.10.8960	468	148	4	15	0	0	68	63	24	6	1	0	31	43	273	33	748	912
Tb927.10.8980	4191	2887	1055	1276	965	146	791	650	524	211	152	34	283	513	3173	282	6032	5986
Tb927.10.8990	427	51	9	5	14	1	103	30	26	11	8	4	57	38	423	61	1934	1624
Tb927.10.900	530	21	0	13	10	3	178	31	12	3	9	4	73	21	357	52	937	880
Tb927.10.9000	3302	174	8	52	17	5	162	123	38	36	31	9	247	163	960	200	4525	7418
Tb927.10.9010	783	48	14	39	26	14	200	24	25	13	19	2	63	22	480	50	1216	1021
Tb927.10.9020	592	35	2	18	24	3	117	67	18	15	9	7	107	59	600	85	2773	2531
Tb927.10.9030	262	38	10	28	31	6	107	36	14	5	5	3	31	14	240	29	824	488
Tb927.10.9040	1004	86	21	53	31	6	111	49	19	17	17	14	66	50	373	88	2904	4568
Tb927.10.9050	2532	74	3	21	23	9	393	139	37	14	12	8	192	135	1331	188	3680	3795
Tb927.10.9060	453	22	0	7	3	1	61	38	8	1	1	3	49	24	357	30	1632	2136
Tb927.10.9070	769	39	2	14	5	1	82	23	6	6	2	2	83	35	600	57	2175	2275
Tb927.10.9080	9705	9360	1120	186	39	16	1505	2755	2263	1655	176	17	1496	2439	6055	1182	37099	50388
Tb927.10.9090	585	52	5	12	10	4	75	20	12	5	4	1	27	19	303	34	863	768
Tb927.10.910	791	21	1	15	1	1	52	28	7	10	8	5	84	27	475	46	1904	3039
Tb927.10.9100	1156	83	4	21	9	2	110	44	15	4	7	7	92	63	699	92	2426	2536
Tb927.10.9110	679	69	3	5	11	1	118	52	24	6	4	4	65	48	567	43	1237	1796
Tb927.10.9120	664	41	1	6	1	0	115	52	18	0	6	3	44	49	392	47	1115	1143
Tb927.10.9130	1769	160	7	9	18	3	167	142	54	8	5	4	163	141	961	138	3937	4101
Tb927.10.9140	1042	53	4	7	10	1	104	123	46	8	2	5	138	112	756	100	3671	3924
Tb927.10.9150	1432	191	14	22	17	3	230	148	80	8	2	4	109	86	1151	98	2155	1923
Tb927.10.9160	752	30	3	13	12	7	115	45	14	8	7	4	121	54	681	71	2953	3636
Tb927.10.9170	732	181	4	16	4	2	184	63	34	2	1	1	63	47	405	56	1788	1391
Tb927.10.9180	313	32	3	6	4	0	57	35	13	4	2	4	40	38	384	48	2945	2563
Tb927.10.9190	3557	1273	50	176	11	7	128	415	280	179	63	9	406	481	1704	344	14213	23058
Tb927.10.920	930	150	5	13	21	3	340	135	51	15	1	1	114	97	944	87	1997	1754
Tb927.10.9200	1471	151	7	19	7	3	287	78	30	6	5	3	98	63	644	93	1888	1708
Tb927.10.9210	532	21	1	3	5	1	52	14	8	1	4	0	44	7	285	34	683	1053
Tb927.10.9220	67	7	0	4	1	0	13	10	3	1	0	2	13	6	68	14	414	460
Tb927.10.9230	1354	36	5	6	6	3	147	54	13	5	6	3	104	58	459	82	2193	2682
Tb927.10.9240	595	46	0	4	3	1	48	56	23	5	2	3	64	40	439	29	1142	1602
Tb927.10.9250	756	595	100	130	53	14	98	203	105	81	46	5	124	127	1348	102	3465	4680
Tb927.10.9260	228	76	20	19	5	5	84	64	35	13	7	3	75	76	400	76	2633	2228
Tb927.10.9270	417	17	0	3	3	3	84	31	10	5	3	2	34	15	371	34	514	809
Tb927.10.9280	1951	98	2	12	7	1	172	86	25	7	6	3	161	77	654	121	3033	3870
Tb927.10.9290	724	154	12	14	7	0	156	127	58	22	6	3	131	108	807	95	3324	2717
Tb927.10.930	416	41	3	7	3	0	47	65	12	9	4	4	73	58	429	73	2346	3847
Tb927.10.9300	456	88	2	2	3	1	63	39	15	3	1	2	35	37	304	25	1209	1289
Tb927.10.9310	489	69	6	2	2	0	72	31	14	4	0	0	44	28	316	36	1157	1173
Tb927.10.9320	179	33	1	8	0	2	53	15	15	3	6	3	19	17	101	16	317	544
Tb927.10.9330	563	172	5	8	6	3	47	111	53	19	2	7	103	102	524	62	2688	4632
Tb927.10.9350	1320	83	6	26	4	4	97	62	32	14	10	5	129	59	646	95	2343	3281
Tb927.10.9360	786	79	8	10	4	1	67	54	28	14	8	6	99	85	284	75	1351	2075
Tb927.10.9370	485	185	12	16	16	3	105	86	53	10	6	1	82	64	664	49	3110	2497
Tb927.10.9380	895	90	10	25	27	7	212	46	32	19	12	6	92	64	746	75	2446	2326
Tb927.10.9390	729	62	2	2	8	1	224	115	55	8	1	4	124	67	729	80	2186	1904
Tb927.10.940	433	35	3	8	1	5	99	32	17	7	5	2	46	24	328	43	1185	1136
Tb927.10.9400	1442	119	8	14	14	5	352	128	48	8	4	3	126	121	1028	108	2356	1757
Tb927.10.9410	510	35	3	1	4	3	75	35	22	5	4	1	64	36	438	62	2438	1956
Tb927.10.9420	623	47	1	11	12	1	106	34	15	8	5	0	82	38	564	66	2125	1995
Tb927.10.9430	3345	2071	343	1211	832	97	459	679	464	274	273	95	241	509	2808	276	8356	6918
Tb927.10.9440	1246	788	110	44	20	2	166	287	196	105	8	0	207	272	1578	200	8160	7840
Tb927.10.9450	50	12	1	3	1	3	21	10	5	1	2	1	10	7	75	13	287	140
Tb927.10.950	845	42	3	7	4	2	62	26	15	10	5	1	53	26	406	62	1888	1750
Tb927.10.9500	15	3	0	0	0	0	0	3	0	1	0	1	1	0	11	1	20	81
Tb927.10.9510	15	1	1	0	0	0	2	3	0	1	0	0	3	0	22	3	19	69
Tb927.10.9560	908	178	34	42	29	8	305	95	61	28	7	2	82	72	766	88	2511	1249
Tb927.10.9570	10244	6353	251	1765	240	94	841	1016	927	455	380	68	643	1023	3055	512	15534	15097
Tb927.10.9580	327	46	4	20	8	0	84	26	15	4	1	1	43	24	252	27	912	719
Tb927.10.9590	675	59	1	16	13	4	100	36	27	4	10	2	86	41	394	77	1768	1546
Tb927.10.960	759	23	4	12	9	3	72	43	17	6	5	6	112	34	564	72	1924	2048
Tb927.10.9600	270	197	42	25	4	2	58	74	106	46	14	9	78	120	292	66	3683	2959
Tb927.10.9610	88	97	27	6	1	0	14	23	17	13	2	2	16	34	47	22	824	505
Tb927.10.9620	37	43	10	1	0	0	16	19	14	7	1	1	13	30	45	27	702	467
Tb927.10.9630	53	43	8	2	4	2	16	22	25	6	1	0	20	21	49	18	767	537
Tb927.10.9640	1143	118	4	12	7	2	222	135	74	9	7	4	125	121	780	108	3288	2921
Tb927.10.9650	3980	571	14	41	28	7	138	269	162	38	12	4	315	310	1613	274	8504	15176
Tb927.10.9660	1359	62	2	26	52	6	224	115	41	16	21	6	176	124	921	148	4917	4314
Tb927.10.9670	1643	78	6	35	22	5	79	42	28	11	20	10	115	76	736	113	3570	5329
Tb927.10.9680	1015	80	8	20	22	1	268	97	36	8	7	0	116	105	600	104	2382	2551
Tb927.10.9690	930	64	6	16	6	1	53	47	14	13	4	3	64	50	307	46	1622	5839
Tb927.10.970	895	60	5	4	11	2	90	89	29	19	15	10	120	105	565	144	4788	11165
Tb927.10.9700	283	27	2	2	2	0	25	41	16	5	6	2	62	49	217	45	1980	5568
Tb927.10.9730	1171	223	6	22	15	4	185	171	92	12	8	2	139	149	1071	123	2227	2338
Tb927.10.9740	1360	126	2	17	8	1	184	142	75	6	10	2	127	144	718	117	3263	3377
Tb927.10.9750	1645	178	2	17	14	2	89	105	37	18	6	9	125	105	561	105	2821	7199
Tb927.10.9760	149	15	1	5	5	0	25	16	2	2	4	3	25	10	213	32	1122	1147
Tb927.10.9770	2402	148	13	40	38	8	302	142	53	15	14	10	242	167	1415	194	4475	4505
Tb927.10.9780	1724	117	4	21	12	5	129	187	67	31	12	7	192	188	949	149	4336	5535
Tb927.10.9790	266	37	5	15	15	3	116	35	18	7	6	6	47	27	534	49	1224	805
Tb927.10.980	1150	47	1	9	7	2	106	69	10	4	4	3	123	64	925	94	2501	2627
Tb927.10.9810	1790	303	15	30	31	5	410	213	118	18	9	6	150	174	1514	138	2580	2136
Tb927.10.9820	3675	863	18	55	20	5	467	385	254	34	17	4	261	354	2032	231	6426	6752
Tb927.10.9830	3121	2573	616	1409	1180	170	579	414	410	234	242	94	236	397	1996	207	7466	5502
Tb927.10.9840	902	247	4	36	8	2	100	120	71	23	13	4	81	80	506	65	3452	3175
Tb927.10.9850	373	25	3	2	9	1	80	19	12	9	5	4	38	16	273	45	1382	1467
Tb927.10.9860	826	27	5	8	3	0	124	31	16	6	7	5	67	35	427	69	1682	1344
Tb927.10.9870	1758	780	55	38	25	12	385	306	190	34	10	2	141	235	1519	144	3033	2494
Tb927.10.9890	1495	132	2	7	3	0	157	151	72	12	5	3	137	170	833	138	3530	4826
Tb927.10.990	199	8	1	0	2	0	41	9	4	3	0	2	30	9	119	22	704	584
Tb927.10.9900	1072	41	1	2	5	4	111	61	22	4	2	3	82	67	830	88	2634	3791
Tb927.10.9910	1193	470	20	26	3	2	170	216	204	82	19	2	158	252	1189	170	6113	5059
Tb927.10.9920	951	68	4	3	5	5	139	88	24	6	3	0	117	83	823	78	1740	2071
Tb927.10.9930	349	37	3	12	4	1	89	75	24	14	7	6	112	67	420	84	2404	2486
Tb927.10.9940	130	6	0	0	1	0	40	9	8	1	2	0	11	10	161	14	505	504
Tb927.10.9950	365	23	0	5	0	0	126	20	9	5	2	4	35	24	377	35	1585	1605
Tb927.10.9960	601	15	2	7	6	0	85	18	6	2	5	1	65	17	292	55	868	1234
Tb927.10.9970	2643	113	5	10	3	3	87	135	28	7	6	5	190	139	921	152	2869	6029
Tb927.10.9980	344	18	1	4	9	3	99	12	6	3	4	2	43	8	303	28	783	770
Tb927.10.9990	814	225	5	7	2	0	203	115	78	16	1	2	80	107	609	88	1758	1450
Tb927.11.1000	276	39	5	20	4	1	162	38	18	6	5	4	56	38	458	35	2148	1492
Tb927.11.10000	376	30	0	34	14	2	79	31	13	8	2	8	50	25	292	41	2421	1260
Tb927.11.10010	1312	165	6	24	29	3	85	94	35	3	2	2	98	81	752	87	2045	2139
Tb927.11.10020	1186	108	19	22	17	9	294	104	26	17	16	4	130	82	1196	100	2868	2162
Tb927.11.10040	563	200	19	18	23	5	113	87	58	6	1	1	47	77	463	40	865	935
Tb927.11.10050	372	238	41	23	35	6	239	166	119	26	9	4	84	89	670	74	2570	1808
Tb927.11.10060	3575	2968	780	546	240	45	957	834	834	344	126	12	416	707	3220	374	14271	9816
Tb927.11.10070	693	184	5	7	20	3	85	172	78	9	8	4	141	143	659	105	2699	2860
Tb927.11.10080	1399	464	67	65	85	22	182	66	37	19	4	5	61	54	622	51	1440	1241
Tb927.11.10090	771	154	8	21	11	4	103	95	57	18	4	5	95	93	644	115	3285	3462
Tb927.11.1010	855	58	4	7	15	3	143	69	19	7	2	1	95	67	740	101	2467	2270
Tb927.11.10100	745	148	9	28	44	8	124	63	38	9	5	3	52	73	555	46	1457	963
Tb927.11.10110	1190	90	16	61	66	9	284	87	23	16	17	13	141	93	1110	137	3149	2734
Tb927.11.10120	1195	104	2	26	5	2	112	104	38	31	16	13	157	130	804	147	5228	7321
Tb927.11.10130	558	83	13	18	41	9	82	25	28	3	0	3	62	30	421	40	734	1187
Tb927.11.10140	1560	292	12	33	23	8	451	196	125	12	5	0	139	157	1301	116	2645	2800
Tb927.11.10150	1036	342	18	18	7	1	69	95	70	28	12	12	114	145	785	128	8404	15375
Tb927.11.10170	1489	533	25	31	39	6	424	231	185	25	6	2	133	168	1319	136	2707	2323
Tb927.11.10180	255	19	0	0	5	2	42	24	1	3	3	2	32	21	260	39	1171	2127
Tb927.11.10190	1362	155	8	16	4	1	132	83	38	10	8	6	135	77	599	127	3651	5818
Tb927.11.1020	3533	2471	471	604	282	26	930	1285	1210	617	363	45	706	1109	3923	548	21815	22727
Tb927.11.10200	1082	127	6	17	11	5	137	161	62	13	6	4	140	131	999	117	5031	3926
Tb927.11.10210	681	73	4	25	14	0	83	44	29	17	11	6	123	54	502	90	3343	4736
Tb927.11.10220	383	84	7	2	8	7	200	123	59	5	2	3	68	96	769	100	1992	1119
Tb927.11.10230	1517	605	33	22	20	5	216	169	124	24	6	4	130	162	1097	123	3199	3173
Tb927.11.10240	3270	1405	139	233	99	11	610	543	476	202	91	17	299	438	2235	252	6651	5733
Tb927.11.10250	666	323	88	189	279	121	110	33	20	12	4	1	45	27	424	42	889	979
Tb927.11.10260	274	90	10	6	8	2	77	90	41	10	4	5	81	84	499	83	3351	3264
Tb927.11.10270	497	16	4	5	3	0	122	15	10	6	3	2	60	16	410	39	875	938
Tb927.11.10280	1361	133	4	6	9	1	110	85	24	8	5	2	130	110	742	125	3839	6753
Tb927.11.10290	42	13	4	0	2	0	17	13	11	2	0	0	15	28	76	19	369	479
Tb927.11.1030	1421	912	109	188	83	19	73	148	70	23	12	7	133	123	892	108	4553	6110
Tb927.11.10300	1068	285	35	19	10	5	159	144	98	21	2	3	111	124	770	106	3235	3238
Tb927.11.10320	297	28	0	2	1	0	82	30	15	3	5	2	56	32	258	52	1797	2072
Tb927.11.10330	1527	51	3	20	4	2	217	116	15	6	1	7	131	108	1111	124	2298	2561
Tb927.11.10340	2494	1165	176	230	50	9	469	501	338	155	82	12	282	397	1476	252	6754	5160
Tb927.11.10350	456	51	7	24	11	5	194	42	16	10	5	4	97	39	566	70	2126	1952
Tb927.11.10360	407	28	8	10	18	1	81	31	12	9	5	4	60	18	313	61	1458	2046
Tb927.11.10370	3558	905	23	47	14	12	161	337	193	82	17	9	318	329	1374	301	7472	9835
Tb927.11.10380	812	67	1	4	9	0	61	70	25	6	2	2	81	53	561	67	2461	3000
Tb927.11.10390	934	31	2	20	16	8	87	18	8	10	4	7	112	28	652	62	1687	2188
Tb927.11.1040	1073	46	4	7	4	1	171	94	29	7	8	3	160	120	725	124	4505	3956
Tb927.11.10400	812	27	4	10	8	2	204	66	10	1	3	0	63	56	609	58	995	949
Tb927.11.10410	64	3	0	3	2	0	9	5	0	1	2	0	8	3	48	8	653	545
Tb927.11.10420	943	306	22	11	13	2	269	117	75	14	11	2	95	101	659	68	2274	1185
Tb927.11.10430	596	20	2	7	6	1	85	61	16	5	3	5	94	67	500	66	3178	3087
Tb927.11.10440	504	18	2	5	10	3	123	39	11	7	3	0	75	40	581	74	2078	1475
Tb927.11.10450	297	30	3	2	6	0	49	54	10	1	2	1	40	35	258	38	1341	1857
Tb927.11.10460	415	31	1	8	4	1	36	22	7	0	1	4	39	24	215	27	1136	1595
Tb927.11.10470	743	97	4	12	15	5	89	44	23	7	12	3	78	53	572	80	2496	3447
Tb927.11.10480	2691	255	4	22	8	2	111	130	37	14	10	1	204	122	1426	190	6951	10732
Tb927.11.10490	424	37	6	4	3	1	168	56	22	4	6	2	110	49	759	92	2759	2699
Tb927.11.1050	238	26	1	8	2	1	46	40	13	3	1	0	40	45	261	33	2663	2762
Tb927.11.10500	286	21	0	7	14	3	66	29	8	5	4	3	37	19	235	42	814	1074
Tb927.11.10510	427	25	0	4	1	0	142	99	37	2	5	0	84	72	604	80	3823	3314
Tb927.11.10520	1915	118	6	34	6	2	83	71	25	10	13	6	134	71	762	123	3378	6881
Tb927.11.10530	266	6	0	6	8	3	57	6	0	0	5	2	21	9	216	20	386	582
Tb927.11.10540	2060	423	4	16	6	1	110	325	155	57	11	7	273	312	1204	258	8619	12378
Tb927.11.10550	448	37	3	7	7	4	48	18	20	4	5	4	57	27	293	72	2870	3199
Tb927.11.10560	531	353	9	9	2	0	106	257	154	51	5	4	234	289	1152	218	6788	13073
Tb927.11.10570	894	95	10	26	34	12	228	78	36	17	11	2	108	86	880	90	2071	2171
Tb927.11.10580	871	56	3	12	7	0	52	46	11	8	7	4	65	37	399	64	1729	3014
Tb927.11.10590	861	25	3	5	6	0	91	42	9	6	3	6	77	41	510	73	1841	2778
Tb927.11.1060	506	28	9	11	29	2	98	36	16	5	6	5	47	32	372	63	1584	1835
Tb927.11.10600	324	18	1	2	8	1	37	18	5	1	1	0	36	18	310	35	1095	1606
Tb927.11.10610	1340	154	6	12	4	2	80	65	18	8	3	2	97	80	664	108	2369	4214
Tb927.11.10620	738	303	20	40	9	9	114	75	31	12	4	1	54	56	333	42	887	1073
Tb927.11.10630	537	63	5	8	11	3	66	54	24	21	6	5	87	44	410	73	2086	3267
Tb927.11.10640	535	60	10	19	15	5	68	27	23	12	5	2	48	21	253	40	1052	1246
Tb927.11.10650	1276	53	10	15	11	5	104	73	29	15	7	7	122	95	773	131	3673	4499
Tb927.11.10670	1010	45	4	13	9	2	62	35	15	7	7	3	99	49	431	83	3058	4226
Tb927.11.10680	69	2	0	0	0	0	7	5	2	0	1	0	8	6	32	7	318	297
Tb927.11.10690	514	214	11	8	8	2	102	131	94	12	4	1	92	98	756	72	2521	2442
Tb927.11.1070	2533	1052	164	98	25	8	385	384	333	143	33	8	281	302	1734	223	5880	8143
Tb927.11.10700	618	24	0	8	2	1	131	59	8	3	2	1	61	40	365	39	1281	1428
Tb927.11.10710	1234	193	7	29	12	4	153	113	50	16	13	7	142	113	746	184	5284	7454
Tb927.11.10720	2103	192	2	24	28	0	137	153	62	29	15	10	177	144	1220	131	4372	4844
Tb927.11.10730	1679	170	3	12	14	7	123	84	47	9	11	11	146	100	771	144	4510	6855
Tb927.11.10740	638	31	1	12	1	2	49	23	5	4	0	2	30	21	215	23	694	814
Tb927.11.10750	793	35	3	9	3	4	98	83	23	13	8	10	119	63	691	102	2612	2700
Tb927.11.10760	1086	209	14	12	3	4	58	168	97	42	14	7	165	197	742	94	5893	8251
Tb927.11.10770	3006	1046	70	219	103	36	362	350	271	82	50	30	248	326	2011	204	4456	4968
Tb927.11.10780	701	319	11	10	8	5	248	139	82	16	3	2	71	110	674	76	2368	1992
Tb927.11.1080	2336	622	94	83	114	69	326	207	98	22	8	5	246	194	1704	184	4505	4622
Tb927.11.10800	1592	507	28	23	16	3	143	186	152	30	4	2	125	155	857	115	2843	3352
Tb927.11.10820	1310	721	125	105	38	8	190	239	174	100	35	4	162	237	1376	191	5840	4261
Tb927.11.10830	415	225	42	24	5	1	48	63	67	31	12	4	66	65	386	50	2103	1345
Tb927.11.10840	513	14	1	8	6	1	85	27	4	7	5	6	73	35	422	55	1897	2078
Tb927.11.10850	921	40	1	10	22	2	99	54	11	3	4	2	72	43	794	72	1828	1989
Tb927.11.10860	1114	94	2	8	1	1	251	169	49	11	8	4	154	139	1212	106	4014	3556
Tb927.11.10870	458	67	4	11	6	1	43	40	16	5	2	1	63	34	332	44	929	1054
Tb927.11.10880	996	104	5	10	5	1	50	75	26	2	3	3	110	65	1019	82	2432	2840
Tb927.11.10890	543	29	9	21	30	8	133	32	14	11	7	5	60	29	638	62	1519	1164
Tb927.11.10900	1441	55	2	14	3	2	168	103	32	11	8	9	149	122	662	134	4104	4363
Tb927.11.10910	1304	1273	514	1271	2236	138	1007	1896	1350	1103	1122	533	1033	1224	9037	842	35503	66256
Tb927.11.10920	878	333	19	31	21	4	85	59	39	21	5	2	50	54	472	51	1498	2250
Tb927.11.10930	937	302	16	16	14	0	170	172	87	31	12	7	159	154	841	117	3281	4238
Tb927.11.10940	251	107	6	7	4	0	21	24	17	18	2	0	32	30	227	18	959	1670
Tb927.11.10950	486	33	2	6	3	1	63	102	30	4	1	4	98	83	599	72	2672	2595
Tb927.11.10960	228	30	2	4	3	0	18	38	18	3	3	2	47	44	244	58	2461	4160
Tb927.11.10970	457	31	3	3	13	4	147	54	23	6	4	2	56	44	529	45	1705	1641
Tb927.11.10980	169	8	1	6	16	2	41	5	2	0	1	0	15	3	208	15	459	521
Tb927.11.10990	1675	496	24	16	14	6	149	271	140	65	10	1	214	203	1431	156	4031	4678
Tb927.11.11000	509	52	1	3	6	0	43	63	22	7	6	1	66	55	550	50	3640	4370
Tb927.11.11010	746	553	87	241	141	35	188	412	310	186	143	93	257	269	2074	226	13428	12843
Tb927.11.11020	869	32	2	6	7	0	42	33	16	12	9	8	89	32	321	87	2619	6310
Tb927.11.11030	602	28	5	0	4	0	218	96	15	3	4	0	98	80	724	95	1941	1590
Tb927.11.11040	560	34	5	3	5	0	118	25	9	1	1	2	49	30	387	36	1002	559
Tb927.11.11050	761	126	1	1	2	3	130	91	49	5	0	3	65	66	626	66	1293	1064
Tb927.11.11100	571	272	63	92	132	35	233	101	71	21	11	7	62	75	549	66	2133	1288
Tb927.11.11110	313	29	4	15	23	4	91	20	14	7	11	3	27	16	210	26	614	1043
Tb927.11.11120	370	34	6	13	9	0	126	71	36	11	3	1	61	73	341	64	2095	1326
Tb927.11.11130	797	53	5	18	13	4	136	37	6	2	3	2	43	48	523	40	745	737
Tb927.11.11140	2347	522	69	58	31	7	80	80	25	9	10	4	137	93	483	128	4099	5117
Tb927.11.11150	709	23	3	17	20	3	230	51	8	8	4	6	86	42	629	90	1626	1114
Tb927.11.11160	957	57	1	15	14	3	72	68	21	6	4	10	97	77	383	86	2738	3766
Tb927.11.11170	677	227	13	34	58	27	179	117	60	21	7	6	63	118	780	77	2697	1701
Tb927.11.11180	229	12	0	7	2	3	45	11	7	3	2	3	29	12	163	22	763	891
Tb927.11.11200	905	28	2	11	23	1	161	54	21	7	16	9	126	35	550	95	2319	2203
Tb927.11.11210	1974	625	48	31	10	2	392	259	203	64	13	4	199	234	1321	178	4423	4127
Tb927.11.11220	3898	397	15	27	13	5	99	254	102	48	31	30	201	244	997	235	6346	36295
Tb927.11.11240	235	68	5	7	13	2	90	29	21	6	7	3	24	29	456	20	1562	2028
Tb927.11.11250	3251	2522	630	691	312	39	922	737	702	313	166	18	362	625	3049	359	7587	6575
Tb927.11.11260	965	62	13	16	12	3	158	39	18	8	3	5	95	44	659	86	2611	2119
Tb927.11.11270	786	34	2	9	7	8	147	26	14	8	9	9	91	31	581	90	1959	1981
Tb927.11.11280	1946	108	2	10	6	3	157	179	44	20	18	6	213	184	936	221	4943	6565
Tb927.11.11300	548	101	7	9	4	3	177	87	32	3	5	0	57	75	454	68	1476	1175
Tb927.11.11310	472	32	3	7	7	4	93	49	18	5	6	4	82	54	390	70	2104	2288
Tb927.11.11320	582	179	16	33	12	1	84	58	30	6	2	10	35	29	201	39	1350	1411
Tb927.11.11330	95891	49664	6257	18102	5631	484	15072	25005	20377	13022	8174	1116	11805	18884	77644	10468	280838	369635
Tb927.11.11340	1583	116	10	9	3	2	210	78	45	16	4	2	140	121	700	119	3140	3075
Tb927.11.11350	768	219	21	27	26	10	230	167	81	18	3	5	135	127	963	133	5464	3946
Tb927.11.11360	72380	53982	17417	34155	26869	3326	18516	16877	16467	8784	8125	3497	6443	11812	57383	5452	77374	90889
Tb927.11.11380	1528	216	9	8	10	5	290	216	115	11	1	5	215	228	1578	202	6127	5146
Tb927.11.11390	756	118	7	11	7	2	131	85	30	7	2	2	76	58	576	95	2439	1758
Tb927.11.11410	83	32	2	7	3	0	15	32	7	6	4	5	30	19	232	22	737	164
Tb927.11.11430	1430	103	15	32	21	4	55	42	22	6	10	4	93	64	366	75	2489	3233
Tb927.11.11440	1767	559	58	48	48	12	148	33	11	12	5	6	81	28	464	65	1608	1546
Tb927.11.11450	1134	42	5	35	24	5	122	44	17	7	14	6	128	49	663	116	2634	3005
Tb927.11.11460	3450	1479	78	68	16	6	155	360	231	124	19	4	359	386	2498	290	13119	18338
Tb927.11.11470	630	73	19	25	19	2	130	81	41	20	13	3	94	80	442	77	2973	2486
Tb927.11.11490	1076	90	20	45	14	5	137	85	45	11	13	7	131	76	732	142	3394	3673
Tb927.11.1150	2071	1047	120	50	40	14	464	360	289	64	9	7	237	329	1740	186	5040	4153
Tb927.11.11500	3145	957	33	31	14	2	181	234	187	41	9	4	230	273	1087	222	4753	5813
Tb927.11.11510	1132	146	0	7	3	1	291	134	63	9	5	3	141	137	701	116	2579	2915
Tb927.11.11520	7408	4673	683	4203	4286	715	1207	1417	1366	855	988	968	646	1073	5295	518	9860	12942
Tb927.11.11530	1627	308	21	28	12	5	112	73	38	7	7	1	126	65	880	81	2670	3585
Tb927.11.11540	1111	141	5	21	9	3	113	112	63	45	19	7	162	122	530	122	4760	7172
Tb927.11.11570	2369	213	8	34	17	1	188	186	62	22	8	9	245	208	1220	190	5648	5805
Tb927.11.11580	455	43	2	9	7	1	96	27	13	6	3	4	50	29	342	40	909	1505
Tb927.11.11590	1629	935	74	31	8	6	232	491	394	153	18	5	325	411	2073	225	11487	12574
Tb927.11.1160	813	53	5	4	9	4	94	39	19	10	11	7	119	40	310	92	2475	3491
Tb927.11.11610	666	35	1	14	14	5	41	35	16	5	8	2	82	24	583	48	2441	2865
Tb927.11.11620	177	103	5	3	5	0	114	107	59	11	2	1	54	68	516	64	2896	1935
Tb927.11.11630	491	41	3	5	13	0	129	68	23	7	2	3	78	76	716	62	1773	1557
Tb927.11.11640	770	56	4	19	4	0	48	56	27	8	7	10	87	50	488	76	2092	3691
Tb927.11.11650	88	10	3	1	6	4	19	20	9	3	7	7	52	21	176	43	3126	4593
Tb927.11.11660	1503	209	12	16	18	5	419	239	81	10	3	6	186	172	1827	140	3204	2707
Tb927.11.11670	1396	125	14	15	6	3	127	94	40	6	6	0	128	84	484	93	2952	3339
Tb927.11.11680	6001	5993	1611	4283	2567	373	709	1588	1442	1022	925	597	860	1266	6117	715	19187	21827
Tb927.11.11690	1233	926	113	98	47	6	269	553	349	153	39	9	361	392	1732	332	13032	11118
Tb927.11.1170	712	41	0	7	4	3	47	33	14	6	3	3	67	39	389	32	1290	2430
Tb927.11.11700	1972	274	18	93	31	6	256	204	69	28	11	5	171	164	1404	140	3616	3739
Tb927.11.11710	447	48	6	10	5	0	70	31	22	7	5	8	31	28	399	37	933	1193
Tb927.11.11720	2071	323	6	42	30	6	382	208	82	11	12	5	183	161	1347	156	4355	4166
Tb927.11.11730	17085	16064	4464	13554	21150	8368	187	104	33	6	5	1	100	105	780	107	2810	1990
Tb927.11.11740	661	317	63	140	71	11	102	129	150	96	85	42	123	140	822	88	3766	6652
Tb927.11.11760	695	85	6	15	6	3	134	134	42	14	4	3	116	106	944	82	5069	3016
Tb927.11.11770	856	642	73	68	58	18	65	102	106	62	10	5	116	131	459	91	3833	5878
Tb927.11.11780	1847	222	29	25	11	7	126	124	54	11	12	6	117	141	837	152	3808	3870
Tb927.11.11790	391	33	4	9	8	4	83	75	23	8	10	3	114	81	462	95	3517	3849
Tb927.11.11800	373	46	2	16	15	3	49	29	16	2	4	7	38	17	197	36	1054	2319
Tb927.11.11810	789	58	3	17	4	3	36	25	21	9	14	6	56	36	287	61	1319	3338
Tb927.11.11820	24134	19530	8560	17763	27081	5648	7182	5479	5653	3044	3419	2347	2324	4040	21219	1869	24772	33309
Tb927.11.11840	208	12	3	10	7	2	47	13	3	4	2	1	15	11	193	22	520	376
Tb927.11.11850	2067	178	12	38	10	5	120	130	56	22	15	4	160	161	810	181	4552	7338
Tb927.11.11860	1295	100	8	28	16	1	124	140	36	17	11	9	142	99	963	115	2587	3370
Tb927.11.11870	851	72	7	13	14	1	174	66	28	7	5	0	85	72	709	67	1473	1482
Tb927.11.11880	1219	75	2	10	2	0	180	170	54	11	9	11	253	181	1321	264	6084	9372
Tb927.11.11890	1827	124	7	7	6	2	121	115	40	6	3	8	171	123	879	174	4441	6429
Tb927.11.1190	422	95	2	16	22	0	68	33	30	7	4	4	48	29	392	28	795	1153
Tb927.11.11900	930	216	6	5	6	2	80	212	123	30	6	2	202	214	742	157	5706	9489
Tb927.11.11910	583	40	3	1	5	3	131	42	6	2	2	0	47	31	472	49	932	1040
Tb927.11.11920	700	45	0	9	17	5	68	45	22	6	10	7	83	37	591	77	3245	3121
Tb927.11.11930	258	107	5	4	10	1	120	59	24	5	0	0	44	27	427	21	1245	1048
Tb927.11.11940	1008	240	17	27	16	4	189	133	80	13	8	5	104	115	958	82	2671	2169
Tb927.11.11950	519	254	39	11	7	0	144	128	102	29	1	1	113	122	807	127	4757	5309
Tb927.11.11960	207	45	3	6	5	0	57	37	19	2	1	3	34	30	275	31	823	826
Tb927.11.11970	159	9	5	14	9	1	18	12	3	0	0	0	19	11	88	13	380	410
Tb927.11.11990	36	9	0	4	4	0	15	5	1	0	1	0	7	3	41	3	73	238
Tb927.11.1200	1645	314	14	21	14	7	304	213	134	19	11	3	188	213	1472	176	4420	4145
Tb927.11.12000	18	3	2	1	3	0	7	7	1	3	1	2	2	3	31	3	76	175
Tb927.11.12010	26	2	0	3	2	0	6	8	0	0	2	0	3	5	14	4	56	92
Tb927.11.12020	155	73	14	35	21	4	43	19	5	3	2	2	26	22	100	17	861	781
Tb927.11.12030	734	104	19	69	53	15	77	42	27	13	4	2	55	33	300	36	1416	1298
Tb927.11.12040	2502	2712	882	2259	5193	1566	938	616	650	361	355	383	242	525	2711	277	7003	4113
Tb927.11.12050	1527	438	76	167	176	41	154	136	62	32	18	13	143	130	1029	112	3074	2356
Tb927.11.12060	657	126	28	64	59	8	123	26	22	12	3	5	55	31	329	31	851	864
Tb927.11.12070	165	48	13	17	15	8	76	32	18	10	4	6	31	40	250	34	1616	1372
Tb927.11.12080	282	51	9	24	18	5	103	19	13	4	6	2	41	25	285	54	664	790
Tb927.11.12090	553	74	18	34	15	6	117	39	23	7	8	4	44	23	407	48	879	696
Tb927.11.1210	1353	266	3	19	11	3	212	123	79	17	3	3	117	121	1111	99	3594	3425
Tb927.11.12100	408	294	107	219	159	42	133	97	100	44	51	54	61	81	350	48	1624	1788
Tb927.11.12110	3089	191	13	34	15	4	119	100	58	21	14	9	211	119	1144	178	2869	6755
Tb927.11.12120	93	36	4	1	1	1	32	8	5	2	2	0	20	6	85	15	175	277
Tb927.11.12130	21	12	8	12	3	2	10	6	0	2	2	0	3	4	10	2	96	138
Tb927.11.12150	2263	853	44	85	21	2	171	404	263	130	39	12	234	305	1648	270	7275	9172
Tb927.11.12160	511	28	4	4	8	0	101	33	14	5	3	0	33	26	350	21	888	948
Tb927.11.12170	929	60	3	18	7	2	169	49	33	13	5	7	111	44	553	94	1484	1777
Tb927.11.12180	944	65	5	11	3	2	143	55	36	18	21	5	139	64	499	122	2477	2911
Tb927.11.12190	1148	43	4	29	13	1	190	88	30	23	10	3	133	104	989	149	3289	3281
Tb927.11.1220	775	128	3	12	7	2	53	85	30	7	8	8	62	57	460	51	1600	2642
Tb927.11.12200	226	67	0	4	2	1	71	27	16	5	1	2	27	29	362	32	781	700
Tb927.11.12210	400	237	22	20	2	0	72	142	124	71	12	6	130	128	536	103	2771	4402
Tb927.11.12220	1642	46	2	22	14	0	176	130	38	10	14	6	196	134	915	156	3587	4523
Tb927.11.12230	1537	56	4	6	7	1	185	169	47	7	6	5	197	145	1408	144	4519	4669
Tb927.11.12240	1592	75	1	9	4	3	45	63	16	5	6	1	111	68	738	96	2737	5003
Tb927.11.12250	917	31	12	30	17	3	88	43	16	14	8	5	94	33	643	90	2101	2848
Tb927.11.12260	148	11	2	3	9	2	54	12	5	8	5	0	48	10	224	28	1903	1867
Tb927.11.12270	155	22	0	4	6	5	59	44	11	6	2	3	58	43	311	74	3725	2894
Tb927.11.12280	595	46	14	23	41	2	90	32	14	10	11	2	55	42	385	68	1908	2206
Tb927.11.12290	220	62	4	2	3	2	105	68	42	8	10	4	50	70	431	40	3352	3494
Tb927.11.1230	334	30	1	11	8	3	68	27	22	3	7	1	40	29	266	35	782	866
Tb927.11.12300	243	35	2	3	1	4	136	51	22	4	3	2	70	42	458	42	2432	1407
Tb927.11.12310	1016	107	7	11	3	5	49	64	26	11	2	11	92	66	625	97	2393	4777
Tb927.11.12320	1910	365	20	24	10	9	154	154	78	9	16	8	195	167	994	111	4332	5830
Tb927.11.12330	198	16	0	3	7	3	98	29	8	2	1	0	27	32	347	31	911	332
Tb927.11.12340	263	17	1	9	0	2	25	6	5	1	6	2	30	8	170	16	528	774
Tb927.11.12350	994	44	3	20	13	2	47	26	17	5	11	2	70	26	455	54	1193	2871
Tb927.11.12360	415	35	7	13	11	0	96	28	8	5	6	6	34	16	298	31	678	752
Tb927.11.12370	1674	347	56	74	95	18	361	155	117	37	34	13	116	157	873	118	1980	2211
Tb927.11.12380	869	60	9	22	11	4	150	61	13	11	4	4	60	35	733	75	2881	2598
Tb927.11.12390	837	73	3	24	8	3	67	51	21	8	11	5	85	29	488	93	3212	5465
Tb927.11.1240	669	53	5	8	24	5	167	20	16	6	8	4	59	26	422	51	1229	981
Tb927.11.12400	1205	247	9	12	4	3	93	65	39	10	3	1	101	79	539	96	2534	4087
Tb927.11.12430	604	128	21	26	20	1	45	46	28	15	6	3	90	54	343	59	2396	4336
Tb927.11.12440	687	157	7	5	2	0	51	76	45	5	1	2	72	58	757	49	1527	2796
Tb927.11.12450	416	136	13	43	45	21	38	22	8	2	5	8	39	20	216	34	954	1351
Tb927.11.12460	480	45	4	7	1	0	23	40	13	13	10	7	63	39	384	42	1661	4265
Tb927.11.12470	750	40	6	19	8	2	52	56	13	8	21	15	59	29	359	62	2260	7281
Tb927.11.12480	1382	51	8	30	20	8	124	54	8	7	3	2	113	54	769	106	2266	3213
Tb927.11.12490	1133	185	5	15	9	1	79	102	31	2	3	2	120	86	830	90	2635	3961
Tb927.11.1250	3038	203	7	17	12	0	282	192	67	15	8	4	223	220	1430	232	5221	6038
Tb927.11.12500	616	93	2	7	11	4	138	94	43	5	1	3	102	82	661	95	2306	2255
Tb927.11.12510	271	25	6	9	6	1	41	30	11	7	8	2	66	29	323	44	1346	3184
Tb927.11.12520	214	17	5	6	8	1	75	36	12	2	5	4	51	32	264	44	1653	1490
Tb927.11.12530	893	509	27	30	11	4	72	99	103	50	15	7	131	166	607	135	5674	9857
Tb927.11.12540	1027	53	3	14	10	2	95	139	36	12	7	5	231	159	1292	164	3337	7136
Tb927.11.12550	1850	111	1	10	3	1	60	85	19	6	4	3	132	93	799	102	2019	4506
Tb927.11.12570	729	31	2	8	5	0	157	51	17	10	3	1	69	33	454	72	1227	1353
Tb927.11.12580	645	44	2	13	5	0	73	45	16	4	6	0	65	46	477	63	1805	2440
Tb927.11.12590	1235	415	15	8	24	4	182	115	58	2	5	3	81	89	1000	76	3186	2381
Tb927.11.1260	857	98	2	2	10	6	72	120	38	7	5	6	117	162	565	96	8026	10667
Tb927.11.12600	1220	42	5	19	9	3	135	85	19	9	8	5	132	78	809	120	3443	3986
Tb927.11.12610	575	22	0	3	1	1	108	92	23	6	2	3	97	63	559	87	2191	2667
Tb927.11.12620	507	19	2	11	3	1	65	14	16	8	6	1	29	21	274	36	1169	2434
Tb927.11.12630	793	50	0	20	12	1	127	31	17	6	9	6	83	26	563	70	1283	1465
Tb927.11.12640	996	95	5	18	10	7	94	84	36	12	7	8	140	79	840	121	5574	5556
Tb927.11.12650	246	49	2	5	4	2	23	33	13	7	2	1	47	28	266	34	1329	2108
Tb927.11.12660	1270	93	8	20	17	2	170	74	22	12	13	4	129	74	833	122	2081	2904
Tb927.11.12670	602	48	3	20	6	4	196	59	30	7	2	3	106	69	728	79	1992	1216
Tb927.11.12680	1228	979	141	66	68	14	603	389	365	102	16	10	192	281	2183	182	4677	3347
Tb927.11.12690	307	12	3	4	7	0	34	19	4	3	2	1	39	20	293	33	1179	903
Tb927.11.1270	3926	3060	944	1171	653	107	874	769	777	381	241	54	338	574	2918	311	7336	6914
Tb927.11.12700	245	22	2	2	0	0	63	18	5	0	0	1	15	23	284	16	443	249
Tb927.11.12720	1764	387	36	37	55	15	258	130	73	12	6	2	157	147	971	178	3630	3656
Tb927.11.12730	280	41	3	6	7	0	91	12	7	3	1	0	18	12	269	15	775	664
Tb927.11.12740	864	85	8	9	9	0	198	94	50	8	1	1	105	59	774	89	2538	1935
Tb927.11.12750	1377	155	24	24	24	7	523	212	88	25	11	1	167	164	1236	143	2363	2025
Tb927.11.12760	776	132	16	17	33	5	144	87	44	5	10	3	90	77	579	74	2463	1987
Tb927.11.12770	6117	3379	287	359	90	19	92	84	41	33	18	8	122	114	440	172	4970	7121
Tb927.11.1280	360	141	13	17	7	3	48	31	21	11	6	2	30	24	157	17	516	658
Tb927.11.12830	2018	72	7	38	23	9	214	84	26	9	19	7	181	120	999	159	3654	3780
Tb927.11.12840	1932	161	11	38	21	6	96	128	37	29	13	12	83	101	357	104	3411	28560
Tb927.11.12850	8590	5451	792	2361	345	78	415	952	668	525	379	49	660	859	4604	677	15407	16688
Tb927.11.12860	43	3	0	3	4	1	29	10	3	3	1	2	32	7	118	29	1438	1373
Tb927.11.1290	596	108	8	15	10	4	85	42	20	11	4	4	88	75	267	51	1528	1926
Tb927.11.12910	290	9	0	3	3	1	102	4	1	3	0	1	35	11	230	25	1006	937
Tb927.11.12920	200	13	1	5	6	2	58	34	6	2	7	1	42	21	274	61	1796	2051
Tb927.11.12940	3211	827	22	42	13	0	671	571	380	64	17	7	320	431	1483	271	7032	6573
Tb927.11.12950	620	125	10	19	20	4	214	104	60	10	4	8	84	84	738	69	3433	2179
Tb927.11.12960	475	242	43	35	51	17	158	64	61	28	7	8	59	78	404	52	1719	1061
Tb927.11.12970	924	122	11	38	37	8	217	47	34	15	14	9	112	39	515	91	1903	1971
Tb927.11.12980	218	46	12	20	26	3	57	23	11	4	1	6	52	20	306	60	1702	2369
Tb927.11.12990	45	15	4	7	8	1	4	7	3	0	1	1	7	2	46	7	166	294
Tb927.11.1300	525	43	2	5	2	3	82	34	16	6	1	3	63	43	282	47	1880	1819
Tb927.11.13000	31306	28910	8266	25675	29250	9795	46	38	12	19	10	8	51	35	208	82	3556	6770
Tb927.11.13020	18177	14634	5744	8363	7916	1399	3567	2877	2945	1483	1524	740	1492	2408	9901	1238	23346	20683
Tb927.11.13060	2847	194	12	41	20	8	205	196	77	21	25	14	274	211	1439	290	6284	7995
Tb927.11.13070	954	35	3	26	21	8	93	46	14	3	9	9	97	52	670	102	2284	2198
Tb927.11.13080	740	22	4	13	27	2	95	47	12	10	6	4	75	45	616	99	3150	3069
Tb927.11.1310	765	281	6	12	4	1	84	44	34	8	2	8	34	43	437	31	1086	1606
Tb927.11.13100	687	38	6	8	13	2	172	60	21	10	9	5	88	60	651	99	3313	2575
Tb927.11.13110	625	179	17	42	26	4	51	51	31	12	8	3	65	56	308	72	2902	4001
Tb927.11.13120	409	126	35	81	51	4	111	25	35	20	9	1	51	26	278	43	1095	654
Tb927.11.13130	1882	152	10	23	19	12	164	125	38	6	3	4	136	101	945	112	4099	4090
Tb927.11.13150	1078	125	20	58	33	11	180	59	24	9	7	2	66	70	424	75	1482	1175
Tb927.11.13170	483	26	7	2	13	3	106	26	9	2	1	1	39	24	353	37	576	634
Tb927.11.13180	4212	2127	175	321	56	26	319	650	559	371	87	16	514	658	2598	528	13528	12998
Tb927.11.13190	23807	10510	811	6856	3870	364	4902	6373	5553	3041	2918	1902	3203	4675	16412	2427	58783	63274
Tb927.11.1320	820	409	24	21	11	4	185	99	68	10	1	1	64	84	637	34	1648	1580
Tb927.11.13200	939	92	2	3	5	1	152	137	39	2	3	3	131	108	607	100	3260	3207
Tb927.11.13210	389	22	2	7	3	2	52	10	10	7	3	0	41	15	344	48	1218	1551
Tb927.11.13220	1718	479	61	131	96	40	269	220	95	26	13	10	220	192	1681	207	6033	4204
Tb927.11.13230	619	667	135	351	276	74	134	203	196	99	92	84	93	160	828	135	4205	4068
Tb927.11.13240	1747	791	155	104	74	17	310	208	155	41	16	6	155	173	846	135	3595	2838
Tb927.11.13250	2127	1301	119	165	86	18	237	533	375	223	75	15	325	406	2750	254	12032	12942
Tb927.11.13260	576	95	8	6	4	1	159	99	45	15	2	4	79	89	574	99	3337	3234
Tb927.11.13270	537	382	109	102	49	5	177	165	160	82	42	14	67	132	645	71	4210	4717
Tb927.11.13280	2843	1570	91	557	192	18	450	605	506	246	203	66	311	454	2410	255	7157	9441
Tb927.11.13290	1281	605	73	70	17	3	162	206	127	62	24	5	116	129	814	116	3356	2042
Tb927.11.1330	809	556	195	352	595	160	143	100	96	43	41	14	36	56	537	45	1103	1153
Tb927.11.13300	429	102	2	8	9	1	95	37	21	6	3	2	34	35	327	43	1245	1169
Tb927.11.13310	441	30	6	9	10	6	64	50	5	3	3	1	47	38	546	51	1981	1742
Tb927.11.13320	841	63	9	13	20	2	74	23	13	13	11	8	72	31	332	71	1287	1859
Tb927.11.13330	514	49	10	4	13	1	156	32	9	3	3	3	59	43	271	50	1300	1148
Tb927.11.13340	169	9	2	1	4	0	25	21	9	4	6	6	40	24	243	43	3271	4488
Tb927.11.13350	1150	217	25	34	38	9	176	87	18	7	4	10	105	69	918	97	2771	2637
Tb927.11.13360	2375	504	7	13	6	4	133	206	113	39	16	8	245	251	1228	303	8762	13041
Tb927.11.13370	248	6	0	0	1	0	39	18	7	0	3	0	29	18	253	33	949	1044
Tb927.11.13390	314	20	0	3	3	4	85	41	9	2	0	2	44	27	506	30	765	774
Tb927.11.1340	1313	714	50	141	94	49	68	163	73	53	21	10	137	136	694	109	2975	7911
Tb927.11.13400	954	39	1	17	7	0	35	45	13	7	6	1	94	39	679	55	1909	4388
Tb927.11.13410	439	22	0	12	16	4	68	23	8	3	1	5	38	18	457	39	808	948
Tb927.11.13420	473	20	5	9	12	3	80	13	7	4	5	2	38	18	370	40	958	962
Tb927.11.13430	112	6	4	1	5	0	25	3	5	0	2	1	17	7	101	7	336	345
Tb927.11.13440	148	28	1	11	5	0	60	28	18	8	2	0	36	22	285	33	1519	1591
Tb927.11.13450	220	43	0	6	4	4	103	63	33	5	2	7	51	50	445	52	2380	2088
Tb927.11.13460	86	12	4	0	1	0	17	13	12	4	6	2	32	10	153	14	1633	2791
Tb927.11.13470	858	100	9	21	12	4	314	160	74	15	8	8	141	138	1042	120	3115	2420
Tb927.11.13480	492	37	8	27	26	7	96	20	18	5	8	3	53	16	380	54	1070	962
Tb927.11.13490	2179	1363	115	469	117	15	75	24	9	5	3	1	48	29	271	43	1188	1352
Tb927.11.1350	258	19	0	5	6	1	66	18	8	3	2	1	36	5	180	27	908	931
Tb927.11.13500	7411	4257	707	1900	481	56	728	1655	1524	975	617	179	957	1429	4703	682	25523	28586
Tb927.11.13510	545	55	2	6	5	1	155	77	31	4	4	1	65	69	794	55	1175	1341
Tb927.11.13520	3431	825	21	65	3	3	165	310	190	69	17	7	264	322	1686	246	5878	8882
Tb927.11.13530	540	42	3	1	2	4	119	39	20	3	3	1	55	29	269	47	1302	1095
Tb927.11.13540	228	48	9	11	16	6	90	43	17	11	6	5	66	44	301	80	2382	1910
Tb927.11.13550	236	31	2	1	4	2	33	15	7	3	1	2	40	14	212	25	1242	2022
Tb927.11.13560	262	28	9	14	8	4	53	14	12	7	8	3	55	24	320	31	2173	2251
Tb927.11.13570	575	306	18	6	4	0	283	297	196	58	5	0	153	248	1500	124	5103	3283
Tb927.11.13580	471	45	7	9	7	1	130	53	25	6	6	0	64	44	381	51	2304	1852
Tb927.11.13590	168	65	12	15	14	5	63	21	16	15	6	3	25	31	219	14	1024	922
Tb927.11.1360	196	20	1	1	1	0	22	18	7	3	2	1	35	19	261	35	1054	2307
Tb927.11.13600	555	44	5	16	21	5	154	45	26	10	6	2	83	49	976	77	2132	1774
Tb927.11.13610	484	191	45	88	82	46	106	38	39	20	11	9	44	46	431	36	848	997
Tb927.11.13620	563	37	11	22	9	3	127	33	17	6	4	0	58	35	393	40	776	863
Tb927.11.13630	47	5	0	1	2	0	6	5	0	2	0	1	4	2	22	4	142	290
Tb927.11.13640	454	27	2	29	7	1	22	11	17	13	10	7	38	15	229	37	1153	2178
Tb927.11.13650	653	234	2	2	7	4	151	135	76	15	7	1	81	84	621	69	3184	1959
Tb927.11.13660	646	48	7	18	11	2	178	83	23	5	8	5	62	64	427	49	902	968
Tb927.11.13670	2786	240	10	50	27	5	112	181	73	32	25	8	270	215	1273	195	5015	10952
Tb927.11.13680	615	41	7	23	27	3	111	41	15	5	7	6	60	24	542	58	973	910
Tb927.11.13690	1053	338	45	44	46	16	180	89	44	8	9	4	77	87	504	68	1814	1257
Tb927.11.1370	1950	1927	704	2219	4301	1133	296	196	208	111	148	161	73	150	1168	98	2109	1861
Tb927.11.13700	1197	149	8	76	65	18	115	84	47	12	17	8	97	68	444	84	1449	2197
Tb927.11.13710	1166	531	30	69	102	33	499	272	223	42	13	7	165	214	1457	150	3334	1774
Tb927.11.13730	1666	1452	242	317	137	20	473	432	540	186	97	12	280	395	1510	213	8612	6052
Tb927.11.13740	2314	541	14	80	24	1	87	201	100	59	27	6	165	200	835	179	6728	21462
Tb927.11.13750	572	157	31	131	130	41	116	28	21	10	7	2	44	30	500	41	847	658
Tb927.11.13760	941	154	27	106	118	52	156	47	23	11	15	5	64	42	559	51	1676	1092
Tb927.11.13770	492	122	23	88	61	35	79	37	20	12	10	4	29	28	266	38	1434	1337
Tb927.11.13780	1783	1246	232	116	172	35	445	275	242	53	14	9	143	266	1455	137	3342	2487
Tb927.11.13790	850	479	42	50	34	5	334	215	203	62	13	5	122	179	687	117	3263	2786
Tb927.11.1380	1232	141	9	15	9	1	70	130	61	23	12	15	135	109	435	161	4892	12001
Tb927.11.13800	1791	988	123	118	106	38	186	99	106	27	9	6	58	94	810	56	1079	580
Tb927.11.13810	1716	105	8	37	15	2	275	118	47	23	12	6	202	143	1320	184	4070	3593
Tb927.11.13820	1341	111	16	62	32	27	124	47	24	7	6	3	73	73	655	95	2624	2005
Tb927.11.13830	884	66	2	6	18	5	222	137	49	6	8	4	135	93	1020	114	2954	2350
Tb927.11.13840	1409	58	6	49	31	6	262	62	14	7	17	9	144	83	959	121	3063	3030
Tb927.11.13850	694	39	2	22	23	6	167	46	10	1	4	6	68	42	619	59	1342	1265
Tb927.11.13860	269	14	1	7	7	1	52	9	9	4	5	4	41	9	312	30	697	928
Tb927.11.13870	354	140	2	4	2	0	132	89	62	13	3	1	57	75	424	59	1723	1684
Tb927.11.13880	107	15	1	5	5	0	44	14	12	5	7	4	22	17	154	15	1521	1843
Tb927.11.13890	755	38	7	32	31	13	227	42	18	7	4	1	50	45	833	68	1378	1083
Tb927.11.1390	636	90	14	11	13	3	153	57	29	10	3	3	72	56	662	67	1788	1901
Tb927.11.13900	488	27	2	8	8	3	155	46	20	4	4	2	49	42	475	60	1289	921
Tb927.11.13910	1191	100	10	20	29	6	318	79	43	11	5	2	123	87	900	124	2856	1975
Tb927.11.13920	457	59	6	9	3	1	69	55	26	18	15	9	105	70	413	84	4272	5565
Tb927.11.13930	1002	141	2	29	11	5	188	89	26	3	0	3	66	62	757	71	1466	1221
Tb927.11.13940	230	89	12	15	8	4	59	46	19	6	6	1	25	30	296	21	789	1082
Tb927.11.13950	696	275	47	66	58	21	108	36	24	15	14	8	47	35	334	41	1382	1044
Tb927.11.13960	378	97	10	28	36	3	83	50	18	4	3	1	36	36	254	29	1205	887
Tb927.11.13970	953	163	22	28	17	8	198	128	51	11	5	5	132	111	1100	104	3682	4067
Tb927.11.13980	466	109	14	48	22	16	88	75	49	22	13	6	69	75	743	70	5927	3319
Tb927.11.13990	767	100	4	17	18	2	174	91	39	16	7	3	83	76	724	75	2314	2031
Tb927.11.1400	1718	123	7	27	11	2	105	62	43	12	4	9	116	92	917	85	2715	3313
Tb927.11.14010	613	141	26	29	23	7	136	49	28	11	9	0	43	35	467	51	995	921
Tb927.11.14020	12258	11769	3465	9069	15067	2246	5709	5949	6516	4331	4867	5653	2738	4827	17509	2124	70989	75197
Tb927.11.14030	768	63	29	46	53	13	233	43	25	5	5	2	69	42	556	84	2079	1291
Tb927.11.14040	2496	251	3	43	25	3	161	156	82	30	21	10	160	197	712	155	3873	6425
Tb927.11.14050	294	36	9	8	9	3	92	44	26	7	0	2	40	32	330	30	1716	821
Tb927.11.14060	251	28	4	9	13	2	70	18	9	6	2	4	28	14	129	27	823	1249
Tb927.11.14070	566	78	14	14	28	5	72	37	29	13	9	3	67	57	227	69	1112	2059
Tb927.11.14080	336	300	71	14	7	8	86	52	62	12	3	4	44	51	368	37	2083	1597
Tb927.11.14090	3054	2289	241	830	177	32	249	616	457	352	225	27	471	490	2949	384	13932	15976
Tb927.11.1410	1275	145	7	18	14	4	317	165	62	20	15	2	147	167	987	140	3653	3441
Tb927.11.14100	1652	1065	84	56	19	11	116	297	195	104	16	2	234	213	1329	161	6005	7308
Tb927.11.14110	469	100	16	7	13	4	95	19	8	6	7	1	34	30	244	27	1685	1903
Tb927.11.14120	2359	476	4	16	1	2	264	398	243	40	9	4	274	331	1496	224	7490	8451
Tb927.11.14140	3275	2051	436	447	162	17	351	351	327	133	64	14	227	295	1948	179	5441	4422
Tb927.11.14150	284	45	12	13	18	3	134	21	19	9	6	3	30	20	363	31	986	844
Tb927.11.14160	630	49	3	8	6	0	84	61	27	5	4	2	76	69	415	51	1346	1975
Tb927.11.14170	1771	366	17	36	44	10	541	335	134	15	12	11	233	290	1787	222	5827	4555
Tb927.11.14180	824	62	2	17	2	0	40	25	8	8	6	3	40	40	298	35	1012	2579
Tb927.11.14190	5603	2085	87	64	13	5	332	791	472	223	37	9	601	803	3223	522	13884	16076
Tb927.11.1420	509	49	4	12	15	4	111	57	33	12	6	3	108	61	350	60	2210	3332
Tb927.11.14200	399	110	2	7	4	3	132	99	50	8	4	2	71	64	542	73	2296	2342
Tb927.11.14210	598	88	7	9	8	2	62	68	34	15	7	6	103	89	342	91	2994	7051
Tb927.11.14220	978	1128	200	136	63	17	130	249	237	151	48	20	164	254	650	158	2573	3526
Tb927.11.14230	427	84	11	22	12	2	71	36	20	8	4	1	48	32	310	49	1298	1707
Tb927.11.14240	1387	130	3	28	10	1	99	52	25	17	7	3	91	49	620	90	1504	3803
Tb927.11.14250	5887	1862	33	242	27	7	410	1249	925	552	185	18	764	1022	5253	524	16387	25910
Tb927.11.14260	470	31	2	7	22	5	96	10	10	5	5	4	45	15	374	43	1038	974
Tb927.11.14270	682	76	2	25	10	0	67	53	29	16	6	12	81	65	515	71	2535	3812
Tb927.11.14280	285	35	3	5	5	0	48	28	12	7	7	1	19	19	152	11	578	866
Tb927.11.14290	566	22	8	10	1	4	147	22	21	7	3	3	51	30	407	50	1238	720
Tb927.11.1430	2781	912	25	20	12	5	149	460	257	104	8	3	334	434	1666	248	7473	11390
Tb927.11.14300	1107	301	9	26	7	6	82	323	196	78	28	5	241	293	917	163	5733	9844
Tb927.11.14310	744	635	101	27	25	6	202	119	130	29	7	2	68	97	659	66	2510	1266
Tb927.11.14320	1243	716	88	23	4	4	350	219	213	47	6	3	139	191	876	120	3299	2317
Tb927.11.14330	2502	293	6	13	11	5	83	165	82	23	10	8	237	205	893	209	6020	11992
Tb927.11.14340	2716	193	26	23	12	6	270	148	67	27	15	6	203	201	1082	172	4533	4860
Tb927.11.14370	413	93	8	8	2	1	31	54	11	8	6	3	55	50	328	54	2028	6574
Tb927.11.14380	740	47	0	9	9	1	105	40	23	10	4	8	114	48	629	66	2483	2829
Tb927.11.14390	1269	145	8	4	8	1	167	79	39	4	3	1	72	74	423	66	1988	1949
Tb927.11.1440	579	57	3	4	11	3	164	77	12	1	2	2	57	43	626	44	1151	963
Tb927.11.14400	767	95	8	14	12	2	171	60	30	8	2	0	76	66	555	62	1909	1393
Tb927.11.14410	578	56	9	15	26	5	113	29	23	5	10	4	53	25	266	60	1278	1393
Tb927.11.14420	573	63	8	18	22	3	61	28	11	11	5	3	38	21	187	26	1578	1423
Tb927.11.14430	1953	450	12	26	16	7	403	221	100	15	4	4	155	178	1130	134	3492	2661
Tb927.11.14450	1476	50	2	18	4	6	165	73	16	5	7	6	128	71	757	127	2276	3018
[truncated: 6,792 more rows]
