# Supplementary material for: Transcriptome-wide analysis of trypanosome mRNA decay reveals complex degradation kinetics and suggests a role for co-transcriptional degradation in determining mRNA levels
Source: Mol Microbiol. 2014 Sep 15;94(2):307–26. doi: 10.1111/mmi.12764 (PMC4285177; doi:10.1111/mmi.12764)
Supplement: Supplementary file 4 — Supporting Information [file mmi0094-0307-SD4.xlsx]

## Sheet: All genes
2013 TritrypDB Gene ID	Annotation	Class	mRNA length	Filtered mRNA length	Manful Gene copy no	2T1 Gene copy no	BS RNAs/cell	BS shortest pre-mRNA HL (min)	BS mRNA half-life (min)	Decay pattern BS	PC2060 Gene copy no	PC RNAs /cell	PC shortest pre-mRNA HL (min)	PC mRNA half-life (min)	Decay pattern PC		Tb927.10.2110copy no is based on Manful et al. since there were problems in measuring in the new data.
Tb927.1.1150	zeta tubulin	Cytoskeleton	1602	1602	1.05709	1.08156	1.35858	14.0201	0.0352955	Fast-slow	1.24534	1.34517	1.81213	7.95199	Exponential
Tb927.7.3710	hypothetical protein, conserved	0	1888	1888	0.971076	0.993552	0.925382	NA	0.0819302	Fast-slow	0.95507	0.793418	NA	13.9607	Exponential
Tb927.10.1320	hypothetical protein, conserved	0	2351	2351	0.971994	0.993195	1.17723	3.23472	0.109587	Fast-slow	1.08251	0.458188	NA	5.74157	Fast-slow
Tb927.10.470	choline dehydrogenase, putative	Amino acid metabolism	2053	#N/A	0.908299	0.940939	0.568548	NA	0.116053	Fast-slow	1.07312	1.56182	1.8609	22.9134	Slow-fast
Tb927.6.3350	hypothetical protein, conserved (YCF45-like)	Mitochondrial pathway	1802	1802	1.06157	1.08614	0.584721	NA	0.120955	Fast-slow	1.31042	0.394134	NA	NA	NA
Tb927.11.8990	cation transporter, putative	Ion channel or pump	4199	4199	1.1676	1.19463	1.15408	NA	0.142431	Fast-slow	1.07317	7.56066	14.15	149.18	Slow-fast
Tb927.10.15740	hypothetical protein, conserved	0	1897	1897	0.953933	0.975038	0.669155	NA	0.181742	Fast-slow	0.895012	0.747752	NA	5.893	Fast-slow
Tb927.5.1380	hypothetical protein	0	1506	1506	1.742	1.78231	2.0093	1.76141	0.207186	Fast-slow	1.0946	0.297586	NA	NA	NA
Tb927.8.7290	hypothetical protein, conserved	0	1905	1905	1.22386	1.25117	0.515236	NA	0.216951	Fast-slow	1.18384	0.453681	NA	NA	NA
Tb927.3.4890	ubiquinone biosynthesis protein COQ7 homolog, putative	Mitochondrial pathway	625	#N/A	1.16364	1.1881	1.61932	NA	0.243998	Fast-slow	1.22258	1.6232	4.95653	7.25329	Fast-slow
Tb927.10.10210	procyclin-associated gene 4 (PAG4) protein (PAG4)	PAG	1122	#N/A	1.02869	1.0525	0.921273	NA	0.25424	Fast-slow	0.906567	0.316129	NA	NA	NA
Tb927.10.14440	hypothetical protein, conserved	0	1252	1252	0.976873	0.997826	1.36706	NA	0.29418	Fast-slow	0.999991	1.6379	1.62187	10.0805	Exponential
Tb927.1.1720	hypothetical protein, conserved	0	1236	#N/A	1.07497	1.09853	1.03174	NA	0.295248	Fast-slow	1.07032	1.07135	NA	12.4493	Exponential
Tb927.3.2860	hypothetical protein, conserved	0	903	#N/A	1.15946	1.18629	0.85863	NA	0.307226	Fast-slow	0.963946	1.0228	2.54557	20.8686	Slow-fast
Tb927.11.1010	chaperone protein DNAj, putative	Chaperone	1159	#N/A	0.989741	1.01265	1.27317	NA	0.332232	Fast-slow	0.99201	1.43319	1.74024	13.7023	Slow-fast
Tb927.8.1850	mitochondrial calcium uptake 1 MICU1	Mitochondrial pathway	1581	1581	1.181	1.20833	1.53436	NA	0.337534	Fast-slow	1.19163	1.49103	7.16609	6.91194	Fast-slow
Tb927.1.1140	hypothetical protein, conserved	0	1344	1344	1.02718	1.05095	0.955838	NA	0.366125	Fast-slow	1.00419	1.39683	NA	17.9372	Slow-fast
Tb927.7.6740	hypothetical protein, conserved	0	3312	3312	1.23143	1.25872	0.933129	NA	0.491934	Fast-slow	1.27028	0.511817	NA	6.78359	Fast-slow
Tb927.11.8410	hypothetical protein, conserved	0	2955	2955	1.07504	1.09992	1.40418	NA	0.539579	Fast-slow	1.0149	0.767851	NA	6.93684	Fast-slow
Tb927.2.5140	hypothetical protein, conserved	0	1012	1012	2.06815	1.05801	2.2687	1.81895	0.544825	Fast-slow	1.17336	1.47092	NA	15.7609	Exponential
Tb927.4.3720	hypothetical protein, conserved	0	897	897	1.26536	1.29465	0.898725	2.20786	0.561628	Fast-slow	1.39679	1.02274	NA	9.23693	Exponential
Tb927.7.5330	hypothetical protein, conserved	0	2767	2767	0.871512	0.891115	0.881789	NA	0.617819	Fast-slow	0.957422	0.4936	NA	5.65202	Fast-slow
Tb927.8.3940	hypothetical protein, conserved	0	3202	3202	1.09443	1.11977	0.708258	NA	0.617971	Fast-slow	1.18515	0.462645	NA	10.0866	Fast-slow
Tb927.10.1750	hypothetical protein, conserved	0	1324	1324	1.31814	1.33966	1.04739	NA	0.655527	Fast-slow	1.60981	1.49281	3.22606	13.3578	Slow-fast
Tb927.10.6120	hypothetical protein, conserved	0	1017	1017	1.09619	1.12157	2.13302	NA	0.690165	Fast-slow	1.18424	2.04466	NA	9.22297	Fast-slow
Tb927.11.1780	protein phosphatase 2C, putative	Protein phosphatase	2137	2137	1.02836	1.05882	1.287	6.06941	0.700541	Fast-slow	1.12177	0.959027	NA	7.18571	Fast-slow
Tb927.2.4670	hypothetical protein, conserved	0	1164	#N/A	0.883248	0.903691	0.670975	NA	0.708971	Fast-slow	0.78185	0.22108	NA	NA	NA
Tb927.1.3320	leucine-rich repeat protein (LRRP)	LRRP	1773	#N/A	1.8251	0.93612	1.02428	NA	0.735636	Fast-slow	0.579207	0.289651	NA	NA	NA
Tb927.3.1990	hypothetical protein, conserved	0	2276	2276	0.919582	0.939126	1.79412	NA	0.873213	Fast-slow	0.981939	1.22958	NA	12.0533	Slow-fast
Tb927.10.12050	Mitchondrial LSU ribosomal protein	Mitochondrial translation	2931	2931	1.08999	1.11522	1.2841	14.7552	0.975409	Fast-slow	1.14584	1.99499	2.29938	11.2999	Exponential
Tb927.7.2460	hypothetical protein, conserved	0	1674	1674	0.913099	0.93184	0.704978	NA	1.10869	Fast-slow	1.01607	0.414751	NA	NA	NA
Tb927.3.4530	hypothetical protein, conserved	0	768	#N/A	1.29501	1.32293	1.19376	NA	1.11232	Fast-slow	1.41561	0.990627	NA	5.22097	Fast-slow
Tb927.11.11200	oligomeric golgi complex component 8, putative	Vesicular transport	1703	1703	1.10252	1.12804	1.37807	104.536	1.15392	Fast-slow	1.27042	1.12671	NA	7.16206	Fast-slow
Tb927.8.500	hypothetical protein	0	945	#N/A	0.545718	0.208844	0.755825	NA	1.32466	Fast-slow	0.156858	0.467059	NA	0.0315356	Fast-slow
Tb927.8.3070	hypothetical protein, conserved	0	620	620	1.18602	1.21347	1.57657	3.22456	1.32831	Fast-slow	1.44857	2.48798	3.48678	10.9169	Exponential
Tb927.10.6250	hypothetical protein, conserved	0	2394	2394	1.20309	1.23094	1.18974	10.4388	1.38392	Fast-slow	1.25539	0.911652	NA	5.70157	Fast-slow
Tb927.11.2640	ras-like small GTPase, putative (TbNST)	Signalling	1854	1854	0.992998	1.01598	1.15796	8.11419	1.43353	Fast-slow	1.17865	1.36075	1.48146	15.1164	Slow-fast
Tb927.10.12220	hypothetical protein, conserved	0	1146	#N/A	1.06492	1.08956	1.44969	3.76466	1.44498	Fast-slow	1.16671	1.54412	NA	10.9081	Exponential
Tb927.11.9800	serine peptidase, Clan SP, family S59, putative Nucleoporin	Nucleo-cytoplasmic transport	1103	#N/A	2.04309	1.04519	1.15552	NA	1.46491	Fast-slow	1.02806	0.778389	NA	26.0241	Fast-slow
Tb927.4.2150	hypothetical protein, conserved	0	638	638	1.06865	1.09338	1.39451	10.2968	1.51351	Fast-slow	1.14397	1.06847	NA	5.28339	Fast-slow
Tb927.11.5920	hypothetical protein, conserved	Mitochondrial pathway	2211	2211	0.984354	1.00784	0.691383	NA	1.57306	Fast-slow	0.996185	0.38457	NA	6.4696	Fast-slow
Tb927.3.4400	hypothetical protein, conserved, Golgin-like, SMC domain (chromosome-segregatng ATPase), also matches yeast myosin-like	0	1198	1198	1.07921	1.10419	1.05814	NA	1.60098	Fast-slow	1.15271	0.635614	NA	4.53237	Fast-slow
Tb927.8.3980	hypothetical protein, conserved	0	2747	2747	0.951688	0.973715	1.6011	6.03891	1.74167	Fast-slow	0.924388	0.50356	NA	NA	NA
Tb927.7.2760	Mitchondrial LSU ribosomal protein	Mitochondrial translation	891	#N/A	1.96641	1.00449	1.2055	3.7701	1.87369	Fast-slow	0.92633	1.27741	NA	15.9187	Slow-fast
Tb927.5.1240	hypothetical protein, conserved, LicD family	0	1315	1315	1.49206	1.52659	1.2999	3.20503	1.90227	Fast-slow	1.08481	1.0232	NA	10.4295	Exponential
Tb927.11.16800	hypothetical protein, conserved	0	2987	2987	0.97081	0.99328	0.677304	NA	2.04944	Fast-slow	1.03293	0.58324	NA	21.2571	Slow-fast
Tb927.1.3670	ESAG8, putative	ESAG	2388	2388	2.06055	1.05289	1.60701	NA	2.10168	Fast-slow	0.952804	0.42794	NA	4.05888	Fast-slow
Tb927.10.460	NIMA-related protein kinase (NRKC)	Protein kinase	3842	3842	0.947598	0.968152	0.867646	NA	2.23025	Fast-slow	1.0734	0.233194	NA	11.8097	Fast-slow
Tb927.5.1590	hypothetical protein, conserved	0	831	#N/A	1.99654	1.02137	2.24212	3.34543	2.25142	Fast-slow	0.806712	1.40224	NA	12.3062	Exponential
Tb927.10.7510	chromatin binding protein, putative	Chromatin	1613	1613	1.1	1.12439	1.23525	5.66638	2.28486	Fast-slow	1.12447	0.836042	NA	10.8831	Slow-fast
Tb927.1.1160	PPR3	Mitochondrial translation	1604	#N/A	0.986025	1.00796	0.889258	NA	2.30884	Fast-slow	1.13435	0.469445	NA	9.60805	Fast-slow
Tb927.8.3330	mitochondrial carrier protein, MCP18	Mitochondrial transport	1808	1808	1.04053	1.06337	0.998023	NA	2.3276	Fast-slow	0.940159	0.404221	NA	NA	NA
Tb927.10.7050	chromatin assembly factor 1 subunit B, putative	Chromatin	1672	#N/A	0.969939	0.990713	1.03972	NA	2.37323	Fast-slow	1.05937	0.981748	3.71901	11.7136	Slow-fast
Tb927.6.370	hypothetical protein, conserved	0	2232	2232	2.40633	1.30302	0.887199	NA	2.39995	Fast-slow	1.90431	0.880146	NA	4.64875	Fast-slow
Tb927.11.8980	EFG2 elongation factor G2-like protein	Translation	2491	#N/A	1.08724	1.1124	0.822707	NA	2.44451	Fast-slow	1.08787	0.316131	NA	NA	NA
Tb927.9.2350	serine/threonine protein kinase, putative	Protein kinase	4042	4042	2.21495	2.47376	1.80248	NA	2.46715	Fast-slow	2.55903	0.661976	NA	10.43	Fast-slow
Tb927.10.9790	hypothetical protein, conserved	0	574	#N/A	1.24205	1.2708	1.46063	12.6837	2.47453	Fast-slow	1.16304	1.53054	NA	8.96302	Fast-slow
Tb927.11.15820	superoxide dismutase, putative	Mitochondrial pathway	1694	1694	0.967086	0.98947	1.65304	4.39782	2.50014	Fast-slow	0.968377	2.3879	NA	22.2213	Slow-fast
Tb927.10.12320	hypothetical protein	0	1224	#N/A	1.04738	1.07162	0.888897	NA	2.50503	Fast-slow	0.941234	0.867913	NA	6.61685	Fast-slow
Tb927.10.3250	Mitchondrial SSU ribosomal protein	Mitochondrial translation	1153	1153	1.07484	1.09972	0.92546	NA	2.51966	Fast-slow	1.01556	1.13836	NA	15.6857	Fast-slow
Tb927.6.2160	hypothetical protein, conserved	0	906	#N/A	0.499033	0.510584	0.786314	NA	2.52667	Fast-slow	1.30349	3.45839	6.95695	19.4582	Exponential
Tb927.11.5380	hypothetical protein, conserved	0	877	#N/A	0.929434	0.950946	0.935788	25.0217	2.56473	Fast-slow	1.07644	0.991369	NA	16.3455	Slow-fast
Tb927.9.13250	NADPH--cytochrome p450 reductase, putative (CPR)	Enzyme	2269	2269	0.993451	1.01645	1.36265	1.34518	2.58815	Fast-slow	1.02828	1.32017	10.4371	14.2213	Slow-fast
Tb927.10.14190	hypothetical protein, conserved	0	1466	#N/A	1.06403	1.08865	0.873741	3.30014	2.59313	Fast-slow	1.08582	0.511397	NA	NA	NA
Tb927.3.1970	hypothetical protein, conserved	0	1381	1381	0.873988	0.89777	0.931742	NA	2.61048	Fast-slow	0.789854	0.899304	35.1441	15.6758	Slow-fast
Tb927.4.4200	hypothetical protein, conserved	0	961	961	1.12168	1.14395	1.28956	NA	2.6497	Fast-slow	1.20108	1.18059	NA	0.538709	Fast-slow
Tb927.10.13600	hypothetical protein, possible component of cytochorome oxidase complex	Mitochondrial electron transport	714	714	1.19797	1.22569	0.940865	3.47715	2.688	Fast-slow	1.14534	2.81944	NA	19.5802	Slow-fast
Tb927.10.4070	hypothetical protein, conserved	0	1176	#N/A	1.05152	1.07586	0.875589	NA	2.72355	Fast-slow	1.11508	1.13854	5.78521	8.61603	Fast-slow
Tb927.5.4160	hypothetical protein, conserved	0	1149	#N/A	0.918618	0.938828	1.3746	NA	2.74682	Fast-slow	0.727598	1.82039	NA	30.723	Fast-slow
Tb927.11.12690	hypothetical protein, conserved	0	1139	#N/A	1.10779	1.13343	0.871948	NA	2.76671	Fast-slow	1.02555	0.473235	NA	NA	NA
Tb927.10.3630	hypothetical protein, conserved	0	3497	3497	0.947413	0.969342	1.23232	NA	2.77589	Exponential	1.15953	0.909146	NA	NA	NA
Tb927.7.2040	hypothetical protein, conserved	0	822	#N/A	0.900274	0.921111	0.880039	NA	2.781	Exponential	0.868957	0.440156	NA	NA	NA
Tb927.5.1670	hypothetical protein, conserved	0	1479	1479	1.26386	1.29473	2.33724	NA	2.82516	Fast-slow	0.923547	1.64891	NA	8.52053	Exponential
Tb927.10.13560	Mevalonate-diphosphate decarboxylase	Prenylation	1452	1452	2.76942	2.81711	2.32059	2.26675	2.82588	Fast-slow	2.81268	5.07694	4.7285	22.5502	Slow-fast
Tb927.10.4330	2-oxoisovalerate dehydrogenase beta subunit, mitochondrial precursor, putative	Lipids & fatty acids	1269	1269	1.06311	1.08771	0.845361	NA	2.84219	Fast-slow	1.05864	3.0602	3.21288	24.9707	Slow-fast
Tb927.10.16160	protein kinase, putative	Protein kinase	944	944	1.17358	1.19694	0.994008	NA	2.84371	Fast-slow	1.01545	1.87237	NA	9.04141	Fast-slow
Tb927.7.6800	Mitchondrial LSU ribosomal protein	Mitochondrial translation	1631	1631	1.13686	1.16317	0.892277	NA	2.88075	Fast-slow	1.19591	3.13898	1.75575	20.6183	Slow-fast
Tb927.11.9370	hypothetical protein, conserved	0	2450	2450	1.05681	1.08039	1.23743	NA	2.88384	Fast-slow	1.12094	0.872425	NA	11.7451	Slow-fast
Tb927.11.11950	cytochrome oxidase assembly protein, putative	Mitochondrial electron transport	1828	1828	1.14992	1.17653	0.509485	NA	2.88829	Fast-slow	1.17093	1.39738	10.0439	46.7354	Slow-fast
Tb927.3.1490	leucine-rich repeat protein (LRRP)	LRRP	2451	#N/A	NA	0.846042	NA	NA	2.92348	Fast-slow	0.749757	NA	NA	NA	NA
Tb927.10.4590	mitochondrial inner membrane signal peptidase, putative	Mitochondrial biogenesis	824	824	1.05879	1.0833	1.32427	2.5023	2.92914	Fast-slow	1.06152	1.40084	NA	15.7445	Exponential
Tb927.5.3490	hypothetical protein, conserved	0	1209	1209	0.876459	0.896745	1.27899	NA	2.944	Fast-slow	0.972771	1.03401	NA	9.43862	Fast-slow
Tb927.7.330	hypothetical protein	0	645	#N/A	1.02798	1.05177	1.77324	2.47163	2.98568	Fast-slow	0.862379	3.27951	NA	81.17	Exponential
Tb927.10.12600	hypothetical protein	0	1893	1893	1.00209	1.03192	1.17144	NA	2.9919	Fast-slow	1.13903	0.997098	NA	13.1094	Slow-fast
Tb927.10.3610	hypothetical protein, conserved	0	1855	1855	1.01549	1.039	0.763777	13.5585	2.99905	Fast-slow	0.896612	0.532454	NA	14.2633	Slow-fast
Tb927.10.4930	protein phosphatase 2C, putative	Protein phosphatase	933	#N/A	1.7209	0.880363	1.72442	NA	3.00138	Fast-slow	0.844078	1.21531	NA	5.29012	Fast-slow
Tb927.8.6540	TFIIH basal transcription factor subunit (p44)	RNA synthesis	1056	#N/A	1.17796	1.20363	0.970637	1.967	3.02054	Fast-slow	1.25108	0.453805	NA	NA	NA
Tb927.3.4410	hypothetical protein, conserved	0	697	697	1.26576	1.29506	1.48042	4.91547	3.03235	Fast-slow	1.14566	1.1715	NA	11.2478	Slow-fast
Tb927.11.9480	hypothetical protein, conserved	0	932	#N/A	1.06916	1.09391	2.75795	NA	3.04669	Fast-slow	0.755767	1.46718	NA	2.04618	Fast-slow
Tb927.10.10870	protein kinase, putative	Protein kinase	1794	1794	1.0479	1.07215	1.15156	NA	3.05266	Fast-slow	0.935858	0.698115	NA	8.19265	Exponential
Tb927.9.15930	small GTPase, putative,GTP-binding protein, putative (RAB1B)	Vesicular transport	1276	1276	2.22091	2.00212	2.24146	NA	3.05797	Fast-slow	1.76179	0.616782	NA	9.6719	Exponential
Tb927.11.14710	hypothetical protein, conserved	0	1324	1324	1.07317	1.09801	2.09018	NA	3.06729	Fast-slow	0.932229	1.70125	NA	10.5981	Fast-slow
Tb927.10.4660	hypothetical protein, conserved	0	570	#N/A	1.99064	1.01836	2.3309	7.54926	3.06859	Fast-slow	0.857034	1.80331	NA	6.5874	Fast-slow
Tb927.1.2320	hypothetical protein, conserved	0	1624	1624	0.919193	0.943379	1.18569	11.771	3.0716	Fast-slow	0.714281	0.960651	NA	5.81408	Fast-slow
Tb927.11.5940	GRESAG 4, putative receptor-type adenylate cyclase	GRESAG	5073	5073	1.00256	1.02675	0.906134	NA	3.08127	Fast-slow	1.12976	0.591974	NA	16.6347	Exponential
Tb927.11.1550	XRNF	RNA degradation	2283	2283	0.84888	0.868527	1.35624	NA	3.0853	Fast-slow	0.902583	0.944326	NA	8.18501	Fast-slow
Tb927.1.1640	hypothetical protein, conserved	0	1109	1109	0.977605	1.00664	1.20458	NA	3.09543	Fast-slow	1.01166	0.721097	NA	7.55584	Fast-slow
Tb927.11.9390	lipoate-protein ligase, putative,lipoyltransferase, putative	Mitochondrial pathway	1570	1570	1.02677	1.05054	1.29707	6.40107	3.09964	Exponential	1.02102	1.47184	NA	13.3346	Exponential
Tb927.11.16200	microtubule-associated protein,corset-associated protein 17 (CAP17)	Cytoskeleton	1412	1412	2.03899	1.04309	1.12568	NA	3.11431	Fast-slow	0.680667	11.2961	NA	Stable	Exponential
Tb927.10.7130	hypothetical protein, conserved	0	2617	2617	1.04503	1.06922	0.840523	3.77294	3.11822	Fast-slow	1.18862	0.573787	NA	6.65014	Fast-slow
Tb927.6.2970	pseudouridine synthase A-like protein, putative	rRNA tRNA processing	1453	1453	1.78832	0.912982	1.3657	NA	3.11873	Fast-slow	1.30721	1.46696	NA	6.60468	Fast-slow
Tb927.10.9980	hypothetical protein, conserved	0	1101	#N/A	1.10208	1.12607	0.909943	NA	3.13579	Fast-slow	1.06432	0.692375	NA	3.89736	Fast-slow
Tb927.11.6330	6-phosphoglucolactonase	Glucose & glycerol	4740	4740	1.07887	1.10384	1.03525	NA	3.14038	Fast-slow	1.31254	1.10096	NA	9.62573	Slow-fast
Tb927.9.7070	RRP40 exosome complex PH subunit	RNA degradation	966	966	1.18709	1.21457	1.5491	36.1953	3.14662	Fast-slow	1.24056	2.11122	NA	9.08637	Fast-slow
Tb927.7.6660	chaperone protein DNAj, putative	Chaperone	1122	1122	1.02032	1.04394	1.19832	NA	3.15522	Fast-slow	0.825624	3.43729	NA	36.8833	Slow-fast
Tb927.11.10400	Mitchondrial SSU ribosomal protein	Mitochondrial translation	919	919	1.02056	1.10614	2.09974	NA	3.17218	Fast-slow	0.975888	2.60478	NA	12.952	Slow-fast
Tb927.10.4920	hypothetical protein, conserved	0	1546	1546	1.74892	0.89381	1.72714	6.35035	3.17357	Fast-slow	0.83384	0.982459	NA	4.57105	Fast-slow
Tb927.3.4390	dihydrolipoamide dehydrogenase, putative (GCVLStable)	Enzyme	1536	#N/A	1.01738	1.03919	1.35922	1.63641	3.18233	Fast-slow	1.04748	0.975413	NA	16.5403	Fast-slow
Tb927.1.2770	hypothetical protein, conserved	0	1485	1485	1.15194	1.1786	0.911697	8.31159	3.21218	Fast-slow	1.17258	0.846206	NA	0.375431	Fast-slow
Tb927.9.8050	hypothetical protein, conserved	0	2699	2699	1.08073	1.10574	1.1136	NA	3.2524	Fast-slow	1.09271	0.929911	NA	5.79926	Fast-slow
Tb927.7.2050	hypothetical protein, conserved	0	2424	#N/A	0.961851	0.982845	0.985317	NA	3.25786	Fast-slow	1.14257	0.71098	NA	9.1789	Fast-slow
Tb927.10.1240	hypothetical protein, conserved	0	1063	1063	1.01731	1.04086	0.806295	1.45243	3.27168	Fast-slow	1.06727	1.04671	NA	13.6167	Exponential
Tb927.10.3600	hypothetical protein, conserved	0	2640	2640	0.916235	0.937441	0.557121	2.59233	3.2759	Fast-slow	0.862027	0.157539	NA	NA	NA
Tb927.2.5080	hypothetical protein, conserved	0	1644	1644	1.72855	0.884281	1.16693	NA	3.27657	Fast-slow	0.804594	1.16077	3.04988	19.9144	Fast-slow
Tb927.8.6900	hypothetical protein, conserved	0	729	729	1.91804	0.981217	2.38653	NA	3.28246	Fast-slow	0.766741	2.02223	NA	8.87459	Fast-slow
Tb927.10.330	hypothetical protein, conserved	0	1334	#N/A	1.10157	1.12707	1.48006	NA	3.2898	Fast-slow	1.20687	1.39896	3.74802	9.93103	Slow-fast
Tb927.3.1750	rev7, putative,mitotic spindle checkpoint component, putative	Cell cycle	907	907	1.80972	0.925804	1.56935	NA	3.3034	Fast-slow	0.719502	0.679367	NA	0.125563	Fast-slow
Tb927.10.6650	G10 protein homologue, putative, unknown function	0	1746	#N/A	1.1247	1.14832	0.997442	2.08287	3.31758	Fast-slow	0.948081	0.832116	NA	9.26815	Fast-slow
Tb927.6.710	dephospho-CoA kinase, putative	Enzyme	745	#N/A	1.22977	1.26584	1.4468	16.6658	3.32538	Fast-slow	1.8221	1.85348	4.69667	16.0745	Slow-fast
Tb927.1.1300	hypothetical protein, conserved	0	961	#N/A	1.58139	0.807932	0.971831	4.76114	3.32587	Fast-slow	0.667767	0.606902	NA	1.93469	Fast-slow
Tb927.7.1370	spliced leader RNA PSE-promoter transcription factor, putative (PPB1)	RNA synthesis	1916	1916	0.860883	0.880808	1.55358	NA	3.32593	Fast-slow	0.822778	0.843868	NA	11.9255	Fast-slow
Tb927.7.6480	hypothetical protein, conserved	0	3021	3021	2.16744	3.88878	1.3693	NA	3.33476	Fast-slow	4.00002	0.654837	NA	9.4552	Exponential
Tb927.11.6290	hypothetical protein, conserved, HIT zinc finger	0	831	831	1.23774	1.26639	1.23353	4.35405	3.33859	Fast-slow	1.17233	2.06129	NA	7.50966	Fast-slow
Tb927.10.1740	hypothetical protein, conserved	0	1389	1389	1.25729	1.28639	0.970032	NA	3.34905	Exponential	1.19075	1.64261	NA	8.68112	Exponential
Tb927.4.1430	hypothetical protein, conserved	0	1527	#N/A	1.03265	1.05564	1.63831	1.71132	3.35975	Fast-slow	1.05296	0.780794	NA	13.7001	Exponential
Tb927.11.11960	hypothetical protein, conserved	0	1481	1481	1.11045	1.1345	0.63317	NA	3.36658	Fast-slow	0.958555	0.538637	NA	20.4644	Slow-fast
Tb927.5.410	hypothetical protein	0	2492	2492	1.40598	1.43684	0.986278	NA	3.37386	Fast-slow	0.945258	0.313547	NA	11.8286	Exponential
Tb927.10.13980	hypothetical protein, conserved	0	1078	1078	1.21448	1.23756	2.00496	NA	3.37676	Fast-slow	1.15918	1.89943	7.43041	11.6884	Exponential
Tb927.10.12480	hypothetical protein, conserved	0	1108	#N/A	1.00775	1.02957	1.62686	NA	3.37852	Fast-slow	1.02004	0.718568	NA	11.6102	Fast-slow
Tb927.11.6760	leucine-rich repeat protein (LRRP)	LRRP	2353	2353	1.1086	1.13262	0.393218	NA	3.38149	Fast-slow	1.12712	0.311	NA	NA	NA
Tb927.10.3720	hypothetical protein, conserved	0	1879	1879	0.862555	0.880637	1.25783	NA	3.38273	Fast-slow	0.930151	0.876419	NA	5.42737	Fast-slow
Tb927.11.3540	hypothetical protein, conserved	0	1186	1186	1.29453	1.32251	1.06428	NA	3.38471	Fast-slow	1.32955	1.33111	NA	5.00006	Fast-slow
Tb927.11.12030	hypothetical protein, conserved	0	1201	#N/A	0.890424	0.911033	1.31936	NA	3.38685	Fast-slow	0.92986	0.776578	NA	12.6813	Fast-slow
Tb927.11.8880	hypothetical protein, conserved	0	1184	#N/A	1.01352	1.03697	1.80239	NA	3.39112	Fast-slow	0.937991	2.50733	NA	11.642	Slow-fast
Tb927.9.8210	metalloprotease-like protein,peptide deformylase, putative	Protease or peptidase	1272	1272	0.966642	0.987762	1.39022	NA	3.39618	Fast-slow	1.00362	1.37206	NA	10.1715	Fast-slow
Tb927.6.1620	hypothetical protein, conserved	0	1242	1242	0.907453	0.928457	1.15422	1.58316	3.40949	Fast-slow	1.26062	0.904471	NA	15.0908	Exponential
Tb927.11.15500	Mitchondrial LSU ribosomal protein	Mitochondrial translation	1218	1218	1.12739	1.15183	0.854123	1.78685	3.43764	Fast-slow	1.12315	1.43132	NA	19.0912	Slow-fast
Tb927.11.13750	small GTPase, putative,ras-related rab-4 (RAB4)	Vesicular transport	618	#N/A	1.5584	0.797237	3.04785	5.87197	3.44234	Fast-slow	0.586023	1.53835	1.38572	4.19435	Fast-slow
Tb927.5.1220	hypothetical protein, conserved	0	891	891	3.21084	1.09505	1.96849	2.8707	3.45654	Fast-slow	0.603252	1.14994	1.44212	6.55347	Fast-slow
Tb927.8.2470	hypothetical protein, conserved	Mitochondrial pathway	732	732	1.97328	1.00947	2.50663	NA	3.45691	Fast-slow	0.871584	4.00135	NA	115.872	Exponential
Tb927.11.10980	hypothetical protein, conserved	0	783	783	0.982509	1.00308	1.65877	5.61534	3.45742	Fast-slow	0.898243	0.59465	NA	NA	NA
Tb927.11.10330	hypothetical protein, conserved	0	2004	#N/A	0.970434	0.992895	1.44879	5.14307	3.47022	Fast-slow	1.0255	1.20323	NA	14.2266	Slow-fast
Tb927.5.3190	hypothetical protein, conserved	0	918	918	1.42731	1.46035	1.20406	3.49092	3.48987	Fast-slow	1.08879	1.56924	NA	8.75896	Exponential
Tb927.8.2670	hypothetical protein, conserved	Mitochondrial pathway	1301	#N/A	2.06544	1.05472	1.5959	NA	3.49065	Fast-slow	0.868394	0.919363	NA	17.8934	Fast-slow
Tb927.8.5430	hypothetical protein, conserved	0	660	#N/A	1.80316	0.922447	2.30324	4.48263	3.49763	Fast-slow	0.784164	0.985224	NA	8.23608	Fast-slow
Tb927.10.12250	hypothetical protein, conserved	0	2390	#N/A	1.09518	1.11977	0.934392	15.9263	3.51264	Fast-slow	1.07393	1.1886	NA	7.71435	Fast-slow
Tb927.5.2640	hypothetical protein, conserved	0	1298	1298	1.23585	1.26445	1.99052	NA	3.54135	Fast-slow	0.850099	1.5186	NA	13.362	Slow-fast
Tb927.10.1800	hypothetical protein, conserved	0	1185	1185	1.7537	0.897144	1.92213	7.06531	3.54203	Fast-slow	0.72699	1.0901	NA	8.6838	Fast-slow
Tb927.10.11980	QA-SNARE protein putative	Vesicular transport	1013	1013	1.73271	0.885041	1.15005	NA	3.54295	Fast-slow	0.894353	0.756605	NA	3.58188	Fast-slow
Tb927.4.4680	GINS complex subunit Psf3, replication initiation	DNA synthesis, modification, repair	671	#N/A	2.16951	1.10986	1.36987	NA	3.54613	Fast-slow	0.811327	1.55759	NA	11.7377	Fast-slow
Tb927.5.2910	hypothetical protein, copurifed with splicing complex	0	658	658	2.43148	1.24098	5.49015	2.6758	3.5572	Fast-slow	0.793486	3.11328	NA	9.37685	Fast-slow
Tb927.11.13150	hypothetical protein, conserved	0	4846	4846	2.06989	1.0589	1.91865	NA	3.60015	Fast-slow	0.990623	2.13779	7.22808	14.0716	Exponential
Tb927.9.6510	Mitchondrial SSU ribosomal associated	Mitochondrial translation	2265	2265	1.13875	1.16339	1.0172	5.36557	3.61094	Fast-slow	1.25412	1.85134	1.79985	22.7819	Slow-fast
Tb927.10.13030	calpain-like cysteine peptidase, putative,cysteine peptidase, Clan CA, family C2, putative	Protease or peptidase	2143	2143	1.49675	0.765222	1.64077	8.87385	3.61188	Fast-slow	0.698789	0.790693	NA	0.773928	Fast-slow
Tb927.11.13740	GRESAG 4, putative receptor-type adenylate cyclase	GRESAG	4768	#N/A	1.07337	1.11395	0.885687	NA	3.61537	Fast-slow	1.14347	0.75087	NA	66.4289	Exponential
Tb927.8.8020	monoglyceride lipase, putative	Lipids & fatty acids	2946	2946	1.62979	0.834591	1.47534	7.91203	3.63828	Fast-slow	0.652981	1.14577	NA	17.0478	Slow-fast
Tb927.11.7970	hypothetical protein, conserved	0	1027	#N/A	1.75843	0.899564	1.66696	NA	3.64045	Fast-slow	0.769464	1.07145	NA	13.3666	Fast-slow
Tb927.3.2250	hypothetical protein, conserved	0	902	#N/A	1.98955	1.01492	1.47404	NA	3.67045	Fast-slow	0.938811	0.866545	NA	9.67061	Fast-slow
Tb927.11.14660	hypothetical protein, conserved	0	616	616	1.01272	1.04135	1.55443	25.1318	3.67766	Fast-slow	0.845148	2.30833	4.09838	14.1453	Exponential
Tb927.11.14480	ubiquitin carboxyl-terminal hydrolase, putative	Ubiquitin & proteasome	1480	1480	0.913779	0.934929	1.25734	3.03341	3.67818	Fast-slow	0.96779	0.959691	NA	8.30959	Exponential
Tb927.3.2370	hypothetical protein, conserved	Mitochondrial pathway	784	784	0.996858	1.01993	2.28669	20.0332	3.6803	Fast-slow	0.740077	4.74351	NA	41.7981	Exponential
Tb927.10.13910	hypothetical protein, conserved	0	1103	1103	1.04319	1.06734	1.09159	NA	3.68562	Fast-slow	0.878631	2.36468	NA	21.6971	Slow-fast
Tb927.5.3960	arginine N-methyltransferase, type I (PRMT6)	Arginine methylation	1204	1204	0.85919	0.879076	1.70416	13.3455	3.68726	Fast-slow	0.832762	1.27536	NA	9.77253	Fast-slow
Tb927.5.460	hypothetical protein, conserved	0	1588	1588	3.06597	1.06672	2.96715	4.5891	3.69853	Fast-slow	0.197782	1.58775	NA	38.1668	Exponential
Tb927.10.3030	19S proteasome regulatory subunit, (RPN11)	Ubiquitin & proteasome	1192	1192	6.48503	3.98857	5.44535	5.089	3.75377	Fast-slow	3.85367	7.08414	NA	11.4018	Slow-fast
Tb927.11.8870	mitochondrial DEAD box protein,KREH1 (KREH1)	Mitochondrial RNA	1993	1993	1.09769	1.12117	1.41619	NA	3.75457	Fast-slow	1.10824	1.87857	NA	26.8569	Slow-fast
Tb927.4.3960	hypothetical protein, conserved	0	2206	2206	1.38798	0.478066	1.90272	NA	3.75899	Fast-slow	0.403862	1.02101	NA	0.391352	Fast-slow
Tb927.11.13100	hypothetical protein, conserved	0	1526	1526	1.18368	1.21108	1.45498	NA	3.7692	Fast-slow	1.3276	1.44009	NA	10.3728	Fast-slow
Tb927.11.11050	hypothetical protein, conserved	0	1311	1311	1.16021	1.18707	1.02921	NA	3.77704	Fast-slow	1.37586	1.23289	NA	21.7208	Slow-fast
Tb927.9.4550	hypothetical protein, conserved	0	1339	1339	1.14984	0.605975	1.19765	60.1974	3.77866	Fast-slow	0.414357	1.46009	NA	27.1509	Slow-fast
Tb927.9.4850	leucine-rich repeat protein (LRRP)	LRRP	1473	#N/A	0.95926	0.981462	1.37165	22.1893	3.78455	Fast-slow	0.969513	0.963836	NA	12.804	Slow-fast
Tb927.6.2680	hypothetical protein, conserved	0	626	626	1.64097	0.839475	1.47041	1.62917	3.79493	Exponential	1.20758	1.91374	NA	10.4508	Fast-slow
Tb927.11.6270	inositolStable,4,5-trisphosphate (IP3) 5-phosphatase, putative	Signalling	2258	2258	1.04453	1.06776	0.97118	NA	3.79609	Fast-slow	1.06536	0.554305	NA	16.5723	Slow-fast
Tb927.10.11350	Mitchondrial LSU ribosomal protein	Mitochondrial translation	615	615	1.32514	1.35581	1.90785	NA	3.80639	Fast-slow	1.34259	2.34432	1.72526	13.4574	Slow-fast
Tb927.10.12540	electron transfer protein, putative,ferredoxin, putative	Mitochondrial electron transport	1945	1945	0.851821	0.871537	1.78583	45.2732	3.82264	Fast-slow	0.78217	2.30834	7.20805	20.7853	Slow-fast
Tb927.10.1600	hypothetical protein, conserved	0	1254	1254	0.994474	1.01749	0.896438	NA	3.82321	Fast-slow	1.12022	1.12419	NA	4.16799	Fast-slow
Tb927.9.3350	pseudouridylate synthase, putative	rRNA tRNA processing	1378	1378	0.934137	0.955758	1.53909	NA	3.82905	Fast-slow	0.846449	1.51961	NA	13.1359	Slow-fast
Tb927.9.3680	hypothetical protein, conserved	0	4242	#N/A	1.11195	1.13725	1.23034	10.988	3.84183	Fast-slow	1.14488	0.512991	NA	18.3218	Exponential
Tb927.10.2690	hypothetical protein, conserved	0	2425	2425	0.916125	0.935935	1.1924	8.07871	3.86157	Fast-slow	0.940997	0.555688	NA	8.78399	Fast-slow
Tb927.10.5130	nuclear encoded mitochondrial protein C21orf2 isoform 1 [Homo sapiens], blast-back positive	0	1204	1204	1.11448	1.14027	2.05523	NA	3.8647	Fast-slow	1.31906	2.2634	NA	10.607	Exponential
Tb927.9.8030	hypothetical protein, conserved	0	1698	#N/A	1.10026	1.12478	0.502526	NA	3.8754	Fast-slow	1.08824	0.270087	NA	NA	NA
Tb927.8.5310	hypothetical protein, conserved	0	1393	#N/A	0.928239	0.952823	1.34522	2.71889	3.87725	Fast-slow	1.00102	1.47939	2.54154	25.9756	Slow-fast
Tb927.4.4640	hypothetical protein, conserved	0	560	#N/A	1.08236	1.10741	1.57586	20.4524	3.89424	Fast-slow	0.980122	1.88611	NA	8.86173	Fast-slow
Tb927.3.4470	hypothetical protein, conserved	0	1609	#N/A	1.0989	1.12433	1.2321	1.89023	3.90128	Fast-slow	1.13299	1.44647	9.15804	12.6511	Exponential
Tb927.7.3890	hypothetical protein, conserved	0	1605	1605	1.00553	1.0288	1.06111	4.21316	3.90903	Fast-slow	1.02041	1.06348	NA	11.7154	Fast-slow
Tb927.9.1660	hypothetical protein, conserved	0	975	975	1.04179	1.06591	1.65258	NA	3.91948	Fast-slow	1.10967	1.28517	NA	9.21031	Fast-slow
Tb927.11.13120	hypothetical protein, conserved	0	6706	6706	2.2099	1.13052	1.1824	3.42834	3.92217	Fast-slow	0.960652	0.929229	NA	0.640376	Fast-slow
Tb927.4.1470	hypothetical protein, conserved	0	510	510	2.3114	1.18245	1.26977	NA	3.93315	Fast-slow	1.0867	1.67339	NA	11.5074	Exponential
Tb927.9.7270	hypothetical protein	0	1915	#N/A	0.834524	0.857346	6.14716	NA	3.93794	Fast-slow	0.796299	0.864643	NA	NA	NA
Tb927.7.7230	nitroreductase (NTR)	Enzyme	1032	#N/A	1.21771	1.24589	1.01066	NA	3.94076	Fast-slow	1.33672	0.681686	NA	13.4628	Slow-fast
Tb927.11.4780	pyruvate dehydrogenase (lipoamide) kinase, putative	Citric acid cycle	1354	#N/A	1.87647	0.959949	1.30938	3.66217	3.96544	Fast-slow	0.946706	1.60352	6.99278	12.4317	Fast-slow
Tb927.1.3410	hypothetical protein, conserved	0	2160	2160	1.45367	0.746465	1.55401	4.91364	3.96621	Fast-slow	0.548841	1.08175	1.55563	13.2645	Exponential
Tb927.10.12630	hypothetical protein, conserved	0	841	841	1.63888	0.838406	2.31887	1.85935	3.97634	Fast-slow	0.911974	1.89268	NA	11.6446	Slow-fast
Tb927.10.6690	protein tyrosine phosphatase, putative (TbPTP1)	Protein phosphatase	1362	#N/A	0.958869	0.981062	1.23052	7.52223	3.98711	Fast-slow	0.970207	0.853556	NA	11.0431	Slow-fast
Tb927.6.350	hypothetical protein, conserved, T. brucei specific, 2 C2H2 Zn fingers	Zinc finger	918	#N/A	1.18836	1.21586	1.67633	NA	3.98969	Fast-slow	1.77716	0.314323	NA	NA	NA
Tb927.11.12830	acyl-CoA binding protein, putative	Lipids & fatty acids	3175	3175	1.09133	1.11593	1.29575	NA	3.99688	Fast-slow	1.16916	1.24398	NA	12.3226	Slow-fast
Tb927.8.6610	hypothetical protein, conserved	0	1454	1454	0.803038	0.820568	0.852249	NA	4.00136	Fast-slow	0.873197	0.695231	NA	12.4757	Fast-slow
Tb927.7.5510	hypothetical protein, conserved	0	1508	1508	1.03065	1.05451	1.06151	6.94736	4.00779	Fast-slow	1.14364	0.694346	NA	5.79179	Fast-slow
Tb927.7.660	hypothetical protein, conserved	0	1612	1612	1.01027	1.03464	0.901879	2.63039	4.01647	Fast-slow	0.941886	0.901012	NA	14.371	Slow-fast
Tb927.2.4680	hypothetical protein, conserved	0	1300	1300	1.01203	1.03545	0.523806	NA	4.02579	Fast-slow	0.935612	0.27355	NA	NA	NA
Tb927.10.3120	cytochrome c oxidase assembly protein, putative	Mitochondrial electron transport	1041	1041	1.06274	1.08734	1.33343	NA	4.03047	Fast-slow	0.753911	2.11336	NA	22.9827	Slow-fast
Tb927.10.7600	hypothetical protein, conserved	0	1594	1594	1.1772	1.20445	1.14675	2.44415	4.03104	Fast-slow	1.14337	1.41813	NA	15.9359	Slow-fast
Tb927.9.14600	iron/ascorbate oxidoreductase family protein, putative	Mitochondrial pathway	3477	3477	0.363349	0.466834	1.92444	NA	4.04355	Fast-slow	0.322128	0.156709	NA	NA	NA
Tb927.11.8470	ZC3H45	RNA binding	6358	6358	1.86481	0.953983	1.00285	NA	4.0463	Fast-slow	0.908791	0.523989	NA	NA	NA
Tb927.10.12110	hypothetical protein, conserved	0	1436	1436	1.05124	1.07118	1.91452	7.25282	4.06375	Fast-slow	1.10165	1.96591	NA	18.4392	Exponential
Tb927.4.4670	hypothetical protein, conserved	0	1463	#N/A	0.966785	0.989161	1.13334	1.98899	4.06426	Fast-slow	1.07611	0.602681	NA	13.3487	Slow-fast
Tb927.9.9140	hypothetical protein, conserved	0	1701	1701	1.05953	1.08406	0.993188	NA	4.07939	Fast-slow	0.889062	0.332563	NA	NA	NA
Tb927.11.9280	hypothetical protein, conserved	0	2097	#N/A	1.03666	1.06065	0.841495	2.7294	4.08475	Fast-slow	1.04366	0.400255	NA	NA	NA
Tb927.10.14250	hypothetical protein, conserved	0	1318	1318	0.985766	1.00858	1.59284	2.40038	4.08893	Fast-slow	1.09107	3.12813	1.65476	22.9914	Slow-fast
Tb927.7.2080	CGM1 SL capping enzyme	RNA processing	3371	3371	0.928854	0.949443	1.4425	2.35315	4.09728	Fast-slow	0.993267	0.926548	1.99926	17.2338	Slow-fast
Tb927.6.3200	hypothetical protein, conserved	0	612	#N/A	1.77658	0.908851	1.90101	NA	4.10464	Fast-slow	1.11126	1.08037	NA	15.7801	Exponential
Tb927.8.7180	hypothetical protein, conserved	0	898	898	1.18293	1.21031	1.18072	NA	4.12093	Fast-slow	1.23258	1.20267	NA	0.541298	Fast-slow
Tb927.9.12470	hypothetical protein, conserved	0	1138	1138	0.922235	0.94239	1.44649	6.12533	4.12475	Fast-slow	0.693004	1.30513	NA	11.8128	Exponential
Tb927.10.10620	hypothetical protein, conserved	0	973	973	1.33302	1.36388	2.03925	NA	4.14523	Fast-slow	1.44977	2.40492	NA	8.70754	Fast-slow
Tb927.10.11960	hypothetical protein, conserved	0	1340	1340	1.79921	0.920426	1.78137	NA	4.19106	Fast-slow	0.94357	0.70177	NA	8.74625	Fast-slow
Tb927.7.4960	CAP50 Clathrin-associated protein	Vesicular transport	1461	1461	0.92315	0.944517	1.60433	22.6146	4.19402	Fast-slow	0.937332	1.4653	1.52384	7.24191	Fast-slow
Tb927.9.6730	hypothetical protein, conserved	0	1382	1382	1.07875	1.10372	1.38607	NA	4.19831	Fast-slow	1.25839	0.893898	NA	4.4304	Fast-slow
Tb927.11.1060	hypothetical protein, conserved	0	2446	2446	0.936724	0.959359	1.55479	NA	4.2002	Fast-slow	0.880649	0.655136	NA	10.6092	Fast-slow
Tb927.9.9430	hypothetical protein, conserved	0	1137	1137	1.02075	1.05086	2.37287	NA	4.20741	Fast-slow	0.963831	1.98309	NA	12.2013	Exponential
Tb927.10.10200	hypothetical protein, conserved, no yeast homologue.	0	2363	2363	1.14681	1.17212	1.09938	NA	4.23476	Fast-slow	1.03015	0.882046	NA	13.9212	Slow-fast
Tb927.2.3400	hypothetical protein, copurified with splicing complex	0	1049	#N/A	1.15211	1.17877	1.01466	NA	4.24518	Fast-slow	1.04412	0.943004	NA	12.5355	Exponential
Tb927.10.11070	hypothetical protein, conserved	0	1555	#N/A	1.18252	1.20858	1.38498	NA	4.25096	Fast-slow	1.22629	0.96099	NA	4.32705	Fast-slow
Tb927.9.9180	hypothetical protein, conserved	0	1821	1821	1.03688	1.06088	1.40282	NA	4.25796	Fast-slow	1.03313	1.25746	NA	11.3322	Slow-fast
Tb927.11.12340	predicted Zinc finger, C3HC4 type (RING finger) protein	Ubiquitin & proteasome	1369	1369	0.962075	0.993421	1.39487	NA	4.26541	Fast-slow	0.929154	0.448056	NA	NA	NA
Tb927.11.11040	hypothetical protein, conserved	0	1052	1052	1.12527	1.15132	1.50133	NA	4.26951	Exponential	1.09649	1.06268	NA	8.85811	Exponential
Tb927.5.480	hypothetical protein, conserved	0	3176	3176	2.16455	1.11295	3.496	2.46954	4.28277	Fast-slow	0.582631	1.13774	1.42558	11.415	Exponential
Tb927.11.13830	hypothetical protein, conserved	Mitochondrial pathway	1039	1039	1.18432	1.20981	1.75864	NA	4.28763	Fast-slow	1.21501	2.1644	NA	15.5347	Slow-fast
Tb927.4.1940	hypothetical protein, conserved	0	2027	2027	1.07384	1.09869	1.28064	6.58788	4.29053	Fast-slow	1.06532	0.769742	NA	4.25386	Fast-slow
Tb927.1.1990	hypothetical protein, conserved	0	665	#N/A	1.067	1.08915	1.32878	4.3435	4.29721	Slow-fast	1.12626	1.45288	NA	8.12693	Exponential
Tb927.7.2060	DNA repair protein ERCC1, putative	DNA synthesis, modification, repair	881	#N/A	1.06832	1.09305	1.56019	2.97387	4.29936	Fast-slow	1.19919	0.98011	NA	6.1393	Fast-slow
Tb927.11.14010	hypothetical protein, conserved	0	877	#N/A	1.08513	1.11025	1.46027	397.823	4.30955	Fast-slow	1.11948	1.3583	NA	12.0688	Fast-slow
Tb927.3.2270	hypothetical protein, conserved	0	1428	1428	0.99596	1.01796	1.68792	NA	4.31613	Fast-slow	0.952865	1.15883	77.062	22.6078	Fast-slow
Tb927.4.4100	hypothetical protein, conserved	0	1620	#N/A	1.11971	1.14563	0.927308	NA	4.32841	Fast-slow	1.11015	0.360292	NA	NA	NA
Tb927.11.2150	hypothetical protein, conserved	0	2549	2549	0.983236	1.00518	1.049	21.0338	4.33948	Fast-slow	0.930308	0.591043	NA	6.10655	Fast-slow
Tb927.7.5550	hypothetical protein, conserved	0	1409	#N/A	0.793685	0.812055	1.11413	11.6247	4.34234	Fast-slow	0.771799	2.06415	1831.64	26.3443	Slow-fast
Tb927.11.4740	paraflagellar rod protein PFC12	Cytoskeleton	2316	2316	1.00408	1.02732	1.9819	1.3716	4.35168	Fast-slow	1.02888	1.22757	NA	12.3465	Slow-fast
Tb927.11.10490	hypothetical protein, conserved	0	1825	#N/A	1.04259	1.08366	1.04242	NA	4.35565	Fast-slow	1.09643	0.822583	NA	8.30913	Fast-slow
Tb927.11.3520	hypothetical protein, conserved	0	1543	1543	1.10498	1.13056	0.84848	2.31715	4.36105	Fast-slow	0.992943	0.691094	NA	9.30776	Fast-slow
Tb927.10.11220	procyclic form surface glycoprotein (PSSA-2)	Membrane protein	1616	1616	1.04391	1.07953	0.933799	NA	4.36267	Fast-slow	1.20667	2.89432	NA	138.284	Exponential
Tb927.6.3320	ferric reductase transmembrane protein, putative	Enzyme	1155	1155	2.00894	1.02772	1.16935	3.34015	4.36833	Fast-slow	1.20602	0.728526	NA	5.71835	Fast-slow
Tb927.3.2080	hypothetical protein, conserved	Mitochondrial pathway	910	#N/A	1.07425	1.09753	1.03604	NA	4.37139	Fast-slow	0.935992	1.61431	NA	21.6804	Slow-fast
Tb927.2.4970	hypothetical protein, conserved	0	2035	2035	1.10479	1.1285	1.36246	NA	4.37819	Fast-slow	1.18584	0.803932	NA	3.75247	Fast-slow
Tb927.10.3290	hypothetical protein, conserved	0	1181	1181	0.940681	0.960704	1.13236	2.5537	4.38239	Fast-slow	0.898199	1.33891	NA	0.142629	Fast-slow
Tb927.3.3440	hypothetical protein, conserved	0	1499	1499	2.12083	1.08496	3.60214	11.521	4.38584	Fast-slow	0.865563	1.66191	1.51006	18.7639	Fast-slow
Tb927.11.3870	katanin, putative	Protease or peptidase	2844	2844	0.861968	0.881314	1.52961	NA	4.39004	Fast-slow	0.815714	0.712393	NA	6.2615	Fast-slow
Tb927.7.2770	hypothetical protein, conserved	0	1497	1497	1.09727	1.12026	1.50076	15.6653	4.40578	Fast-slow	1.02184	1.94189	4.61227	8.20584	Fast-slow
Tb927.3.1980	hypothetical protein, conserved	0	1020	#N/A	0.905157	0.923528	1.82133	NA	4.41102	Fast-slow	1.03734	1.17499	NA	12.6599	Slow-fast
Tb927.1.5030	leucine-rich repeat protein (LRRP)	LRRP	2251	#N/A	1.88986	0.965617	1.59034	NA	4.41142	Fast-slow	0.937808	0.917657	NA	15.5476	Slow-fast
Tb927.10.1520	small GTPase, putative,Ras-related protein, putative (RAB21)	Vesicular transport	1680	1680	1.03721	1.06122	1.33416	2.51854	4.41241	Fast-slow	1.18237	1.19344	NA	5.55106	Fast-slow
Tb927.11.8080	hypothetical protein, conserved	0	918	#N/A	1.06386	1.08849	1.49452	NA	4.41846	Fast-slow	0.981086	1.37567	NA	7.53228	Fast-slow
Tb927.7.3140	hypothetical protein, conserved	0	1241	1241	0.955969	0.978096	2.3904	NA	4.42004	Fast-slow	0.846525	1.73064	13.688	21.1017	Slow-fast
Tb927.10.13570	RBP27	RNA binding	1028	#N/A	1.27454	2.67506	2.6344	3.30826	4.42506	Fast-slow	2.60156	3.09903	11.6716	9.15489	Fast-slow
Tb927.10.5750	protocatechuate 4,5-dioxygenase-like protein	Enzyme	1418	1418	0.908364	0.929388	0.898719	NA	4.42611	Fast-slow	0.907458	0.895573	NA	13.9095	Slow-fast
Tb927.4.350	hypothetical protein, conserved	0	2115	2115	0.934615	0.956247	1.11156	6.74844	4.42792	Fast-slow	0.980027	0.831827	NA	7.96787	Fast-slow
Tb927.6.2820	hypothetical protein, conserved	0	1727	1727	2.03101	1.03508	1.51612	2.13609	4.42962	Fast-slow	1.14521	1.60445	NA	22.9959	Fast-slow
Tb927.11.15360	hypothetical protein, conserved, 3TM domains	0	912	912	1.03428	1.05822	3.30573	NA	4.42973	Exponential	0.883784	3.34957	1.4901	19.2207	Exponential
Tb927.11.12080	N-acetyl-D-glucosaminylphosphatidylinositol de-N-acetylase (GPI12)	GPI anchors & metabolism	849	849	1.00302	1.02623	1.44136	2.72432	4.43038	Fast-slow	0.90802	1.06505	2.08339	6.67663	Fast-slow
Tb927.11.4150	hypothetical protein, conserved	0	2191	2191	1.06276	1.08736	0.693085	NA	4.43236	Fast-slow	1.14069	0.914569	NA	10.1093	Fast-slow
Tb927.6.4580	Mitchondrial SSU ribosomal protein	Mitochondrial translation	509	509	2.47095	0.840472	5.40175	37.1469	4.4348	Fast-slow	1.03584	8.48224	1.48216	36.0812	Exponential
Tb927.10.8220	hypothetical protein, conserved	0	1467	1467	1.23945	1.26813	1.53765	NA	4.44642	Fast-slow	1.33311	1.98585	NA	12.3063	Fast-slow
Tb927.9.2250	hypothetical protein, conserved	0	2231	2231	1.07362	1.09847	1.25188	NA	4.4555	Fast-slow	0.983256	0.675167	NA	6.91989	Fast-slow
Tb927.7.630	hypothetical protein, conserved	0	992	992	0.94512	0.966995	1.66841	NA	4.46568	Fast-slow	0.8925	3.9165	NA	24.5329	Slow-fast
Tb927.5.2830	hypothetical protein, conserved	0	717	717	1.34699	1.37817	1.37955	NA	4.46797	Fast-slow	1.01327	1.67598	NA	7.02086	Fast-slow
Tb927.9.10190	hypothetical protein, conserved	0	2127	#N/A	0.957426	1.07741	1.12342	NA	4.47425	Fast-slow	0.951189	0.972436	NA	18.9141	Slow-fast
Tb927.10.4220	hypothetical protein, conserved	0	1000	1000	1.04455	1.06729	1.80873	NA	4.47764	Fast-slow	0.844528	1.11894	NA	12.6827	Exponential
Tb927.8.2760	Mitchondrial LSU ribosomal protein	Mitochondrial translation	1547	1547	1.10947	1.13404	1.1958	4.26752	4.48022	Fast-slow	1.15718	1.34104	NA	6.2554	Fast-slow
Tb927.4.5080	hypothetical protein, conserved	0	2314	2314	0.972567	0.995077	3.11567	7.77146	4.49504	Fast-slow	0.958751	5.54753	5.26874	47.0367	Slow-fast
Tb927.8.3320	Mitochondrial ATP synthase subunit, putative	Mitochondrial pathway	1705	1705	1.1448	1.1713	1.12647	NA	4.50225	Fast-slow	1.13295	0.837001	NA	15.6155	Slow-fast
Tb927.5.1620	hypothetical protein, conserved	0	1204	1204	1.26993	1.43869	4.02859	2.51542	4.51058	Fast-slow	0.919838	2.27917	1.61015	10.4585	Fast-slow
Tb927.11.20730	glycerophosphoryl diester phosphodiesterase, putative	Lipids & fatty acids	1154	1154	NA	0.94073	NA	2.89087	4.51615	Fast-slow	0.759651	NA	NA	0.357449	Fast-slow
Tb927.4.4600	Mitchondrial LSU ribosomal protein	Mitochondrial translation	1200	1200	1.12664	1.15272	1.72443	NA	4.51928	Fast-slow	1.09761	3.33614	NA	15.3104	Exponential
Tb927.11.17020	hypothetical protein, conserved	0	3435	3435	1.62092	0.82922	1.40959	NA	4.53113	Fast-slow	0.805672	0.615067	NA	8.63696	Fast-slow
Tb927.11.16520	hypothetical protein, conserved	0	986	986	1.03452	1.05847	3.15908	19.445	4.54328	Exponential	0.854818	1.29985	NA	9.94047	Fast-slow
Tb927.7.2670	ZC3H21	RNA binding	5257	5257	0.836422	0.900659	0.781597	10.3984	4.54572	Fast-slow	1.04006	1.53958	20.8105	64.1591	Slow-fast
Tb927.4.1750	hypothetical protein, conserved	0	1199	1199	1.21679	1.24282	1.40566	NA	4.54864	Fast-slow	1.08267	1.54842	NA	8.55853	Fast-slow
Tb927.10.7630	hypothetical protein, conserved,transportin2- like protein	Nucleo-cytoplasmic transport	3116	3116	1.69852	0.868131	2.00944	6.39028	4.5514	Fast-slow	0.880671	1.50214	NA	15.2093	Fast-slow
Tb927.8.3000	hypothetical protein, conserved	0	2343	2343	1.09838	1.12291	1.07567	NA	4.55371	Fast-slow	1.05506	0.903703	NA	8.85061	Fast-slow
Tb927.11.5890	hypothetical protein, conserved	0	2112	2112	0.846523	0.866116	3.03752	NA	4.56252	Fast-slow	0.807955	1.13931	NA	0.40025	Fast-slow
Tb927.10.7550	hypothetical protein, conserved	0	2706	2706	1.16722	1.19325	1.39941	2.43419	4.58297	Fast-slow	1.23901	1.05415	NA	8.10436	Fast-slow
Tb927.10.15690	anaphase promoting complex, subunit 10-like protein	Cell cycle	769	#N/A	1.02189	1.04554	1.36389	NA	4.58339	Fast-slow	1.27342	1.23609	NA	7.9392	Exponential
Tb927.11.2030	hypothetical protein, conserved	0	1830	#N/A	1.12877	1.15489	1.69122	NA	4.58589	Fast-slow	1.23618	1.11763	5.44526	7.52943	Fast-slow
Tb927.10.1660	hypothetical protein, conserved	Mitochondrial pathway	958	958	1.05885	1.08336	1.18013	6.49594	4.58848	Fast-slow	0.870252	1.81493	1.40759	20.4498	Slow-fast
Tb927.8.6910	cyclophilin-type peptidyl-prolyl cis-trans isomerase, putative (PPIase)	Chaperone	670	670	1.86493	0.954047	2.79513	106.07	4.59065	Fast-slow	0.992513	1.71652	NA	8.3052	Fast-slow
Tb927.9.8500	hypothetical protein	0	1334	1334	1.11866	1.14455	0.627049	NA	4.59191	Fast-slow	1.06391	1.88127	8.75793	24.7205	Slow-fast
Tb927.9.2420	hypothetical protein, conserved	0	1338	1338	1.93453	0.98965	1.33122	NA	4.6058	Fast-slow	0.85059	1.02305	NA	14.5994	Exponential
Tb927.6.1560	hypothetical protein, conserved	0	2103	2103	1.03205	1.05593	1.21076	2.50456	4.60591	Fast-slow	1.45017	1.76865	NA	11.8019	Exponential
Tb927.5.1530	hypothetical protein, conserved	0	1854	1854	1.39904	1.43143	1.72217	NA	4.61118	Fast-slow	1.1081	2.03829	7.3477	14.1346	Slow-fast
Tb927.8.580	hypothetical protein, conserved	Mitochondrial pathway	1232	1232	1.0157	1.03921	1.1204	NA	4.61452	Fast-slow	0.875099	1.42379	NA	7.72886	Fast-slow
Tb927.4.690	geranylgeranyl transferase type II beta subunit, putative	Prenylation	999	#N/A	0.976657	0.999262	1.6264	2.98845	4.62325	Fast-slow	1.10414	1.15821	NA	5.82392	Fast-slow
Tb927.3.900	hypothetical protein, conserved. PUB/PUG domain found in N-glycanases, AAA ATPase binding and in ubiquitin/prteasome system..	0	1168	1168	1.65608	0.846275	2.48306	NA	4.6395	Fast-slow	0.843273	1.38287	27.2857	9.64888	Fast-slow
Tb927.10.1730	hypothetical protein, conserved	0	1330	1330	1.10281	1.12833	1.39823	4.40895	4.64072	Fast-slow	1.06613	2.98447	NA	10.6445	Slow-fast
Tb927.4.4340	hypothetical protein, conserved	0	1183	#N/A	1.10459	1.13016	1.56321	NA	4.64677	Fast-slow	1.16451	1.00495	7.02588	15.4626	Exponential
Tb927.8.2700	hypothetical protein, conserved	0	721	#N/A	1.16721	1.1919	1.42794	NA	4.64835	Fast-slow	1.25259	1.04946	NA	11.5565	Fast-slow
Tb927.9.3480	U5 Cwc21 small nuclear ribonucleoprotein (TbCWC21)	RNA processing	838	838	1.13997	1.16636	2.03333	21.1223	4.65013	Fast-slow	1.24403	1.84463	1.91767	11.2939	Slow-fast
Tb927.9.15980	nucleoside transporter 1, putative	Nucleotides	1449	#N/A	1.4536	1.59776	0.807108	NA	4.6519	Fast-slow	1.60064	0.0353244	NA	NA	NA
Tb927.9.12870	BET5 homologue, particle for transport from ER to Golgi.	Vesicular transport	432	#N/A	1.94031	0.992609	3.46266	NA	4.65669	Fast-slow	1.06739	1.54628	2.17789	10.9099	Fast-slow
Tb927.6.3850	chaperone protein DNAj, putative	Chaperone	1872	1872	2.37309	0.809337	1.00597	NA	4.65705	Exponential	1.10869	0.576412	NA	12.0542	Fast-slow
Tb927.4.2670	pyroglutamyl-peptidase I (PGP), putative,cysteine peptidase, Clan CF, family C15, putative	Protease or peptidase	1195	1195	2.06714	1.05749	1.68693	2.46798	4.66062	Fast-slow	1.00035	1.45291	1.48918	21.9873	Slow-fast
Tb927.3.3460	hypothetical protein, conserved (SDH5 in T cruzi)	0	2156	2156	1.1222	1.14818	1.52654	NA	4.67427	Fast-slow	1.18342	3.22724	NA	40.2635	Slow-fast
Tb927.11.10880	hypothetical protein, conserved	0	2168	2168	1.0772	1.10213	1.14298	NA	4.67481	Fast-slow	1.20567	0.984527	NA	25.6754	Slow-fast
Tb927.2.2900	ARP2/3 complex subunit, putative	Cytoskeleton	734	734	2.5085	0.857168	2.54128	5.79223	4.67677	Fast-slow	0.679653	1.06527	NA	13.6802	Exponential
Tb927.1.3800	POMP18	Mitochondrial membrane	619	#N/A	1.29241	1.31971	1.75553	NA	4.68713	Fast-slow	1.24597	2.4757	NA	26.5434	Exponential
Tb927.10.6450	hypothetical protein, conserved	0	932	#N/A	1.04258	1.06671	2.14541	NA	4.68831	Fast-slow	0.992037	1.99632	3.48224	15.4863	Exponential
Tb927.1.650	hypothetical protein, conserved	0	810	810	1.08875	1.11395	1.82648	NA	4.69064	Fast-slow	1.11985	1.31367	6.86155	0.00427008	Fast-slow
Tb927.7.3670	hypothetical protein, conserved	0	2206	#N/A	0.893483	0.913456	0.966102	NA	4.69678	Fast-slow	0.943321	0.693298	NA	6.52281	Fast-slow
Tb927.6.1190	hypothetical protein, conserved	0	2598	2598	0.876292	0.89553	2.44819	NA	4.69882	Fast-slow	1.41087	2.1665	31.3172	13.1117	Slow-fast
Tb927.7.3400	hypothetical protein, conserved	0	1412	1412	1.02502	1.04874	1.94033	6.23008	4.70687	Fast-slow	1.0897	1.14939	NA	8.73647	Fast-slow
Tb927.11.15540	hypothetical protein, conserved	0	1926	#N/A	0.690729	0.839391	3.94438	NA	4.70704	Fast-slow	0.536498	2.31451	NA	8.08769	Fast-slow
Tb927.2.2020	ESAG3, putative	ESAG	20530	20530	0.921634	0.941907	1.16484	NA	4.71826	Fast-slow	0.928243	0.110005	NA	NA	NA
Tb927.8.5370	hypothetical protein, conserved, no yeast or human match	0	1688	1688	0.955829	0.977952	0.985789	NA	4.72177	Fast-slow	1.07822	0.630963	NA	10.1841	Fast-slow
Tb927.10.11620	calcium-transporting ATPase, putative	Ion channel or pump	3738	3738	1.08649	1.11112	0.991062	NA	4.72257	Fast-slow	1.04493	0.569248	NA	9.87434	Fast-slow
Tb927.6.1070	hypothetical protein, conserved	0	3830	3830	1.04096	1.06505	0.803334	21.4516	4.72421	Fast-slow	1.50141	0.724861	NA	7.16557	Fast-slow
Tb927.3.2700	hypothetical protein, conserved	0	2076	2076	1.0567	1.08116	1.40099	5.37299	4.7244	Fast-slow	1.1345	1.06056	19.5054	6.97883	Fast-slow
Tb927.3.820	Mitchondrial LSU ribosomal protein	Mitochondrial translation	648	#N/A	1.01302	1.03646	1.88826	NA	4.7251	Fast-slow	1.0637	1.73848	4.14139	10.9875	Exponential
Tb927.9.2320	POMP1 (possible S-Adenosyl methionine methyl transferase (yeast Cgt1 is involved in lipid homeostasis)	Enzyme	1564	#N/A	0.992759	1.01452	0.55694	NA	4.73441	Fast-slow	0.94162	1.8823	NA	58.9074	Slow-fast
Tb927.11.16530	hypothetical protein, conserved	Mitochondrial pathway	3414	3414	0.947751	0.969687	0.811361	NA	4.73609	Fast-slow	1.08862	0.719668	NA	13.8702	Exponential
Tb927.10.13150	hypothetical protein, conserved	0	2645	2645	0.945804	0.965973	0.876745	NA	4.74107	Fast-slow	1.01458	0.344486	NA	7.59052	Fast-slow
Tb927.9.2910	hypothetical protein, conserved	0	797	797	1.04	1.06407	1.60015	1.75305	4.7417	Fast-slow	1.10478	2.1413	2.04778	7.44246	Fast-slow
Tb927.8.2590	hypothetical protein, conserved	0	1759	#N/A	1.24682	1.29293	1.24895	26.1734	4.74454	Fast-slow	1.13058	0.917149	NA	8.70331	Fast-slow
Tb927.5.2900	histone deacetylase 4 (DAC4 HDAC4)	Chromatin	2701	#N/A	1.24262	1.2691	2.03466	5.15379	4.76718	Fast-slow	0.837786	0.72543	NA	17.4743	Fast-slow
Tb927.1.1610	hypothetical protein, conserved	Mitochondrial pathway	1671	1671	0.968657	0.990058	1.51028	NA	4.77464	Fast-slow	0.96457	0.772988	NA	15.012	Slow-fast
Tb927.8.7730	Dihydroceramide synthase	Lipids & fatty acids	2327	2327	0.982603	1.00483	1.65739	NA	4.7886	Fast-slow	0.857861	2.50042	NA	38.214	Slow-fast
Tb927.6.3250	hypothetical protein, conserved	0	1319	1319	0.737027	0.754086	1.5732	NA	4.79465	Fast-slow	1.15037	2.16008	NA	19.3232	Slow-fast
Tb927.11.3690	hypothetical protein, conserved	0	1560	1560	1.05588	1.07881	1.14656	11.1231	4.79535	Fast-slow	1.26428	1.15699	1.64157	16.6225	Exponential
Tb927.7.4750	hypothetical protein, conserved	0	1513	1513	0.966899	0.989278	1.56742	6.41529	4.79693	Fast-slow	0.955994	1.09146	NA	9.76491	Fast-slow
Tb927.10.3070	hypothetical protein, conserved	0	3114	3114	1.96224	1.00212	1.78413	15.8644	4.80025	Fast-slow	0.951087	1.95026	NA	20.0752	Slow-fast
Tb927.10.7520	folylpolyglutamate synthase, putative (FPGS)	Folate	1687	1687	1.15346	1.17907	1.24771	8.35376	4.80027	Fast-slow	1.26039	1.14195	NA	12.274	Slow-fast
Tb927.3.790	ZC3H6	RNA binding	1100	1100	1.01374	1.0372	1.28358	NA	4.81393	Fast-slow	1.06515	1.12338	2.68777	5.69821	Fast-slow
Tb927.9.3370	thioredoxin (trx)	Redox pathways	518	#N/A	1.11317	1.13894	5.25655	NA	4.82097	Fast-slow	1.05651	4.6048	NA	22.3492	Exponential
Tb927.11.8900	hypothetical protein, conserved	0	801	801	2.12515	1.08717	1.99883	NA	4.82911	Fast-slow	1.18255	1.1068	NA	6.04562	Fast-slow
Tb927.11.9820	hypothetical protein, conserved	0	1799	#N/A	1.8906	0.966485	1.81152	NA	4.85116	Fast-slow	0.793781	1.54444	NA	26.9952	Exponential
Tb927.8.2890	hypothetical protein, conserved	0	4295	4295	1.10157	1.12637	1.28999	3.99977	4.86314	Fast-slow	1.04385	0.98908	1.54	0.666125	Fast-slow
Tb927.8.5390	cell division control protein 2 homolog 4 (CRK4)	Cell cycle	1395	#N/A	0.842613	0.899521	0.586932	NA	4.86522	Fast-slow	0.902291	0.336335	NA	NA	NA
Tb927.11.6700	hypothetical protein, conserved	0	729	729	1.04533	1.06952	3.41986	NA	4.86871	Fast-slow	0.928727	2.75912	2.56038	23.8507	Slow-fast
Tb927.1.2970	hypothetical protein, conserved	0	769	#N/A	1.99465	1.02041	2.87127	NA	4.8714	Fast-slow	0.973018	1.32902	NA	9.14587	Fast-slow
Tb927.10.9560	oxidoreductase, putative	Enzyme	1050	#N/A	1.88902	0.966373	1.96868	NA	4.87435	Fast-slow	0.841702	1.9177	NA	12.1731	Fast-slow
Tb927.11.15350	RBP39	RNA binding	1095	1095	1.18534	1.21278	1.35953	4.3608	4.87659	Fast-slow	1.05838	2.2722	NA	10.159	Fast-slow
Tb927.4.680	hypothetical protein, conserved	0	1199	1199	0.910955	0.932039	2.09608	NA	4.87971	Fast-slow	1.06295	1.41233	NA	13.7068	Slow-fast
Tb927.10.8560	small GTPase, putative (RAB23)	Vesicular transport	681	#N/A	0.994442	1.01535	1.08219	NA	4.88921	Fast-slow	1.00591	1.17771	NA	12.2055	Fast-slow
Tb927.7.2410	hypothetical protein, conserved	Mitochondrial pathway	2697	2697	0.886261	0.906057	1.17362	5.01226	4.89297	Fast-slow	0.80432	1.07892	5.02199	17.6258	Slow-fast
Tb927.8.2840	hypothetical protein, conserved	0	1529	1529	1.19996	1.22523	0.863966	NA	4.89421	Fast-slow	1.38732	0.266879	NA	NA	NA
Tb927.11.5660	hypothetical protein, conserved	0	1334	1334	1.0823	1.1061	0.898376	NA	4.89764	Fast-slow	0.922151	0.390841	NA	6.40572	Fast-slow
Tb927.3.3990	KREPB6	Mitochondrial RNA	1636	1636	0.97284	0.994265	0.815691	NA	4.90672	Fast-slow	0.835185	0.850955	NA	3.4914	Fast-slow
Tb927.10.1260	aspartyl-tRNA synthetase, putative	Translation tRNA	1892	1892	1.06127	1.08583	0.974496	10.776	4.91752	Fast-slow	1.25258	1.28484	1.8193	15.279	Slow-fast
Tb927.11.6710	hypothetical protein, conserved,predicted tetratricopeptide repeat (TPR) protein	0	1303	1303	0.892828	0.913493	2.45718	NA	4.924	Fast-slow	0.900214	1.59051	19.2892	7.73915	Fast-slow
Tb927.8.3520	hypothetical protein, conserved	0	4909	4909	0.989064	1.01149	2.04119	7.8333	4.92988	Fast-slow	0.881478	0.446474	NA	NA	NA
Tb927.10.8370	hypothetical protein, conserved	0	1304	1304	3.13166	1.06805	3.05175	NA	4.93449	Fast-slow	0.751166	2.60971	NA	10.0739	Fast-slow
Tb927.9.12890	hypothetical protein, conserved	0	720	720	1.04487	1.06905	3.31746	NA	4.94071	Fast-slow	0.939884	2.21817	1.62846	16.7906	Slow-fast
Tb927.11.10320	hypothetical protein, conserved	0	1463	1463	1.12489	1.15092	0.743069	NA	4.941	Fast-slow	1.09157	0.676418	NA	10.5151	Fast-slow
Tb927.4.4150	mitochondrial RNA binding complex 1 subunit	Mitochondrial RNA	3192	3192	1.89704	1.94148	1.7701	NA	4.94294	Fast-slow	2.05186	1.41967	NA	15.4096	Slow-fast
Tb927.6.3450	hypothetical protein, conserved	0	2715	2715	0.871024	0.891184	1.24229	NA	4.94437	Fast-slow	1.28379	1.20318	NA	13.0251	Slow-fast
Tb927.11.4240	hypothetical protein, conserved	0	1036	1036	1.04127	1.06537	1.22326	11.112	4.94853	Fast-slow	0.885957	0.681352	NA	0.686853	Fast-slow
Tb927.10.2510	hypothetical protein, conserved	0	1610	#N/A	0.989403	1.0123	1.73265	NA	4.95112	Fast-slow	0.859557	1.7092	3.24119	10.0106	Exponential
Tb927.8.7200	hypothetical protein, conserved	0	3386	#N/A	1.04284	1.06654	1.24795	3.66453	4.95332	Fast-slow	1.18706	0.60591	NA	8.71528	Fast-slow
Tb927.5.450	NADH-ubiquinone oxidoreductase, mitochondrial, putative	Mitochondrial electron transport	4078	4078	1.38571	1.41693	2.67265	NA	4.95431	Slow-fast	0.89061	1.87322	NA	45.8846	Slow-fast
Tb927.6.1860	hypothetical protein, conserved, prokaryotic ribosome recycling factor domain, no Sc match	Mitochondrial pathway	1142	1142	1.02712	1.0509	0.817968	5.47393	4.95786	Fast-slow	1.55244	2.94216	1.82757	41.9326	Slow-fast
Tb927.11.10390	hypothetical protein, conserved	0	2325	#N/A	1.01317	1.03524	0.981057	NA	4.96299	Fast-slow	1.09775	0.590827	NA	5.17397	Fast-slow
Tb927.10.13140	hypothetical protein, conserved	0	793	793	0.870127	0.890266	2.37368	NA	4.96694	Fast-slow	0.879628	1.89485	NA	24.3842	Slow-fast
Tb927.11.13910	hypothetical protein, conserved	Mitochondrial pathway	972	972	1.16358	1.19051	1.45512	NA	4.97197	Fast-slow	0.986459	3.03088	1.74851	10.4135	Exponential
Tb927.4.340	hypothetical protein, conserved	0	719	#N/A	1.01019	1.03358	1.15407	NA	4.97304	Fast-slow	0.909449	0.798836	NA	14.4225	Slow-fast
Tb927.1.1330	Mitochondrial Editosome-like Complex TUTase (MEAT1)	Mitochondrial RNA	1474	1474	1.03728	1.06129	1.61031	NA	4.97725	Fast-slow	1.02061	1.84991	NA	14.3018	Slow-fast
Tb927.2.2540	hypothetical protein, conserved	0	543	#N/A	1.44419	1.47762	1.5925	NA	4.97951	Fast-slow	1.44875	2.55717	NA	14.7226	Slow-fast
Tb927.10.4950	U2 small nuclear ribonucleoprotein 16.5K SSm2-2/Sm16.5K	RNA processing	526	526	2.42091	1.23847	5.11331	4.87771	4.98878	Fast-slow	0.999564	3.56757	6.66987	27.775	Exponential
Tb927.3.4170	hypothetical protein, conserved	0	784	784	1.30124	1.33135	1.46452	2.5735	4.98952	Fast-slow	1.11669	1.64209	NA	6.76534	Fast-slow
Tb927.8.5410	hypothetical protein, conserved	0	3747	3747	0.9759	0.998487	1.39708	NA	5.00138	Fast-slow	0.953144	0.869967	NA	8.09749	Fast-slow
Tb927.7.1930	nucleoside diphosphatase, putative,ectonucleoside triphosphate diphosphohydrolase 5, putative	Enzyme	2014	#N/A	1.01968	1.04215	0.533581	NA	5.01107	Exponential	0.970857	0.234972	NA	NA	NA
Tb927.9.3750	hypothetical protein, conserved	0	617	#N/A	2.0421	1.0427	1.51377	NA	5.01946	Fast-slow	0.67771	1.05569	NA	0.521386	Fast-slow
Tb927.11.13680	hypothetical protein, conserved	0	1069	#N/A	1.0174	1.04095	1.59626	NA	5.01996	Fast-slow	1.04552	1.04786	NA	8.39153	Fast-slow
Tb927.11.14810	hypothetical protein, conserved	0	1121	1121	0.866805	0.896455	1.24935	NA	5.02656	Fast-slow	0.85404	0.734834	NA	0.415971	Fast-slow
Tb927.8.5670	hypothetical protein, conserved	0	1158	1158	1.10743	1.13306	1.67806	NA	5.03469	Fast-slow	0.974539	1.58879	8.54756	13.15	Slow-fast
Tb927.10.7100	delta-4 fatty acid desaturase	Lipids & fatty acids	1834	1834	1.77488	0.905486	0.940478	NA	5.03898	Fast-slow	0.863308	1.65581	2.19787	25.3257	Exponential
Tb927.11.16490	MTAP associated with MTr1 cap methyltransferase	RNA processing	1620	1620	1.00649	1.02979	0.720902	NA	5.04346	Fast-slow	0.980796	0.728912	1.94264	10.1569	Fast-slow
Tb927.8.3950	hypothetical protein, conserved	0	2745	#N/A	1.22253	1.24928	1.10496	77.9662	5.04525	Fast-slow	1.08488	0.738458	NA	15.4408	Slow-fast
Tb927.10.15870	RNA binding protein, putative, SWAP domain	RNA binding	1060	1060	1.03558	1.05955	1.95816	170.733	5.04546	Fast-slow	1.12163	1.61981	NA	9.09231	Exponential
Tb927.9.3460	ZC3H27	RNA binding	2412	#N/A	1.07471	1.09959	1.04654	61.5769	5.04598	Fast-slow	1.16753	0.668482	NA	11.4089	Fast-slow
Tb927.10.2500	hypothetical protein, tryp-specific	0	2588	2588	0.829219	0.848412	0.568383	NA	5.04987	Fast-slow	0.93471	0.62376	NA	0.216415	Fast-slow
Tb927.5.340	ESAG5-related protein, putative	ESAG	4301	4301	3.23931	1.65714	1.76063	NA	5.05115	Fast-slow	1.1606	1.27941	2.68021	77.5834	Slow-fast
Tb927.3.750	hypothetical protein, conserved	Mitochondrial pathway	1553	1553	0.914438	0.935603	1.28092	3.25388	5.05338	Fast-slow	0.922445	1.81773	NA	17.4593	Slow-fast
Tb927.9.9420	hypothetical protein, conserved	0	948	#N/A	2.10742	1.07537	2.06467	NA	5.05898	Fast-slow	0.901138	1.43053	5.27268	10.2449	Fast-slow
Tb927.6.2410	hypothetical protein, conserved	0	867	867	0.70277	0.719036	2.26929	14.8971	5.06015	Fast-slow	0.973363	2.28664	NA	0.805571	Fast-slow
Tb927.5.2480	hypothetical protein, conserved	0	4905	4905	2.02866	1.04039	1.82979	NA	5.06587	Fast-slow	0.60108	0.319027	NA	NA	NA
Tb927.11.11390	hypothetical protein, conserved	0	1796	1796	1.07235	1.09516	2.52786	NA	5.067	Fast-slow	1.1716	1.73454	NA	17.1806	Slow-fast
Tb927.4.3970	hypothetical protein, conserved, kinetoplastid-specific	0	5383	5383	1.07763	1.10166	0.826407	4.32833	5.0681	Fast-slow	1.09509	0.462251	NA	15.355	Exponential
Tb927.4.4620	cytochrome oxidase subunit VIII (COXVIII)	Mitochondrial electron transport	963	963	1.06143	1.086	2.44196	NA	5.06835	Fast-slow	0.986459	22.6604	1.72221	Stable	Exponential
Tb927.5.1980	hypothetical protein, conserved	0	4334	4334	1.24343	1.27653	2.10625	2.73311	5.07619	Fast-slow	0.938946	0.740504	NA	10.9757	Fast-slow
Tb927.5.3750	PPCT1	RNA binding	2691	#N/A	0.796394	0.821692	3.14259	NA	5.1094	Fast-slow	0.748027	1.10427	NA	8.28838	Fast-slow
Tb927.10.16150	ATP-dependent zinc metallopeptidase, putative,metallo-peptidase, Clan MA(E) Family M41	Protease or peptidase	2019	2019	1.20787	1.23583	1.11956	2.31369	5.11088	Fast-slow	1.10763	2.01966	NA	21.2955	Slow-fast
Tb927.7.6990	MItochondrial cytochrome c oxidase complex	Mitochondrial electron transport	1000	1000	1.14593	1.17246	0.754597	28.0156	5.1127	Fast-slow	1.0605	3.41312	NA	27.8463	Slow-fast
Tb927.11.1950	hypothetical protein, conserved	Mitochondrial pathway	711	711	1.92441	0.984475	1.44135	NA	5.11493	Fast-slow	0.822564	0.725158	NA	12.104	Fast-slow
Tb927.4.3690	Mitchondrial SSU ribosomal protein	Mitochondrial translation	1478	1478	1.31552	1.34597	1.2099	NA	5.11548	Fast-slow	1.3917	1.70179	1.82684	15.3443	Slow-fast
Tb927.11.10740	vacuolar sorting-associated protein-like, putative	Lysosome	742	#N/A	1.14179	1.1644	2.39149	2.79015	5.11653	Fast-slow	1.14351	0.962676	NA	NA	NA
Tb927.2.2920	hypothetical protein, conserved	0	2948	2948	1.59644	0.816697	0.938474	3.02159	5.11958	Fast-slow	0.586103	1.12678	NA	22.8946	Slow-fast
Tb927.9.10160	hypothetical protein, conserved	0	873	873	0.95846	0.978968	1.96298	20.7842	5.12084	Fast-slow	0.965141	1.15221	NA	4.92122	Fast-slow
Tb927.4.3300	mitochondrial ATP-dependent zinc metallopeptidase, putative	Mitochondrial pathway	2212	#N/A	1.10805	1.1337	1.55361	3.57866	5.1266	Exponential	1.12422	1.61126	NA	26.581	Slow-fast
Tb927.3.4460	hypothetical protein, conserved	0	1298	1298	1.06616	1.09698	1.26917	7.40695	5.1287	Fast-slow	1.16529	1.17296	NA	13.0696	Slow-fast
Tb927.10.6480	hypothetical protein, conserved, polyprotein-like	0	1546	1546	1.01998	1.04359	2.48225	1.50306	5.13068	Fast-slow	1.05412	1.13511	NA	12.5785	Fast-slow
Tb927.8.6680	clathrin assembly sigma-adaptin protein 3, putative	Vesicular transport	634	#N/A	1.10243	1.12794	1.82933	19.7416	5.13486	Fast-slow	1.01501	1.79871	NA	11.5377	Slow-fast
Tb927.9.7470	purine nucleoside transporter NT10	Nucleotides	1924	1924	0.813825	0.835124	1.02195	NA	5.13717	Fast-slow	0.719195	8.18365	NA	181.844	Slow-fast
Tb927.4.3900	hypothetical protein, conserved	0	1421	1421	1.24011	1.26882	1.17824	NA	5.14113	Fast-slow	1.40281	0.655258	NA	10.8008	Exponential
Tb927.6.3310	calpain-like cysteine peptidase, putative,cysteine peptidase, Clan CA, family C2, putative	Protease or peptidase	3319	3319	0.808425	0.827136	1.56177	NA	5.14375	Fast-slow	1.16694	0.744904	NA	11.2824	Fast-slow
Tb927.11.4140	hypothetical protein, conserved	0	990	990	1.06368	1.0883	1.20803	3.71837	5.14466	Fast-slow	1.09716	2.19332	NA	11.8189	Exponential
Tb927.10.4880	hypothetical protein, possible component of cytochorome oxidase complex	Mitochondrial electron transport	1046	1046	1.21247	1.24054	0.987859	2.32315	5.14928	Fast-slow	1.19379	9.13595	12.8535	124.263	Slow-fast
Tb927.9.12680	hypothetical protein, conserved, weak ubiquinone oxidoreductase subunit domain	0	845	845	0.774386	0.796212	0.726821	NA	5.14937	Fast-slow	0.651186	1.59561	NA	36.0014	Slow-fast
Tb927.11.14170	hypothetical protein, conserved	0	2004	2004	1.04072	1.06394	1.16783	NA	5.1554	Fast-slow	0.947802	2.23591	NA	21.8765	Slow-fast
Tb927.1.780	hypothetical protein, conserved	0	1166	#N/A	2.06804	1.05681	1.70764	5.61981	5.16175	Fast-slow	1.00196	1.10598	NA	0.0184608	Fast-slow
Tb927.6.3420	hypothetical protein, conserved, oligomerisation domain, motif in E. coli ribosome-associated protein	0	1432	#N/A	0.733448	0.747164	1.30933	19.2026	5.16528	Fast-slow	1.03886	1.84493	7.50182	11.4595	Fast-slow
Tb927.10.13810	hypothetical protein, conserved	0	601	601	1.19721	1.22492	2.03635	1.44291	5.16942	Fast-slow	1.05117	2.20029	NA	14.9241	Exponential
Tb927.4.3940	calpain-like cysteine peptidase, putative,cysteine peptidase, Clan CA, family C2, putative (TbCALP2)	Protease or peptidase	3366	3366	1.80693	0.924046	0.804683	3.16045	5.17095	Fast-slow	0.878318	0.742675	NA	28.2174	Slow-fast
Tb927.5.1370	cyclophilin-type peptidyl-prolyl cis-trans isomerase, putative (PPIase)	Chaperone	1118	1118	1.21146	1.2288	1.02098	NA	5.17327	Fast-slow	0.6906	0.320721	NA	NA	NA
Tb927.10.7360	ATP-binding cassette protein, putative	0	2671	2671	1.14646	1.17218	1.04761	3.45427	5.17592	Fast-slow	1.16492	0.717819	NA	4.11886	Fast-slow
Tb927.3.2280	vacuolar sorting protein 33 , putative	Lysosome	1807	#N/A	1.76305	0.90193	2.05792	NA	5.17941	Fast-slow	0.786134	0.772696	NA	8.55239	Fast-slow
Tb927.8.6530	hypothetical protein, conserved	0	1213	#N/A	1.08194	1.10699	1.15019	NA	5.17987	Fast-slow	1.01552	0.650537	NA	11.6524	Slow-fast
Tb927.9.5440	actin, putative	Cytoskeleton	1532	1532	0.922071	0.943413	1.80594	NA	5.19059	Fast-slow	0.967661	1.39099	NA	7.79601	Fast-slow
Tb927.9.12100	hypothetical protein, conserved	0	1515	1515	0.869282	0.889402	0.94658	NA	5.19385	Fast-slow	0.907251	0.729463	NA	6.83609	Fast-slow
Tb927.9.15380	NADH-ubiquinone oxidoreductase complex I subunit, putative,NDUFA9 subunit, putative	Mitochondrial electron transport	2238	2238	0.901198	0.922057	1.61659	NA	5.19395	Fast-slow	0.939382	2.51659	NA	32.8041	Slow-fast
Tb927.7.670	hypothetical protein, conserved	0	3305	3305	0.875713	0.895451	0.773457	NA	5.19694	Fast-slow	0.852439	0.177224	NA	NA	NA
Tb927.7.2750	protein kinase, putative	Protein kinase	1569	1569	1.84505	0.943876	2.05078	NA	5.20299	Fast-slow	0.753519	1.53631	NA	17.2209	Exponential
Tb927.10.400	hypothetical protein, conserved	0	1534	1534	1.76112	0.900941	1.76074	NA	5.20581	Fast-slow	0.75977	1.46952	NA	13.3501	Fast-slow
Tb927.9.1970	syntaxin binding protein 1, putative	Vesicular transport	1932	#N/A	0.964067	0.985619	1.00361	NA	5.20999	Slow-fast	0.809858	0.466656	NA	8.42967	Fast-slow
Tb927.10.1690	nucleotide binding protein, putative (NBP 1)	Enzyme	1039	1039	0.798661	0.815955	1.3155	NA	5.21314	Fast-slow	0.860417	1.94183	NA	15.0377	Exponential
Tb927.11.6340	hypothetical protein, conserved	0	1824	1824	1.03815	1.06218	1.05552	NA	5.21932	Fast-slow	1.02322	0.927878	NA	16.1184	Slow-fast
Tb927.11.12090	endonuclease III, putative	DNA synthesis, modification, repair	848	848	1.11305	1.13693	1.64575	NA	5.22065	Fast-slow	0.902809	1.2125	NA	8.07253	Fast-slow
Tb927.10.5070	ribonuclease H, putative	DNA synthesis, modification, repair	1581	1581	1.06197	1.08655	0.944116	NA	5.22626	Fast-slow	1.13305	0.753164	NA	20.5553	Slow-fast
Tb927.1.820	hypothetical protein, conserved	0	1620	#N/A	1.03284	1.05675	1.47374	2.31478	5.23213	Fast-slow	0.843388	0.801922	2.32397	8.77193	Fast-slow
Tb927.10.2000	actin-like protein, putative	Cytoskeleton	1839	1839	1.02702	1.04995	1.96713	NA	5.23324	Fast-slow	0.988915	1.26959	NA	11.9174	Slow-fast
Tb927.3.3530	hypothetical protein, conserved	0	1195	#N/A	1.14099	1.1674	1.05905	NA	5.23768	Fast-slow	1.11975	1.07704	NA	8.03466	Fast-slow
Tb927.6.3410	hypothetical protein, conserved	0	1334	1334	0.945825	0.967716	1.35723	53.745	5.23824	Fast-slow	1.1963	0.413651	NA	NA	NA
Tb927.11.4470	protein kinase, putative,serine/threonine protein kinase, putative	Protein kinase	3392	3392	0.897597	0.918372	1.20719	NA	5.24127	Fast-slow	0.850681	0.391506	NA	24.8791	Exponential
Tb927.10.10180	hypothetical protein, conserved	0	1084	1084	1.16469	1.19165	1.23892	NA	5.24528	Fast-slow	1.16405	1.35847	NA	8.31348	Exponential
Tb927.10.5190	hypothetical protein	0	1646	1646	0.953479	0.975547	1.07058	2.56313	5.24669	Fast-slow	1.02767	1.55882	3.81254	24.2949	Exponential
Tb927.11.6620	nucleic acid binding protein,possible AIR1 homologue	rRNA tRNA processing	1345	#N/A	0.961958	0.983544	2.19079	NA	5.25073	Fast-slow	0.950315	0.751622	NA	9.45343	Fast-slow
Tb927.8.5860	Mitchondrial LSU ribosomal protein 50S ribosomal protein L17, putative	Mitochondrial translation	1053	1053	1.07944	1.10443	0.667084	NA	5.25178	Fast-slow	1.16391	1.34927	9.57586	17.7777	Slow-fast
Tb927.11.5900	hypothetical protein, conserved	0	1389	1389	0.876558	0.898348	0.793271	NA	5.25254	Fast-slow	0.800834	0.785947	NA	9.4775	Fast-slow
Tb927.11.7216	origin recognition complex subunit 1 (ORC1), (CDC6)	Cell cycle	#N/A	#N/A	NA	0.972035	NA	NA	5.25729	Fast-slow	0.844122	NA	NA	NA	NA
Tb927.8.3510	thymidylate kinase, putative	Nucleotides	1047	#N/A	2.72707	1.95873	2.54039	NA	5.25819	Fast-slow	1.79382	2.06006	NA	11.4554	Exponential
Tb927.10.8310	Histone acetyltransferase HAT3	Chromatin	958	958	2.7321	0.931778	1.68056	4.44922	5.26561	Slow-fast	0.762497	0.648068	NA	16.9846	Fast-slow
Tb927.9.10640	synaptojanin (N-terminal domain), putative	Vesicular transport	2766	2766	0.899191	0.920003	1.33717	NA	5.26698	Fast-slow	0.815957	0.639142	NA	9.58554	Fast-slow
Tb927.9.2400	hypothetical protein, conserved	0	1296	1296	0.931393	1.04883	1.90047	NA	5.27396	Fast-slow	0.895873	0.750168	NA	9.76213	Fast-slow
Tb927.8.4860	Mitchondrial SSU ribosomal protein	Mitochondrial translation	2092	2092	1.02183	1.04477	1.04156	NA	5.27429	Fast-slow	0.971816	0.740216	NA	10.7171	Slow-fast
Tb927.9.3280	acidocalcisomal exopolyphosphatase, putative (3C4.175)	Acidocalcisome	1226	1226	1.89557	0.967394	3.12334	5.42895	5.2835	Fast-slow	0.920912	1.91363	NA	11.8213	Fast-slow
Tb927.10.11670	hypothetical protein, conserved	0	1195	#N/A	0.867358	0.887433	1.58915	NA	5.28462	Fast-slow	0.867115	1.27864	2.38366	9.41004	Fast-slow
Tb927.7.2090	hypothetical protein, conserved, no clear yeast or human matches	0	5365	5365	1.69691	0.686152	2.21146	1.66414	5.29191	Fast-slow	0.460572	1.11075	NA	91.4388	Exponential
Tb927.9.11810	membrane transporter protein, putative	Transporter	2255	2255	0.852394	0.872123	1.74582	3.49632	5.29479	Fast-slow	0.790194	0.742994	NA	11.7718	Fast-slow
Tb927.8.640	hypothetical protein, conserved	0	654	654	1.06465	1.08929	1.63574	NA	5.30221	Fast-slow	0.841488	1.44381	NA	26.9997	Exponential
Tb927.10.7750	hypothetical protein, conserved	0	839	839	1.24311	1.27188	1.36203	NA	5.30606	Fast-slow	1.38977	2.39293	NA	12.4639	Slow-fast
Tb927.11.12190	hypothetical protein, conserved	0	2067	2067	1.02561	1.04934	1.35632	NA	5.30643	Fast-slow	1.19349	1.33062	NA	13.9206	Slow-fast
Tb927.8.680	KREPA5	Mitochondrial RNA	1277	1277	1.6637	0.851103	2.31825	3.63207	5.30715	Fast-slow	0.717313	1.5778	NA	11.2373	Exponential
Tb927.10.15640	LST8, TOR complex	Signalling	2293	#N/A	0.968404	0.990026	1.04639	NA	5.31507	Fast-slow	0.917184	0.717998	NA	15.8209	Slow-fast
Tb927.11.9340	hypothetical protein, conserved	0	1073	#N/A	1.23319	1.26173	0.99256	NA	5.31737	Fast-slow	1.23511	0.970061	3.60183	14.2586	Slow-fast
Tb927.7.880	RBP25	RNA binding	1220	1220	1.14044	1.16683	1.95234	8.75197	5.3181	Fast-slow	1.17154	1.1974	5.54572	10.9949	Exponential
Tb927.11.210	hypothetical protein, conserved	0	2248	#N/A	1.78356	0.912423	1.07342	NA	5.31835	Fast-slow	0.935805	0.559271	NA	8.55768	Fast-slow
Tb927.11.12720	hypothetical protein, conserved	0	3027	3027	0.953981	0.997941	2.03762	NA	5.32025	Fast-slow	0.825868	1.96321	NA	18.131	Exponential
Tb927.8.4390	eIF-2B GDP-GTP exchange factor, putative	Translation	1901	1901	1.08942	1.11261	1.94242	2.89758	5.32155	Fast-slow	0.967099	1.03178	NA	14.6947	Exponential
Tb927.8.920	ubiquitin-conjugating enzyme e2, putative	Ubiquitin & proteasome	945	945	1.9054	0.974752	2.48138	NA	5.32693	Fast-slow	0.749947	1.53245	NA	13.0767	Exponential
Tb927.11.16820	hypothetical protein, conserved	0	6975	6975	1.11699	0.572818	1.04922	NA	5.32699	Fast-slow	0.409196	1.39494	2.5586	100.178	Slow-fast
Tb927.7.2740	hypothetical protein, conserved	0	626	626	2.01011	1.02366	2.15276	2.46704	5.32798	Fast-slow	0.886821	2.49135	1.39714	18.8948	Fast-slow
Tb927.4.4610	Mitchondrial LSU ribosomal protein	Mitochondrial translation	1116	1116	1.22124	1.24781	1.54043	NA	5.32882	Fast-slow	1.1722	1.77799	NA	5.97224	Fast-slow
Tb927.2.2580	hypothetical protein, conserved	0	4652	4652	1.13299	1.15873	0.953658	3.61847	5.32905	Fast-slow	1.27603	0.253134	NA	NA	NA
Tb927.11.8860	hypothetical protein, conserved	0	1920	#N/A	1.77293	0.906981	1.68412	NA	5.33031	Fast-slow	0.869362	1.05895	1.98082	9.28543	Fast-slow
Tb927.7.3490	synaptojanin (N-terminal domain), putative	Vesicular transport	2879	2879	1.02949	1.05332	1.48321	NA	5.33151	Fast-slow	0.996414	0.536322	NA	6.46568	Fast-slow
Tb927.11.3180	hypothetical protein, conserved	0	863	863	1.07893	1.1039	2.15562	4.87475	5.33191	Fast-slow	1.14679	0.985497	NA	4.4471	Fast-slow
Tb927.7.2710	NADH-cytochrome b5 reductase, putative	Mitochondrial electron transport	1188	1188	1.82453	0.933377	2.2994	12.2656	5.33372	Fast-slow	0.713684	2.05079	NA	30.0858	Slow-fast
Tb927.2.1890	E2-like ubiquitin-conjugation enzyme (ATG3)	Ubiquitin & proteasome	2241	2241	2.38935	0.803855	2.76747	3.43157	5.33731	Fast-slow	0.691504	1.27219	NA	14.0074	Slow-fast
Tb927.11.6000	Mitchondrial LSU ribosomal protein	Mitochondrial translation	1469	#N/A	0.906884	0.927016	2.20593	4.86391	5.34173	Fast-slow	0.897503	1.81676	NA	17.4504	Slow-fast
Tb927.3.3230	hypothetical protein, conserved	0	1890	#N/A	1.08748	1.11187	0.991299	4.10697	5.34432	Fast-slow	1.29431	0.765418	NA	15.3975	Slow-fast
Tb927.8.2860	hypothetical protein, conserved, t-snare motif	Vesicular transport	10538	10538	1.11436	1.13959	1.17978	12.515	5.34636	Fast-slow	1.13997	0.355431	NA	13.3823	Fast-slow
Tb927.10.7830	hypothetical protein, conserved	0	1758	1758	1.06977	1.09453	1.12089	NA	5.35129	Fast-slow	1.15243	0.477139	NA	NA	NA
Tb927.9.13010	hypothetical protein, conserved	0	2162	2162	0.975995	0.998585	1.34972	NA	5.35262	Fast-slow	1.03941	1.08717	NA	18.9323	Slow-fast
Tb927.11.8460	amastin-like protein	Enzyme	1653	#N/A	0.907371	0.928373	1.83046	NA	5.35489	Fast-slow	0.827122	0.685913	NA	9.18541	Fast-slow
Tb927.9.3860	hypothetical protein, conserved	0	2616	2616	0.989946	1.01218	1.32586	NA	5.35495	Fast-slow	1.08966	0.889656	NA	7.22888	Fast-slow
Tb927.5.4370	hypothetical protein, conserved	0	377	#N/A	1.48845	0.762909	3.27359	NA	5.35563	Fast-slow	0.496604	2.80117	NA	17.7163	Exponential
Tb927.11.4970	hypothetical protein, conserved,predicted WD40 repeat protein	0	1470	1470	1.08866	1.11386	1.83754	NA	5.36002	Fast-slow	1.15607	1.38169	NA	11.7761	Exponential
Tb927.8.7210	hypothetical protein, conserved	0	643	#N/A	2.48246	1.26748	2.14977	NA	5.3626	Fast-slow	1.09624	0.660161	NA	NA	NA
Tb927.9.2620	hypothetical protein, conserved	0	2331	2331	1.01165	1.03506	1.21693	3.47265	5.36574	Fast-slow	1.09621	1.37898	NA	17.306	Slow-fast
Tb927.4.3760	hypothetical protein	0	1206	#N/A	1.72534	0.884951	0.598738	NA	5.36593	Fast-slow	0.653445	0.17088	NA	NA	NA
Tb927.6.680	hypothetical protein, conserved	0	1354	#N/A	1.06484	1.10273	1.38866	6.47769	5.36817	Fast-slow	1.51437	2.02509	3.36519	7.67256	Fast-slow
Tb927.5.2670	hypothetical protein, conserved	0	826	826	1.36092	1.39242	1.81021	22.4102	5.36822	Fast-slow	1.07403	2.94923	1.34123	15.4101	Exponential
Tb927.3.2340	PEX2 peroxin-2,glycosome import protein (gim1)	Glycosome biogenesis	1360	1360	1.0332	1.05453	1.77497	12.8302	5.36956	Fast-slow	1.02426	0.854436	NA	14.2103	Slow-fast
Tb927.10.14280	mitochondrial carrier protein, MCP20	Mitochondrial transport	1447	1447	1.1011	1.12659	1.24445	204.803	5.37038	Fast-slow	1.31107	1.61896	NA	18.0368	Exponential
Tb927.5.2180	hypothetical protein, conserved	0	1603	1603	1.07492	1.38544	2.82862	NA	5.37442	Fast-slow	0.779944	1.64061	NA	17.1379	Exponential
Tb927.7.2440	pyrroline-5-carboxylate reductase, putative (P5CR)	Mitochondrial pathway	891	#N/A	1.94415	0.994572	2.69391	0.99593	5.38077	Fast-slow	0.824432	2.69984	NA	16.9951	Exponential
Tb927.7.4670	RRP4 exosome complex PH subunit	RNA degradation	1113	1113	0.810913	0.827658	2.08158	NA	5.39001	Fast-slow	0.93021	1.92157	3.93175	14.7123	Exponential
Tb927.10.9590	hypothetical protein, conserved	0	1443	1443	1.05659	1.08105	1.02374	NA	5.3921	Fast-slow	1.04141	0.968418	149.983	4.20514	Fast-slow
Tb927.11.15710	hypothetical protein, conserved	0	1759	1759	0.891503	0.912138	0.988342	11.511	5.39544	Fast-slow	0.950649	0.823696	10.7817	8.44978	Fast-slow
Tb927.2.2590	hypothetical protein, conserved	0	675	675	2.28346	1.16815	2.69732	32.5857	5.40355	Slow-fast	1.18958	2.00745	2.03601	12.2062	Exponential
Tb927.7.3520	mitochondrial pyruvate carrier-like protein	Mitochondrial pathway	767	767	2.1143	1.08162	1.82868	1309.55	5.40814	Fast-slow	0.876467	5.37602	NA	80.7951	Slow-fast
Tb927.3.1020	hypothetical protein, conserved	0	2169	2169	0.818322	0.836474	1.40902	1.47721	5.41047	Fast-slow	0.845678	0.657347	NA	13.7423	Fast-slow
Tb927.3.2130	hypothetical protein, conserved	Mitochondrial pathway	3298	3298	1.12585	1.1511	0.839503	1.38088	5.42029	Fast-slow	1.09499	1.06212	10.2147	15.4252	Exponential
Tb927.3.1540	CAAX prenyl protease 2, putative,peptidase with unknown catalytic mechanism (family U48)	Protease or peptidase	1855	1855	1.72624	0.883096	1.32652	NA	5.42434	Fast-slow	0.6581	0.659837	NA	0.381095	Fast-slow
Tb927.5.1280	alanine racemase, putative	Amino acid metabolism	1286	1286	1.5085	1.54342	1.94754	NA	5.42619	Fast-slow	1.15723	2.1412	116.96	13.7477	Slow-fast
Tb927.5.4510	hypothetical protein, conserved	0	454	454	2.07878	1.06345	1.53847	NA	5.43017	Fast-slow	0.767849	0.968494	NA	85.7072	Exponential
Tb927.10.1880	hypothetical protein, conserved	0	786	786	1.05684	1.0813	1.284	NA	5.43534	Fast-slow	1.23106	2.46161	11.5169	15.4373	Exponential
Tb927.6.1240	hypothetical protein, conserved	0	428	428	1.23628	1.26489	3.11989	2.88813	5.43639	Exponential	1.61329	3.74684	7.27272	24.019	Slow-fast
Tb927.10.980	hypothetical protein, conserved	0	2116	#N/A	1.01132	1.03472	1.306	4.65526	5.43773	Fast-slow	1.07074	0.88045	NA	13.6306	Slow-fast
Tb927.9.13330	hypothetical protein, conserved	0	3927	3927	0.918915	0.939433	1.03853	NA	5.43971	Fast-slow	0.996856	0.386676	NA	12.5105	Exponential
Tb927.10.15780	hypothetical protein, conserved	0	2754	2754	0.968094	0.989833	1.05166	10.0468	5.44227	Fast-slow	1.10009	0.493282	NA	10.934	Fast-slow
Tb927.11.11380	hypothetical protein, conserved	Mitochondrial pathway	2586	2586	1.11373	1.13857	1.5445	NA	5.45369	Fast-slow	1.11254	1.95479	NA	22.1689	Slow-fast
Tb927.7.7440	hypothetical protein, conserved	Mitochondrial pathway	795	795	1.00718	1.03049	7.27789	NA	5.46226	Fast-slow	1.04805	6.35123	NA	24.9756	Exponential
Tb927.9.13340	hypothetical protein, conserved	0	1737	1737	0.941237	0.988851	2.10201	NA	5.47341	Fast-slow	0.838623	2.48381	6.62313	21.6219	Slow-fast
Tb927.10.9200	hypothetical protein, conserved	0	1633	1633	1.03083	1.05341	1.17884	NA	5.48265	Fast-slow	1.00693	1.78162	NA	10.1342	Exponential
Tb927.2.3390	hypothetical protein, conserved	0	3627	3627	1.02956	1.05275	1.49243	NA	5.48598	Exponential	1.04459	1.00537	NA	12.2657	Exponential
Tb927.7.6920	hypothetical protein, conserved	0	3215	3215	1.07008	1.09772	0.753747	NA	5.48623	Fast-slow	1.14064	0.409522	NA	13.8065	Fast-slow
Tb927.3.5650	protein kinase, putative,serine/threonine protein kinase, putative	Protein kinase	4383	4383	1.59382	0.814929	0.697772	NA	5.48667	Fast-slow	0.810065	0.495439	NA	9.99171	Fast-slow
Tb927.9.4290	hypothetical protein, conserved	0	962	#N/A	1.05546	1.07989	1.96244	10.2665	5.49014	Fast-slow	0.974957	1.73028	NA	13.2621	Slow-fast
Tb927.11.6640	cytochrome b5, putative (CYB5)	Mitochondrial electron transport	1085	1085	1.69115	0.865144	1.89103	NA	5.49539	Fast-slow	0.756079	1.48615	1.26627	39.7891	Exponential
Tb11.02.5400	cystathionine beta-synthase, putative	Amino acid metabolism	2070	2070	NA	1.07197	NA	1.38248	5.49989	Fast-slow	0.985593	NA	2.94946	94.6183	Exponential
Tb927.10.1870	Mitchondrial LSU ribosomal protein	Mitochondrial translation	1942	#N/A	1.09674	1.12213	2.10175	3.06564	5.50242	Fast-slow	1.08096	2.70149	5.10628	18.1774	Exponential
Tb927.4.3170	hypothetical protein, conserved	0	4027	4027	1.8533	0.947738	1.08031	NA	5.50281	Fast-slow	0.839003	0.311167	NA	9.28976	Fast-slow
Tb927.5.2040	hypothetical protein, conserved	0	1115	#N/A	1.54087	1.57653	1.71044	NA	5.50836	Fast-slow	1.23003	0.846057	NA	10.057	Fast-slow
Tb927.10.9510	hypothetical protein	0	634	#N/A	1.94541	0.99522	3.70321	29.0604	5.50876	Slow-fast	0.810562	0.0628793	NA	NA	NA
Tb927.8.6510	ubiquitin-conjugating enzyme e2, putative	Ubiquitin & proteasome	826	826	1.02333	1.04702	1.88572	3.13035	5.51038	Fast-slow	1.04452	1.78917	NA	10.1956	Exponential
Tb927.9.10580	3-demethylubiquinone-9 3-methyltransferase, putative	Enzyme	1113	#N/A	1.41295	0.722009	1.43421	2.12084	5.5125	Fast-slow	0.662208	1.69434	NA	14.9907	Fast-slow
Tb927.10.8140	hypothetical protein, conserved	0	514	#N/A	1.35749	1.38891	3.93734	9.79348	5.51253	Fast-slow	0.987254	3.91358	3051.58	14.8087	Exponential
Tb927.10.9050	pseudouridine synthase PUS7	rRNA tRNA processing	2268	2268	0.983461	1.00548	1.33039	15.3003	5.51311	Fast-slow	1.00421	1.88581	NA	12.3022	Slow-fast
Tb927.6.1290	hypothetical protein, conserved	0	2831	2831	0.859695	0.879593	1.2988	4.14981	5.51713	Fast-slow	1.41364	0.879141	NA	20.0574	Fast-slow
Tb927.6.3170	hypothetical protein, conserved	0	1847	1847	0.910504	0.930487	1.22455	1.71807	5.51719	Fast-slow	1.29589	1.19081	NA	11.9169	Fast-slow
Tb927.6.3780	RING finger protein, putative	0	1844	1844	0.900638	0.921483	1.33566	NA	5.52432	Slow-fast	1.2726	0.714161	NA	8.01372	Fast-slow
Tb927.6.4820	CPC1, chromosomal passenger complex	Chromatin	1142	1142	0.958231	0.97888	1.87208	NA	5.52444	Fast-slow	1.32525	1.33572	NA	11.0904	Exponential
Tb927.8.4420	hypothetical protein, conserved	0	568	#N/A	0.983589	1.00635	1.5305	4.35344	5.52587	Fast-slow	0.909515	1.00365	4.25559	11.8496	Fast-slow
Tb927.8.5890	hypothetical protein, conserved	0	802	802	1.22253	0.76829	1.87959	NA	5.53058	Fast-slow	0.545842	1.03307	NA	20.873	Slow-fast
Tb927.5.1510	Mitchondrial SSU ribosomal protein	Mitochondrial translation	1801	1801	1.46152	1.49314	1.66002	NA	5.53309	Fast-slow	1.09052	1.02866	NA	14.9424	Slow-fast
Tb927.10.2520	hypothetical protein, conserved	0	2264	#N/A	0.951169	0.977918	1.32793	7.88993	5.53809	Fast-slow	0.909569	0.394185	NA	NA	NA
Tb927.8.5900	hypothetical protein, conserved	0	802	802	0.946821	0.968735	2.42163	NA	5.5395	Exponential	0.9701	0.869551	NA	NA	NA
Tb927.11.300	hypothetical protein, conserved	0	1219	1219	0.956018	0.976473	1.83647	24.0229	5.54828	Fast-slow	0.935471	1.26666	NA	10.7264	Exponential
Tb927.11.13900	Centrin5	Cell cycle	595	#N/A	1.92236	0.983426	3.47583	NA	5.55367	Fast-slow	0.88648	1.9475	NA	11.2901	Exponential
Tb927.10.12620	Golvesin-2 vacuolar protein	Lysosome	3794	3794	0.945354	0.966759	1.10773	13.0898	5.55684	Fast-slow	1.01742	0.362964	NA	NA	NA
Tb927.4.4070	Mevalonate kinase	Prenylation	1695	1695	1.13832	1.16313	1.42887	5.98966	5.56443	Fast-slow	1.09646	4.30643	3.97201	62.6528	Slow-fast
Tb927.10.9280	hypothetical protein, conserved	Mitochondrial pathway	3116	3116	0.977869	1.0005	1.51204	5.64589	5.56643	Fast-slow	0.954568	0.87326	NA	11.7402	Slow-fast
Tb927.6.3980	hypothetical protein, conserved	0	933	#N/A	1.52458	0.779934	1.54013	2.5178	5.56781	Fast-slow	1.08768	1.15673	NA	0.767162	Fast-slow
Tb927.7.4030	hypothetical protein, conserved	0	1750	#N/A	1.0001	1.02325	1.88153	NA	5.56958	Fast-slow	0.964867	0.772611	NA	9.35046	Fast-slow
Tb927.7.6280	hypothetical protein, conserved	0	2348	2348	0.974964	0.99753	1.34253	NA	5.57549	Fast-slow	1.00589	0.618956	NA	9.62686	Fast-slow
Tb927.10.13120	mitochondrial carrier protein, MCP14	Mitochondrial transport	2098	2098	0.872419	0.906286	1.04339	3.667	5.57809	Fast-slow	0.916372	0.94794	NA	9.37378	Fast-slow
Tb927.8.2580	hypothetical protein, conserved	0	3342	#N/A	1.06547	1.09013	1.45587	NA	5.58269	Fast-slow	1.10507	0.702867	NA	7.26515	Fast-slow
Tb927.9.6420	hypothetical protein, conserved	0	947	#N/A	1.12105	1.14699	1.16613	13.3433	5.58417	Fast-slow	1.08854	1.10133	NA	10.4699	Fast-slow
Tb927.6.2770	vacuolar assembly protein vps41, putative	Lysosome	3556	3556	0.852673	0.872408	1.43563	NA	5.58682	Fast-slow	1.28982	0.796793	NA	11.4593	Fast-slow
Tb927.10.10650	iron-containing hydrogenase, putative	Mitochondrial pathway	1702	1702	1.14459	1.17108	0.849048	NA	5.58736	Fast-slow	1.1494	0.51809	NA	9.79791	Fast-slow
Tb927.6.4040	Mitchondrial LSU ribosomal protein	Mitochondrial translation	734	#N/A	0.983773	1.00654	1.33045	4.6394	5.5886	Fast-slow	1.01921	3.8941	1.15417	18.9706	Exponential
Tb927.8.6410	short-chain dehydrogenase, putative	Mitochondrial pathway	1786	1786	1.13651	1.16282	0.577814	NA	5.59119	Fast-slow	1.22231	1.28498	2.52117	25.4605	Slow-fast
Tb927.6.1510	lysyl-tRNA synthetase, putative	Translation tRNA	2831	2831	0.935727	0.957384	0.577935	NA	5.60115	Fast-slow	1.31196	0.493522	NA	15.5555	Fast-slow
Tb927.10.11910	hypothetical protein, conserved	0	1596	#N/A	0.932905	0.952486	1.58887	NA	5.60258	Fast-slow	0.883727	0.763111	NA	8.4534	Fast-slow
Tb927.10.9070	hypothetical protein, conserved	0	1868	#N/A	0.94082	0.961869	1.11718	NA	5.61112	Fast-slow	1.09816	0.641362	NA	7.58149	Fast-slow
Tb927.7.3470	p22 protein precursor, putative	Mitochondrial pathway	892	#N/A	1.83957	0.939644	1.6726	NA	5.61137	Fast-slow	0.69788	1.41747	NA	11.3545	Fast-slow
Tb927.3.5610	ribosomal protein L3 mitochondrial, putative	Mitochondrial translation	1725	1725	0.916712	0.93793	1.28003	NA	5.62175	Fast-slow	0.871165	1.38558	4.33924	21.8682	Slow-fast
Tb927.11.10170	Mitchondrial LSU ribosomal protein	Mitochondrial translation	943	#N/A	1.08674	1.11189	1.34698	NA	5.62726	Fast-slow	1.03913	4.54607	NA	28.1723	Slow-fast
Tb927.11.5480	N-terminus homologue of human histone mRNA 3' exoribonuclease, C-terminus Homologue of yeast TPT1, tRNA 2'-phosphotransferase involved in last step ot tRNA splicing	rRNA tRNA processing	1672	1672	0.861001	0.880192	1.29736	NA	5.62736	Fast-slow	0.830959	0.717726	NA	6.38674	Fast-slow
Tb927.9.11260	nucleoside diphosphate kinase, putative	Nucleotides	1195	1195	1.92147	0.982971	2.47504	NA	5.63693	Fast-slow	0.853084	2.29608	NA	13.9505	Fast-slow
Tb927.7.3210	protein kinase, putative	Protein kinase	3790	3790	1.03947	1.0618	1.08194	1.63562	5.63722	Fast-slow	0.999068	0.45394	NA	11.814	Fast-slow
Tb927.7.3500	glutathione-S-transferase/glutaredoxin, putative	Redox pathways	1588	1588	0.955347	0.977459	2.32499	1.83195	5.63888	Fast-slow	0.901623	4.08466	NA	65.2891	Slow-fast
Tb927.7.4600	hypothetical protein, conserved	0	2879	#N/A	0.93484	0.956477	1.48347	NA	5.64071	Fast-slow	0.934907	0.62633	NA	10.4642	Exponential
Tb927.9.1360	hypothetical protein, conserved	0	1340	1340	2.6366	1.34724	4.80966	20.5532	5.6426	Fast-slow	1.06054	1.45225	NA	0.453465	Fast-slow
Tb927.10.12450	SNARE 2.1 of T cruzi	Lysosome	666	#N/A	0.994947	1.01798	2.22408	1.53047	5.65049	Fast-slow	0.769513	1.35467	NA	8.17602	Fast-slow
Tb927.10.10410	DNA replication licensing factor MCM8, putative	DNA synthesis, modification, repair	2141	#N/A	1.0827	1.10698	1.10279	NA	5.65206	Fast-slow	1.15657	1.0513	NA	14.5088	Slow-fast
Tb927.11.11870	Mitchondrial SSU ribosomal protein	Mitochondrial translation	1197	1197	1.13015	1.15631	1.32254	NA	5.65581	Fast-slow	1.29473	1.40682	1.46905	12.617	Exponential
Tb927.3.4420	hypothetical protein, conserved, alpha/beta hydrolase domain	Enzyme	1332	#N/A	1.16185	1.18747	1.20948	NA	5.666	Fast-slow	1.14459	0.569252	NA	10.7901	Exponential
Tb927.7.1510	pseudouridylate synthase I, putative	rRNA tRNA processing	2025	2025	1.0722	1.09702	1.18649	NA	5.66978	Fast-slow	1.13591	1.04099	NA	10.8672	Exponential
Tb927.11.16420	hypothetical protein, conserved	0	1042	#N/A	1.02745	1.05123	1.30953	NA	5.66997	Fast-slow	0.951486	1.34075	23.9843	17.8028	Exponential
Tb927.10.11230	hypothetical protein, conserved	0	1040	1040	1.39199	1.42421	0.939318	15.2945	5.67491	Fast-slow	1.62746	1.54164	NA	6.05438	Fast-slow
Tb927.11.7960	kPAP kinetoplast poly(A) polymerase 1	Mitochondrial RNA	1648	1648	0.947779	0.968828	1.47441	NA	5.67826	Fast-slow	0.847546	1.44672	NA	15.8798	Fast-slow
Tb927.7.1400	hypothetical protein, conserved	0	1662	#N/A	0.885125	0.903463	1.26751	9.6292	5.67861	Fast-slow	0.814462	0.665599	NA	7.08343	Fast-slow
Tb927.9.7170	Mitchondrial LSU ribosomal protein	Mitochondrial translation	1487	#N/A	1.03136	1.05523	1.25507	3.54695	5.67912	Fast-slow	1.08099	2.13915	NA	27.7019	Slow-fast
Tb927.7.2660	ZC3H20	RNA binding	6611	6611	0.960997	1.07253	1.34071	2.6391	5.68234	Fast-slow	1.35191	3.07643	13.3108	89.3607	Slow-fast
Tb927.7.5530	hypothetical protein, conserved	0	1563	1563	0.880539	0.90092	1.71534	100.545	5.68509	Fast-slow	0.872334	1.06199	NA	7.8105	Exponential
Tb927.11.8790	target SNARE, putative	Vesicular transport	1458	1458	1.17151	1.19863	2.00247	2.81892	5.68776	Fast-slow	1.04759	1.97608	NA	7.2701	Exponential
Tb927.10.5510	endonuclease/exonuclease/phosphatase, putative	DNA synthesis, modification, repair	2941	2941	0.936645	0.958324	1.79407	5.58448	5.6878	Fast-slow	0.942522	0.449154	NA	8.16786	Fast-slow
Tb927.9.8780	tRNA nucleotidyltransferase, putative	rRNA tRNA processing	1425	1425	0.959428	0.984976	1.53415	NA	5.6965	Fast-slow	1.00599	1.50966	NA	8.08205	Fast-slow
Tb927.9.2110	hypothetical protein, conserved	0	469	#N/A	1.23753	1.26617	1.92482	NA	5.70014	Fast-slow	1.06831	4.69689	NA	188.642	Exponential
Tb927.9.1590	hypothetical protein, conserved, weakly matches human ferrochelateases because of twin Cys-X9-Cys motifs	0	462	#N/A	1.8788	0.961143	1.12111	NA	5.70149	Fast-slow	0.567776	2.13973	NA	51.7053	Exponential
Tb927.10.11260	Mitchondrial SSU ribosomal protein	Mitochondrial translation	629	629	2.28424	1.16856	4.56685	NA	5.70561	Fast-slow	1.00965	2.22966	4.68653	12.9164	Fast-slow
Tb927.11.10440	hypothetical protein, conserved	0	939	939	1.21324	1.24132	1.38822	2.42335	5.71092	Fast-slow	1.1749	1.62924	NA	8.8356	Fast-slow
Tb927.7.5030	hypothetical protein, conserved	0	1496	1496	1.04019	1.06427	1.35739	NA	5.71284	Fast-slow	0.985412	1.68362	NA	7.02227	Fast-slow
Tb927.10.16040	oxidoreductase-protein, putative	Enzyme	1883	#N/A	1.02246	1.04532	1.32825	NA	5.71544	Fast-slow	1.03556	0.92421	NA	14.2294	Fast-slow
Tb927.8.6420	beta-ketoacyl-ACP reductase 2	Enzyme	2137	2137	1.09144	1.11577	0.87253	2.08807	5.71555	Fast-slow	1.19165	0.761022	NA	21.1895	Slow-fast
Tb927.3.880	hypothetical protein, conserved	0	760	#N/A	2.50544	0.854477	3.09991	52.5843	5.7174	Fast-slow	0.864732	1.94125	NA	15.8703	Slow-fast
Tb927.4.930	Mitchondrial LSU ribosomal protein L14, putative	Mitochondrial translation	742	#N/A	0.951011	1.02708	1.40566	4.15105	5.72379	Fast-slow	0.687599	2.1255	1.368	10.4168	Fast-slow
Tb927.11.10430	hypothetical protein, conserved	0	1891	#N/A	1.17055	1.19765	1.32817	NA	5.72598	Fast-slow	1.03584	0.684429	NA	15.8263	Slow-fast
Tb927.7.1900	protein kinase, putative,cdc2-related related kinase, putative (CRK7)	Protein kinase	1036	1036	0.965206	0.987546	0.984719	NA	5.72841	Fast-slow	0.970075	1.03869	NA	8.28948	Exponential
Tb927.1.2980	hypothetical protein, conserved	0	5075	5075	0.985675	1.00849	1.58469	NA	5.72951	Fast-slow	1.0521	0.442782	NA	NA	NA
Tb927.9.11130	hypothetical protein, conserved,unc-50 related protein homolog	0	961	961	1.93456	0.989666	1.65128	NA	5.73026	Fast-slow	0.933073	1.56504	6.78458	9.57654	Exponential
Tb927.5.2880	chaperone protein DNAj, putative	Chaperone	1350	1350	1.69199	1.73116	2.4526	NA	5.73546	Fast-slow	1.22771	1.35419	NA	9.98493	Exponential
Tb927.8.6550	hypothetical protein, conserved	0	968	968	1.28348	1.31097	1.1018	NA	5.74031	Fast-slow	1.25827	1.35672	NA	16.7948	Exponential
Tb927.10.3860	SNF-7-like protein, putative	DNA synthesis, modification, repair	898	898	0.92528	0.946695	1.67404	1.82352	5.74227	Fast-slow	0.904432	1.6438	NA	12.7582	Slow-fast
Tb927.8.2980	Bis(5'-adenosyl)-triphosphatase, putative	Nucleotides	1254	#N/A	1.1234	1.1494	0.870885	NA	5.7458	Fast-slow	1.26976	1.45118	93.5642	3.95261	Fast-slow
Tb927.6.2590	hypothetical protein, conserved	0	1236	1236	1.56482	0.800519	2.5184	NA	5.75023	Fast-slow	0.974878	2.31996	1.22514	14.8152	Exponential
Tb927.8.5770	Elongator-like Protein 3a ELP3a	Chromatin	2296	2296	0.97242	0.99421	0.986328	2.41904	5.75112	Fast-slow	0.886517	1.31871	NA	8.95378	Exponential
Tb927.10.15010	lipoic acid synthetase, mitochondrial precursor, putative	Lipids & fatty acids	2097	2097	1.02322	1.04557	0.845246	NA	5.75328	Fast-slow	0.992163	1.54217	NA	16.2952	Slow-fast
Tb927.11.11940	protein phosphatase 2A, putative	Protein phosphatase	1497	1497	0.980747	1.00226	1.96515	1.85459	5.75347	Fast-slow	0.903123	1.87983	NA	25.2354	Slow-fast
Tb927.5.3980	Mitchondrial LSU ribosomal protein	Mitochondrial translation	1545	1545	0.989851	1.01276	1.01472	NA	5.76306	Fast-slow	0.807687	0.962835	NA	25.3725	Slow-fast
Tb927.6.2910	hypothetical protein, conserved	0	1198	#N/A	1.60362	0.820368	1.81267	NA	5.76573	Fast-slow	1.09361	1.70917	NA	17.3351	Exponential
Tb927.4.2440	hypothetical protein, very weak match to yeast ribosomal protein RSM23	Mitochondrial pathway	1779	1779	0.965737	0.988089	1.1019	NA	5.76694	Fast-slow	0.957958	1.22147	NA	14.7784	Slow-fast
Tb927.11.9350	phosphonopyruvate decarboxylase-like protein, putative	Glucose & glycerol	1447	1447	1.03889	1.06293	1.54361	NA	5.76711	Fast-slow	1.07475	1.78395	68.9536	13.7619	Slow-fast
Tb927.9.9020	ribosome-interacting GTPase 2, putative	Translation	1223	1223	0.905977	0.926946	1.9408	1.32538	5.76814	Fast-slow	0.869034	0.894678	NA	12.1034	Fast-slow
Tb927.11.12060	hypothetical protein, conserved	0	987	#N/A	1.01453	1.03801	1.90687	1.9722	5.78523	Fast-slow	0.908347	1.02055	NA	0.625355	Fast-slow
Tb927.3.4860	protein kinase, putative	Protein kinase	1211	#N/A	1.86719	0.954131	1.92159	7.78943	5.7866	Fast-slow	0.793081	0.97978	2.56966	10.4982	Fast-slow
Tb927.8.6880	IF2 translation initiation factor IF-2, putative	Translation	2612	#N/A	0.929505	0.950014	1.38861	62.8476	5.78902	Fast-slow	0.934453	0.917619	NA	14.5884	Fast-slow
Tb927.8.6740	DNA repair protein, putative	DNA synthesis, modification, repair	1954	#N/A	1.08662	1.14712	1.53452	NA	5.79036	Fast-slow	1.14372	0.735119	NA	21.9648	Slow-fast
Tb927.11.650	hypothetical protein, conserved	0	515	515	1.14128	1.1677	2.6345	NA	5.80802	Fast-slow	1.31603	2.66462	NA	12.3788	Exponential
Tb927.5.4120	Mitchondrial LSU ribosomal protein	Mitochondrial translation	674	#N/A	1.1386	1.16495	1.49259	4.20846	5.80886	Fast-slow	1.15146	1.82447	1.4012	18.1784	Slow-fast
Tb927.10.13900	UDP-galactose transporter	Glycan synthesis & metabolism	1557	1557	1.05951	1.3291	2.13948	NA	5.81071	Fast-slow	1.17562	0.889214	NA	6.99466	Fast-slow
Tb927.7.6850	trans-sialidase (TbTS)	Membrane protein	3161	3161	1.91685	2.55254	2.21822	NA	5.81141	Fast-slow	2.60548	3.85225	3.59114	86.3047	Slow-fast
Tb927.6.730	hypothetical protein, conserved	0	2402	2402	0.96423	0.986126	2.18086	29.7553	5.81222	Fast-slow	1.50622	1.07362	3.73403	9.02719	Fast-slow
Tb927.10.12880	hypothetical protein, conserved	0	1572	1572	1.05445	1.07886	1.53657	1.98792	5.81513	Fast-slow	1.06874	1.7766	1.62979	8.03181	Exponential
Tb927.11.13760	hypothetical protein, conserved	0	822	#N/A	1.41677	0.72478	2.62306	NA	5.81599	Fast-slow	0.717434	1.66597	2.03726	9.66865	Fast-slow
Tb927.8.1670	serine/threonine-protein kinase, putative	Protein kinase	2715	2715	1.05504	1.07946	0.996102	NA	5.81603	Fast-slow	0.986721	0.17964	NA	NA	NA
Tb927.9.4930	hypothetical protein, conserved	0	1459	1459	0.992121	1.01394	1.77545	NA	5.81796	Fast-slow	1.03753	2.10661	3.93233	15.3041	Exponential
Tb927.10.11690	hypothetical protein, conserved	0	1632	#N/A	1.05324	1.07762	1.13008	NA	5.82114	Fast-slow	1.22275	0.819861	NA	4.95056	Fast-slow
Tb927.4.5040	dihydrolipoamide dehydrogenase, putative	Enzyme	2437	2437	1.0718	1.10114	1.21265	2.82449	5.82139	Fast-slow	1.13744	1.34711	NA	19.3074	Slow-fast
Tb927.5.1800	hypothetical protein, conserved	0	637	637	8.81073	#VALUE!	10.2826	3.18141	5.82742	Fast-slow	#VALUE!	7.30828	9.37701	10.9771	Fast-slow
Tb927.10.4790	hypothetical protein, conserved	0	506	506	1.30531	1.35279	1.78884	NA	5.82797	Fast-slow	1.2232	2.21151	8.68806	18.921	Slow-fast
Tb927.10.3950	hypothetical protein, conserved	0	1556	#N/A	0.987033	1.00988	1.24285	NA	5.83226	Fast-slow	1.09179	2.49819	NA	17.4798	Slow-fast
Tb927.11.8300	hypothetical protein, conserved	0	2754	2754	0.913113	0.934247	1.56388	3.8022	5.83268	Fast-slow	0.872569	0.794638	NA	8.50802	Fast-slow
Tb927.10.5630	hypothetical protein, conserved	0	771	771	7.10161	#VALUE!	4.5045	2.36992	5.83411	Fast-slow	#VALUE!	5.79653	79.0781	14.3047	Slow-fast
Tb927.9.4820	calcium/potassium channel (CAKC), putative	Ion channel or pump	2691	#N/A	0.959955	0.982174	1.02293	2.80819	5.8385	Fast-slow	1.03316	0.4469	NA	10.1577	Fast-slow
Tb927.11.8110	hypothetical protein, conserved	0	1250	1250	1.09255	1.11784	1.25272	NA	5.83913	Fast-slow	1.03802	0.890129	NA	9.54354	Fast-slow
Tb927.8.4680	hypothetical protein, conserved	0	971	#N/A	0.911926	0.934285	2.11443	2.58307	5.84989	Fast-slow	0.912239	1.73567	36.8131	10.0637	Fast-slow
Tb927.10.13020	vacuolar protein sorting complex subunit, putative,Vps16, putative	Lysosome	2755	#N/A	1.54222	0.788136	2.21611	NA	5.85038	Fast-slow	0.687216	1.06487	NA	13.9872	Fast-slow
Tb927.5.3340	hypothetical protein, conserved	Mitochondrial pathway	1177	1177	0.861841	0.885193	3.09295	2.90379	5.85095	Fast-slow	0.675692	2.27445	4.7124	46.3302	Slow-fast
Tb927.10.13950	tubulin-specific chaperone, putative	Cytoskeleton	790	#N/A	1.01545	1.03895	3.47369	NA	5.8517	Fast-slow	1.10961	3.27643	NA	18.101	Slow-fast
Tb927.7.6820	hypothetical protein, conserved	0	4361	4361	1.96671	1.00612	1.86206	3.62506	5.85544	Fast-slow	0.991533	2.42321	1.78822	15.1623	Fast-slow
Tb927.11.16860	mitochondrial RNA binding protein MRB subunit	Mitochondrial RNA	1927	1927	0.976685	0.998304	1.4117	NA	5.86116	Fast-slow	1.04986	1.35733	1.68275	13.4122	Slow-fast
Tb927.8.2800	hypothetical protein, conserved	0	1329	1329	1.03607	1.06005	2.33	NA	5.86267	Fast-slow	1.18818	2.29537	7.73925	15.905	Slow-fast
Tb927.8.6920	hypothetical protein, conserved	0	885	885	1.5654	0.800817	2.73038	3.0476	5.86509	Fast-slow	0.823517	1.45564	NA	12.0211	Fast-slow
Tb927.9.2120	hypothetical protein, conserved	0	1212	1212	1.00422	1.02746	2.32477	13.8573	5.86799	Fast-slow	1.01348	3.34579	NA	12.5095	Slow-fast
Tb927.10.8660	hypothetical protein, conserved	0	1117	1117	0.980939	1.00364	2.30042	NA	5.86884	Fast-slow	0.908478	3.01437	NA	11.5643	Exponential
Tb927.11.10140	hypothetical protein, possible component of cytochorome oxidase complex	Mitochondrial electron transport	1270	1270	1.19276	1.22037	0.91499	NA	5.86905	Fast-slow	1.31327	3.64077	NA	17.4743	Exponential
Tb927.2.2860	hypothetical protein, conserved	0	1392	#N/A	0.933995	0.955612	1.71438	NA	5.87058	Fast-slow	0.973395	1.39198	1.77597	8.60067	Fast-slow
Tb927.11.6750	DNA ligase, putative	DNA synthesis, modification, repair	4582	4582	1.13382	1.16006	0.70988	NA	5.8714	Fast-slow	1.1801	0.713322	NA	14.2561	Slow-fast
Tb927.11.13710	hypothetical protein, conserved	Mitochondrial pathway	689	689	1.94224	0.993594	1.88498	NA	5.87691	Slow-fast	1.02478	4.95716	5.219	32.1304	Slow-fast
Tb927.8.8310	chaperone protein DNAj, putative	Chaperone	1493	1493	0.994325	1.01515	1.60061	1.62306	5.8814	Exponential	0.906719	2.30783	1.62417	17.3451	Slow-fast
Tb927.10.2940	hypothetical protein, conserved	0	2767	#N/A	0.834984	0.85431	2.32592	63.6901	5.88202	Fast-slow	0.788966	1.21513	NA	10.001	Fast-slow
Tb927.11.13370	hypothetical protein, conserved	0	1139	1139	0.944512	0.969083	1.02555	NA	5.88241	Fast-slow	1.16021	0.515347	NA	NA	NA
Tb927.9.12410	riboflavin kinase, putative	Enzyme	1153	1153	2.59392	0.984992	0.991339	NA	5.88286	Fast-slow	0.535324	1.02497	NA	40.3131	Slow-fast
Tb927.11.6720	hypothetical protein, conserved	0	3395	3395	0.858057	0.877208	1.88862	NA	5.88309	Fast-slow	0.821932	1.69231	6.21608	35.5228	Slow-fast
Tb927.11.8420	hypothetical protein, conserved	0	559	#N/A	1.07292	1.09776	2.12663	1.58249	5.88401	Fast-slow	0.917406	1.80874	NA	7.69388	Fast-slow
Tb927.10.690	palmitoyl acyltransferase 3, putative	Lipids & fatty acids	1063	#N/A	0.937933	0.959642	1.63746	5.8774	5.88859	Fast-slow	0.871746	0.863139	NA	5.43884	Fast-slow
Tb927.11.9680	hypothetical protein, conserved	0	1936	1936	1.11477	1.13969	0.900558	NA	5.88996	Fast-slow	1.11643	0.440967	NA	8.2084	Fast-slow
Tb927.3.3470	cytochrome b5, putative (CYB5)	Mitochondrial electron transport	561	#N/A	1.19705	1.22476	1.86393	NA	5.89528	Exponential	1.07392	0.671193	NA	NA	NA
Tb927.10.1720	ATP-dependent DEAD/H RNA helicase, putative, no clear yeast homologue	RNA helicase	1808	#N/A	1.06528	1.08993	2.21308	NA	5.89555	Fast-slow	0.92355	1.98059	4.94602	20.7946	Slow-fast
Tb927.4.700	hypothetical protein, conserved	0	1241	1241	0.888249	0.919044	1.61428	13.5305	5.90024	Fast-slow	0.713411	1.62225	1.49442	7.10893	Exponential
Tb927.8.2810	XRNC	RNA degradation	2719	2719	1.20537	1.23327	1.34825	11.0294	5.90562	Fast-slow	1.29736	0.896143	NA	9.36415	Fast-slow
Tb927.8.7340	trans-sialidase, putative,neuraminidase, putative	Membrane protein	3410	3410	1.87629	1.26136	0.517467	NA	5.91147	Fast-slow	1.39416	1.14818	NA	74.4246	Slow-fast
Tb927.10.4440	hypothetical protein, conserved,predicted SAP domain protein	0	1343	1343	1.04836	1.07263	2.07471	3.1149	5.91151	Fast-slow	1.08172	1.43808	NA	6.63811	Fast-slow
Tb927.10.1830	syntaxin, putative	Vesicular transport	754	754	2.12617	1.08769	1.56286	NA	5.91735	Fast-slow	1.27443	1.33213	NA	14.7211	Slow-fast
Tb927.6.3860	hypothetical protein, conserved	0	1780	#N/A	1.62865	0.83234	1.09639	4.24745	5.92408	Slow-fast	1.03756	0.720966	NA	11.7826	Exponential
Tb927.3.3920	serine/threonine-protein kinase, putative,protein kinase, putative	Protein kinase	1151	#N/A	1.19521	1.22115	0.811311	2.87162	5.93259	Fast-slow	1.2963	0.902753	NA	8.10875	Fast-slow
Tb927.8.5180	LSm2	RNA processing	550	#N/A	1.142	1.16843	2.15085	4.28922	5.93408	Fast-slow	1.10741	3.09451	NA	18.977	Exponential
Tb927.3.3910	RNApol Rpc34 family, pol III subunit, likely homologue of yeast RPC34	RNA synthesis	1158	#N/A	1.19165	1.21591	0.746296	NA	5.93617	Fast-slow	1.38713	0.525224	NA	NA	NA
Tb927.7.5870	hypothetical protein, conserved	0	827	827	1.84841	0.945598	2.54955	2.4465	5.94655	Fast-slow	0.7826	2.88619	NA	16.2691	Exponential
Tb927.10.300	hypothetical protein, conserved	0	828	#N/A	1.92359	0.982341	1.63318	2.72017	5.94689	Fast-slow	1.05212	0.631649	NA	10.9725	Exponential
Tb927.7.2470	GTPase activating protein, putative	Signalling	2656	2656	0.934659	0.956292	1.18905	NA	5.95475	Fast-slow	0.910543	0.690594	NA	9.39661	Fast-slow
Tb927.5.750	hypothetical protein, conserved	0	654	#N/A	1.80526	1.84704	1.14757	NA	5.95551	Fast-slow	1.1874	0.942627	NA	5.90553	Fast-slow
Tb927.9.13290	HSP20 domain	Chaperone	1023	#N/A	0.95236	0.974402	0.875517	3.16396	5.95634	Fast-slow	0.954638	0.852158	NA	9.4189	Fast-slow
Tb927.9.11150	hypothetical protein, conserved	0	2680	2680	1.69841	0.868859	1.34067	NA	5.95834	Fast-slow	0.779533	0.835521	NA	8.61954	Fast-slow
Tb927.7.2220	hypothetical protein, conserved	0	2719	2719	0.996137	1.01919	1.34098	NA	5.96061	Fast-slow	0.976865	1.54997	1.8887	21.5336	Slow-fast
Tb927.4.3110	tRNA-dihydrouridine synthase 4, putative	rRNA tRNA processing	1471	1471	1.19349	1.2184	1.44338	3.47735	5.96076	Fast-slow	1.45983	0.904039	NA	15.4606	Slow-fast
Tb927.11.11150	U5 snRNP-specific 40 kDa protein U5-40K	RNA processing	993	#N/A	1.09299	1.11692	1.71186	58.4718	5.962	Fast-slow	1.22868	1.70524	NA	7.56318	Fast-slow
Tb927.7.1490	hypothetical protein, conserved	0	1041	1041	1.11822	1.1441	1.32478	NA	5.96351	Fast-slow	1.27476	2.5452	4.24087	16.7256	Exponential
Tb927.5.590	protein phosphatase 1, regulatory subunit, putative	Protein phosphatase	1380	1380	2.77237	1.41679	3.2002	NA	5.96354	Fast-slow	0.902022	1.32752	NA	21.243	Slow-fast
Tb927.10.2390	protein kinase, putative,casein kinase I, putative	Protein kinase	1338	#N/A	1.42671	0.728982	1.26956	4.31542	5.96557	Fast-slow	0.67954	0.213785	NA	NA	NA
Tb927.10.5920	hypothetical protein, conserved	0	3034	#N/A	0.989432	1.01049	1.28101	NA	5.96597	Fast-slow	0.970789	0.929081	1.77179	18.5542	Slow-fast
Tb927.6.4960	ZC3H47	RNA binding	955	#N/A	0.983616	1.00473	1.33511	NA	5.96673	Exponential	1.57053	1.52784	NA	16.2195	Exponential
Tb927.9.6870	RBSR1	RNA processing	1563	1563	0.965352	0.986677	4.09948	NA	5.96847	Fast-slow	0.826623	4.79834	NA	27.8589	Slow-fast
Tb927.5.3500	hypothetical protein, conserved	0	4429	4429	0.779187	0.797222	2.23093	NA	5.96864	Fast-slow	0.779103	1.12074	NA	23.7995	Fast-slow
Tb927.9.4360	KREL1	Mitochondrial RNA	1749	1749	0.950296	0.971448	1.54769	3.06671	5.96885	Fast-slow	0.883866	1.43407	NA	11.0146	Slow-fast
Tb927.1.1000	developmentally regulated phosphoprotein (dr6)	Mitochondrial pathway	1278	#N/A	1.87942	0.960572	1.38179	4.68153	5.97249	Fast-slow	0.971442	1.55236	NA	23.5322	Slow-fast
Tb927.10.1860	hypothetical protein, conserved, tryp specific	0	2076	2076	1.0544	1.07734	1.62771	1.69199	5.97444	Fast-slow	1.10369	2.56667	14.2654	7.86751	Fast-slow
Tb927.1.560	hypothetical protein, conserved	0	1479	1479	1.04969	1.09336	1.84602	4.97084	5.97722	Fast-slow	1.07902	3.0261	1.59353	17.757	Exponential
Tb927.10.2480	hypothetical protein, conserved	0	3704	#N/A	0.917422	0.93915	1.11416	NA	5.97774	Fast-slow	0.91055	0.202529	NA	NA	NA
Tb927.7.4780	hypothetical protein, conserved	0	650	#N/A	0.983019	1.00577	2.47824	1.4053	5.98224	Fast-slow	0.839051	1.30469	1.36615	14.4152	Exponential
Tb927.6.4380	hypothetical protein, conserved	0	1635	#N/A	1.11493	1.13861	1.49413	NA	5.98313	Fast-slow	1.53542	2.41137	NA	10.4481	Fast-slow
Tb927.11.8930	hypothetical protein, conserved	0	1562	1562	1.04278	1.06691	1.38471	NA	5.98401	Fast-slow	1.12874	1.18847	NA	8.34442	Fast-slow
Tb927.8.3350	DNA polymerase theta (helicase domain only), putative	DNA synthesis, modification, repair	4767	4767	0.970156	0.991958	1.31842	NA	5.9843	Fast-slow	0.962706	0.801284	NA	14.2897	Exponential
Tb927.11.11030	EAP4 exosome-associated protein 4	RNA degradation	845	845	1.26244	1.29166	1.43818	2.39345	5.9879	Slow-fast	1.32603	2.43784	NA	13.6582	Slow-fast
Tb927.11.1910	cation transporter protein, putative	Ion channel or pump	1371	1371	1.52387	0.779571	4.67111	75.8864	5.98971	Fast-slow	0.594981	1.97573	3.64202	11.6105	Fast-slow
Tb927.7.3280	IF2 translation initiation factor IF-2, putative	Translation	3019	3019	1.09613	1.12089	1.57082	NA	5.99296	Fast-slow	1.08973	1.1243	NA	24.2756	Slow-fast
Tb927.8.1430	Mitchondrial SSU ribosomal protein	Mitochondrial translation	579	579	1.29577	1.32289	1.80779	NA	5.99679	Fast-slow	1.23767	2.70436	6.20086	12.2465	Fast-slow
Tb927.10.9230	adaptin complex 4 subunit, putative,beta-adaptin 4 protein, putative	Vesicular transport	2376	#N/A	0.915072	0.93523	1.02652	NA	5.99792	Fast-slow	0.94152	0.767385	NA	11.235	Slow-fast
Tb927.7.2070	heat shock protein DNAJ, putative	Chaperone	1361	1361	1.07083	1.0939	2.24625	1.14058	5.99959	Fast-slow	0.958317	1.41082	NA	18.1941	Slow-fast
Tb927.2.4420	hypothetical protein, conserved	0	1720	1720	0.840959	0.860424	1.27179	22.6246	6.00347	Fast-slow	0.84907	1.48359	NA	12.7621	Exponential
Tb927.11.11910	hypothetical protein, conserved	0	1096	1096	1.14223	1.16867	1.68051	NA	6.01157	Fast-slow	1.29599	1.85301	NA	11.5152	Slow-fast
Tb927.6.2070	hypothetical protein, conserved	0	1819	1819	0.995506	1.01855	1.18746	NA	6.01579	Fast-slow	1.43381	2.18737	NA	20.4355	Slow-fast
Tb927.10.10190	Homologue of GRR1, and F-box component of the SCF ubiquitin ligase complex.	Ubiquitin & proteasome	3039	3039	1.07257	1.09674	0.995705	NA	6.02443	Fast-slow	1.06251	0.378341	NA	NA	NA
Tb927.11.7430	hypothetical protein, conserved	0	562	#N/A	1.18652	1.21398	2.90125	1.47897	6.02578	Slow-fast	1.16603	1.83031	2.89126	15.6837	Exponential
Tb927.6.3140	Ubiquitin-like protein	Ubiquitin & proteasome	1387	1387	2.41507	0.823656	2.88667	NA	6.02775	Fast-slow	0.651209	3.74695	NA	13.2716	Fast-slow
Tb927.6.4360	hypothetical protein, conserved	0	1008	1008	0.956766	0.97891	1.79125	2.03868	6.03324	Fast-slow	1.49634	3.62297	NA	12.168	Exponential
Tb927.3.1930	hypothetical protein, conserved	0	1850	1850	1.04964	1.07393	1.33288	3.23823	6.03951	Fast-slow	1.00802	1.70138	NA	19.6727	Slow-fast
Tb927.8.5420	hypothetical protein, conserved	Mitochondrial pathway	1408	1408	0.930097	0.951625	1.12097	NA	6.04093	Fast-slow	0.880665	1.3996	NA	18.0795	Slow-fast
Tb927.3.5600	hypothetical protein, conserved	0	972	972	0.949064	0.96937	1.3363	3.58626	6.04617	Fast-slow	0.956143	1.72345	NA	15.8601	Slow-fast
Tb927.1.1040	hypothetical protein, conserved	0	624	624	2.57343	1.74772	2.14873	5.41965	6.04857	Fast-slow	1.70831	1.40531	NA	3.48924	Fast-slow
Tb927.2.3960	chaperone protein DNAj, putative	Chaperone	897	897	0.977415	1.00004	1.4592	NA	6.0493	Fast-slow	0.851404	1.51118	NA	8.61652	Fast-slow
Tb927.9.7230	ADP-ribosylation factor-like protein, putative (ARL1B)	Vesicular transport	632	#N/A	0.963163	1.3594	2.03407	NA	6.05008	Fast-slow	1.20189	0.680228	NA	NA	NA
Tb927.10.11900	hypothetical protein, conserved	Mitochondrial pathway	601	601	1.66039	0.849411	3.14745	NA	6.0534	Fast-slow	0.811582	2.81291	6.36408	14.9723	Slow-fast
Tb927.7.5260	hypothetical protein, conserved	Mitochondrial pathway	885	885	1.04937	1.07366	2.26982	4.69195	6.05689	Fast-slow	1.01496	5.07121	1.49826	25.7254	Slow-fast
Tb927.5.620	hypothetical protein	0	3505	3505	2.85936	1.4607	2.2957	NA	6.06252	Fast-slow	1.05712	0.579144	NA	22.7613	Exponential
Tb927.1.1680	hypothetical protein, conserved	0	1118	1118	1.01967	1.04327	1.87543	NA	6.06254	Fast-slow	1.03098	1.82614	NA	8.8749	Fast-slow
Tb927.10.8620	hypothetical protein, conserved	0	713	713	1.23625	1.26486	1.65937	NA	6.06313	Fast-slow	1.12733	2.29087	NA	5.67101	Fast-slow
Tb927.9.4810	hypothetical protein, conserved	0	925	#N/A	1.05224	1.07659	0.86098	NA	6.06439	Exponential	1.0925	0.782094	NA	23.7402	Slow-fast
Tb927.7.210	proline dehydrogenase	Mitochondrial pathway	2100	2100	0.888244	0.908034	1.16921	3.18778	6.06675	Fast-slow	0.794678	6.02386	NA	61.2735	Slow-fast
Tb927.3.2640	hypothetical protein, conserved	0	1158	#N/A	1.12525	1.1513	0.941573	2.38675	6.06824	Fast-slow	1.06505	0.90769	2.73971	5.56786	Fast-slow
Tb927.10.10310	hypothetical protein, conserved	0	1731	1731	1.10585	1.13026	1.0697	NA	6.07612	Fast-slow	1.188	1.77122	NA	13.7162	Slow-fast
Tb927.7.6380	U4-specific Sm protein Ssm4, SmD3 paralogue	RNA processing	725	725	1.26968	1.29907	1.83422	20.0176	6.08117	Fast-slow	1.26265	2.09132	NA	9.63097	Fast-slow
Tb927.10.6240	ras-like small GTPase, putative (TbRHP) spindle formation and mitosis	Cell cycle	1220	#N/A	4.89946	2.50313	2.1669	13.6874	6.09117	Fast-slow	2.79355	1.9624	NA	8.69181	Fast-slow
Tb927.10.4290	hypothetical protein, conserved	0	948	#N/A	1.0871	1.11226	1.74004	NA	6.09452	Fast-slow	1.09969	0.926316	2.90281	9.22505	Fast-slow
Tb927.3.2970	hypothetical protein, conserved	0	832	832	1.09394	1.11926	1.33348	5.99068	6.1004	Exponential	0.879707	1.4391	1.75499	6.07067	Fast-slow
Tb927.10.7870	hypothetical protein, conserved	0	1064	1064	1.16588	1.19287	1.72322	1.83051	6.10879	Slow-fast	1.1295	2.47243	NA	21.7824	Exponential
Tb927.7.1790	Adenine phosphoribosyltransferase, putative	Nucleotides	1946	1946	0.853069	0.872813	1.4784	NA	6.11339	Fast-slow	0.926141	1.58206	NA	57.22	Slow-fast
Tb927.9.4760	hypothetical protein, conserved	0	1144	#N/A	0.952542	1.16819	2.8161	6.70418	6.11506	Fast-slow	1.25836	1.48184	3.63028	0.527308	Fast-slow
Tb927.9.11960	hypothetical protein, conserved	0	1986	#N/A	0.82942	0.848617	1.45577	NA	6.11852	Fast-slow	0.798661	0.925952	NA	12.5402	Exponential
Tb927.8.4480	hypothetical protein, conserved	0	1165	1165	1.05817	1.08266	1.46609	1.4979	6.12098	Fast-slow	0.81566	1.04526	NA	8.93823	Exponential
Tb927.11.5800	hypothetical protein, conserved	0	2640	2640	0.862782	0.882752	1.1577	NA	6.12124	Fast-slow	0.885115	0.804881	NA	15.1255	Slow-fast
Tb927.7.6470	O-sialoglycoprotein endopeptidase, putative, Clan MK, Family M67	Protease or peptidase	3001	3001	0.949232	0.993906	1.9519	NA	6.12256	Fast-slow	0.93874	0.994538	NA	13.0511	Exponential
Tb927.7.5710	hypothetical protein, conserved	0	1294	1294	0.892637	0.913297	1.39848	3.77125	6.12309	Fast-slow	0.832101	1.4528	NA	11.0378	Fast-slow
Tb927.10.3090	hypothetical protein, conserved	0	2522	#N/A	0.897513	0.917763	1.40564	NA	6.12721	Fast-slow	0.950571	0.398774	NA	8.9461	Fast-slow
Tb927.10.5760	adenylate kinase, putative	Nucleotides	2470	2470	0.819889	0.838865	1.80434	3.19043	6.12769	Fast-slow	0.716414	4.01618	NA	73.3682	Slow-fast
Tb927.11.790	protein kinase, putative	Protein kinase	2247	#N/A	0.953339	0.973948	1.36589	1.34606	6.12983	Fast-slow	1.07214	1.32145	1.97464	17.5367	Fast-slow
Tb927.7.4820	hypothetical protein, conserved	0	445	#N/A	2.17344	1.11187	3.99211	NA	6.13563	Fast-slow	0.88738	5.99173	NA	50.3476	Slow-fast
Tb927.10.7780	mitogen-activated protein kinase 1, putative	Protein kinase	1070	#N/A	1.10148	1.12698	1.84103	NA	6.14598	Fast-slow	1.08605	1.32458	1.40774	6.43428	Fast-slow
Tb927.4.970	hypothetical protein, conserved, no clear yeast or human matches	0	739	#N/A	1.25189	1.28087	2.05199	NA	6.1469	Fast-slow	1.25639	3.30063	NA	10.3326	Fast-slow
Tb927.9.15040	hypothetical protein, conserved	0	2702	#N/A	1.09297	1.11826	1.29265	11.0268	6.14995	Fast-slow	1.13833	1.19843	NA	12.294	Slow-fast
Tb927.5.3700	hypothetical protein, conserved	0	1314	1314	0.924957	0.9452	1.9436	1.89798	6.15243	Fast-slow	0.918506	2.08884	1.5371	24.5244	Slow-fast
Tb927.9.6720	hypothetical protein, conserved	0	1099	#N/A	1.1078	1.13344	1.27003	NA	6.16008	Exponential	1.18225	0.763771	NA	17.2159	Slow-fast
Tb927.4.3700	hypothetical protein, conserved	0	2773	2773	1.1883	1.21581	0.911136	NA	6.16387	Fast-slow	1.30493	0.612136	NA	16.5806	Exponential
Tb927.1.5000	hypothetical protein, conserved, possibly mitochondrial, no yeast or human match	Mitochondrial pathway	1473	1473	1.10122	1.12671	2.06275	20.2374	6.16397	Fast-slow	1.19042	3.13593	NA	29.1072	Slow-fast
Tb927.8.6820	hypothetical protein, conserved	0	1557	1557	1.16793	1.19372	1.45089	15.1171	6.16614	Fast-slow	1.37337	2.36074	1.67756	14.8217	Exponential
Tb927.9.3930	hypothetical protein, conserved	0	1160	#N/A	1.56379	1.74951	2.55901	NA	6.16855	Fast-slow	1.79601	1.16378	NA	8.40708	Fast-slow
Tb927.4.4090	hypothetical protein, conserved	0	1091	1091	1.10556	1.13115	1.30706	NA	6.17635	Fast-slow	1.05572	0.939235	NA	4.57122	Fast-slow
Tb927.10.10070	hypothetical protein, conserved	0	2881	2881	1.08296	1.10803	1.2888	3.3705	6.17793	Fast-slow	1.01287	1.08139	NA	10.7346	Fast-slow
Tb927.6.4830	hypothetical protein, conserved	0	1746	1746	0.923167	0.94361	1.49734	1.78249	6.18325	Fast-slow	1.49918	1.46066	NA	7.28171	Fast-slow
Tb927.7.5460	EAP3 exosome-associated protein 3	RNA degradation	1094	1094	1.37723	0.709094	2.29582	NA	6.18356	Fast-slow	0.744463	1.6351	1.47591	17.2639	Slow-fast
Tb927.3.4340	diphthamide synthesis protein, putative	Enzyme	1087	#N/A	1.83167	0.934998	2.39049	24.057	6.18365	Exponential	0.876556	1.44833	NA	8.94223	Exponential
Tb927.10.10630	hypothetical protein, conserved	0	1008	1008	1.24487	1.27165	2.36808	6.99413	6.18787	Fast-slow	1.08643	1.11517	NA	11.2746	Slow-fast
Tb927.7.2720	eIF2D? Matches aa 106-348 and 438-571 of ligatin, which is eIF2D in mammals	Translation	2065	2065	1.60387	0.819983	2.52181	NA	6.19491	Fast-slow	0.657816	1.38591	NA	15.2487	Fast-slow
Tb927.5.4360	hypothetical protein, conserved	0	985	#N/A	0.875471	0.895734	1.0832	NA	6.20929	Fast-slow	0.883699	0.784586	NA	16.4081	Exponential
Tb927.9.9310	hypothetical protein, conserved	Mitochondrial pathway	3065	3065	1.01145	1.03323	1.32333	32.1372	6.2127	Fast-slow	1.15384	0.9372	NA	21.2021	Slow-fast
Tb927.10.14020	hypothetical protein, conserved, in mitochondrion	Mitochondrial pathway	1537	1537	0.98771	1.01057	2.05118	2.61631	6.21531	Fast-slow	0.903706	1.25282	NA	11.6336	Fast-slow
Tb927.10.4320	hypothetical protein, conserved	0	2116	2116	1.01682	1.04035	1.04346	2.01706	6.21728	Fast-slow	1.0061	0.526174	NA	12.3056	Fast-slow
Tb927.3.4800	hypothetical protein, conserved	0	1942	1942	1.87582	0.959619	1.80462	2.02058	6.21823	Fast-slow	1.06963	0.639464	NA	8.11716	Fast-slow
Tb927.6.3190	hypothetical protein, conserved	0	1723	#N/A	0.880923	0.901312	1.62228	NA	6.22207	Fast-slow	1.39372	1.66232	NA	14.9893	Exponential
Tb927.11.14540	hypothetical protein, conserved	0	1704	#N/A	0.880214	0.900587	1.49785	NA	6.22422	Fast-slow	0.847773	0.266924	NA	NA	NA
Tb927.9.14180	chaperone protein DNAj, putative	Chaperone	1396	1396	1.01448	1.03665	2.45143	6.46393	6.22899	Fast-slow	0.966576	2.1349	NA	10.0067	Exponential
Tb927.10.7590	hypothetical protein, conserved	0	934	#N/A	1.29083	1.32071	1.51079	8.1779	6.2329	Fast-slow	1.18115	3.16478	NA	28.2651	Exponential
Tb927.11.1320	NADH-ubiquinone oxidoreductase 20 kDa subunit, NDUFS7 (NDHK)	Mitochondrial electron transport	750	#N/A	1.64206	0.838784	2.04963	15.3861	6.23929	Fast-slow	0.573646	2.05555	NA	31.6459	Slow-fast
Tb927.6.1420	hypothetical protein, conserved	0	1038	1038	1.1544	1.18112	1.00372	NA	6.2395	Fast-slow	1.53156	0.895751	NA	12.866	Slow-fast
Tb927.10.7080	ATP-dependent DEAD/H RNA helicase, putative Sub2 ,TREX complex mRNA export, homologue of UAP56, splicing factor	RNA processing	2295	2295	1.1305	1.15568	1.1307	1.70575	6.242	Fast-slow	1.16235	0.950765	NA	20.1067	Slow-fast
Tb927.11.12730	hypothetical protein	0	1463	1463	0.871635	0.89181	2.93822	NA	6.24244	Fast-slow	0.565977	1.10332	NA	6.61775	Fast-slow
Tb927.3.5630	3,2-trans-enoyl-CoA isomerase, mitochondrial precursor, putative	Lipids & fatty acids	976	976	1.35612	0.696736	1.40342	NA	6.24364	Fast-slow	0.623936	1.12444	NA	0.188234	Fast-slow
Tb927.8.7130	hypothetical protein, conserved	0	677	677	1.19384	1.22147	1.2907	2.76262	6.24541	Fast-slow	1.21536	0.763783	NA	0.00899076	Fast-slow
Tb927.8.7360	hypothetical protein, conserved	0	5770	5770	0.977776	1.00041	1.57206	NA	6.24568	Fast-slow	1.0339	0.518136	NA	18.3213	Fast-slow
Tb927.3.4850	enoyl-CoA hydratase, mitochondrial precursor, putative	Lipids & fatty acids	2012	2012	0.978953	1.0005	4.41021	9.8277	6.24663	Fast-slow	0.985479	4.24811	3.32941	19.2108	Slow-fast
Tb927.8.600	hypothetical protein, conserved	0	1208	1208	1.78743	0.91329	1.47467	NA	6.2497	Fast-slow	0.941137	0.72862	NA	9.55159	Exponential
Tb927.11.1820	eIF2B delta subunit, subunit GCD2	Translation	1945	#N/A	1.11787	1.14185	1.83603	NA	6.25297	Fast-slow	1.21056	2.20984	NA	17.2729	Slow-fast
Tb927.10.8090	hypothetical protein, conserved	0	739	739	1.10895	1.13462	3.00491	NA	6.25344	Fast-slow	1.18998	3.99272	1.59211	16.5624	Exponential
Tb927.4.4880	hypothetical protein, conserved	0	5261	5261	0.906477	0.955892	1.8137	NA	6.25356	Fast-slow	0.896701	1.33087	1.94703	44.2365	Slow-fast
Tb927.2.2360	hypothetical protein, conserved	0	4027	4027	1.03256	1.05646	1.15176	9.05504	6.26304	Fast-slow	1.07911	0.662097	NA	7.98338	Fast-slow
Tb927.10.2460	hypothetical protein, conserved	0	2931	#N/A	0.822392	0.840878	1.41576	NA	6.26397	Exponential	0.847083	0.560047	NA	7.68393	Fast-slow
Tb927.10.8360	PARN-2	RNA degradation	1550	#N/A	1.86803	0.954826	1.62889	NA	6.2667	Fast-slow	0.722791	1.26462	NA	13.431	Fast-slow
Tb927.7.1070	KREX1	Mitochondrial RNA	2791	2791	0.989372	1.01227	0.875391	NA	6.27227	Fast-slow	1.09815	0.400764	NA	19.6803	Slow-fast
Tb927.3.2410	PEX10 peroxisome assembly protein	Glycosome biogenesis	1054	#N/A	1.00769	1.04319	1.96209	NA	6.27328	Fast-slow	0.874556	1.57436	2.95981	13.4193	Fast-slow
Tb927.10.1200	hypothetical protein, conserved	0	1313	#N/A	0.765255	0.782967	1.80818	NA	6.27358	Fast-slow	0.753129	1.72591	NA	14.244	Slow-fast
Tb927.10.6710	hypothetical protein, conserved	0	1211	#N/A	1.1733	1.19902	1.3141	NA	6.27423	Fast-slow	0.964201	0.957034	NA	10.8436	Slow-fast
Tb927.9.13020	hypothetical protein, conserved	0	1146	#N/A	1.02405	1.04632	1.27077	4.71281	6.2762	Fast-slow	0.96942	0.597256	NA	17.0419	Slow-fast
Tb927.7.1360	hypothetical protein, conserved	0	1174	#N/A	1.10542	1.12938	1.89674	NA	6.27843	Slow-fast	1.0935	0.883918	NA	18.1753	Slow-fast
Tb927.9.13150	TFIIF-stimulated CTD phosphatase, putative	Protein phosphatase	1450	1450	0.981386	1.0041	2.07308	NA	6.27975	Exponential	0.664404	1.97117	1.47095	20.1596	Slow-fast
Tb927.11.10270	golgi SNARE protein-like,GOLGI SNAP receptor complex member, putative	Vesicular transport	1679	1679	1.2253	1.25366	1.17833	NA	6.27994	Fast-slow	1.33313	1.19868	NA	4.52317	Fast-slow
Tb927.10.2050	hypothetical protein, conserved	0	1386	#N/A	1.02494	1.04731	0.848487	3.61501	6.28026	Fast-slow	1.10512	1.56778	NA	10.5365	Exponential
Tb927.9.8290	Mitchondrial LSU ribosomal protein	Mitochondrial translation	992	992	0.860156	0.878293	1.59965	NA	6.28037	Exponential	0.978897	1.50152	2.12538	9.89897	Exponential
Tb927.7.350	hypothetical protein	0	2531	2531	2.54971	1.24304	4.60755	NA	6.28139	Fast-slow	0.827209	0.568617	NA	NA	NA
Tb927.11.10850	hypothetical protein, conserved	0	1434	#N/A	1.14771	1.17427	1.34941	NA	6.28327	Fast-slow	1.24888	1.01967	35.4253	13.4094	Slow-fast
Tb927.3.4700	hypothetical protein, conserved	0	1224	#N/A	1.01358	1.03703	1.24278	NA	6.28427	Fast-slow	1.11317	1.54772	1.91082	8.50101	Fast-slow
Tb927.10.990	hypothetical protein, conserved, predicted GPI anchor	Membrane protein	1178	#N/A	1.06145	1.0846	1.63889	1.336	6.28667	Exponential	0.979865	0.360984	NA	NA	NA
Tb927.9.13350	hypothetical protein, conserved	0	1205	1205	0.965781	0.988134	2.07008	5.87423	6.28861	Fast-slow	0.772721	2.01242	1.49408	15.1139	Slow-fast
Tb927.9.2390	hypothetical protein, conserved	0	2135	2135	1.03072	1.05457	2.75434	1.62533	6.28905	Slow-fast	0.908373	7.18609	8.8628	57.9517	Slow-fast
Tb927.3.2950	ribonuclease inhibitor- like protein LRRP-like	LRRP	3070	3070	0.893599	0.939888	2.12068	2.98961	6.2898	Fast-slow	0.949763	1.15218	NA	14.3671	Slow-fast
Tb927.10.12240	short-chain dehydrogenase, putative	Enzyme	1342	1342	1.11393	1.13782	1.24793	10.6625	6.29191	Fast-slow	1.03535	3.83202	NA	73.6934	Slow-fast
Tb927.5.1500	hypothetical protein, conserved	0	1969	1969	1.42511	1.45809	1.63643	NA	6.29298	Fast-slow	0.954745	0.545102	NA	5.018	Fast-slow
Tb927.11.13850	hypothetical protein, conserved	0	1131	1131	1.13967	1.16605	1.76587	NA	6.29743	Fast-slow	0.984035	1.32176	1.47442	9.21915	Exponential
Tb927.9.10670	Bardet-Biedl syndrome 1 protein homolog (BBS1-like protein 1), putative	0	1888	1888	0.873028	0.892545	1.19835	NA	6.30054	Fast-slow	0.906003	0.572065	NA	8.41781	Fast-slow
Tb927.1.840	hypothetical protein, conserved	Mitochondrial pathway	911	911	1.16883	1.19589	1.06099	NA	6.30219	Fast-slow	0.940949	1.26021	NA	13.9804	Exponential
Tb927.8.3090	hypothetical protein, conserved	Mitochondrial pathway	588	588	1.0734	1.09824	2.30322	NA	6.30296	Fast-slow	1.02044	5.55215	NA	82.9675	Exponential
Tb927.9.6150	protein phosphatase 2A regulatory subunit, putative	Protein phosphatase	2788	2788	1.05542	1.07917	1.37639	2.55398	6.30797	Fast-slow	1.08267	0.970789	NA	15.5968	Slow-fast
Tb927.9.9960	katanin, putative	Protease or peptidase	1635	#N/A	0.970796	0.993266	1.29645	NA	6.30883	Fast-slow	0.962037	0.814348	NA	10.4554	Fast-slow
Tb11.02.5440	hypothetical protein, conserved	0	#N/A	#N/A	NA	#N/A	NA	NA	6.31259	Fast-slow	#N/A	NA	NA	NA	NA
Tb927.7.4610	hypothetical protein, conserved	0	1532	1532	1.05809	1.08134	1.46767	NA	6.3127	Fast-slow	1.03515	1.07126	NA	8.79293	Fast-slow
Tb927.11.16300	hypothetical protein, conserved	0	1319	1319	1.05329	1.07629	0.932533	NA	6.31661	Fast-slow	1.10683	4.16211	3.47395	31.6207	Slow-fast
Tb927.10.10420	monothiol glutaredoxin, putative	Redox pathways	607	607	1.24385	1.27263	1.95126	2.26711	6.31841	Fast-slow	1.26882	4.07342	2.03132	17.9835	Exponential
Tb927.10.11600	hypothetical protein, conserved	0	3676	3676	1.24256	1.27132	0.958398	NA	6.31873	Fast-slow	1.02325	0.872629	2.5109	13.0112	Exponential
Tb927.8.8320	hypothetical protein, conserved	0	4319	4319	1.02233	1.046	0.912322	NA	6.31904	Fast-slow	0.933602	0.367957	NA	13.9141	Exponential
Tb927.10.9320	hypothetical protein, conserved	0	1202	1202	1.05203	1.07638	0.836687	NA	6.32337	Fast-slow	0.94357	0.399353	NA	11.7513	Fast-slow
Tb927.8.7830	hypothetical protein, conserved	0	5643	5643	1.05092	1.07483	0.92136	1.43233	6.32358	Fast-slow	1.18232	0.428215	NA	14.6022	Exponential
Tb927.9.11220	Mitochondrial tRNA import	Mitochondrial biogenesis	1233	1233	1.05333	1.07771	2.8638	51.8586	6.32834	Fast-slow	0.974994	4.60379	1.64254	45.4505	Slow-fast
Tb927.9.7250	hypothetical protein, conserved	0	1240	1240	1.56785	0.818374	2.25054	NA	6.33044	Fast-slow	0.479223	1.64233	NA	16.5602	Fast-slow
Tb927.3.3240	hypothetical protein, conserved	0	728	728	2.55997	1.30961	4.71775	2.09113	6.33161	Exponential	1.25713	4.81472	NA	28.4496	Slow-fast
Tb927.5.4040	Mitchondrial SSU ribosomal associated (coiled coil)	Mitochondrial translation	2870	2870	0.971444	0.993929	1.35779	2.0399	6.33988	Fast-slow	1.12089	1.21672	NA	32.5513	Slow-fast
Tb927.10.13970	uracil-DNA glycosylase, putative	DNA synthesis, modification, repair	1082	1082	1.06073	1.08528	2.90171	2.01703	6.34212	Fast-slow	0.991065	2.47844	NA	15.1598	Exponential
Tb927.11.9320	hypothetical protein, conserved	0	1010	1010	1.15219	1.17885	1.91819	24.32	6.34749	Fast-slow	1.11705	1.74645	NA	12.5807	Fast-slow
Tb927.11.5880	Mitchondrial LSU ribosomal protein	Mitochondrial translation	2819	2819	0.970466	0.992928	1.33208	NA	6.34864	Fast-slow	0.987817	0.995775	NA	15.1774	Slow-fast
Tb927.11.16930	ABC transporter, putative	Transporter	2579	2579	0.869327	0.889448	1.04004	NA	6.35383	Fast-slow	0.891078	0.967422	NA	17.9454	Slow-fast
Tb927.10.4700	dolicholphosphate-mannose synthase, putative	Glycan synthesis & metabolism	1032	1032	1.14346	1.16527	1.18868	NA	6.35409	Fast-slow	1.22175	1.79489	NA	4.47478	Fast-slow
Tb927.9.6580	hypothetical protein, conserved	0	3790	3790	0.90788	0.926273	0.867346	1.85678	6.35932	Fast-slow	0.834866	0.370174	NA	13.4386	Fast-slow
Tb927.10.7480	hypothetical protein, conserved	0	641	#N/A	1.9961	1.01926	3.18994	NA	6.35997	Fast-slow	0.900392	1.44218	3.32029	10.8921	Fast-slow
Tb927.9.3800	hypothetical protein, conserved	0	1899	#N/A	1.0405	1.06381	1.76672	NA	6.36069	Fast-slow	1.04442	1.12127	NA	13.2186	Fast-slow
Tb927.10.11640	hypothetical protein, conserved	0	1427	1427	0.940842	0.976827	1.78474	1.45701	6.36683	Fast-slow	0.880867	1.16	1.68803	10.0973	Exponential
Tb927.11.4120	leucine-rich repeat protein (LRRP)	LRRP	1233	#N/A	NA	1.03735	NA	NA	6.36767	Slow-fast	1.01784	NA	NA	NA	NA
Tb927.10.16170	potassium voltage-gated channel, putative	Ion channel or pump	926	#N/A	1.15713	1.18212	1.59183	NA	6.36863	Fast-slow	1.15575	1.09718	NA	16.0428	Slow-fast
Tb927.4.3140	Homologue of yeast SDO1 and human SBDS, involved in 60S ribosome maturation	Ribosome	1677	#N/A	1.11798	1.14297	1.43067	NA	6.36905	Fast-slow	1.14382	0.466644	NA	NA	NA
Tb11.02.5105	POMP15	Mitochondrial membrane	#N/A	#N/A	NA	#N/A	NA	NA	6.36914	Fast-slow	#N/A	NA	NA	NA	NA
Tb927.11.15720	hypothetical protein	0	2756	2756	1.8836	0.963596	1.20808	NA	6.37277	Fast-slow	0.792635	0.454435	NA	NA	NA
Tb927.11.10860	hypothetical protein, conserved	0	1336	#N/A	1.17074	1.19784	1.35171	1.6683	6.3737	Fast-slow	1.26527	1.73394	NA	17.3487	Slow-fast
Tb927.9.7260	hypothetical protein, conserved	0	1142	#N/A	0.985452	1.00826	1.75196	NA	6.38133	Exponential	1.01545	1.0112	NA	20.7806	Slow-fast
Tb927.4.4950	hypothetical protein, conserved	0	2135	2135	0.748367	1.34896	2.03988	3.60134	6.38141	Fast-slow	1.34722	1.43319	NA	19.5634	Slow-fast
Tb927.7.540	chaperone protein DNAj, putative	Chaperone	1457	1457	0.831224	0.850463	1.12706	NA	6.38574	Fast-slow	0.93185	0.960193	2.05694	22.832	Slow-fast
Tb927.3.4520	hypothetical protein, conserved	0	1226	1226	1.26542	1.29471	1.62608	7.75518	6.3882	Fast-slow	1.25533	3.64649	2.39098	31.3367	Slow-fast
Tb927.10.6500	amino acid transporter, putative,amino acid permease, putative	Amino acid transporter	2005	2005	1.19555	1.22221	1.16166	2.37581	6.3885	Fast-slow	1.18126	0.389576	NA	NA	NA
Tb927.9.10140	hypothetical protein, conserved	0	2466	#N/A	0.987218	1.01007	1.30209	NA	6.39222	Fast-slow	0.990825	0.49551	NA	7.53834	Fast-slow
Tb927.3.4900	tRNA isopentenyltransferase, putative	rRNA tRNA processing	1438	1438	0.849443	0.869104	0.798987	NA	6.39974	Fast-slow	0.848596	0.546632	NA	25.3399	Fast-slow
Tb927.9.5350	actin related protein 3, putative	Cytoskeleton	1394	#N/A	1.0487	1.07168	1.35488	NA	6.40136	Fast-slow	1.07276	0.672842	NA	4.62522	Fast-slow
Tb927.11.6980	hypothetical protein, conserved	Mitochondrial pathway	1977	1977	1.04601	1.07022	1.16	NA	6.40363	Fast-slow	1.01651	1.52848	NA	23.3777	Slow-fast
Tb927.8.2850	PARNStable	RNA degradation	1761	#N/A	1.21698	1.24514	0.623882	NA	6.40536	Exponential	1.12816	0.766608	NA	15.6996	Slow-fast
Tb927.3.3140	hypothetical protein, conserved	0	1019	1019	1.14469	1.17118	2.90323	NA	6.40828	Fast-slow	1.07365	2.01304	1.32458	16.0111	Exponential
Tb927.7.1770	MCM-BP, binds MCM complex, needed for VSG and EP silencing	RNA synthesis	2173	2173	0.930318	0.951097	1.17243	NA	6.40901	Fast-slow	1.042	0.929805	1.81722	10.3747	Fast-slow
Tb927.6.2890	single strand-specific nuclease, putative	DNA synthesis, modification, repair	1994	1994	1.6151	0.826239	0.874868	NA	6.41099	Fast-slow	1.05637	1.44371	NA	23.7212	Exponential
Tb927.7.3510	Mitchondrial LSU ribosomal protein	Mitochondrial translation	1598	1598	1.04071	1.06479	0.906942	27.538	6.41715	Fast-slow	1.21123	0.982341	220.763	7.32135	Fast-slow
Tb927.10.5050	Mitochondrial ATP synthase epsilon subunit, putative	Mitochondrial pathway	571	571	1.33599	1.36691	5.76804	NA	6.41776	Exponential	1.26637	10.4421	NA	93.8544	Exponential
Tb927.5.2030	hypothetical protein, conserved	0	2517	2517	1.62244	1.65999	2.29234	71.1473	6.41898	Fast-slow	1.3341	1.69425	1.61249	50.5061	Slow-fast
Tb927.1.1340	FG-GAP repeat protein, putative,intergrin alpha chain protein, putative	Cytoskeleton	2229	#N/A	0.94091	0.962688	0.872298	5.69343	6.42211	Fast-slow	1.16666	0.483064	NA	10.5866	Fast-slow
Tb927.6.2440	hypothetical protein, conserved	0	1196	#N/A	0.899892	0.921847	0.931556	NA	6.4272	Fast-slow	1.13193	0.959668	NA	7.64801	Fast-slow
Tb927.10.12260	cytosolic nonspecific dipeptidase, putative,peptidase (M20/M25/M40 family), putative	Protease or peptidase	1982	1982	1.16146	1.18834	1.44292	2.32962	6.42734	Fast-slow	1.28618	11.5747	NA	159.21	Slow-fast
Tb927.9.6880	cAMP-specific phosphodiesterase, putative	Signalling	1989	#N/A	1.03402	1.05724	1.37281	NA	6.42989	Fast-slow	0.940322	0.95555	NA	9.9818	Fast-slow
Tb927.5.3060	hypothetical protein, conserved	0	1020	#N/A	1.28435	1.31408	1.492	2.30342	6.43256	Fast-slow	1.17484	1.21502	NA	10.7334	Exponential
Tb927.1.1980	hypothetical protein, conserved	0	1204	1204	0.87876	0.899099	1.84479	NA	6.43298	Slow-fast	0.779799	0.919166	NA	10.7007	Exponential
Tb927.10.14200	syntaxin 5	Vesicular transport	1609	1609	1.02514	1.04887	1.3621	1.8701	6.4454	Fast-slow	1.09795	0.891452	NA	7.2075	Fast-slow
Tb927.11.2830	hypothetical protein, conserved, no domains	0	3413	#N/A	0.966827	0.988707	0.888074	NA	6.45207	Fast-slow	0.974168	0.283594	NA	NA	NA
Tb927.5.2540	hypothetical protein, conserved	0	1539	1539	2.41493	1.23541	1.38771	NA	6.45503	Fast-slow	0.806269	0.358912	NA	NA	NA
Tb927.10.1770	hypothetical protein	0	885	#N/A	1.22905	1.25503	1.02628	NA	6.45667	Exponential	1.21061	0.222005	NA	NA	NA
Tb927.10.11290	hypothetical protein, conserved	0	1322	#N/A	0.983866	1.00664	0.875741	NA	6.45709	Fast-slow	0.82246	0.596951	NA	15.6781	Fast-slow
Tb927.11.290	phosphatase and tensin homologue, putative	Phosphatase	815	#N/A	1.03201	1.0559	2.15088	8.53582	6.46016	Exponential	0.997984	0.768377	NA	10.7176	Fast-slow
Tb927.11.9660	hypothetical protein, conserved	0	1222	1222	1.07635	1.09763	1.37599	NA	6.46337	Fast-slow	1.00263	1.80407	7.57662	13.2864	Slow-fast
Tb927.10.8670	hypothetical protein, conserved	0	949	949	1.40771	1.44029	1.44185	NA	6.4648	Exponential	1.18342	2.35653	NA	12.1302	Exponential
Tb927.7.870	hypothetical protein, conserved	0	1372	1372	0.971325	0.993806	0.93312	NA	6.46796	Fast-slow	0.925424	0.947122	NA	0.234511	Fast-slow
Tb927.4.2250	hypothetical protein, conserved, no known domains	0	1792	1792	1.08921	1.11442	1.21899	NA	6.46895	Fast-slow	1.05754	1.0778	NA	18.8539	Slow-fast
Tb927.10.13550	hypothetical protein, conserved	0	4955	4955	0.893693	0.912714	1.86724	2.97103	6.47008	Fast-slow	0.926711	0.646616	NA	31.476	Exponential
Tb927.11.6780	regulator of chromatin condensation, putative (RCC1)	Chromatin	1786	1786	1.1663	1.19235	1.06572	NA	6.4717	Fast-slow	1.10995	1.45222	5.6773	19.6167	Slow-fast
Tb927.3.1550	hypothetical protein, conserved	0	4273	4273	0.83612	0.854656	0.825068	NA	6.47208	Fast-slow	0.828152	0.147694	NA	NA	NA
Tb927.11.8800	hypothetical protein, conserved	Mitochondrial pathway	1276	1276	1.24595	1.27479	1.45844	NA	6.47386	Fast-slow	1.1092	2.09266	65.9913	9.45373	Exponential
Tb927.9.9220	hypothetical protein, conserved	0	1723	#N/A	0.998095	1.0212	1.83079	2.11909	6.47523	Fast-slow	1.11304	1.47891	NA	13.9787	Slow-fast
Tb927.11.4730	hypothetical protein, conserved	0	1430	1430	1.08477	1.10988	0.790652	NA	6.4763	Fast-slow	1.19881	0.866629	NA	5.53614	Fast-slow
Tb927.7.290	leucine-rich repeat protein (LRRP)	LRRP	2664	2664	0.994103	1.0744	0.880493	NA	6.48683	Fast-slow	1.03461	0.904179	NA	12.1854	Fast-slow
Tb927.11.12970	hypothetical protein, conserved	0	2484	2484	1.14407	1.44074	1.87726	23.0427	6.48765	Fast-slow	1.42485	1.37669	NA	0.494249	Fast-slow
Tb927.2.5130	hypothetical protein, conserved	0	1226	#N/A	1.73383	0.885298	2.44089	NA	6.48801	Fast-slow	0.779368	2.35689	NA	16.4634	Exponential
Tb927.10.160	KPAP2 Kinetoplast poly(A) polymerase	Mitochondrial RNA	1296	1296	1.61856	0.828014	1.27399	NA	6.49419	Exponential	0.825624	1.23791	NA	16.0239	Fast-slow
Tb927.8.4760	hypothetical protein, conserved	0	2762	2762	1.59871	0.817857	2.39127	6.04444	6.49713	Fast-slow	0.796849	0.937497	NA	0.559137	Fast-slow
Tb927.6.3340	hypothetical protein, conserved	0	789	789	0.959538	0.979759	4.15051	2.07634	6.49907	Slow-fast	1.11287	3.35713	NA	13.2618	Slow-fast
Tb927.3.730	hypothetical protein, conserved	0	2073	2073	1.30906	0.960665	2.32857	1.72008	6.49966	Fast-slow	0.961743	1.0556	NA	7.77497	Fast-slow
Tb927.9.12670	nucleic acid binding protein,CCHC and RING	Ubiquitin & proteasome	1376	#N/A	0.993591	1.01659	1.31984	NA	6.50004	Fast-slow	0.914426	1.48197	NA	13.4155	Exponential
Tb927.3.5420	protein transport protein Sec24 (SEC24.2)	Vesicular transport	3064	#N/A	0.82953	0.849156	1.86518	3.5213	6.50128	Fast-slow	0.803546	0.779206	NA	18.9336	Slow-fast
Tb927.5.1250	hypothetical protein, conserved	0	2513	2513	1.4247	1.4616	2.73121	23.5555	6.5029	Fast-slow	1.13422	1.63594	NA	29.4191	Slow-fast
Tb927.7.1800	hypothetical protein, conserved	0	1037	1037	2.47553	1.32725	2.48965	19.1508	6.50973	Fast-slow	1.28198	2.13699	9.4277	19.8002	Fast-slow
Tb927.1.4710	hypothetical protein, conserved	0	685	#N/A	1.72721	0.883592	0.990389	NA	6.51053	Fast-slow	0.774008	0.433635	NA	NA	NA
Tb927.11.14640	hypothetical protein, conserved	0	1854	#N/A	1.03392	1.05688	1.34481	NA	6.51114	Fast-slow	1.00983	0.678322	NA	11.3838	Slow-fast
Tb927.8.4290	hypothetical protein, conserved	0	1211	1211	1.77543	0.90826	2.08788	1.88581	6.5112	Fast-slow	0.742742	1.30101	NA	11.4027	Fast-slow
Tb927.5.2760	UDP-Gal or UDP-GlcNAc-dependent glycosyltransferase, putative	Glycan synthesis & metabolism	2189	#N/A	1.03577	1.06553	4.92942	NA	6.51187	Fast-slow	0.632987	0.448919	NA	NA	NA
Tb927.7.3100	hypothetical protein, conserved	Mitochondrial pathway	2087	2087	1.13022	1.15533	1.2932	NA	6.51389	Fast-slow	1.26799	1.42273	NA	20.276	Slow-fast
Tb927.6.2120	hypothetical protein, conserved	0	768	#N/A	1.0841	1.10919	1.87042	1.64114	6.52232	Fast-slow	1.5892	2.57266	2.27827	7.72857	Fast-slow
Tb927.10.4580	hypothetical protein, conserved	0	1319	1319	0.937035	0.958723	1.28577	NA	6.52251	Slow-fast	0.853943	1.05204	NA	15.2289	Exponential
Tb927.10.8060	hypothetical protein, conserved	0	1530	#N/A	1.14558	1.1721	2.39121	NA	6.52369	Fast-slow	1.12521	4.16441	NA	18.1142	Slow-fast
Tb927.8.1820	nonspecific lipid-transfer protein, putative,sterol carrier protein, putative	Lipids & fatty acids	1528	1528	1.19118	1.21875	0.962785	NA	6.5244	Fast-slow	1.37028	0.908784	NA	13.6867	Slow-fast
Tb927.11.6850	hypothetical protein, conserved	0	1125	1125	1.11557	1.14139	1.08905	NA	6.52442	Fast-slow	0.936231	1.39442	NA	10.118	Exponential
Tb927.2.3180	TbPPR1 mitochondrial RNA binding protein 1	Mitochondrial RNA	3184	3184	1.01315	1.03608	1.61925	NA	6.52698	Fast-slow	1.20888	1.44666	NA	28.1103	Slow-fast
Tb927.6.1760	KU80 protein (KU80)	DNA synthesis, modification, repair	2376	2376	0.893139	0.913811	0.822119	1.33893	6.5297	Fast-slow	1.49659	1.04364	1.78336	38.6957	Slow-fast
Tb927.9.13140	hypothetical protein, conserved	0	2019	#N/A	0.90311	0.923264	0.99909	2.33784	6.53449	Fast-slow	0.985299	0.78819	NA	15.2271	Slow-fast
Tb927.11.4830	hypothetical protein, conserved	0	1608	1608	0.971526	0.993121	1.68511	64.9766	6.53586	Fast-slow	0.998315	1.02596	NA	6.8918	Fast-slow
Tb927.6.1610	ribosomal RNA adenine dimethylase family protein, conserved	Ribosome	1592	1592	0.772816	0.913883	1.72819	NA	6.5363	Fast-slow	1.10776	1.8873	NA	13.9768	Exponential
Tb927.11.9840	hypothetical protein, conserved	0	1229	#N/A	1.82216	0.932168	1.26475	1.64919	6.53888	Fast-slow	0.91094	1.29418	NA	7.44323	Fast-slow
Tb927.9.9950	hypothetical protein, conserved	0	1516	#N/A	1.04336	1.0675	1.10172	NA	6.54378	Fast-slow	1.01123	0.674653	NA	1.34721	Fast-slow
Tb927.3.1890	cytochrome c oxidase assembly protein, putative	Mitochondrial pathway	1442	1442	0.877555	0.911818	1.51255	8.11663	6.54632	Fast-slow	0.71217	2.85361	11.0847	30.4675	Slow-fast
Tb927.8.5290	hypothetical protein, conserved	0	1930	#N/A	1.05364	1.08514	1.07228	NA	6.54666	Fast-slow	1.14787	0.790015	NA	10.7873	Fast-slow
Tb927.3.2000	RBP21	RNA binding	1205	1205	1.0783	1.10086	1.38991	NA	6.55347	Fast-slow	1.09155	1.71349	NA	14.9903	Exponential
Tb927.10.15080	hypothetical protein, conserved	0	5919	5919	1.03126	1.05441	0.91448	1.69575	6.55828	Fast-slow	1.10796	0.302371	NA	33.1251	Exponential
Tb927.11.16620	hypothetical protein, conserved	0	3006	3006	1.00966	1.03303	0.628404	NA	6.5651	Fast-slow	1.16609	0.673389	NA	13.5784	Fast-slow
Tb927.5.3470	hypothetical protein, conserved	0	1485	1485	1.09734	1.12145	0.789898	NA	6.56968	Fast-slow	1.10257	1.62968	7.14877	28.232	Exponential
Tb927.10.3140	leucine-rich repeat protein (LRRP)	LRRP	2373	2373	1.0695	1.09255	1.76731	NA	6.57413	Fast-slow	0.953049	1.45327	NA	14.9559	Slow-fast
Tb927.7.6210	hypothetical protein, conserved	0	1774	1774	0.869531	0.889656	1.22643	1.74046	6.58732	Fast-slow	0.759408	0.74752	1.76273	NA	NA
Tb927.5.2610	hypothetical protein, conserved	0	1878	1878	1.34989	1.38113	1.71743	NA	6.58799	Fast-slow	1.07359	0.470456	NA	9.18508	Exponential
Tb927.10.15580	dynein light chain, putative	Cytoskeleton	615	615	1.02382	1.04752	2.10053	NA	6.58824	Exponential	1.14285	0.903862	NA	NA	NA
Tb927.6.610	hypothetical protein, conserved	0	1774	1774	1.06017	1.08372	0.918692	NA	6.58834	Fast-slow	1.4619	1.32751	NA	11.3016	Exponential
Tb927.6.4410	S-adenosylmethionine decarboxylase (AdoMetDC)	Redox pathways	1507	1507	3.50077	1.81809	3.73719	5.17403	6.58959	Fast-slow	2.98647	3.713	1.78399	8.81536	Exponential
Tb927.10.15800	actin related protein 2, putative	Cytoskeleton	1438	1438	1.01557	1.03907	1.18638	4.05595	6.59509	Fast-slow	0.910627	1.24929	NA	8.21967	Exponential
Tb927.10.1140	epsilon tubulin (TUBE1)	Cytoskeleton	1558	#N/A	1.05806	1.08146	0.971791	NA	6.59724	Fast-slow	1.16894	0.684988	NA	11.4089	Fast-slow
Tb927.6.4540	HMG-CoA reductase	Prenylation	3255	3255	0.967	0.989382	1.89216	2.38022	6.60211	Fast-slow	1.40322	4.92418	2.02798	47.8379	Slow-fast
Tb927.10.11360	protein phosphatase 2A regulatory subunit, putative	Protein phosphatase	2268	#N/A	1.13697	1.16329	1.53213	45.7535	6.60241	Fast-slow	1.20086	0.977264	NA	7.51275	Fast-slow
Tb927.4.3000	hypothetical protein, conserved	0	1812	1812	1.16555	1.19132	1.07114	15.5298	6.60716	Fast-slow	1.29722	1.00533	NA	6.57437	Fast-slow
Tb927.5.3020	hypothetical protein, conserved	0	1559	1559	1.33476	1.36566	1.53117	NA	6.61046	Fast-slow	0.917969	0.751434	NA	3.80361	Fast-slow
Tb927.4.2650	hypothetical protein, conserved	0	3322	3322	1.00304	1.02465	1.27806	1.36334	6.61273	Fast-slow	1.03469	1.12429	1.88879	23.5438	Slow-fast
Tb927.11.7110	hypothetical protein, conserved	0	1825	1825	1.01912	1.04179	1.29555	NA	6.61435	Fast-slow	1.08053	1.05361	NA	8.8013	Fast-slow
Tb927.11.7920	hypothetical protein, conserved	0	1391	1391	1.0841	1.10919	0.877294	NA	6.61557	Fast-slow	1.09515	1.13742	NA	14.0937	Exponential
Tb927.9.11660	hypothetical protein, conserved	0	1435	1435	1.94477	0.99489	2.33559	3.09465	6.61866	Fast-slow	0.708203	2.35295	6.28116	15.9438	Exponential
Tb927.6.1210	hypothetical protein, conserved	0	1793	1793	1.60652	0.902844	2.31592	5.72784	6.62471	Fast-slow	1.06121	1.89387	NA	29.3466	Exponential
Tb927.7.460	protein farnesyltransferase beta subunit	Prenylation	1891	1891	0.994412	1.01743	1.65641	NA	6.62826	Fast-slow	0.994705	0.978097	NA	14.7299	Slow-fast
Tb927.10.4460	leucine carboxyl methyltransferase, putative	Amino acid metabolism	971	#N/A	0.987798	1.01066	1.45409	15.3419	6.63215	Fast-slow	0.96009	0.809134	NA	9.82507	Fast-slow
Tb927.2.5410	ABC transporter, putative	Transporter	4506	#N/A	1.10843	1.13328	0.9312	NA	6.64197	Fast-slow	1.15059	0.446369	NA	16.1611	Fast-slow
Tb927.3.4430	hypothetical protein, conserved	0	1986	1986	1.10844	1.1341	1.25648	NA	6.64342	Fast-slow	1.20494	0.73378	NA	15.4455	Exponential
Tb927.6.1110	ubiquitin carboxyl-terminal hydrolase, Clan CA cysteine peptidase, family C12, putative	Ubiquitin & proteasome	3291	#N/A	0.982969	1.00572	0.995568	NA	6.6439	Fast-slow	1.48058	0.594179	NA	9.57082	Fast-slow
Tb927.11.7250	hypothetical protein, conserved	Mitochondrial pathway	1601	#N/A	1.0208	1.04443	0.715236	NA	6.64647	Fast-slow	1.07688	0.938327	NA	23.2835	Slow-fast
Tb927.11.13930	U3 small nucleolar ribonucleoprotein protein IMP3, putative	RNA processing	1161	1161	1.62252	0.830035	2.5057	13.4681	6.64649	Fast-slow	0.670431	2.23338	NA	16.3678	Slow-fast
Tb927.10.4970	hypothetical protein, conserved	0	660	660	1.09113	1.11638	1.68764	NA	6.6471	Fast-slow	0.837187	2.07152	NA	23.922	Exponential
Tb927.10.3080	methionine biosynthetic protein, putative	Protease or peptidase	1235	1235	0.873175	0.893385	1.8531	9.48602	6.6495	Fast-slow	0.802233	1.76729	4.08286	10.1975	Fast-slow
Tb927.10.4250	ADP-ribosylation factor-like 2, arl2 (ARL2)	Vesicular transport	674	674	0.824133	0.843208	1.86957	NA	6.65317	Fast-slow	0.944411	1.9356	NA	0.764272	Fast-slow
Tb927.11.6770	hypothetical protein, conserved	0	2269	#N/A	1.06735	1.09205	1.46665	13.5833	6.65357	Fast-slow	1.05985	1.16729	5.16682	17.1291	Slow-fast
Tb927.8.3400	palmitoyl acyltransferase 12, putative	Lipids & fatty acids	1946	1946	0.824599	0.847032	0.601059	NA	6.65477	Fast-slow	0.971156	0.82634	21.1804	22.4087	Slow-fast
Tb927.4.3090	hypothetical protein, conserved	0	1563	1563	1.05296	1.07733	1.55456	NA	6.65526	Fast-slow	0.950978	0.610345	NA	7.03123	Fast-slow
Tb927.5.3680	hypothetical protein, conserved	0	1062	#N/A	1.44078	0.871401	1.08592	NA	6.65629	Fast-slow	0.656512	1.23897	2.81779	22.5324	Exponential
Tb927.3.1150	hypothetical protein, conserved	0	852	#N/A	0.91503	0.936209	2.75786	NA	6.65772	Fast-slow	0.919119	2.77231	18.2428	11.38	Slow-fast
Tb927.11.4720	hypothetical protein, conserved	0	573	#N/A	1.11594	1.14177	2.43136	NA	6.65782	Fast-slow	1.14447	2.06543	NA	10.4592	Exponential
Tb927.11.8000	hypothetical protein, conserved	0	1640	#N/A	1.70818	0.87386	0.975953	NA	6.6586	Fast-slow	0.692718	0.581452	NA	15.8762	Fast-slow
Tb927.9.3620	hypothetical protein, conserved	0	1031	1031	1.12086	1.14044	1.30663	NA	6.66047	Fast-slow	1.25222	1.08428	NA	6.93899	Fast-slow
Tb927.6.1630	hypothetical protein, conserved	0	2234	2234	0.755896	1.0391	1.94876	1.65794	6.66101	Fast-slow	1.41003	1.48673	1.56068	12.9904	Exponential
Tb927.10.7670	hypothetical protein, conserved	0	1702	1702	1.2438	1.27259	2.26998	NA	6.66299	Exponential	1.1882	2.46278	6.70649	26.1065	Slow-fast
Tb927.5.1640	hypothetical protein, conserved	0	1992	#N/A	1.50923	1.54667	2.44375	2.89395	6.66894	Fast-slow	1.06016	1.45054	NA	11.9661	Slow-fast
Tb927.9.1570	protein kinase, putative	Protein kinase	1477	#N/A	1.58015	0.81773	1.37215	NA	6.66932	Fast-slow	0.811036	0.788055	NA	15.0258	Exponential
Tb927.1.1310	hypothetical protein, conserved	0	1336	#N/A	1.01662	1.04015	1.10311	4.32027	6.67691	Exponential	0.952045	1.17259	1.49967	15.9079	Slow-fast
Tb927.3.4130	hypothetical protein, conserved	0	1081	1081	1.24267	1.27143	1.87616	NA	6.67859	Fast-slow	1.31607	3.04052	1.62492	20.8926	Slow-fast
Tb927.2.5750	tyrosyl-DNA Phosphodiesterase (Tdp1), putative	DNA synthesis, modification, repair	1885	#N/A	0.957289	0.979446	1.78295	NA	6.68052	Fast-slow	0.867233	1.06114	NA	15.2016	Fast-slow
Tb927.7.6930	ATPase, putative	Mitochondrial pathway	1655	1655	1.18947	1.217	0.914763	NA	6.68147	Fast-slow	1.20414	0.501674	NA	NA	NA
Tb927.6.3760	hypothetical protein, conserved	0	2381	2381	0.906141	0.925899	1.6229	15.1064	6.68332	Fast-slow	1.5721	1.68561	NA	13.7676	Slow-fast
Tb927.4.330	hypothetical protein, conserved	Mitochondrial pathway	1180	#N/A	0.952116	0.973087	1.87079	NA	6.6866	Slow-fast	1.12026	2.7275	8.17749	20.1532	Slow-fast
Tb927.3.940	hypothetical protein, conserved	Mitochondrial pathway	1012	1012	0.990336	1.01326	1.74131	1.39005	6.68809	Fast-slow	0.888636	4.14379	NA	37.7148	Slow-fast
Tb927.10.5490	HOP1 homologue, HORMA domain, involved in meiosis?	DNA synthesis, modification, repair	1450	#N/A	1.06517	1.08983	0.708562	1.6004	6.69106	Fast-slow	0.943199	0.195531	NA	NA	NA
Tb927.10.9410	selenophosphate synthetase, putative	Enzyme	1217	#N/A	1.00764	1.03096	1.66838	2.76059	6.69158	Fast-slow	1.0234	0.81667	NA	11.5732	Fast-slow
Tb927.11.5990	Mitchondrial LSU ribosomal protein	Mitochondrial translation	2260	2260	0.981133	1.00384	0.973019	NA	6.69545	Fast-slow	0.890218	0.529183	NA	8.83	Fast-slow
Tb927.8.3280	hypothetical protein, conserved	0	1620	1620	1.03945	1.06245	1.3355	34.1224	6.69562	Fast-slow	1.16674	0.611752	NA	NA	NA
Tb927.11.3510	hypothetical protein, conserved	0	3259	3259	1.10951	1.13519	1.80826	13.2131	6.69703	Fast-slow	1.2507	1.05421	NA	16.4087	Slow-fast
Tb927.10.3150	N-acetyltransferase, putative	Enzyme	637	#N/A	1.02857	1.04969	2.28625	NA	6.69713	Fast-slow	1.01579	2.42944	NA	16.5439	Slow-fast
Tb927.4.1570	hypothetical protein, conserved	0	1215	1215	1.11585	1.14167	1.63776	NA	6.69858	Fast-slow	1.22812	1.65566	NA	8.94555	Exponential
Tb927.10.13960	flagellar protein PF20	Cytoskeleton	2121	2121	1.10593	1.13153	1.84633	2.05746	6.70306	Fast-slow	1.09603	1.44113	NA	17.6848	Slow-fast
Tb927.10.7490	cullin, putative	Ubiquitin & proteasome	2130	#N/A	1.87971	0.961609	2.09119	6.30839	6.70308	Fast-slow	0.920313	1.02409	NA	10.1737	Fast-slow
Tb927.11.1960	leucine-rich repeat protein (LRRP)	LRRP	1255	#N/A	1.9806	1.01322	2.54042	NA	6.70508	Fast-slow	0.830538	1.52191	NA	15.2847	Fast-slow
Tb927.11.6190	hypothetical protein, conserved	0	731	731	1.02785	1.05164	1.35749	NA	6.70564	Exponential	0.81776	1.45087	NA	11.503	Fast-slow
Tb927.10.3020	hypothetical protein, conserved	0	3973	3973	5.09312	2.60379	2.05111	NA	6.70564	Fast-slow	2.98215	1.2194	NA	9.15351	Fast-slow
Tb927.8.5840	hypothetical protein, conserved	0	693	693	1.15318	1.17987	1.59703	8.72735	6.71073	Fast-slow	0.801721	1.49925	NA	13.229	Exponential
Tb927.10.600	Mitchondrial LSU ribosomal protein	Mitochondrial translation	2145	2145	1.03339	1.05629	1.41907	NA	6.71094	Fast-slow	1.11746	2.20116	NA	16.2842	Slow-fast
Tb927.1.1790	hypothetical protein	0	823	#N/A	2.03133	0.69178	1.7723	3.95251	6.71281	Exponential	0.53922	0.74621	NA	20.2595	Slow-fast
Tb927.9.1470	hypothetical protein, conserved	0	640	640	6.99113	2.38431	3.09563	NA	6.71338	Fast-slow	2.30779	8.02164	NA	18.2972	Exponential
Tb927.8.2680	hypothetical protein, conserved	0	4579	4579	1.91021	0.977209	1.05412	NA	6.71657	Fast-slow	0.827667	0.342589	NA	10.4901	Fast-slow
Tb927.4.3660	hypothetical protein, conserved	Mitochondrial pathway	1559	1559	1.15538	1.18118	1.17483	NA	6.71748	Fast-slow	1.19499	0.973881	NA	16.0181	Slow-fast
Tb927.9.6710	flavoprotein monooxygenase, putative	Mitochondrial pathway	1788	#N/A	1.0845	1.1096	1.45443	5.50926	6.71966	Fast-slow	1.19661	0.725904	NA	12.0763	Exponential
Tb927.11.8830	hypothetical protein	0	2056	2056	1.11777	1.14257	2.96613	4.28817	6.72103	Fast-slow	1.16834	0.779318	NA	0.334933	Fast-slow
Tb927.10.13820	Mitchondrial SSU ribosomal protein	Mitochondrial translation	1187	1187	1.07309	1.09793	1.87857	12.1345	6.72233	Fast-slow	1.05161	3.26274	1.22756	14.9576	Slow-fast
Tb927.5.2020	hypothetical protein, conserved	0	3714	#N/A	1.44207	1.47476	0.784414	NA	6.72235	Fast-slow	1.10159	0.182191	NA	NA	NA
Tb927.10.2960	GTP-binding protein, putative,elongation factor, putative	Translation	3281	3281	0.98402	1.00617	1.24243	13.0873	6.72427	Fast-slow	1.17761	0.792921	2.87217	17.43	Slow-fast
Tb927.11.16210	cyclic nucleotide-binding protein, putative	Signalling	2925	2925	1.0036	1.02683	1.13658	9.37861	6.72727	Fast-slow	0.940819	0.264233	NA	NA	NA
Tb927.7.4690	hypothetical protein	0	3122	3122	0.958986	0.980392	2.26039	6.0038	6.73383	Fast-slow	0.765758	0.398264	NA	NA	NA
Tb927.6.1280	eIF2B GDP-GTP exchange factor	Translation	1154	1154	1.79082	0.913407	1.95348	2.64063	6.73944	Fast-slow	1.42697	2.58608	NA	14.0674	Exponential
Tb927.11.14670	hypothetical protein, conserved	0	667	#N/A	0.858323	0.878189	1.15061	3.82913	6.74104	Fast-slow	0.580658	0.924756	NA	9.7671	Fast-slow
Tb927.11.570	hypothetical protein, conserved	Mitochondrial pathway	931	931	1.10579	1.13138	1.48641	NA	6.7422	Fast-slow	1.37593	2.39005	1.65648	28.4179	Slow-fast
Tb927.4.2790	hypothetical protein, conserved	0	1762	#N/A	1.07289	1.09679	0.971428	10.7722	6.75136	Fast-slow	1.14769	0.835764	NA	14.2567	Slow-fast
Tb927.2.2130	small GTP-binding protein RAB6, putative (25N14.200)	Vesicular transport	1775	1775	1.41557	0.732978	1.69137	2.52073	6.7608	Fast-slow	0.52127	2.24196	NA	42.8552	Slow-fast
Tb927.9.3670	hypothetical protein, conserved	0	1596	#N/A	1.09394	1.11926	1.13978	27.3068	6.76232	Fast-slow	1.12625	0.892012	NA	7.97253	Fast-slow
Tb927.10.1850	hypothetical protein, conserved	0	1409	1409	1.00617	1.02946	1.52246	NA	6.76303	Fast-slow	1.30411	1.15583	NA	8.65393	Fast-slow
Tb927.5.3140	hypothetical protein, conserved	0	772	#N/A	1.33186	1.36269	1.59318	NA	6.76612	Fast-slow	0.99125	2.39306	NA	30.4885	Slow-fast
Tb927.10.16050	hypothetical protein, conserved	0	839	839	1.12117	1.14712	1.9419	2.36139	6.76812	Fast-slow	0.974148	2.44593	NA	18.5464	Slow-fast
Tb927.11.16410	enolase, putative	Glucose & glycerol	1620	1620	0.990194	1.01311	1.58799	12.3081	6.76936	Fast-slow	1.11675	1.3608	3.40062	11.2871	Exponential
Tb927.11.7530	long-chain-fatty-acid-CoA ligase, putative	Lipids & fatty acids	2649	#N/A	0.885069	0.903996	1.58704	NA	6.76988	Fast-slow	0.861935	0.906179	46.3247	22.1385	Slow-fast
Tb927.7.280	cyclophilin-type peptidyl-prolyl cis-trans isomerase, putative (PPIase)	Chaperone	755	#N/A	0.930757	0.952299	1.31271	2.51731	6.77035	Fast-slow	0.81131	5.36856	1.1933	48.6994	Slow-fast
Tb927.3.2260	Mitchondrial SSU ribosomal protein	Mitochondrial translation	758	758	0.871103	0.891264	3.373	5.61266	6.77056	Fast-slow	0.650523	2.15958	36.6019	29.2282	Slow-fast
Tb927.6.3690	pre-mRNA cleavage complex II Clp1-like, conserved	RNA processing	1468	#N/A	0.829986	0.849197	1.62947	NA	6.77297	Fast-slow	1.04962	2.38443	7.30765	14.3566	Exponential
Tb927.7.7010	Mitchondrial LSU ribosomal protein	Mitochondrial translation	822	822	0.944512	0.966373	1.04061	4.76191	6.77321	Fast-slow	0.985168	1.47179	1.48719	22.9971	Slow-fast
Tb927.4.630	hypothetical protein, conserved	Mitochondrial pathway	922	#N/A	0.971147	0.993624	1.35594	NA	6.77978	Fast-slow	0.906728	1.32295	NA	10.2075	Exponential
Tb927.2.3370	UDP-Gal or UDP-GlcNAc-dependent glycosyltransferase, putative (10C8.485)	Glycan synthesis & metabolism	2327	2327	1.89202	0.663809	2.04571	NA	6.77999	Fast-slow	0.434832	2.06018	NA	32.5765	Slow-fast
Tb927.1.3400	hypothetical protein, conserved	0	1275	#N/A	2.5524	1.24155	2.03324	NA	6.77999	Slow-fast	1.29934	1.57595	1.35407	20.8813	Slow-fast
Tb927.8.1920	DOT1A	0	1014	1014	2.08803	1.06681	2.28347	3.56111	6.78071	Fast-slow	0.886805	2.01362	NA	11.746	Fast-slow
Tb927.7.4530	hypothetical protein, conserved	0	2176	#N/A	0.931924	0.953494	0.841085	9.12614	6.78384	Fast-slow	1.02444	0.598454	NA	14.37	Fast-slow
Tb927.10.12200	hypothetical protein, conserved	0	921	921	1.13188	1.15808	1.56527	NA	6.78628	Fast-slow	1.0062	1.18954	NA	14.5056	Slow-fast
Tb927.11.10750	Pre-mRNA-splicing factor CWC22, putative (TbCWC22)	RNA processing	2183	2183	1.04837	1.07263	1.49423	10.4056	6.78676	Fast-slow	1.13197	0.892246	NA	14.9591	Exponential
Tb927.10.3580	Mitchondrial SSU ribosomal protein	Mitochondrial translation	1156	1156	1.08431	1.1094	1.82878	2.73265	6.78933	Fast-slow	1.18931	2.52468	5.20844	14.2472	Slow-fast
Tb927.9.11560	hypothetical protein, conserved	0	1123	1123	0.951647	0.973673	1.4497	3.19434	6.79822	Fast-slow	0.902584	2.31246	1.50445	9.16133	Fast-slow
Tb927.9.3360	N-acetyltransferase, putative	Enzyme	1168	1168	1.04697	1.06739	2.17649	6.04247	6.80795	Fast-slow	0.919217	1.5952	1.55365	11.804	Exponential
Tb927.4.1150	hypothetical protein, conserved	0	2497	2497	1.00772	1.03047	1.77786	4.79908	6.81027	Fast-slow	1.0049	0.892346	NA	7.27087	Fast-slow
Tb927.4.2280	hypothetical protein, conserved	0	1881	1881	1.10154	1.12704	1.79948	4.2201	6.81134	Fast-slow	1.21211	1.30887	1.57633	17.928	Exponential
Tb927.8.3500	hypothetical protein, conserved	0	3008	3008	2.65359	1.80293	1.85255	NA	6.81153	Fast-slow	1.77708	1.47716	43.9105	13.3605	Slow-fast
Tb927.2.1860	MRB complex protein mitochondrial RNA binding complex 1 subunit	Mitochondrial RNA	3814	3814	1.08962	1.11483	1.09109	5.12886	6.81176	Fast-slow	1.10297	0.701018	NA	16.5788	Slow-fast
Tb927.11.7940	calmodulin, putative	Calcium	491	#N/A	1.05159	1.0728	5.75351	NA	6.81359	Fast-slow	1.04019	1.13361	NA	19.2548	Exponential
Tb927.10.3180	hypothetical protein, conserved	0	1347	#N/A	0.920671	0.94198	0.89186	NA	6.81458	Fast-slow	1.02273	0.53395	NA	9.02586	Fast-slow
Tb927.7.7450	GTP-binding protein, putative	Enzyme	3475	3475	0.94425	0.966105	2.27027	1.48722	6.81506	Fast-slow	1.1186	0.955031	9.67509	25.7393	Slow-fast
Tb927.11.6030	ras-like small GTPase, putative (TbRLP)	Signalling	841	841	1.74351	0.89193	0.848469	NA	6.81714	Fast-slow	0.813004	0.571858	NA	16.9625	Fast-slow
Tb927.8.1700	hypothetical protein, conserved	0	2725	2725	1.11249	1.13824	0.905377	NA	6.81792	Fast-slow	1.23659	0.558951	NA	13.6298	Exponential
Tb927.10.3590	hypothetical protein, conserved	Mitochondrial pathway	2234	2234	0.942544	0.963436	1.29922	NA	6.81973	Slow-fast	0.836616	1.43604	NA	19.6453	Slow-fast
Tb927.11.9890	signal recognition particle receptor alpha subunit, putative	Vesicular transport	2671	2671	1.10112	1.12747	2.00979	2.18882	6.81981	Fast-slow	1.17402	1.1391	NA	20.7064	Slow-fast
Tb927.11.8910	NADH dehydrogenase subunit NB6M, putative	Mitochondrial electron transport	1120	1120	1.05631	1.08076	2.43664	NA	6.82017	Fast-slow	1.0803	3.32883	6.83682	31.71	Slow-fast
Tb927.10.9380	hypothetical protein, conserved	0	1940	1940	0.997942	1.02104	1.3054	NA	6.82157	Fast-slow	0.991207	1.00997	NA	9.05118	Fast-slow
Tb927.3.2660	hypothetical protein, conserved	0	2309	2309	1.07243	1.0965	1.30554	2.6767	6.82752	Fast-slow	1.26927	1.31777	NA	19.3772	Slow-fast
Tb927.10.9310	hypothetical protein, conserved	0	1222	1222	1.67493	0.85685	1.63836	NA	6.82836	Exponential	0.752609	0.709679	NA	11.4302	Fast-slow
Tb927.10.13850	hypothetical protein, conserved	Mitochondrial pathway	1587	1587	1.0226	1.04627	1.58565	2.54679	6.82845	Fast-slow	1.07111	2.86525	NA	18.1986	Slow-fast
Tb927.11.4260	hypothetical protein, conserved	0	1210	1210	0.966971	0.989352	1.37346	1.47545	6.83017	Fast-slow	0.795606	0.782572	NA	7.34677	Fast-slow
Tb927.5.1540	hypothetical protein, conserved	0	2494	2494	1.43032	1.46342	1.41197	NA	6.8311	Fast-slow	0.909523	0.325984	NA	0.921485	Fast-slow
Tb927.10.6440	Phosphomannomutase PMM, acts as phosphoglucomutase	Glucose & glycerol	950	950	1.85703	0.950005	3.61321	1.55526	6.83278	Slow-fast	0.834254	3.31678	1.87023	27.9004	Slow-fast
Tb927.10.4550	hypothetical protein, conserved	Mitochondrial pathway	608	608	1.129	1.15513	2.09919	NA	6.83402	Fast-slow	1.07479	2.59668	16.6019	7.69268	Fast-slow
Tb927.3.4690	hypothetical protein, conserved	0	2010	2010	1.02322	1.0469	1.04096	NA	6.83591	Fast-slow	1.12199	0.87659	NA	10.3807	Fast-slow
Tb927.10.13590	hypothetical protein, conserved	0	3036	3036	1.07954	1.22113	1.21433	NA	6.83604	Fast-slow	1.26087	0.428605	NA	27.392	Slow-fast
Tb927.5.2740	hypothetical protein, conserved	0	2435	2435	1.97035	1.00712	1.48913	NA	6.84072	Fast-slow	0.76419	0.620691	NA	20.673	Slow-fast
Tb927.10.9240	Pssible homologue of yeast RTS3, very weak basic region zinc zipper, C-terminal type III chaperone motif	0	1098	#N/A	1.03569	1.05967	1.49488	NA	6.8506	Exponential	0.970639	0.707435	NA	NA	NA
Tb927.1.2710	hypothetical protein, conserved	0	2681	#N/A	0.896951	0.917712	1.452	1.70671	6.85233	Fast-slow	0.838338	0.846813	NA	10.3538	Fast-slow
Tb927.4.4500	hypothetical protein, conserved	0	5029	5029	1.15189	1.17855	0.928911	NA	6.8537	Fast-slow	1.18044	0.517758	NA	10.3293	Fast-slow
Tb927.6.3770	hypothetical protein, conserved	0	829	829	0.989522	1.01243	1.87317	1.46811	6.85571	Exponential	1.32756	2.33913	14.862	15.9314	Slow-fast
Tb927.7.3230	hypothetical protein, conserved	0	2737	#N/A	1.11913	1.14503	1.10597	NA	6.85588	Fast-slow	1.21178	0.464068	NA	11.8626	Slow-fast
Tb927.8.2730	hypothetical protein, conserved	0	1944	1944	1.06124	1.08325	1.34482	NA	6.85706	Fast-slow	1.13511	0.688656	NA	9.29398	Fast-slow
Tb927.1.1200	Mitchondrial SSU ribosomal protein	Mitochondrial translation	2337	2337	0.999516	1.02265	2.27086	NA	6.85998	Fast-slow	0.914455	2.11702	NA	18.6741	Exponential
Tb927.11.13810	ATP-dependent DEAD/H RNA helicase, putative Rok1, ribosome biogenesis?	rRNA tRNA processing	2453	2453	1.00757	1.03001	2.16337	6.64567	6.86013	Fast-slow	1.02221	1.87709	NA	11.6612	Fast-slow
Tb927.4.370	hypothetical protein, conserved	0	2575	2575	1.81298	0.927469	0.923965	3.41011	6.86219	Exponential	0.858101	0.599584	NA	17.5902	Slow-fast
Tb927.4.3730	hypothetical protein, conserved	0	591	#N/A	1.32644	1.35714	2.64319	4.14362	6.86269	Fast-slow	1.36628	2.57541	NA	9.5618	Exponential
Tb927.10.11060	hypothetical protein, conserved	0	824	824	2.89735	1.48221	3.4559	5.63798	6.86614	Fast-slow	1.55562	5.09085	11.0674	24.8924	Exponential
Tb927.11.6680	amino acid permease/transporter, putative	Amino acid transporter	2360	2360	0.989008	1.01013	0.674854	NA	6.87125	Fast-slow	1.05463	0.672081	NA	25.0516	Slow-fast
Tb927.10.10440	mitochondrial carrier protein, MCP8	Mitochondrial transport	1147	#N/A	2.0923	1.07037	1.27216	NA	6.87209	Fast-slow	0.874639	1.13269	69.9502	10.2095	Fast-slow
Tb927.3.5240	Mitchondrial SSU ribosomal associated KRIPP8 (PPR)	Mitochondrial translation	2110	2110	0.943709	0.966433	0.865106	NA	6.87602	Fast-slow	1.1161	1.18868	NA	18.6443	Slow-fast
Tb927.8.1490	Complex II subunit, putative	Mitochondrial pathway	543	#N/A	1.23848	1.26714	2.70393	1.79489	6.87856	Fast-slow	1.17468	4.17802	NA	38.1078	Slow-fast
Tb927.11.15170	hypothetical protein, conserved	0	843	#N/A	0.951794	0.973824	0.553726	NA	6.88241	Exponential	0.948607	1.06594	NA	14.4197	Slow-fast
Tb927.9.9090	hypothetical protein, conserved	0	1402	1402	0.955577	0.976489	2.02393	10.4163	6.89141	Fast-slow	0.956602	1.21091	12.1125	8.32101	Fast-slow
Tb927.9.7760	hypothetical protein, conserved	0	3236	3236	0.943945	0.965793	0.968337	34.705	6.89399	Fast-slow	1.0306	0.29896	NA	NA	NA
Tb927.5.2810	hypothetical protein, conserved	Mitochondrial pathway	1043	1043	0.994255	1.01525	4.90816	NA	6.89448	Fast-slow	0.595758	1.52314	NA	13.6872	Exponential
Tb927.9.13030	QA-SNARE protein putative	Vesicular transport	1423	1423	0.902501	0.92339	2.02611	3.15612	6.89546	Exponential	0.915591	0.965887	NA	12.1923	Exponential
Tb927.10.8010	hypothetical protein, conserved	0	737	#N/A	1.20473	1.23262	1.40581	5.84033	6.89794	Fast-slow	1.06681	2.51121	1.58164	11.9047	Exponential
Tb927.10.2800	Mitchondrial SSU ribosomal protein	Mitochondrial translation	847	847	0.943534	0.965372	2.48944	NA	6.9052	Fast-slow	0.829286	2.78126	NA	19.6724	Exponential
Tb927.11.16000	exonuclease, putative	RNA degradation	1222	1222	0.9814	1.00411	1.45218	NA	6.91741	Fast-slow	1.03613	0.819869	NA	6.42011	Exponential
Tb927.5.3640	Mitchondrial SSU ribosomal protein	Mitochondrial translation	1270	1270	0.913992	0.935146	1.00386	NA	6.91741	Fast-slow	0.824821	1.09522	NA	14.6393	Slow-fast
Tb927.11.14450	hypothetical protein, conserved	0	2274	#N/A	1.01886	1.04175	1.85367	43.4913	6.92168	Fast-slow	0.970514	0.959117	NA	12.0457	Slow-fast
Tb927.11.4060	leucine-rich repeat protein (LRRP)	LRRP	1113	#N/A	NA	0.841777	NA	NA	6.92191	Fast-slow	0.745615	NA	NA	NA	NA
Tb927.9.3340	hypothetical protein, conserved	0	540	540	2.23748	1.14464	2.11905	NA	6.93198	Fast-slow	0.960059	2.20945	104.656	18.3685	Exponential
Tb927.7.3430	Mitchondrial LSU ribosome-associated cyclophilin type peptidyl-prolyl cis-trans isomerase, putative (PPIase)	Mitochondrial translation	1849	1849	2.20851	1.12598	1.45974	6.63414	6.93257	Fast-slow	0.954882	2.34311	3.24143	7.76389	Fast-slow
Tb927.10.15930	hypothetical protein, conserved	0	1959	1959	1.00055	1.02371	0.798004	NA	6.93429	Fast-slow	0.934509	0.496799	NA	4.19883	Fast-slow
Tb927.3.1260	hypothetical protein, conserved	0	975	975	0.989079	1.01197	2.17175	4.29203	6.93654	Fast-slow	0.934978	1.93283	NA	10.4162	Exponential
Tb927.9.10850	U2 splicing factor SF3b(SAP)10, putative	RNA processing	535	535	1.04433	1.0685	3.28274	2.59991	6.93898	Exponential	0.895945	2.65515	NA	16.0746	Exponential
Tb927.10.11660	hypothetical protein, conserved	0	1576	1576	1.15139	1.17804	1.74053	5.8999	6.93902	Fast-slow	1.17299	1.25882	1.66794	12.3418	Slow-fast
Tb927.4.3540	hypothetical protein, conserved	0	1367	#N/A	1.2543	1.28754	1.2627	6.69586	6.94152	Fast-slow	1.36169	0.921722	NA	12.0643	Slow-fast
Tb927.6.2000	spliceosome-associated protein, SF3b(SAP)145	RNA processing	1906	1906	1.9213	1.72612	1.1399	211.876	6.94318	Fast-slow	2.64104	1.9891	NA	10.8745	Fast-slow
Tb927.8.1690	serine/threonine-protein kinase, putative	Protein kinase	2616	2616	1.191	1.21783	1.43367	NA	6.9435	Fast-slow	1.23602	0.81909	NA	10.1407	Fast-slow
Tb927.11.9300	hypothetical protein, conserved	0	2782	2782	1.09029	1.11552	1.77758	3.72644	6.94867	Fast-slow	1.0155	0.954864	NA	17.48	Slow-fast
Tb927.9.1910	hypothetical protein, conserved	0	1452	1452	1.03848	1.06252	1.60175	NA	6.95264	Fast-slow	0.816477	1.44679	NA	15.104	Exponential
Tb927.8.3810	hypothetical protein, conserved	0	2944	2944	1.04617	1.0694	1.76337	NA	6.95729	Fast-slow	1.0634	1.0726	1.95157	12.3195	Fast-slow
Tb927.11.380	hypothetical protein, conserved	0	876	876	2.08473	1.06361	1.80464	NA	6.95731	Fast-slow	1.01732	1.32757	NA	1.18008	Fast-slow
Tb927.10.3340	protein kinase, putative	Protein kinase	5385	5385	0.96816	0.990568	1.06558	NA	6.96464	Fast-slow	0.890855	1.29546	4.071	25.2009	Slow-fast
Tb927.10.11870	mitochondrial RNA binding protein	Mitochondrial RNA	1422	1422	0.966277	0.988642	2.40454	17.0604	6.98529	Fast-slow	0.961268	1.78393	NA	15.4271	Exponential
Tb927.10.7970	hypothetical protein, conserved	0	1264	1264	1.02086	1.04327	2.07496	NA	6.99265	Fast-slow	1.05418	1.29371	NA	7.58741	Exponential
Tb927.10.2030	hypothetical protein, conserved	0	2197	2197	0.949896	0.971881	1.31725	NA	6.99321	Fast-slow	1.13233	1.12645	NA	9.03928	Fast-slow
Tb927.11.3460	hypothetical protein, conserved	0	1547	1547	0.939773	0.961525	0.945908	2.06673	6.99367	Fast-slow	1.11082	0.753437	NA	10.3918	Fast-slow
Tb927.11.6020	hypothetical protein, conserved	0	972	972	1.78641	0.913878	1.06183	3.11933	6.99605	Fast-slow	0.807276	0.951289	NA	3.9728	Fast-slow
Tb927.11.15470	methionyl-tRNA formyltransferase	Mitochondrial pathway	2125	#N/A	0.900413	0.921253	0.959761	NA	6.99626	Fast-slow	1.06252	0.771333	NA	11.9742	Fast-slow
Tb927.9.6060	2Fe-2S iron-sulfur cluster binding domain containing protein, POMP4	Mitochondrial pathway	916	#N/A	0.819517	0.838485	1.44023	NA	6.997	Fast-slow	0.82696	3.14538	NA	63.0504	Slow-fast
Tb927.3.1270	hypothetical protein, conserved	0	1623	#N/A	0.898537	0.919334	1.56121	NA	6.99754	Fast-slow	1.02961	0.890074	NA	14.6395	Slow-fast
Tb927.11.6960	ATG16/SAP18/CVT11/APG16, putative (ATG16)	Lysosome	1771	#N/A	1.09064	1.11496	1.84625	NA	6.99943	Fast-slow	1.12937	0.965478	NA	14.0549	Slow-fast
Tb927.11.6670	hypothetical protein, conserved	0	2434	2434	0.993357	1.01635	1.98269	2.49129	6.99996	Exponential	1.20039	1.32927	NA	17.9448	Slow-fast
Tb927.11.15810	NADH dehydrogenase subunit NI2M, putative	Mitochondrial electron transport	1550	1550	0.919359	0.940638	1.63751	NA	7.0004	Fast-slow	1.01332	2.95227	NA	16.1898	Exponential
Tb927.11.2020	hypothetical protein, conserved	0	1196	1196	1.02065	1.04427	1.25495	2.25585	7.00501	Fast-slow	0.971591	2.17511	1.45132	17.3445	Slow-fast
Tb927.3.3070	3', 5'-cyclic nucleotide phosphodiesterase, putative (PDEC)	Signalling	2797	#N/A	1.13345	1.15789	0.998385	3.87558	7.00627	Fast-slow	1.28029	0.437513	NA	8.88486	Fast-slow
Tb927.3.910	gamma-tubulin,tubulin gamma chain	Cytoskeleton	1533	#N/A	0.85579	0.875598	1.85323	NA	7.01262	Fast-slow	0.967882	0.948367	NA	16.0277	Exponential
Tb927.1.990	hypothetical protein, conserved	0	1139	#N/A	0.925439	0.946859	3.3286	2.04417	7.01301	Slow-fast	0.826348	1.66857	4.88565	17.1042	Slow-fast
Tb927.10.380	PPR5 mitochondrial RNA binding protein 1	Mitochondrial translation	1513	1513	0.929825	0.951347	0.94825	5.06348	7.01903	Fast-slow	0.902764	1.07208	2.09319	12.978	Fast-slow
Tb927.1.1230	chaperone protein DNAj, putative	Chaperone	2214	2214	1.02684	1.0506	0.620619	NA	7.0202	Fast-slow	1.05387	0.524728	NA	4.83871	Fast-slow
Tb927.11.9630	hypothetical protein, conserved	0	2075	2075	1.25744	1.28427	2.48035	1.72931	7.02846	Fast-slow	1.10268	2.24423	NA	17.5184	Slow-fast
Tb927.10.13380	hypothetical protein, conserved	0	2295	2295	1.07062	1.0954	1.10125	3.38082	7.02979	Fast-slow	1.11735	0.832928	NA	10.0636	Fast-slow
Tb927.10.4610	dolicholphosphate-mannose synthase, putative	Glycan synthesis & metabolism	1159	1159	1.03836	1.06065	3.01663	2.03255	7.02992	Exponential	0.887673	2.31125	8.40331	15.2605	Slow-fast
Tb927.9.8700	hypothetical protein, conserved	0	1142	1142	1.06729	1.09199	1.56052	NA	7.03179	Fast-slow	0.992194	2.05524	NA	8.65638	Fast-slow
Tb927.5.3430	ubiquitin-activating enzyme e1, putative	Ubiquitin & proteasome	2936	2936	0.892954	0.913016	1.19012	NA	7.03561	Fast-slow	0.946663	0.688764	NA	20.4343	Exponential
Tb927.10.4870	tRNA-dihydrouridine synthase 2, putative	rRNA tRNA processing	2326	2326	1.11096	1.13545	0.506956	13.6252	7.0374	Fast-slow	1.10326	0.93684	NA	18.3244	Fast-slow
Tb927.8.3740	hypothetical protein, conserved	0	875	#N/A	0.935876	0.957537	2.00655	1.80204	7.03835	Fast-slow	0.700938	0.695791	NA	9.47589	Exponential
Tb927.9.12150	transport protein particle (TRAPP) subunit, putative	Vesicular transport	867	#N/A	0.948869	0.96927	2.8587	NA	7.03872	Fast-slow	0.970847	2.6011	NA	12.2922	Exponential
Tb927.4.1880	hypothetical protein, conserved	0	4363	4363	0.870197	0.907482	1.77825	4.21448	7.04066	Fast-slow	0.982243	1.34268	157.685	19.7914	Exponential
Tb927.7.1610	6-phosphofructo-2-kinase/fructose-2,6-biphosphatase, putative	Glucose & glycerol	1970	#N/A	0.94643	0.968335	0.878521	NA	7.0424	Fast-slow	1.03888	0.549264	NA	17.4191	Exponential
Tb927.6.580	hypothetical protein, conserved	0	2340	2340	1.03388	1.05698	1.93565	NA	7.04513	Fast-slow	1.50895	1.51275	5.3313	16.5487	Exponential
Tb927.3.3540	Nucleoporin (TbNup53b)	Nucleo-cytoplasmic transport	1729	1729	1.23993	1.26863	2.0855	2.25512	7.04801	Fast-slow	1.26749	2.40672	NA	13.5198	Slow-fast
Tb927.7.6370	hypothetical protein, conserved	0	1834	1834	1.12593	1.15089	1.3575	NA	7.05283	Fast-slow	1.28997	1.08989	NA	12.9821	Slow-fast
Tb927.8.4840	Trypanosome-specific kinesin family 1	Cytoskeleton	3705	3705	0.989644	1.01206	0.941358	NA	7.05367	Fast-slow	1.02952	0.120038	NA	NA	NA
Tb927.10.14230	hypothetical protein, conserved, WD40 repeats	0	4619	#N/A	0.983522	1.00557	1.52133	4.30153	7.05478	Fast-slow	0.987568	0.31893	NA	14.5772	Exponential
Tb927.7.4840	hypothetical protein, conserved	0	1302	1302	0.948666	0.969386	1.67435	58.5956	7.05859	Fast-slow	0.895847	1.48348	NA	0.00728846	Fast-slow
Tb927.5.2470	hypothetical protein, conserved	0	1401	#N/A	1.17474	1.20193	2.43305	NA	7.06124	Exponential	0.891037	0.521776	NA	10.2106	Exponential
Tb927.10.1150	hypothetical protein, conserved	0	3149	3149	1.059	1.08351	0.683527	NA	7.06393	Fast-slow	1.04349	0.27192	NA	NA	NA
Tb927.3.1340	ZC3H7=CBP66, nuclear cap-binding complex	RNA binding	2127	2127	0.888049	0.998819	1.78171	NA	7.0683	Fast-slow	1.02896	1.08486	NA	15.6454	Slow-fast
Tb927.6.1440	Mitchondrial LSU ribosomal protein	Mitochondrial translation	995	995	1.15129	1.17793	1.00061	NA	7.06925	Fast-slow	1.78541	2.9803	NA	13.8425	Slow-fast
Tb927.10.770	hypothetical protein, conserved	Mitochondrial pathway	2599	2599	1.06015	1.08469	1.0031	NA	7.07049	Slow-fast	1.01835	0.975673	5.02885	30.6563	Slow-fast
Tb927.11.4810	hypothetical protein, conserved	Mitochondrial pathway	558	#N/A	1.20772	1.23568	1.3379	2.26581	7.07204	Slow-fast	0.934269	1.59598	1.96129	10.0681	Fast-slow
Tb927.7.2120	hypothetical protein, conserved	0	3684	3684	0.809041	0.826753	1.8879	NA	7.07232	Fast-slow	0.889177	1.02549	1.63255	24.4244	Slow-fast
Tb927.8.4160	hypothetical protein, conserved	0	4051	#N/A	1.05064	1.07452	1.19771	NA	7.07517	Fast-slow	1.12019	0.322241	NA	12.9271	Fast-slow
Tb927.9.4350	hypothetical protein, conserved	0	3331	3331	0.956726	0.978429	0.805707	NA	7.07744	Fast-slow	0.925951	0.553623	NA	25.039	Exponential
Tb927.11.4050	hypothetical protein, conserved	0	1848	1848	0.956614	0.977933	1.88479	2.4075	7.07854	Slow-fast	1.08719	0.915409	NA	14.1581	Slow-fast
Tb927.8.5910	hypothetical protein	0	944	#N/A	1.13671	1.16302	2.0566	NA	7.081	Exponential	0.907164	0.348167	NA	NA	NA
Tb927.11.14470	hypothetical protein, conserved	0	2682	2682	0.908589	0.929043	1.21896	NA	7.08234	Fast-slow	0.918387	0.71411	NA	8.83084	Fast-slow
Tb927.8.720	hypothetical protein, conserved	0	2025	2025	1.66864	0.853629	3.33233	1.28782	7.08709	Fast-slow	0.502451	3.4666	4.06972	51.111	Slow-fast
Tb927.4.4940	hypothetical protein, conserved, poly(Q), no clear yeast or human matches	0	4961	4961	0.916006	0.937207	0.498768	NA	7.08833	Fast-slow	1.00165	1.48366	1.26546	91.753	Exponential
Tb927.6.4800	hypothetical protein, conserved	0	1629	1629	0.999947	1.02207	2.82671	64.275	7.08919	Fast-slow	1.63664	4.02797	1.78267	18.8401	Slow-fast
Tb927.10.10220	procyclin-associated gene 2 (PAG2) protein (PAG2)	PAG	1257	#N/A	0.817525	0.836447	1.37545	NA	7.09016	Fast-slow	0.675212	0.433798	NA	NA	NA
Tb927.10.7770	hypothetical protein	0	1682	1682	1.20824	1.2362	1.63603	NA	7.09279	Fast-slow	1.06475	1.19123	NA	16.4363	Slow-fast
Tb927.8.7510	p-nitrophenylphosphatase, putative	Enzyme	1572	1572	1.1929	1.21915	1.45895	NA	7.10208	Fast-slow	1.55587	1.53725	NA	13.6799	Exponential
Tb927.11.14870	NAD synthase, putative	Enzyme	1333	1333	0.915876	0.935859	1.60341	3.3309	7.1045	Fast-slow	0.848021	1.56979	NA	19.7011	Exponential
Tb927.4.1250	PEX1 peroxisome biogenesis factor 1	Glycosome biogenesis	3131	3131	1.08681	1.11197	1.32195	4.40864	7.11064	Fast-slow	1.1809	1.11571	3.46905	21.6867	Slow-fast
Tb927.11.7218	Pentratricopeptide repeat protein, component of mitochondrial complex containing the MERS1 NUDIX hydrolase	Mitochondrial RNA	2861	#N/A	NA	1.02717	NA	NA	7.11112	Fast-slow	0.959964	NA	NA	32.2542	Slow-fast
Tb927.11.6660	hypothetical protein, conserved	Mitochondrial pathway	3521	3521	1.12785	1.15395	1.81983	NA	7.11116	Fast-slow	1.1175	1.1255	5.3585	25.9	Slow-fast
Tb927.7.3310	hypothetical protein, conserved	0	1110	1110	1.14911	1.17571	0.914911	2.35193	7.11524	Fast-slow	1.22461	1.13673	NA	8.03658	Fast-slow
Tb927.6.3130	queuine tRNA-ribosyltransferase, putative	rRNA tRNA processing	1344	#N/A	0.795967	0.81439	1.78292	NA	7.11617	Fast-slow	1.13282	1.74004	5.36374	14.5513	Exponential
Tb927.3.1000	frataxin-like, mitochondrial precursor, putative	Mitochondrial pathway	1102	1102	0.99903	1.02215	1.01303	6.19999	7.13012	Fast-slow	1.05533	1.43259	NA	19.7642	Slow-fast
Tb927.7.2320	hypothetical protein, conserved	0	2260	2260	0.855809	0.875617	1.4095	NA	7.13063	Fast-slow	1.03367	0.438843	NA	0.0123382	Fast-slow
Tb927.1.1880	hypothetical protein, conserved	0	4332	#N/A	0.975472	0.997409	1.10881	NA	7.13086	Fast-slow	1.0813	0.205256	NA	15.0598	Exponential
Tb927.1.3550	hypothetical protein	0	1092	#N/A	1.15685	1.18363	1.38782	NA	7.13344	Fast-slow	1.1017	0.66834	NA	31.878	Slow-fast
Tb927.11.16500	hypothetical protein, conserved	0	1581	1581	0.965128	0.987466	1.11902	NA	7.13666	Fast-slow	0.861905	0.562933	NA	NA	NA
Tb927.10.2860	hypothetical protein, conserved	0	2699	2699	1.05214	1.07578	1.2626	NA	7.13742	Fast-slow	1.21903	1.14773	7.28602	13.0142	Exponential
Tb927.9.13240	hypothetical protein, conserved	0	1858	1858	1.10999	1.13568	1.7802	NA	7.13815	Exponential	1.03717	1.00011	NA	NA	NA
Tb927.10.5150	ZC3H31	RNA binding	2356	#N/A	0.913028	0.93416	0.732687	NA	7.13872	Fast-slow	1.02174	0.458779	NA	5.08606	Fast-slow
Tb927.10.10170	hypothetical protein, conserved,predicted WD40 repeat protein	0	1388	#N/A	1.19178	1.21937	1.11299	5.48998	7.14261	Fast-slow	1.40228	1.19773	NA	12.1483	Exponential
Tb927.4.2130	hypothetical protein, conserved	0	1144	1144	1.12652	1.15259	1.32105	NA	7.14412	Fast-slow	1.18905	1.6359	NA	14.3723	Slow-fast
Tb927.7.4640	hypothetical protein, conserved	0	2856	2856	0.973112	0.995635	1.62727	1.5066	7.1486	Fast-slow	0.963082	0.637597	NA	7.52252	Fast-slow
Tb927.7.4410	hypothetical protein, conserved	0	3386	3386	0.944747	0.965227	1.40306	10.3153	7.15104	Fast-slow	0.869954	0.388343	NA	NA	NA
Tb927.7.3910	NADH-ubiquinone oxidoreductase complex I subunit, putative	Mitochondrial pathway	1702	1702	1.76631	0.902828	1.58693	NA	7.15714	Fast-slow	0.853949	1.03688	NA	10.5263	Fast-slow
Tb927.10.7940	MTr1 cap methyltransferase	RNA processing	1143	#N/A	1.14266	1.16911	1.68219	NA	7.16025	Fast-slow	1.09108	1.53954	1.86036	18.9514	Slow-fast
Tb927.8.820	hypothetical protein, conserved	0	2330	2330	1.69891	0.868402	2.0092	NA	7.16201	Fast-slow	0.707472	0.964152	NA	11.8391	Slow-fast
Tb927.8.5540	LSA1 putative mitochondrial carrier	MIT	1448	1448	1.01658	1.0401	1.49772	NA	7.16332	Fast-slow	0.929651	2.25191	NA	11.209	Exponential
Tb927.9.4520	mitochondrial processing peptidase, beta subunit, putative,	Mitochondrial biogenesis	2232	2232	0.94703	0.968066	2.15527	NA	7.16355	Fast-slow	1.05161	2.16014	NA	19.8617	Slow-fast
Tb927.4.3670	hypothetical protein, conserved	0	1666	1666	1.23393	1.26249	1.52836	2.82884	7.16445	Exponential	1.36763	1.70103	1.6923	21.6311	Slow-fast
Tb927.9.11900	acyl transferase-like protein	Lipids & fatty acids	1788	1788	0.944787	0.966654	0.866607	NA	7.1647	Fast-slow	0.986184	0.907701	NA	6.16854	Fast-slow
Tb927.5.2690	inositolStable(or 4)-monophosphatase 1, putative (IMPase 1)	Signalling	936	#N/A	2.06561	1.05959	2.25274	NA	7.16495	Fast-slow	0.898123	1.47535	NA	10.3813	Fast-slow
Tb927.1.4470	hypothetical protein, conserved	0	1814	1814	1.23515	1.26374	1.04419	2.43973	7.1654	Fast-slow	1.38268	1.36089	NA	10.8618	Slow-fast
Tb927.10.14260	adaptin complex 4 subunit, putative, sigma-adaptin4, putative	Vesicular transport	1275	1275	1.74575	0.89308	2.37494	1.28436	7.16615	Fast-slow	0.84992	2.50788	1.55855	25.6162	Exponential
Tb927.6.4350	ribosomal RNA assembly protein, putative	Ribosome	1079	1079	2.65101	1.58545	2.34796	2.08724	7.1705	Fast-slow	1.77475	2.34674	NA	18.5211	Slow-fast
Tb927.11.10590	hypothetical protein, conserved	0	1798	1798	1.0405	1.06369	1.49407	NA	7.17547	Fast-slow	1.22747	0.733455	NA	12.0048	Slow-fast
Tb927.6.1720	hypothetical protein, conserved	0	2505	2505	0.967984	0.990388	1.0542	NA	7.17736	Fast-slow	1.56707	0.817946	NA	11.6985	Fast-slow
Tb927.3.4370	hypothetical protein, conserved	0	1765	1765	1.06445	1.08908	1.14957	NA	7.18116	Fast-slow	1.06421	0.888497	NA	15.0281	Fast-slow
Tb927.3.2680	hypothetical protein, conserved, RNI-like and ubiquitin-like domains	0	2027	2027	0.977987	1.00062	1.86459	NA	7.18431	Fast-slow	1.25865	1.56413	NA	12.8041	Slow-fast
Tb927.2.3000	hypothetical protein, conserved	0	1552	1552	1.11561	1.14143	1.4215	1.98076	7.18459	Fast-slow	1.09164	0.959112	NA	7.08303	Fast-slow
Tb927.4.730	hypothetical protein, conserved	0	1498	#N/A	1.06273	1.08453	1.96103	NA	7.18875	Fast-slow	1.02972	1.90849	NA	18.4485	Slow-fast
Tb927.3.3280	vacuolar protein sorting-associated protein 4, putative (VPS4)	Lysosome	2472	2472	1.10943	1.13417	2.20171	NA	7.18949	Exponential	1.05728	0.962971	NA	25.2757	Slow-fast
Tb927.8.5030	trafficking protein particle complex subunit 3, (TRAPP) component, Bet3	Vesicular transport	666	#N/A	1.18915	1.21667	2.49888	NA	7.19184	Fast-slow	0.973322	2.88164	5.60868	14.2476	Slow-fast
Tb927.11.2110	hypothetical protein, conserved	0	1423	1423	1.14064	1.16524	3.27574	NA	7.19193	Fast-slow	0.95138	2.36383	2.14152	17.5738	Slow-fast
Tb927.3.1280	hypothetical protein, conserved	0	1503	#N/A	0.996356	1.01743	1.75625	NA	7.19899	Fast-slow	0.90194	1.79027	NA	12.5243	Slow-fast
Tb927.11.11340	gamma-tubulin complex subunit or spindle pole body component alp6, putative	Cytoskeleton	2947	2947	1.9756	1.01012	1.34994	NA	7.20859	Fast-slow	0.971156	0.98099	NA	13.0606	Exponential
Tb927.9.14030	hypothetical protein, conserved	0	2490	2490	1.1462	1.17196	1.29287	NA	7.21276	Fast-slow	1.1536	0.602043	NA	13.3718	Fast-slow
Tb927.10.11890	hypothetical protein, conserved	0	1432	1432	1.03439	1.05665	1.72313	6.15453	7.21934	Fast-slow	0.982184	2.35456	NA	21.1194	Slow-fast
Tb927.10.1410	hypothetical protein, conserved	0	898	#N/A	1.0743	1.09917	1.85088	19.8198	7.22154	Exponential	1.12266	1.9137	2.85121	16.8196	Exponential
Tb927.10.480	hypothetical protein, conserved, poly(Q), Kinetoplastid-specific	0	2058	#N/A	0.966275	0.989867	0.397943	NA	7.22161	Fast-slow	0.991181	0.166733	NA	NA	NA
Tb927.10.1810	hypothetical protein, conserved	0	534	534	3.12042	1.06421	6.08058	NA	7.22331	Slow-fast	1.19195	4.21498	NA	30.6544	Slow-fast
Tb927.3.5360	hypothetical protein, conserved	0	1732	1732	0.840388	0.858303	1.80497	NA	7.22348	Exponential	0.802872	1.1406	1.47392	22.9096	Slow-fast
Tb927.11.4980	ATP-dependent DEAD/H RNA helicase, putative Dbp9, ribosome assembly?	rRNA tRNA processing	1907	#N/A	1.05942	1.0814	1.12218	NA	7.2285	Fast-slow	1.14943	1.08658	NA	16.9391	Slow-fast
Tb927.11.3530	hypothetical protein, conserved	0	1544	1544	0.982575	1.00532	1.33035	14.3434	7.23403	Fast-slow	1.04925	1.04572	6.26279	20.15	Slow-fast
Tb927.6.2780	U3 small nuclear ribonucleoprotein (snRNP), putative	RNA processing	909	#N/A	0.781378	0.799463	1.73514	3.59714	7.23462	Exponential	1.31363	1.53479	NA	21.3275	Slow-fast
Tb927.10.910	DNA repair and recombination helicase protein PIF6	Mitochondrial DNA	2391	#N/A	0.98599	1.00815	1.10012	NA	7.23554	Fast-slow	1.07546	0.431977	NA	8.78742	Fast-slow
Tb927.11.5500	mitochondrial RNA binding protein 1 KRIPP1 (PPR)	Mitochondrial RNA	2893	2893	0.890181	0.910203	0.959282	NA	7.23666	Fast-slow	0.939553	1.85119	NA	37.9046	Slow-fast
Tb927.11.480	hypothetical protein, conserved	0	1562	1562	1.64122	0.839604	2.40523	2.55396	7.24156	Fast-slow	0.659868	1.75285	7.66781	17.3424	Exponential
Tb927.11.6520	hypothetical protein, conserved	0	835	835	1.13999	1.16637	1.42535	NA	7.24626	Fast-slow	0.987638	0.903174	NA	7.13262	Fast-slow
Tb927.7.2790	CMF10, possible component of motile flagella	Cytoskeleton	2125	#N/A	1.01163	1.03427	1.68832	1.71191	7.25406	Fast-slow	1.00188	1.30357	27.7631	14.4718	Slow-fast
Tb927.9.7200	hypothetical protein, conserved	0	1176	1176	1.12096	1.1469	1.59738	1.27956	7.25755	Fast-slow	1.09156	1.12339	NA	8.84434	Fast-slow
Tb927.8.7370	hypothetical protein	0	1767	1767	1.11772	1.14236	1.30318	21.1669	7.2576	Exponential	1.28221	1.16569	NA	30.0784	Slow-fast
Tb927.11.5080	hypothetical protein, conserved	0	2278	2278	0.994635	1.01766	1.89224	NA	7.25886	Fast-slow	0.678337	0.248766	NA	NA	NA
Tb927.3.4870	hypothetical protein, conserved	0	2125	#N/A	0.878729	0.899068	1.25158	NA	7.25993	Fast-slow	0.770619	0.882972	2.17281	12.175	Fast-slow
Tb927.7.5670	hypothetical protein, conserved	0	1308	1308	0.946556	0.968464	1.42583	59.9755	7.26159	Fast-slow	0.921614	0.991394	NA	14.441	Slow-fast
Tb927.5.1600	hypothetical protein, conserved	0	2818	2818	1.4145	1.44724	1.68685	NA	7.26394	Fast-slow	1.02379	0.469775	NA	NA	NA
Tb927.10.360	hypothetical protein, conserved	0	1152	#N/A	1.8797	0.961604	1.68194	NA	7.26745	Fast-slow	1.14687	1.02448	NA	7.15611	Fast-slow
Tb927.6.1580	polynucleotide kinase 3'-phosphatase, putative	Enzyme	1435	#N/A	1.04301	1.066	1.43404	3.81991	7.27275	Fast-slow	1.48511	1.17523	NA	11.8913	Exponential
Tb927.8.3190	hypothetical protein, conserved	0	2179	2179	1.28259	1.31227	0.835298	NA	7.27416	Fast-slow	1.13075	0.80293	NA	6.71368	Fast-slow
Tb927.10.6580	hypothetical protein	0	3747	3747	1.02065	1.04427	1.58554	NA	7.27494	Fast-slow	1.01477	0.690353	NA	NA	NA
Tb927.7.6560	hypothetical protein, conserved	0	1220	1220	1.12432	1.14825	0.980072	NA	7.27586	Exponential	0.976362	0.324858	NA	NA	NA
Tb927.4.540	hypothetical protein, conserved	0	1599	#N/A	0.870971	0.890409	1.22296	NA	7.28053	Exponential	0.886498	0.772907	NA	20.3636	Exponential
Tb927.11.5270	ubiquitin carboxyl-terminal hydrolase, Clan CA cysteine peptidase, family C12, putative	Ubiquitin & proteasome	2815	#N/A	0.927455	0.948307	1.78649	NA	7.28124	Fast-slow	0.918544	0.610491	NA	15.1333	Slow-fast
Tb927.7.5680	deoxyribose-phosphate aldolase, putative	Enzyme	2171	2171	0.87528	0.895539	1.03904	47.4481	7.28139	Fast-slow	0.855141	2.14353	1.20827	110.904	Exponential
Tb927.10.8260	hypothetical protein, conserved	0	751	751	1.21104	1.23667	1.11807	4.59607	7.28526	Fast-slow	0.749905	1.03203	NA	10.8456	Fast-slow
Tb927.9.11830	hypothetical protein, conserved, resemblance to myosin	0	2968	2968	0.843067	0.862126	1.00527	NA	7.28707	Fast-slow	0.876353	0.402447	NA	NA	NA
Tb927.11.2530	mitochondrial RNA binding complex 1 subunit	Mitochondrial RNA	2640	#N/A	0.983687	1.00646	1.57553	NA	7.2882	Fast-slow	0.916585	1.16909	NA	25.475	Slow-fast
Tb927.11.3480	hypothetical protein, conserved	0	2177	#N/A	1.09441	1.11898	1.73318	NA	7.28925	Fast-slow	1.19371	1.23912	NA	22.227	Slow-fast
Tb927.5.1340	component of PRP19 complex, putative	RNA processing	2610	2610	1.38187	1.41385	1.6473	NA	7.29093	Fast-slow	1.04835	0.616411	NA	13.7768	Fast-slow
Tb927.7.2480	peptidyl-prolyl cis-trans isomerase, putative (PAR45)	Chaperone	1441	1441	0.964335	0.985415	1.05909	NA	7.29354	Fast-slow	1.08704	1.24142	NA	10.5767	Slow-fast
Tb927.6.1700	hypothetical protein, conserved	0	839	839	1.14469	1.17118	1.44067	NA	7.29354	Fast-slow	1.45871	3.68785	108.468	29.8703	Slow-fast
Tb927.10.4300	Trk system potassium uptake protein (HKT1)	Ion channel or pump	2067	2067	1.02742	1.0504	1.26273	NA	7.2956	Fast-slow	1.08716	0.735864	NA	8.98257	Fast-slow
Tb927.11.3420	leucine-rich repeat protein (LRRP)	LRRP	1934	1934	1.03075	1.05461	0.848456	NA	7.29976	Fast-slow	1.24084	0.366943	NA	0.420692	Fast-slow
Tb927.4.4750	hypothetical protein, conserved	0	1357	#N/A	1.01411	1.03646	0.835012	NA	7.30201	Fast-slow	0.987345	0.730916	NA	7.79831	Fast-slow
Tb927.11.13310	hypothetical protein, conserved	0	1400	1400	1.16854	1.19372	1.09078	NA	7.30268	Exponential	1.27754	0.865264	NA	16.4124	Slow-fast
Tb927.11.1850	hypothetical protein, conserved	0	1847	1847	1.05623	1.08068	1.5682	NA	7.30315	Fast-slow	1.16555	1.55016	13.6743	19.8474	Slow-fast
Tb927.10.11800	33 kDa inner dynein arm light chain, axonemal, putative,dynein light chain, putative	Cytoskeleton	1861	1861	0.976921	0.999533	1.68806	17.7692	7.30412	Fast-slow	1.01211	0.924071	1.64946	9.39731	Fast-slow
Tb927.7.1160	hypothetical protein, conserved	0	552	552	1.15011	1.17673	1.44598	NA	7.3042	Fast-slow	1.24942	0.852808	NA	NA	NA
Tb927.7.1080	hypothetical protein, conserved	Mitochondrial pathway	2125	2125	0.985338	1.00591	1.75968	1.8884	7.30811	Fast-slow	1.06539	1.52846	NA	15.4883	Slow-fast
Tb927.3.5270	DNA-directed RNA polymerases II subunit, putative (RPB4)	RNA synthesis	955	955	0.705838	0.735122	3.0761	NA	7.30821	Exponential	0.552733	4.05927	1.79281	25.0233	Exponential
Tb927.4.4810	hypothetical protein, conserved	0	2301	#N/A	0.749945	0.798786	2.27101	3.65651	7.31002	Fast-slow	0.718465	1.48014	20.3312	13.0899	Exponential
Tb927.9.15260	hypothetical protein, conserved	0	1399	1399	1.03358	1.0575	1.41776	1.82897	7.31687	Fast-slow	1.07611	1.42148	NA	15.0398	Fast-slow
Tb927.10.13750	hypothetical protein, conserved	0	956	956	1.04556	1.06976	1.74365	NA	7.31786	Fast-slow	1.05461	1.03783	NA	14.9807	Slow-fast
Tb927.9.10300	hypothetical protein, conserved	0	740	#N/A	1.01198	1.0429	1.36077	NA	7.32251	Slow-fast	0.941607	2.37925	2.49172	15.5915	Fast-slow
Tb927.6.2520	hypothetical protein, conserved	0	2617	#N/A	0.852118	0.87184	1.58147	NA	7.3269	Fast-slow	1.34487	1.7304	NA	20.4537	Slow-fast
Tb927.4.2770	hypothetical protein, conserved	0	1318	1318	0.90409	0.923815	2.40561	NA	7.32718	Fast-slow	0.807383	2.54614	4.37357	48.5818	Slow-fast
Tb927.11.7100	MCT1/TMA20 homologue, similar to N-terminus of eIF2D	Translation	818	818	1.08201	1.10706	2.80409	NA	7.32797	Exponential	1.08093	4.08054	3.65471	20.6382	Slow-fast
Tb927.1.4700	hypothetical protein, conserved	0	1016	#N/A	0.893846	0.914535	1.13053	28.7807	7.33418	Exponential	0.987219	1.34967	NA	21.7315	Exponential
Tb927.10.12720	hypothetical protein, conserved, resemblance to myosin	0	3201	3201	0.964037	0.98574	1.13897	7.48799	7.33527	Fast-slow	0.978666	0.353925	NA	NA	NA
Tb927.11.1810	hypothetical protein, conserved	0	2005	2005	1.10968	1.13537	1.56255	NA	7.33582	Fast-slow	1.09417	1.40698	NA	9.62738	Fast-slow
Tb927.6.5140	ribosomal P protein AGP2betaStable, putative	Ribosome	1479	1479	1.08852	1.11371	1.42381	NA	7.34117	Exponential	1.34413	2.75504	NA	22.722	Slow-fast
Tb927.11.15930	hypothetical protein, conserved	0	544	#N/A	1.96368	1.00457	1.54473	2.01671	7.34178	Fast-slow	0.952242	0.562234	NA	NA	NA
Tb927.10.12230	hypothetical protein, conserved	0	1423	#N/A	1.01198	1.0354	1.70641	NA	7.34534	Fast-slow	1.10627	1.3669	NA	15.7322	Slow-fast
Tb927.11.13800	hypothetical protein, conserved	0	454	454	1.69739	0.86834	6.66393	NA	7.34767	Fast-slow	0.754641	5.36549	3.06367	45.0646	Slow-fast
Tb927.11.14800	hypothetical protein, conserved, no domains, no yeast or human match	0	1638	1638	0.95372	0.975794	1.28977	NA	7.35011	Fast-slow	0.81281	0.718534	NA	13.3568	Fast-slow
Tb927.8.6600	SAM35, putative	Mitochondrial membrane	948	#N/A	1.80334	0.922539	0.907984	NA	7.35259	Slow-fast	0.968951	0.671838	NA	23.9908	Slow-fast
Tb927.11.14580	RNA guanylyltransferase	RNA processing	2090	2090	0.89838	0.919173	2.06195	62.077	7.35288	Fast-slow	0.812202	1.03553	NA	14.4307	Slow-fast
Tb927.9.4370	GTPase activating protein, putative	Signalling	4664	4664	1.04975	1.07367	1.10476	NA	7.35503	Fast-slow	1.15884	0.277409	NA	12.6298	Fast-slow
Tb927.5.1330	hypothetical protein, conserved	0	2958	#N/A	1.39218	1.423	0.834301	NA	7.35608	Fast-slow	1.03267	0.259634	NA	8.58549	Fast-slow
Tb927.2.5930	hypothetical protein, conserved	Mitochondrial pathway	1947	#N/A	0.990597	1.02299	1.9357	NA	7.35692	Slow-fast	1.10231	2.37022	NA	25.1527	Slow-fast
Tb927.11.5910	hypothetical protein, conserved	0	3807	#N/A	0.977797	0.999664	1.81377	2.53588	7.35732	Fast-slow	0.957963	0.277641	NA	7.80016	Fast-slow
Tb927.11.10350	hypothetical protein, conserved	0	1039	#N/A	1.10132	1.1284	1.21263	NA	7.3593	Fast-slow	1.12951	1.39247	NA	6.12325	Fast-slow
Tb927.5.3550	hypothetical protein, conserved	0	1530	1530	0.868898	0.889009	2.36263	NA	7.36146	Fast-slow	0.833906	1.34855	1.5431	13.5042	Exponential
Tb927.7.6230	ADP-ribosylation factor, putative (ARF3)	Vesicular transport	1919	1919	1.06581	1.09308	1.90104	3.07393	7.36274	Fast-slow	0.909173	3.17363	2.41423	16.385	Slow-fast
Tb927.6.4030	superoxide dismutase, putative	Redox pathways	856	#N/A	0.893204	0.927494	1.64094	NA	7.36531	Fast-slow	1.34527	2.85249	1.52987	23.4868	Slow-fast
Tb927.10.2040	protein kinase, putative	Protein kinase	3588	3588	1.02358	1.04665	1.09814	NA	7.36829	Fast-slow	1.11402	0.573849	NA	18.223	Exponential
Tb927.10.420	hypothetical protein, conserved	0	2757	#N/A	0.920985	0.941743	1.51238	NA	7.37332	Fast-slow	1.06045	0.908889	NA	11.7218	Fast-slow
Tb927.9.9190	hypothetical protein, conserved	0	2177	#N/A	0.955575	0.977692	2.13634	NA	7.37454	Fast-slow	0.908245	0.752316	NA	8.82233	Fast-slow
Tb927.3.3550	hypothetical protein, conserved	0	4855	4855	1.09403	1.11806	1.19069	1.75487	7.3767	Fast-slow	1.31574	0.584396	NA	8.66848	Fast-slow
Tb927.11.11110	protein kinase, putative,serine/threonine kinase, putative	Protein kinase	1523	1523	1.88237	0.962967	1.08645	NA	7.37954	Fast-slow	1.05913	0.544063	NA	8.10142	Fast-slow
Tb927.4.4890	hypothetical protein, conserved	0	4100	4100	1.01438	1.03695	0.571623	NA	7.38412	Fast-slow	1.08819	0.299175	NA	8.88632	Fast-slow
Tb927.1.1080	TFIIH basal transcription factor subunit (TSP1)	RNA synthesis	1529	1529	1.02209	1.04467	1.08303	NA	7.38433	Fast-slow	1.06403	1.0952	NA	7.39258	Fast-slow
Tb927.9.12300	replication factor C, subunit 3, putative	DNA synthesis, modification, repair	1578	1578	0.821852	0.840874	2.87314	NA	7.38503	Fast-slow	0.723537	1.74657	1.54622	28.7833	Slow-fast
Tb927.11.14390	hypothetical protein, conserved	0	2030	2030	0.865645	0.884386	2.1867	3.40666	7.38652	Exponential	0.757521	1.98365	NA	17.2857	Slow-fast
Tb927.7.3130	hypothetical protein, conserved	0	3674	3674	1.05094	1.07526	0.760924	8.32341	7.38935	Fast-slow	1.19746	0.164038	NA	NA	NA
Tb927.9.8490	hypothetical protein, conserved	0	866	#N/A	1.13156	1.15775	1.27377	1.77569	7.39615	Fast-slow	0.984429	1.70271	NA	14.7152	Fast-slow
Tb927.8.540	hypothetical protein, conserved	0	9024	9024	0.892844	0.912958	1.4803	NA	7.39749	Fast-slow	0.881431	0.375024	NA	17.2419	Exponential
Tb927.8.7520	aminopeptidase, putative	Protease or peptidase	2001	#N/A	1.13993	1.16553	1.29583	NA	7.40003	Fast-slow	1.37648	0.796563	NA	23.887	Slow-fast
Tb927.6.2260	hypothetical protein, conserved	0	906	906	1.11611	1.07683	2.29402	NA	7.40653	Fast-slow	4.49721	13.2956	4.13297	15.2865	Exponential
Tb927.10.9920	hypothetical protein, conserved	0	2085	2085	0.93417	0.955792	1.52111	8.7521	7.41204	Fast-slow	0.849442	1.30659	NA	15.5673	Slow-fast
Tb927.11.1940	hypothetical protein, conserved	0	1577	1577	1.07516	1.09706	0.963833	NA	7.41229	Slow-fast	0.866967	0.486787	NA	0.359695	Fast-slow
Tb927.8.4180	tRNA-specific adenosine deaminase (ADAT2)	rRNA tRNA processing	1693	1693	1.84477	0.943734	1.11028	NA	7.41546	Exponential	0.820616	1.07163	NA	22.522	Exponential
Tb927.9.12740	hypothetical protein, conserved	0	1334	#N/A	1.59378	0.815332	1.07285	NA	7.41691	Fast-slow	0.909972	0.34664	NA	6.76741	Fast-slow
Tb927.5.2550	hypothetical protein, conserved	0	1551	1551	1.14797	1.17454	1.40324	NA	7.41838	Fast-slow	0.862084	1.27841	NA	31.3069	Slow-fast
Tb927.10.13540	RBP12	RNA binding	3613	3613	0.931251	0.952805	1.66212	3.69089	7.41931	Fast-slow	0.89699	0.5058	NA	8.70435	Fast-slow
Tb927.9.14470	ubiquitin carboxyl-terminal hydrolase, Clan CA cysteine peptidase, family C12, putative	Ubiquitin & proteasome	3633	3633	1.84715	0.944259	2.28982	NA	7.4241	Fast-slow	0.95473	0.695872	NA	12.4423	Fast-slow
Tb927.3.2290	chaperone protein DNAj, putative	Chaperone	1122	#N/A	1.07331	1.0967	1.93622	2.45655	7.42848	Fast-slow	0.983053	1.49444	1.66802	12.9978	Fast-slow
Tb927.3.5480	hypothetical protein, conserved	0	1856	1856	1.0029	1.02611	1.12444	2.82509	7.42862	Fast-slow	1.02865	0.471313	NA	8.17664	Fast-slow
Tb927.11.11020	hypothetical protein, conserved, clathrin-like region, RING finger.	0	5266	#N/A	1.07204	1.09625	1.1673	2.17296	7.42959	Fast-slow	1.23049	0.245072	NA	NA	NA
Tb927.11.5150	hypothetical protein, conserved	0	1587	#N/A	0.950463	0.971484	1.29484	2.97489	7.42995	Fast-slow	1.04983	1.46068	NA	6.82336	Fast-slow
Tb927.6.4560	Mitchondrial SSU ribosomal protein	Mitochondrial translation	1282	1282	1.61141	0.824351	2.24668	NA	7.43773	Fast-slow	1.10516	2.37664	NA	10.5073	Fast-slow
Tb927.11.2620	hypothetical protein, conserved, no domains	0	3456	3456	0.857437	0.876664	1.52308	NA	7.44142	Fast-slow	0.850749	1.13455	NA	20.9624	Slow-fast
Tb927.8.8270	hypothetical protein, conserved	0	5702	5702	1.99459	1.04679	1.17828	1.76082	7.44266	Fast-slow	1.05658	0.265976	NA	31.7325	Exponential
Tb927.5.2560	hypothetical protein, conserved, no known domains	0	728	728	1.21642	1.24457	4.37267	NA	7.44308	Slow-fast	1.10242	6.31836	0.863546	132.252	Exponential
Tb927.10.12930	hypothetical protein, conservedn no domains or good BLASTp hits	0	1286	1286	1.21016	1.23817	2.22862	NA	7.44586	Fast-slow	1.06908	3.62282	NA	17.4226	Slow-fast
Tb927.11.12200	hypothetical protein, conserved	0	1174	1174	2.32122	1.18747	2.56005	NA	7.44649	Exponential	1.18613	1.93978	15.1551	18.1943	Exponential
Tb927.8.6280	Putative cyclophilin, copurified with splicing complexes	RNA processing	828	828	1.28621	1.31598	0.697789	3.65188	7.4479	Fast-slow	1.16636	1.50566	NA	8.95445	Exponential
Tb927.10.15040	hypothetical protein, conserved	0	1569	#N/A	0.943007	0.964833	0.983306	NA	7.44887	Fast-slow	0.89997	0.199441	NA	NA	NA
Tb927.3.5380	hypothetical protein, conserved	0	2027	2027	1.73983	0.89005	1.10888	18.9727	7.44992	Fast-slow	0.831361	0.574926	NA	20.1712	Exponential
Tb927.9.3760	poly(A) export protein, putative (TbGLE2)	Nucleo-cytoplasmic transport	1493	1493	0.90695	0.927942	2.00945	8.00549	7.45028	Exponential	0.907218	1.42474	1.75432	14.2034	Fast-slow
Tb927.10.5290	HIRA-interacting protein 5, putative,predicted NifU-like protein	0	1120	1120	0.996183	1.01924	1.27897	NA	7.45215	Fast-slow	1.05521	1.73258	2.28154	9.28797	Fast-slow
Tb927.6.3330	hypothetical protein, conserved	0	1080	1080	1.11657	1.14242	0.82217	1.49083	7.45372	Exponential	1.51044	2.17614	NA	17.7858	Slow-fast
Tb927.7.510	hypothetical protein, conserved	0	1537	1537	0.887123	0.906442	2.05266	NA	7.45379	Fast-slow	0.844406	0.768015	NA	8.97612	Fast-slow
Tb927.10.12490	kinesin, putative	Cytoskeleton	5210	5210	1.04163	1.06574	1.41074	5.84518	7.45624	Fast-slow	1.09375	0.535761	NA	14.1622	Fast-slow
Tb927.11.2760	hypothetical protein, conserved	0	1371	1371	0.990508	1.01343	1.64487	NA	7.45736	Fast-slow	1.04656	2.34942	NA	19.1221	Slow-fast
Tb927.9.3390	hypothetical protein, conserved	0	1549	1549	1.05215	1.07475	2.21688	11.069	7.45835	Fast-slow	1.20569	0.850565	NA	NA	NA
Tb927.8.3040	hypothetical protein, conserved	0	1914	1914	1.05012	1.07442	2.53509	NA	7.45996	Fast-slow	1.13884	2.20141	3.97379	10.617	Fast-slow
Tb927.9.7830	mitochondrial tRNA import complex, putative	Mitochondrial biogenesis	817	817	2.52085	0.859733	3.52565	13.8861	7.46247	Fast-slow	0.766202	10.7848	1.46651	166.086	Exponential
Tb927.10.6380	ring finger containing protein	Zinc finger	1584	1584	2.98094	1.52497	1.74148	NA	7.46259	Exponential	1.25237	2.20615	NA	15.2891	Exponential
Tb927.7.4990	hypothetical protein, conserved	0	2584	2584	0.975068	0.995814	1.65264	NA	7.46598	Fast-slow	1.04944	0.642493	NA	21.1377	Fast-slow
Tb927.11.6630	3-methylcrotonoyl-CoA carboxylase beta subunit, putative	Amino acid metabolism	2672	2672	0.938369	0.960087	1.45732	NA	7.46856	Exponential	0.986273	0.814713	NA	29.7764	Slow-fast
Tb927.10.12550	hypothetical protein, conserved	0	2734	2734	0.965713	0.988065	0.812279	6.05391	7.47006	Fast-slow	0.887443	0.835196	NA	18.8082	Fast-slow
Tb927.11.14290	vacuolar sorting protein, putative	Lysosome	1242	1242	1.97909	1.01245	2.65526	NA	7.47071	Fast-slow	0.933507	1.5662	NA	7.37554	Fast-slow
Tb927.11.16270	DNAexcision repair helicase XPBR	DNA synthesis, modification, repair	3526	3526	1.10119	1.12597	1.54434	NA	7.47338	Fast-slow	1.13818	0.964964	22.6138	11.601	Fast-slow
Tb927.11.14160	hypothetical protein, conserved	0	6084	6084	1.10259	1.12679	1.55212	4.28134	7.47401	Fast-slow	1.02432	1.05076	NA	19.0375	Slow-fast
Tb927.11.9940	hypothetical protein, conserved	0	786	786	1.03337	1.05728	2.8837	NA	7.47987	Fast-slow	1.119	3.01406	NA	13.8251	Slow-fast
Tb927.10.5020	hypothetical protein, conserved	0	1427	1427	1.9838	1.01486	2.45963	20.4311	7.4812	Fast-slow	0.979676	2.51959	NA	30.116	Slow-fast
Tb927.9.8040	hypothetical protein, conserved	0	3966	3966	0.957126	0.978852	0.793719	NA	7.48158	Fast-slow	0.974649	0.351821	NA	15.328	Fast-slow
Tb927.8.1450	hypothetical protein, conserved	0	1792	1792	1.12861	1.15473	1.42393	NA	7.48422	Fast-slow	1.10511	1.4049	4.46681	9.29689	Fast-slow
Tb927.7.3240	Mitchondrial SSU ribosomal associated	Mitochondrial translation	602	602	1.16193	1.18564	3.42331	NA	7.4867	Exponential	1.28284	3.99106	6.57688	18.0948	Slow-fast
Tb927.11.15180	hypothetical protein, conserved	0	644	644	1.21403	1.24213	3.84733	NA	7.48925	Fast-slow	0.966206	5.57054	NA	40.1734	Exponential
Tb927.9.2260	hypothetical protein, conserved	0	1899	1899	1.0638	1.08615	0.907397	NA	7.49024	Fast-slow	1.04339	1.5881	NA	25.2525	Slow-fast
Tb927.2.2570	GAP2	Mitochondrial RNA	1192	1192	1.00348	1.09295	3.68242	NA	7.50133	Fast-slow	0.929502	0.980078	NA	NA	NA
Tb927.4.1310	ZC3H9	RNA binding	1616	1616	1.0964	1.1207	2.49068	NA	7.5018	Fast-slow	1.31701	1.84784	144.621	12.4465	Slow-fast
Tb927.11.13840	hypothetical protein, conserved	0	2219	2219	1.00543	1.02746	2.18665	NA	7.50186	Fast-slow	0.927185	1.12758	5.0683	8.54153	Exponential
Tb927.7.2490	hypothetical protein, conserved	0	2591	#N/A	1.09902	1.12276	0.785066	1.78293	7.50239	Fast-slow	1.07508	0.367223	NA	NA	NA
Tb927.4.1170	ankyrin, putative	Cytoskeleton	1083	1083	1.11912	1.14502	2.30212	NA	7.5027	Fast-slow	1.06016	1.88279	NA	8.46027	Fast-slow
Tb927.10.4630	hypothetical protein, conserved	0	1007	1007	1.1343	1.16055	2.05332	NA	7.50669	Fast-slow	1.13317	2.29777	NA	12.3523	Exponential
Tb927.10.15230	hypothetical protein, conserved	0	1489	1489	0.97646	0.999061	1.65413	1.52845	7.50741	Fast-slow	0.883218	2.52084	NA	24.0969	Slow-fast
Tb927.2.5120	vesicle-associated membrane protein, in Tc vacuolar proteome	Vesicular transport	813	813	2.46126	0.839409	2.90353	4.27894	7.51113	Fast-slow	0.758681	2.2826	2.40278	21.7368	Fast-slow
Tb927.10.15810	hypothetical protein, conserved	0	825	825	1.08377	1.10885	1.95717	4.2121	7.51115	Fast-slow	1.00557	2.37812	NA	12.5457	Fast-slow
Tb927.4.2940	hypothetical protein, conserved	0	1192	1192	1.09453	1.11822	1.00441	1.65867	7.51292	Fast-slow	1.23018	1.32425	9.5324	9.02598	Slow-fast
Tb927.10.6210	hypothetical protein, conserved	0	2036	#N/A	1.06772	1.09163	1.4752	6.23948	7.5137	Fast-slow	1.00578	0.838249	43.2986	18.9756	Exponential
Tb927.7.2250	carnitine O-palmitoyltransferase II, putative	Lipids & fatty acids	2260	#N/A	0.941168	0.962952	1.19758	1.5084	7.51374	Exponential	0.974883	0.518366	NA	19.3951	Exponential
Tb927.11.1670	ISCS2 cysteine desulfurase	Amino acid metabolism	2295	2295	0.956503	0.97671	1.67179	NA	7.51405	Exponential	0.925883	1.67539	NA	12.2422	Exponential
Tb927.10.2200	hypothetical protein, conserved	0	1300	1300	1.43488	0.734044	1.27861	NA	7.51767	Fast-slow	0.830842	1.23201	NA	14.0019	Exponential
Tb927.11.6580	hypothetical protein, conserved	0	2369	2369	0.96534	0.987684	0.890979	36.0071	7.51874	Fast-slow	1.14732	1.03239	49.5549	9.11465	Fast-slow
Tb927.8.7760	hypothetical protein, conserved, collagen-binding domain, quite serine-rich	0	4046	4046	1.15248	1.18216	1.23754	NA	7.52013	Fast-slow	1.03111	0.279694	NA	11.2182	Fast-slow
Tb927.2.4110	mitochondrial processing peptidase alpha subunit, putative	Mitochondrial biogenesis	2120	2120	1.68972	0.878853	2.56275	21.2467	7.52053	Fast-slow	0.734434	2.29268	1.62814	27.2537	Slow-fast
Tb927.6.410	hypothetical protein, conserved	0	2625	#N/A	1.08945	1.11428	1.63925	NA	7.52404	Fast-slow	1.63667	0.515978	NA	13.2509	Fast-slow
Tb927.4.2190	GTP-binding protein, putative	Enzyme	1873	#N/A	1.09428	1.11783	1.4946	NA	7.52742	Fast-slow	1.08693	1.16395	NA	14.1735	Slow-fast
Tb927.10.12740	ZC3H35	RNA binding	2941	2941	0.9465	0.969384	0.6299	2.05811	7.52803	Fast-slow	0.899781	0.588238	NA	63.1993	Slow-fast
Tb927.10.16180	hypothetical protein, conserved	0	1171	#N/A	1.23093	1.25942	1.10544	NA	7.52881	Fast-slow	1.29556	1.04068	2.05344	10.5552	Exponential
Tb927.7.7330	oxidoreductase, putative	Mitochondrial pathway	1749	1749	1.00517	1.02739	1.89938	3.0502	7.52952	Fast-slow	1.11442	1.61972	NA	19.9815	Slow-fast
Tb927.11.16590	RBP37	RNA binding	1716	1716	1.0179	1.04146	1.06754	NA	7.5331	Fast-slow	0.984061	0.807184	NA	4.94712	Fast-slow
Tb927.10.9680	hypothetical protein, conserved	0	2456	2456	0.99093	1.01387	1.71589	NA	7.5386	Fast-slow	1.03262	1.48907	3.27144	14.1348	Slow-fast
Tb927.10.7310	terminal uridylyltransferase 3, putative (TUT3)	RNA processing	2670	#N/A	1.05877	1.08159	1.15265	2.08188	7.54109	Fast-slow	0.960269	0.784158	NA	9.35757	Fast-slow
Tb927.5.3360	Mitchondrial LSU ribosomal protein L2, putative	Mitochondrial translation	2022	2022	1.00877	1.03212	1.56697	3.58399	7.54199	Exponential	0.904006	1.38131	2.65791	16.7051	Slow-fast
Tb927.11.14740	hypothetical protein, conserved	0	2801	2801	1.53156	0.806503	2.50577	1.44793	7.5446	Fast-slow	0.628791	1.34004	NA	22.459	Exponential
Tb927.8.3110	Mitchondrial SSU ribosomal protein S9	Mitochondrial translation	1341	#N/A	1.0977	1.12311	1.42649	2.84289	7.54529	Fast-slow	1.17999	1.42165	NA	14.5928	Slow-fast
Tb11.02.5360	hypothetical protein, conserved	0	#N/A	#N/A	NA	#N/A	NA	NA	7.55244	Fast-slow	#N/A	NA	NA	NA	NA
Tb927.11.2680	hypothetical protein, conserved	0	2943	2943	0.829497	0.851222	0.696714	NA	7.55311	Fast-slow	0.831136	0.5802	NA	28.3488	Fast-slow
Tb927.2.1740	hypothetical protein, conserved	0	2521	2521	2.22862	1.1401	1.40096	NA	7.55635	Slow-fast	1.16545	0.510684	NA	NA	NA
Tb927.10.7210	hypothetical protein, conserved	0	2471	2471	1.98499	1.01547	1.38471	NA	7.56253	Fast-slow	0.983936	1.57647	1.47968	14.933	Exponential
Tb927.10.5870	hypothetical protein, conserved	0	2173	2173	0.922203	0.942522	1.07363	29.3552	7.56339	Fast-slow	1.01241	0.602676	NA	NA	NA
Tb927.9.6910	hypothetical protein, conserved	Mitochondrial pathway	512	#N/A	1.09209	1.11737	2.03607	NA	7.56652	Exponential	0.854189	2.22154	NA	15.3001	Exponential
Tb927.10.12170	RAB-interacting protein, putative	Signalling	1215	1215	2.21215	1.13167	1.52154	NA	7.56789	Fast-slow	0.876665	0.811827	NA	15.1916	Exponential
Tb927.11.15340	hypothetical protein, conserved	0	1878	#N/A	0.906289	0.927265	1.07021	9.47621	7.5693	Fast-slow	0.905134	0.604926	NA	12.1992	Fast-slow
Tb927.3.2480	hypothetical protein, conserved	0	2556	2556	1.89659	0.648278	4.05433	3.32146	7.57438	Fast-slow	0.359447	1.01349	NA	19.0515	Fast-slow
Tb927.7.6350	NADH-ubiquinone oxidoreductase, mitochondrial, putative	Mitochondrial electron transport	1826	1826	0.899654	0.920476	1.14634	NA	7.57722	Slow-fast	0.934441	2.75678	NA	33.113	Slow-fast
Tb927.9.15330	hypothetical protein, conserved	0	2909	2909	1.07241	1.09664	0.970106	1.84739	7.58004	Fast-slow	1.11383	0.596632	NA	18.0251	Exponential
Tb927.10.640	arginine N-methyltransferase, type II (PRMT5)	Arginine methylation	2761	2761	1.04237	1.06576	1.62218	4.32748	7.58285	Exponential	1.07665	1.58451	NA	14.1173	Slow-fast
Tb927.10.920	hypothetical protein, conserved	0	1320	1320	1.23663	1.26526	1.71934	NA	7.58344	Exponential	0.986843	2.4068	4.47319	13.7576	Exponential
Tb927.3.4480	hypothetical protein, conserved	0	1202	1202	1.84211	0.942372	2.43276	1.97411	7.58372	Fast-slow	1.00636	1.39225	1.40809	15.3283	Exponential
Tb927.9.13120	POMP8	Mitochondrial membrane	759	#N/A	1.06709	1.09178	1.01901	NA	7.58431	Fast-slow	1.00013	1.64356	4.79428	9.80413	Exponential
Tb927.11.16170	hypothetical protein, conserved, signal peptide	0	757	757	0.901437	0.922301	1.45382	NA	7.58513	Exponential	0.825428	1.07718	NA	12.8628	Fast-slow
Tb927.7.2990	hypothetical protein, conserved	Mitochondrial pathway	2568	2568	3.62613	1.84814	7.52299	17.8406	7.58689	Fast-slow	1.57825	3.19707	2.36634	17.5421	Fast-slow
Tb927.9.2780	hypothetical protein, conserved	0	1063	#N/A	1.01723	1.04078	0.971621	NA	7.5874	Fast-slow	1.10833	1.33625	28.344	10.0663	Fast-slow
Tb927.6.2220	hypothetical protein, conserved	0	677	677	0.951373	0.486696	2.52824	3.75887	7.59444	Exponential	1.44734	5.22728	NA	11.1601	Fast-slow
Tb927.11.5200	hypothetical protein, conserved	0	946	946	1.0454	1.0696	1.53573	NA	7.60289	Fast-slow	0.955936	1.31775	6.11351	13.2269	Slow-fast
Tb927.8.3610	hypothetical protein, conserved	0	1703	1703	0.906662	0.93158	1.53658	4.12756	7.60306	Fast-slow	0.883291	1.20366	62.0613	6.89865	Fast-slow
Tb927.4.1410	hypothetical protein, conserved	0	1661	1661	1.15532	1.181	1.52326	NA	7.6032	Fast-slow	1.18145	0.897375	NA	13.0268	Exponential
Tb927.9.8250	atypical dual specificity phosphatase, putative	Phosphatase	1616	1616	0.930468	0.951081	1.23887	NA	7.60507	Fast-slow	1.07173	0.951784	NA	12.4223	Fast-slow
Tb927.10.8580	ADP-ribosylation factor 3, putative (ARL3)	Vesicular transport	1675	1675	1.15715	1.18393	1.39072	1.9347	7.60877	Fast-slow	0.984738	1.91497	NA	8.29816	Fast-slow
Tb927.6.3210	hypothetical protein, conserved	0	788	788	1.8946	0.96749	1.51273	NA	7.61243	Slow-fast	1.09192	2.18395	NA	14.9396	Slow-fast
Tb927.4.1820	selenocysteine-tRNA-specific elongation factor, putative	Translation	2202	2202	1.12929	1.15452	1.22869	5.16414	7.61594	Fast-slow	1.24393	1.0174	NA	9.75834	Fast-slow
Tb927.11.9070	palmitoyl acyltransferase 4, putative	Lipids & fatty acids	1979	1979	0.92406	0.945447	2.09161	NA	7.61954	Fast-slow	0.924686	1.82045	4.25282	17.1135	Slow-fast
Tb927.11.460	hypothetical protein, conserved,predicted WD40 repeat protein	0	2847	#N/A	0.922616	0.94397	1.66316	NA	7.62088	Exponential	1.06454	1.44647	1.79138	25.6622	Slow-fast
Tb927.9.15490	ADP-ribosylation factor GTPase activating protein, putative	Vesicular transport	1416	#N/A	2.41731	0.927387	2.56062	7.80251	7.62164	Slow-fast	0.582806	1.26116	NA	16.3321	Slow-fast
Tb927.4.3650	hypothetical protein	0	1026	1026	1.17912	1.20492	2.39261	4.79513	7.6286	Exponential	1.19165	2.29214	NA	21.7861	Fast-slow
Tb927.10.15130	synaptobrevin-type vesicle transport protein, SLY2 (SEC22)	Vesicular transport	1564	1564	1.86074	0.9503	2.31162	NA	7.63299	Exponential	0.934622	0.852378	NA	11.0978	Fast-slow
Tb927.7.4240	hypothetical protein, conserved	0	904	904	3.1993	1.64703	7.62626	NA	7.6333	Slow-fast	1.34286	7.25889	NA	28.8721	Slow-fast
Tb927.9.8330	hypothetical protein	0	1710	#N/A	0.926837	0.948289	1.26788	1.86521	7.636	Fast-slow	1.00289	0.28943	NA	NA	NA
Tb927.10.2320	hypothetical protein, conserved	0	1652	1652	0.884346	0.904815	1.61681	1.99861	7.637	Fast-slow	0.988855	1.8796	NA	15.334	Slow-fast
Tb927.3.2240	hypothetical protein, conserved	0	1200	#N/A	1.86462	0.95389	1.45483	NA	7.64565	Fast-slow	0.815402	1.12222	NA	12.917	Fast-slow
Tb927.10.13880	hypothetical protein, conserved	0	3680	3680	0.937705	0.959409	1.35968	2.17183	7.64594	Fast-slow	0.996955	0.581101	NA	9.38627	Fast-slow
Tb927.6.4200	Mitchondrial LSU ribosomal protein	Mitochondrial translation	1874	1874	0.975423	0.997999	1.26313	NA	7.64983	Fast-slow	1.50256	2.84152	NA	17.2338	Slow-fast
Tb927.6.4570	hypothetical protein, conserved, no clear yeast or human matches	0	635	635	1.67848	0.858662	2.26472	7.24515	7.65056	Fast-slow	1.02908	4.00441	NA	58.5456	Slow-fast
Tb927.5.4290	hypothetical protein, conserved	0	1269	1269	1.00252	1.02573	1.07833	96.8739	7.65624	Fast-slow	1.1007	0.852399	NA	7.32651	Fast-slow
Tb927.4.2580	hypothetical protein, conserved	Mitochondrial pathway	3633	3633	1.05878	1.08274	1.14017	NA	7.6587	Fast-slow	1.07904	0.442373	NA	15.4219	Exponential
Tb927.5.1310	protoheme IX farnesyltransferase, putative	Mitochondrial pathway	1153	#N/A	1.68792	1.72698	1.99717	NA	7.66072	Fast-slow	1.07082	2.34247	NA	30.8353	Slow-fast
Tb927.11.15270	hypothetical protein, conserved	0	861	#N/A	0.952739	0.974791	1.58436	NA	7.66311	Fast-slow	1.11015	0.957734	NA	11.9913	Fast-slow
Tb927.4.1970	hypothetical protein, conserved	0	2031	2031	1.07177	1.09571	1.60808	NA	7.66341	Fast-slow	0.943866	1.42549	11.6606	15.7676	Slow-fast
Tb927.9.9280	hypothetical protein, conserved	0	1872	1872	1.07862	1.10263	1.42526	NA	7.66702	Fast-slow	1.06539	1.20213	NA	18.8365	Slow-fast
Tb927.8.2120	hypothetical protein, conserved	0	1396	1396	1.10803	1.13368	1.91325	NA	7.66755	Fast-slow	0.99206	1.35186	NA	11.268	Slow-fast
Tb927.10.6290	ATP-dependent DEAD/H RNA helicase, putative Rrp3, ribosome biogenesis?	rRNA tRNA processing	1585	#N/A	1.12188	1.14784	2.17894	NA	7.67276	Fast-slow	1.23112	2.24691	3.01107	15.4553	Slow-fast
Tb927.8.8050	Nucleoporin (TbNup75)	Nucleo-cytoplasmic transport	2967	2967	1.13782	1.16415	1.39054	5.56923	7.67751	Exponential	1.11611	0.99453	NA	21.0126	Slow-fast
Tb927.10.16020	hypothetical protein, conserved	0	1118	#N/A	1.55213	0.792917	1.08421	2.1574	7.67907	Fast-slow	0.816218	0.48334	NA	NA	NA
Tb927.6.2570	hypothetical protein, conserved	0	1514	#N/A	0.851246	0.870948	1.53092	4.27916	7.68062	Fast-slow	1.48142	2.181	NA	12.6344	Fast-slow
Tb927.8.6630	hypothetical protein	0	2609	2609	1.63761	0.839016	3.88956	3.35957	7.68136	Exponential	0.537105	1.41957	NA	37.3618	Slow-fast
Tb927.4.960	hypothetical protein, conserved	0	3537	#N/A	1.01114	1.03297	1.6594	2.45985	7.68666	Fast-slow	1.14551	0.344029	NA	8.13896	Fast-slow
Tb927.9.11740	cyclophilin type peptidyl-prolyl cis-trans isomerase, putative (PPIase)	Chaperone	1091	1091	3.25077	1.60688	2.78853	45.2747	7.68992	Fast-slow	1.1817	2.55399	NA	27.9619	Exponential
Tb927.5.2420	hypothetical protein, conserved	0	3314	3314	1.29147	1.32066	1.31784	NA	7.70076	Fast-slow	1.00789	0.431113	NA	16.6876	Exponential
Tb927.5.2150	hypothetical protein, conserved	Mitochondrial pathway	2446	2446	2.30772	1.18057	3.42568	NA	7.70833	Fast-slow	0.862599	1.75571	1.73656	13.9718	Fast-slow
Tb927.7.2680	ZC3H22	RNA binding	6906	6906	1.00354	1.02677	0.8737	38.3772	7.71329	Fast-slow	1.07151	1.43213	4.79002	188.413	Exponential
Tb927.5.1580	ZC3H13	RNA binding	3340	3340	1.24297	1.27069	3.16909	NA	7.71405	Fast-slow	1.08246	0.974087	2.26982	18.3704	Fast-slow
Tb927.11.13620	hypothetical protein, conserved	0	816	816	1.04145	1.06556	1.91064	1.87773	7.71644	Fast-slow	0.944458	2.30255	7.02746	8.66959	Fast-slow
Tb927.3.840	hypothetical protein, conserved	0	1595	1595	0.885429	0.905923	1.53463	13.9317	7.71661	Fast-slow	0.872418	1.06744	8.70844	7.41209	Fast-slow
Tb927.3.2220	hypothetical protein, conserved	0	857	857	1.15239	1.17906	4.16802	NA	7.71724	Fast-slow	1.13309	6.72517	4.02871	22.4869	Slow-fast
Tb927.9.12480	hypothetical protein, conserved	0	1021	1021	1.72071	0.880269	1.94961	NA	7.71976	Slow-fast	0.781547	1.65512	1.44647	24.775	Exponential
Tb927.10.9390	hypothetical protein, conserved	0	1127	1127	1.08369	1.10878	1.59545	NA	7.72016	Fast-slow	1.08309	1.80102	NA	12.3241	Exponential
Tb927.7.3360	Farnesyl-pyrophosphate synthase	Prenylation	1922	1922	1.02518	1.04891	1.49744	2.00233	7.72017	Fast-slow	1.10475	1.78252	2.51716	18.052	Slow-fast
Tb927.10.2400	hypothetical protein	0	423	#N/A	1.68136	0.86014	1.85283	NA	7.72355	Fast-slow	0.507475	0.167838	NA	NA	NA
Tb927.5.3000	hypothetical protein, conserved	0	1196	1196	1.33136	1.36218	2.68718	NA	7.72565	Exponential	0.987496	2.15144	NA	8.42276	Fast-slow
Tb927.10.15940	cation transporter, putative	Ion channel or pump	1429	#N/A	0.987405	1.00897	1.67158	NA	7.72601	Slow-fast	1.10585	1.52337	1.80586	18.3489	Slow-fast
Tb927.5.3010	MRB complex protein	Mitochondrial RNA	2306	2306	1.35328	1.3846	1.85343	14.3808	7.72765	Fast-slow	0.943271	0.981005	NA	18.6221	Slow-fast
Tb927.7.3270	hypothetical protein, conserved	0	2448	#N/A	1.11274	1.13701	1.47617	NA	7.73311	Fast-slow	1.02081	1.08327	NA	17.4327	Slow-fast
Tb927.4.1460	hypothetical protein, conserved	0	1629	#N/A	0.98191	1.00389	1.99817	NA	7.73351	Fast-slow	0.995544	1.12089	NA	9.53688	Fast-slow
Tb927.10.11410	hypothetical protein, conserved	0	1383	1383	1.1252	1.14981	1.7812	NA	7.73715	Fast-slow	1.1763	1.29627	NA	9.55744	Fast-slow
Tb927.4.4660	hypothetical protein, conserved	0	602	602	1.83192	0.93605	5.07835	2.7181	7.73734	Fast-slow	0.969509	3.53422	3.85303	11.2193	Fast-slow
Tb927.4.4060	hypothetical protein, conserved	0	2921	#N/A	1.07692	1.10029	0.930198	NA	7.739	Fast-slow	1.11836	0.387816	NA	NA	NA
Tb927.1.1630	hypothetical protein, conserved	0	584	#N/A	2.02488	1.03587	1.60379	NA	7.74018	Fast-slow	0.792502	1.42779	1.48607	15.3102	Slow-fast
Tb927.1.1060	hypothetical protein, conserved, PCNA superfamily with putative DNA-binding site, low match to yeast Rad17	0	985	#N/A	1.06006	1.08459	1.16633	NA	7.74261	Fast-slow	1.1227	0.662937	NA	17.111	Slow-fast
Tb927.11.7450	ZC3H43	RNA binding	5581	5581	1.0037	1.02611	1.35548	6.32392	7.74343	Fast-slow	1.09015	1.27699	NA	17.3467	Slow-fast
Tb927.11.12020	hypothetical protein, conserved	0	872	#N/A	0.947761	0.968156	0.897853	NA	7.74693	Fast-slow	0.785958	0.531186	NA	NA	NA
Tb927.8.6360	hypothetical protein, conserved	0	2853	#N/A	1.0063	1.02959	1.34341	1.68384	7.74756	Fast-slow	1.08906	0.597635	NA	18.9877	Fast-slow
Tb927.4.1180	hypothetical protein, conserved	0	1013	#N/A	1.06526	1.08848	2.58024	NA	7.74817	Fast-slow	1.0335	1.38655	NA	11.027	Fast-slow
Tb927.8.6220	hypothetical protein, conserved	0	1833	1833	0.984347	1.00713	1.8647	NA	7.74985	Fast-slow	1.1055	1.23306	NA	14.8727	Slow-fast
Tb927.4.2380	sarcoplasmic reticulum glycoprotein, putative	0	1875	#N/A	0.967684	0.989357	1.57131	4.53338	7.75071	Fast-slow	0.964001	0.225679	NA	NA	NA
Tb927.10.5500	hypothetical protein, conserved	Mitochondrial pathway	1957	1957	1.7493	0.893488	0.922478	23.0599	7.75153	Fast-slow	0.825798	0.682463	NA	17.606	Slow-fast
Tb927.10.11950	Putative Cwc15, copurified with splicing complex	RNA processing	1217	1217	1.17637	1.20086	1.51792	3.51646	7.75727	Fast-slow	1.02412	1.37415	1.72404	8.52072	Exponential
Tb927.11.5780	mitochondrial DNA-directed RNA polymerase (MTRNAP)	Mitochondrial RNA	3889	3889	0.93395	0.954813	1.30837	NA	7.7576	Fast-slow	0.956884	0.585127	NA	14.4708	Slow-fast
Tb927.7.3610	hypothetical protein, conserved	0	1630	1630	0.992948	1.01593	2.66891	NA	7.75805	Fast-slow	0.978226	2.06959	NA	20.0349	Slow-fast
Tb927.3.1300	hypothetical protein, conserved, no domains, no yeast or human match	0	2629	2629	0.88007	0.90044	1.98164	18.6081	7.76015	Fast-slow	0.889291	1.2444	23.592	22.3426	Slow-fast
Tb927.6.2990	hypothetical protein, conserved	0	1144	1144	0.907276	0.928275	1.43843	NA	7.76107	Fast-slow	1.31056	2.37677	1.5289	18.2806	Slow-fast
Tb927.7.6940	glutaminyl cyclase, putative	Amino acid metabolism	2716	2716	1.07289	1.09703	1.22948	1.85412	7.76534	Exponential	1.04173	0.730737	NA	12.5295	Fast-slow
Tb927.5.1630	hypothetical protein, conserved	0	913	913	1.3129	1.34329	6.25722	2.54495	7.76809	Slow-fast	0.815919	3.95365	2.45571	13.2559	Exponential
Tb927.8.2610	5-methyltetrahydropteroyltriglutamate-homocysteine S-methyltransferase, putative	Folate	2730	#N/A	0.999349	1.02197	1.40886	2.68688	7.76925	Fast-slow	1.05624	0.248054	NA	NA	NA
Tb927.11.1180	protein kinase, putative,cdc2-related kinase, putative (CRK6)	Protein kinase	2950	2950	NA	0.713778	NA	1.98216	7.77839	Exponential	0.582275	NA	NA	NA	NA
Tb927.6.2400	hypothetical protein, conserved	0	3072	3072	0.922358	0.943038	1.12226	1.81382	7.78403	Fast-slow	1.38905	1.08558	15.1577	6.7985	Fast-slow
Tb927.3.5100	TFIIH basal transcription factor subunit XPB	RNA synthesis	3235	3235	0.987273	1.00903	1.17396	NA	7.78472	Exponential	1.07948	0.929436	NA	13.553	Exponential
Tb927.11.16980	chaperone protein DNAj, putative	Chaperone	1618	1618	0.985524	1.00833	2.32504	NA	7.79027	Fast-slow	0.875013	1.62709	NA	14.7002	Slow-fast
Tb927.11.8920	hypothetical protein, conserved	0	2091	2091	1.18022	1.20642	0.708229	NA	7.7916	Fast-slow	1.25299	0.433682	NA	9.02606	Fast-slow
Tb927.5.4400	hypothetical protein, conserved	0	1687	1687	0.758289	0.775019	1.56966	NA	7.79248	Fast-slow	0.784473	1.12058	NA	8.95286	Fast-slow
Tb927.10.5640	TbGemin2	RNA processing	2565	2565	1.06829	1.09301	2.13849	NA	7.80192	Fast-slow	1.05137	1.60863	4.30491	15.969	Slow-fast
Tb927.10.3670	hypothetical protein, conserved	0	2248	2248	0.846326	0.869815	2.0606	2.09863	7.80217	Fast-slow	0.845414	0.905386	NA	10.7198	Exponential
Tb927.3.1940	hypothetical protein, possible component of cytochorome oxidase complex	Mitochondrial electron transport	1346	1346	0.95063	0.972632	1.1674	58.0091	7.80284	Fast-slow	0.841314	1.20817	NA	33.9556	Slow-fast
Tb927.10.11010	hypothetical protein, conserved	0	1710	#N/A	1.02664	1.05041	1.37653	11.1344	7.8033	Fast-slow	1.07874	0.515299	NA	NA	NA
Tb927.7.1560	hypothetical protein, conserved	0	2442	2442	0.844599	0.863577	1.43697	20.107	7.80463	Fast-slow	0.843411	1.04225	NA	9.14288	Fast-slow
Tb927.11.13600	hypothetical protein, conserved	0	1460	1460	1.12855	1.15342	1.07477	1.96447	7.80599	Fast-slow	1.06131	1.07596	NA	9.22565	Fast-slow
Tb927.2.3190	hypothetical protein, conserved	0	1954	1954	0.935688	0.962619	2.60493	3.0035	7.80797	Slow-fast	0.618177	1.64616	2.70881	12.6062	Exponential
Tb927.8.5400	hypothetical protein, conserved	0	2833	#N/A	0.931731	0.991533	1.44775	NA	7.80831	Fast-slow	1.03004	0.334266	NA	25.34	Exponential
Tb927.7.7140	Related to vacuolar sorting proteins, possibly involved in endosomal sorting. Top match for humanNP_057569, related to yeast vacuolar sorting protein VTA1 but not the best match.	Vesicular transport	1238	1238	1.08784	1.11302	1.56608	3.60416	7.81056	Fast-slow	1.10326	0.950335	NA	1.87007	Fast-slow
Tb927.10.13620	NADH-ubiquinone oxidoreductase complex I subunit, NDUFA9 subunit, putative	Mitochondrial electron transport	2005	2005	1.08476	1.10871	1.02583	NA	7.81552	Fast-slow	1.06121	1.29497	2.19114	19.345	Slow-fast
Tb927.7.5560	glucosamine-fructose-6-phosphate aminotransferase, putative	Amino acid metabolism	4093	4093	1.6372	0.837546	1.25663	NA	7.81907	Fast-slow	0.691332	0.668812	NA	24.159	Slow-fast
Tb927.10.5180	TPR-repeat-containing chaperone protein DNAJ, putative	Chaperone	4272	4272	0.952593	0.973703	1.14193	NA	7.82001	Fast-slow	0.942178	0.334935	NA	NA	NA
Tb927.3.2110	TFIIF-stimulated CTD phosphatase, putative	Protein phosphatase	3221	3221	1.07711	1.10204	1.41363	1.6619	7.82365	Fast-slow	1.08511	0.758654	NA	17.2468	Exponential
Tb927.9.1950	hypothetical protein, conserved	Mitochondrial pathway	1236	#N/A	1.93609	0.989324	2.25521	NA	7.82367	Fast-slow	0.877043	1.0684	NA	10.5365	Fast-slow
Tb927.11.16380	hypothetical protein, conserved	0	1382	#N/A	0.921574	0.942904	1.74098	4.37378	7.82584	Fast-slow	0.680718	1.24209	NA	21.9559	Exponential
Tb927.7.6680	protein kinase, putative	Protein kinase	6122	6122	0.959729	0.982482	0.782972	NA	7.82611	Fast-slow	1.02311	0.525227	NA	49.2429	Slow-fast
Tb927.11.13650	cytochrome b5, putative (CYB5)	Mitochondrial electron transport	792	792	1.55591	0.795963	2.04015	NA	7.82933	Fast-slow	0.545501	3.68125	2.30423	30.0423	Slow-fast
Tb927.3.4810	DNA replication complex GINS protein SLD5, putative	DNA synthesis, modification, repair	1566	#N/A	1.00543	1.02773	1.93819	NA	7.82945	Fast-slow	0.999869	1.59696	NA	0.00308275	Fast-slow
Tb927.1.1820	hypothetical protein, conserved	0	1340	1340	0.833906	0.851166	2.6161	2.23996	7.83042	Exponential	0.840147	1.35314	NA	12.301	Exponential
Tb927.7.5310	hypothetical protein, conserved	0	2177	#N/A	0.958829	0.981021	1.0931	NA	7.83347	Fast-slow	0.957439	0.72806	1.80797	11.9267	Exponential
Tb927.10.6530	dolichyl-P-Man:GDP-Man5GlcNAc2-PP-dolichyl alphaStable,3-mannosyltransferase, putative	Glycan synthesis & metabolism	1534	1534	1.01914	1.04273	2.31653	NA	7.84186	Fast-slow	1.03987	2.81458	40.062	15.7299	Slow-fast
Tb927.6.3820	hypothetical protein, conserved	0	2782	2782	0.952087	0.973048	1.99553	2.46665	7.84257	Exponential	1.30555	1.48348	3.7948	18.5009	Slow-fast
Tb927.10.6340	hypothetical protein, conserved	0	1712	1712	1.08557	1.11069	1.17099	4.75536	7.84438	Fast-slow	1.13197	1.06021	35.4221	10.3017	Fast-slow
Tb927.11.3320	ras-like small GTPase, putative (TbGTR)	Signalling	1732	1732	1.689	0.863359	1.948	2.39598	7.84451	Fast-slow	0.830877	1.29238	NA	6.64037	Fast-slow
Tb927.11.11300	hypothetical protein, conserved	0	731	731	1.26148	1.29068	1.42876	NA	7.84617	Exponential	1.42895	2.1849	NA	20.078	Slow-fast
Tb927.11.3800	hypothetical protein, conserved	0	930	#N/A	10.8394	19.5251	1.70432	NA	7.84947	Fast-slow	16.2513	0.288353	NA	0.757463	Fast-slow
Tb927.10.5960	engulfment and cell motility domain 2, putative	Cytoskeleton	1437	#N/A	0.841163	0.860632	1.60637	3.24361	7.8511	Fast-slow	0.809556	0.425439	NA	12.0274	Fast-slow
Tb927.10.12020	hypothetical protein, conserved, Rec A domain, P-loop nucleoside triphosphate hydrolase	0	1407	1407	1.07542	1.0988	1.15608	NA	7.85447	Fast-slow	1.21298	2.04097	NA	12.0116	Exponential
Tb927.10.680	hypothetical protein, conserved	0	936	#N/A	0.975346	0.997921	1.05741	NA	7.85705	Slow-fast	0.839269	0.846902	NA	10.3053	Fast-slow
Tb927.11.12050	hypothetical protein, conserved	0	2362	#N/A	0.887129	0.907125	2.45049	NA	7.8575	Fast-slow	0.809864	1.15997	NA	28.6806	Fast-slow
Tb927.10.10300	hypothetical protein, conserved	0	2211	2211	1.11439	1.14018	0.791113	1.51507	7.85962	Fast-slow	1.12837	0.713971	NA	9.10039	Fast-slow
Tb927.5.4090	hypothetical protein, conserved, kinetoplastid-specific	0	1344	1344	1.09832	1.12375	1.87139	NA	7.86082	Fast-slow	1.00325	2.21462	1.55952	9.66417	Exponential
Tb927.9.12380	hypothetical protein, conserved	0	1612	1612	0.904159	0.924167	1.6301	NA	7.86109	Fast-slow	0.801993	0.740417	NA	14.7304	Fast-slow
Tb927.11.13960	LSm4	RNA processing	635	635	1.14374	1.17022	2.46414	NA	7.8638	Exponential	1.21878	1.71933	1.59709	19.918	Exponential
Tb927.10.6020	hypothetical protein, conserved	0	862	862	1.40533	1.43786	2.90154	2.04468	7.86538	Fast-slow	1.35473	5.25615	24.4435	20.4621	Slow-fast
Tb927.9.11790	membrane transporter protein, putative	Transporter	1663	1663	4.55091	2.5677	4.77505	16.6084	7.86637	Fast-slow	2.75277	4.09413	5.19027	17.2968	Exponential
Tb927.7.200	hypothetical protein, conserved	0	1641	#N/A	1.81132	0.925864	0.849473	NA	7.86782	Exponential	0.879887	0.554474	NA	14.2157	Fast-slow
Tb927.6.2860	hypothetical protein, conserved	0	2356	2356	0.783806	0.801185	2.15936	7.44593	7.8679	Exponential	1.08285	1.82292	1.83894	21.622	Exponential
Tb927.7.1680	hypothetical protein, conserved	0	1325	1325	1.76177	0.901273	1.75201	NA	7.86916	Fast-slow	0.773595	0.863603	NA	10.6967	Fast-slow
Tb927.11.12670	TYW3 homologue, phe-tRNA modification, reading frame maintenance	Translation	1155	1155	1.04898	1.07326	1.99414	NA	7.87042	Fast-slow	1.21475	1.46357	24.5081	10.1591	Fast-slow
Tb927.8.6380	hypothetical protein, conserved	0	1079	1079	1.03438	1.05832	2.23488	3.55407	7.87547	Fast-slow	1.03687	3.62898	NA	20.4689	Exponential
Tb927.3.1100	hypothetical protein, conserved	0	1213	#N/A	0.979318	1.00076	1.28554	NA	7.87568	Fast-slow	1.05924	0.819173	NA	5.92715	Fast-slow
Tb927.7.3950	RNA-editing 3' terminal uridylyl transferase 1,KRET1 (KRET1)	Mitochondrial RNA	3241	3241	1.14933	1.17593	1.11885	NA	7.87883	Fast-slow	1.09493	0.814274	NA	12.2145	Exponential
Tb927.10.260	hypothetical protein, conserved	0	792	792	3.42749	1.16894	2.34699	1.42432	7.87953	Slow-fast	1.07422	1.70013	NA	9.33598	Fast-slow
Tb927.3.2920	hypothetical protein, conserved	0	1140	#N/A	1.8128	0.928371	0.555319	2.85966	7.88253	Exponential	0.872493	0.280564	NA	NA	NA
Tb927.11.1250	kinetoplast poly(A) polymerase complex 1 subunit, MIT ssu-associated	Mitochondrial RNA	2866	2866	0.96808	0.989861	1.36366	NA	7.88404	Fast-slow	1.05146	1.53843	NA	18.0145	Slow-fast
Tb927.3.1170	hypothetical protein, conserved	0	1249	#N/A	0.994422	1.01744	1.58102	NA	7.88629	Fast-slow	1.11166	0.889765	6.36676	14.808	Slow-fast
Tb927.7.910	hypothetical protein, conserved	Mitochondrial pathway	2569	2569	1.01019	1.03238	1.47528	2.01208	7.89149	Fast-slow	0.982541	0.894717	NA	22.5063	Slow-fast
Tb927.8.6130	hypothetical protein, conserved	0	1041	#N/A	1.08378	1.10725	2.20624	NA	7.89388	Exponential	1.14312	2.05163	NA	15.0289	Exponential
Tb927.10.15840	hypothetical protein, conserved	0	2622	#N/A	1.01294	1.03575	1.00683	NA	7.89504	Fast-slow	1.12123	0.302364	NA	NA	NA
Tb927.11.14150	hypothetical protein, conserved	0	686	#N/A	1.14346	1.16993	1.03944	NA	7.8951	Fast-slow	0.853477	1.14189	NA	6.31683	Fast-slow
Tb927.8.1930	ISY1 component of PRP19 splicing complex, putative	RNA processing	906	906	1.0326	1.0565	1.33294	9.83965	7.89569	Fast-slow	0.904964	1.45333	1.8926	9.55175	Fast-slow
Tb927.4.3820	hypothetical protein, conserved	0	2470	2470	1.05645	1.08091	1.23674	NA	7.90149	Fast-slow	0.9233	0.478171	NA	10.9681	Fast-slow
Tb927.9.13060	hypothetical protein, conserved	0	1756	#N/A	0.936444	0.957307	1.8351	NA	7.90248	Exponential	0.941429	1.73708	NA	16.6453	Slow-fast
Tb927.1.1030	leucine-rich repeat protein (LRRP)	LRRP	2328	2328	0.941965	0.963767	2.51176	NA	7.90521	Fast-slow	0.92345	1.98317	1.58589	9.73249	Fast-slow
Tb927.10.9300	adiponectin receptor protein 1	0	954	#N/A	1.66823	0.854491	1.57873	9.16267	7.90565	Exponential	0.949866	0.670379	NA	20.3576	Slow-fast
Tb927.11.5710	chaperone protein DNAj, putative	Chaperone	2036	2036	1.65902	0.848707	0.96418	NA	7.90662	Exponential	0.659726	0.342503	NA	NA	NA
Tb927.5.4280	hypothetical protein, conserved	0	1762	1762	0.909872	0.930931	1.50154	NA	7.90999	Fast-slow	1.07622	0.625736	NA	7.62117	Fast-slow
Tb927.4.4120	hypothetical protein, conserved	0	525	525	2.97987	2.84558	5.15694	14.2929	7.91528	Fast-slow	2.81742	3.06398	NA	14.9454	Exponential
Tb927.7.6490	hypothetical protein, conserved	0	1397	1397	2.21312	1.12854	3.49965	17.9515	7.91537	Fast-slow	0.929019	0.188359	NA	NA	NA
Tb927.9.9870	MCAK-like kinesin, putative	Cytoskeleton	1526	#N/A	1.6464	0.841445	2.33037	NA	7.91596	Fast-slow	0.697734	1.05105	25.9545	27.1956	Slow-fast
Tb927.10.370	calcineurin B subunit, putative	Calcium	598	#N/A	0.959379	0.979028	1.42068	NA	7.92089	Fast-slow	0.888829	1.36846	NA	5.63428	Fast-slow
Tb927.10.8200	hypothetical protein, conserved, found in PUF7-TAP	0	932	932	1.13691	1.15924	2.88035	4.19198	7.92178	Exponential	0.993154	2.55531	2.29208	28.2251	Slow-fast
Tb927.1.1660	hypothetical protein, conserved	0	998	998	1.05739	1.08186	0.85563	NA	7.92224	Fast-slow	0.985034	0.972816	NA	11.4288	Fast-slow
Tb927.11.16700	hypothetical protein, conserved	0	3917	3917	1.06105	1.08498	1.56525	2.38403	7.93036	Fast-slow	1.07618	0.799812	2.05542	19.2292	Slow-fast
Tb927.11.6070	hypothetical protein, conserved, ARM repeat superfamily	0	1567	1567	1.11565	1.14147	1.43736	NA	7.93336	Fast-slow	1.07775	1.58239	NA	8.72812	Fast-slow
Tb927.11.11170	hypothetical protein, conserved	0	958	958	1.09397	1.11929	2.7337	NA	7.93546	Fast-slow	1.08492	2.66101	4.90862	31.5868	Slow-fast
Tb927.8.3860	hypothetical protein, conserved,WD-repeat containing protein	0	1359	1359	1.07674	1.10166	1.34212	1.47789	7.93679	Exponential	1.18039	2.08333	NA	11.3979	Exponential
Tb927.4.2930	hypothetical protein, conserved	0	1128	1128	1.23583	1.2625	1.94526	NA	7.93723	Fast-slow	1.30108	1.76544	NA	21.8764	Slow-fast
Tb927.11.15790	hypothetical protein, conserved	0	1451	#N/A	1.04508	1.06927	1.47992	NA	7.9399	Fast-slow	1.1198	0.654109	NA	10.9155	Fast-slow
Tb927.8.4940	hypothetical protein, conserved	0	2820	2820	0.962086	0.984354	2.02094	NA	7.94003	Fast-slow	0.882371	1.3639	NA	15.7568	Slow-fast
Tb927.11.13580	ubiquinone biosynthesis protein-like protein	Mitochondrial pathway	1069	1069	1.10923	1.1349	1.13413	NA	7.94776	Slow-fast	1.01514	1.00356	NA	11.7068	Fast-slow
Tb927.9.7080	hypothetical protein, conserved	0	570	#N/A	1.27794	1.30752	3.61499	NA	7.95106	Slow-fast	1.28905	3.75059	NA	18.6875	Exponential
Tb927.4.1900	hypothetical protein, conserved	0	2018	2018	0.9993	1.02128	1.9804	NA	7.96111	Fast-slow	0.880454	2.69664	2.47344	34.2405	Slow-fast
Tb927.10.4210	hypothetical protein, conserved	0	1110	#N/A	0.931553	0.953115	2.08591	NA	7.96437	Fast-slow	0.871172	1.16003	NA	11.3207	Fast-slow
Tb927.2.950	paraflagellar rod protein PFC13	Cytoskeleton	6139	6139	128.899	34.3366	3.72763	NA	7.96529	Fast-slow	43.7412	0.957108	NA	29.6238	Exponential
Tb927.8.6770	hypothetical protein, conserved	0	1385	#N/A	1.18899	1.21519	1.82743	1.31879	7.96718	Slow-fast	1.374	1.67996	NA	24.8404	Slow-fast
Tb927.7.1200	hypothetical protein, conserved	0	2151	2151	0.927539	0.949007	1.71715	NA	7.97446	Fast-slow	1.05512	1.01361	1.79248	16.254	Slow-fast
Tb927.11.270	mitochondrial carrier protein, MCP10	Mitochondrial transport	1053	#N/A	1.79305	0.915919	1.20682	NA	7.97595	Fast-slow	0.830779	1.9368	NA	17.8694	Exponential
Tb927.9.14990	hypothetical protein, conserved, no clear yeast or human matches	0	700	700	2.07223	1.06009	1.89048	1.81116	7.97936	Exponential	1.0849	5.50267	NA	38.1726	Slow-fast
Tb927.3.5210	hypothetical protein, conserved	0	2391	2391	0.849271	0.872728	0.768081	2.08389	7.98251	Fast-slow	0.725874	0.561722	NA	17.6164	Fast-slow
Tb927.8.7030	hypothetical protein, conserved	0	1264	1264	1.17005	1.19713	1.69648	16.6879	7.98516	Fast-slow	1.2397	1.8494	1.84317	7.98209	Fast-slow
Tb927.8.1970	hypothetical protein, conserved	0	1134	1134	1.88902	0.966373	1.63028	5.44265	7.98532	Fast-slow	0.968331	0.529077	NA	10.2349	Fast-slow
Tb927.9.3490	hypothetical protein, conserved	0	1312	#N/A	1.03162	1.0555	1.96174	NA	7.99199	Fast-slow	1.12121	0.553205	NA	NA	NA
Tb927.9.6650	hypothetical protein, conserved	0	1473	#N/A	0.991	1.01394	1.56039	NA	7.9942	Slow-fast	1.02236	2.46855	NA	24.3424	Slow-fast
Tb927.9.7190	oxidoreductase, putative	Mitochondrial pathway	1891	1891	1.09072	1.11596	1.13409	NA	7.99817	Fast-slow	1.10368	1.20501	NA	32.3029	Slow-fast
Tb927.3.2200	hypothetical protein, conserved	0	1278	1278	1.08344	1.10851	1.79115	7.08037	7.99909	Fast-slow	1.16166	1.59422	NA	8.57647	Fast-slow
Tb927.8.4250	hypothetical protein, conserved	Mitochondrial pathway	1554	#N/A	1.09251	1.1178	1.44058	3.52781	8.00269	Fast-slow	0.996699	1.98824	NA	12.6006	Exponential
Tb927.10.5440	RNA editing endoribonuclease (KREN2)	Mitochondrial RNA	1649	#N/A	1.01811	1.03969	1.07125	NA	8.00288	Fast-slow	0.997685	1.05439	NA	6.62163	Fast-slow
Tb927.3.4380	Tob55, SAM50	Mitochondrial biogenesis	1529	1529	1.84705	0.944898	1.10478	NA	8.00334	Fast-slow	1.04219	0.587291	NA	17.4218	Fast-slow
Tb927.2.5180	aldo-keto reductase, putative	Enzyme	1166	1166	1.02642	1.05018	2.34933	2.54027	8.00702	Fast-slow	1.09018	1.78016	NA	20.4928	Slow-fast
Tb927.11.2670	Nucleoporin (TbNup59)	Nucleo-cytoplasmic transport	2383	2383	0.936706	0.957575	2.04099	3.27567	8.00706	Fast-slow	0.860441	1.95399	NA	28.0954	Slow-fast
Tb927.5.3650	hypothetical protein, conserved	0	2437	#N/A	0.970673	0.993139	1.90409	NA	8.00803	Slow-fast	0.99855	0.812659	NA	22.0234	Slow-fast
Tb927.11.430	hypothetical protein, conserved	0	1075	1075	0.916287	0.935373	1.41444	11.45	8.00958	Exponential	0.81312	1.46218	NA	23.9286	Exponential
Tb927.4.980	actin, putative	Cytoskeleton	1720	1720	1.16566	1.19122	0.852793	NA	8.01311	Fast-slow	1.23596	0.933364	NA	26.3253	Slow-fast
Tb927.10.12420	predicted S. cerevisiae Got1 homologue, predicted to be involved in ER-Golgi transport	Vesicular transport	595	595	1.14486	1.17136	2.47918	10.1396	8.01459	Exponential	1.05574	0.932119	NA	11.0599	Exponential
Tb927.11.6490	hypothetical protein, conserved	0	828	828	1.0657	1.09036	2.40806	2.48214	8.01892	Fast-slow	1.09709	2.00762	1.7483	18.6635	Slow-fast
Tb927.11.5970	phosphoinositide-specific phospholipase C, putative	Membrane protein	2314	#N/A	0.853285	0.872507	1.22011	NA	8.01957	Fast-slow	0.801794	1.41854	2.58949	26.2024	Slow-fast
Tb927.9.3130	hypothetical protein, conserved	0	2140	2140	1.08666	1.11181	1.76023	4.64191	8.02815	Fast-slow	1.12857	1.50741	1.92731	12.1231	Fast-slow
Tb927.9.9120	tRNA (guanine-N(7)-)-methyltransferase, putative,methyltransferase, putative	rRNA tRNA processing	795	#N/A	0.98243	1.00517	2.03393	NA	8.03058	Fast-slow	0.910117	3.02726	7.01793	12.8672	Exponential
Tb927.9.6450	PEX16, putative	Glycosome biogenesis	1882	1882	0.946059	0.967956	2.87	NA	8.03147	Fast-slow	1.00355	1.98966	NA	18.8684	Slow-fast
Tb927.4.3010	hypothetical protein, conserved	0	1042	1042	1.16087	1.18774	2.57097	49.0181	8.03363	Fast-slow	1.05109	1.93249	1.44029	23.4681	Slow-fast
Tb927.11.1300	hypothetical protein, conserved	0	1529	1529	0.813867	0.831138	1.2973	NA	8.03439	Fast-slow	0.672894	0.625092	NA	11.8252	Fast-slow
Tb927.9.15030	DNA polymerase epsilon subunit b, putative	DNA synthesis, modification, repair	64	#N/A	1.01661	1.04013	27.3718	NA	8.03441	Fast-slow	1.08032	3.79408	NA	NA	NA
Tb927.8.4550	Mitchondrial SSU ribosomal protein	Mitochondrial translation	675	#N/A	0.915127	0.934479	2.18273	NA	8.03767	Fast-slow	0.815466	1.65126	NA	10.3064	Exponential
Tb927.9.1540	protein phosphatase 2B, putative	Protein phosphatase	1341	#N/A	1.54038	0.788015	1.2277	NA	8.03929	Fast-slow	0.719463	0.692915	NA	13.9189	Exponential
Tb927.5.4270	ATP-dependent DEAD/H RNA helicase, putative Hca4, ribosome biogenesis?	rRNA tRNA processing	2579	#N/A	1.01226	1.03629	1.65897	NA	8.04271	Fast-slow	0.994087	0.8302	NA	20.1897	Slow-fast
Tb927.10.5530	hypothetical protein, conserved	0	2697	2697	0.968079	0.990486	1.3989	NA	8.04317	Fast-slow	0.952323	0.742773	NA	11.5918	Fast-slow
Tb927.9.13970	hypothetical protein, conserved	0	1139	1139	1.65994	1.67083	2.42161	43.7858	8.04618	Exponential	1.62794	24.7865	NA	50.9043	Exponential
Tb927.10.14910	sarcoplasmic reticulum glycoprotein, putative,sarcalumenin precursor, putative	0	1865	#N/A	0.891634	0.909637	2.77395	3.21357	8.04669	Fast-slow	0.90906	0.791033	NA	11.7753	Slow-fast
Tb927.4.550	hypothetical protein, conserved	0	671	671	1.19385	1.22148	2.89617	NA	8.04753	Slow-fast	0.868633	2.69511	7.08701	24.105	Slow-fast
Tb927.10.15510	hypothetical protein, conserved	0	1274	1274	1.06608	1.09076	1.43793	NA	8.05308	Exponential	0.926442	1.93084	NA	15.476	Exponential
Tb927.7.1430	leucine-rich repeat protein (LRRP)	LRRP	1600	1600	0.844139	0.863676	2.46067	NA	8.05404	Fast-slow	0.920256	1.99547	NA	15.2587	Slow-fast
Tb927.10.5040	chaperone protein DNAj, putative	Chaperone	1371	1371	1.11329	1.13906	2.09053	NA	8.05577	Fast-slow	0.958701	1.79983	NA	14.5453	Slow-fast
Tb927.10.14310	hypothetical protein, conserved	0	1480	1480	1.08982	1.11346	2.16882	5.62443	8.05732	Fast-slow	1.01982	2.01376	NA	21.7836	Slow-fast
Tb927.9.1350	hypothetical protein, conserved	0	1685	1685	2.37785	1.21645	3.00372	NA	8.06369	Slow-fast	1.18381	1.55113	5.83318	23.3109	Slow-fast
Tb927.9.9010	hypothetical protein, conserved	0	1964	1964	1.05256	1.07692	1.95714	5.87484	8.06533	Fast-slow	1.02026	1.22554	NA	16.8755	Slow-fast
Tb927.10.7430	GTP-binding protein, putative	Enzyme	1466	#N/A	1.04369	1.06785	1.47147	5.06206	8.08013	Fast-slow	1.0616	0.864652	NA	16.5961	Slow-fast
Tb927.10.8840	hypothetical protein, conserved	0	854	#N/A	0.985118	1.00792	1.26134	NA	8.08127	Fast-slow	0.985803	1.09408	NA	13.302	Fast-slow
Tb927.9.12530	hypothetical protein, conserved	0	2191	2191	0.835139	0.861266	1.01106	9.24259	8.08223	Exponential	0.714115	0.849809	NA	16.5518	Slow-fast
Tb927.11.4560	hypothetical protein, conserved	0	1053	#N/A	1.29971	1.32979	0.916801	5	8.08318	Fast-slow	1.26033	0.617203	NA	8.54872	Fast-slow
Tb927.6.4230	hypothetical protein, conserved	0	1530	#N/A	1.02754	1.05133	1.38087	14.593	8.08366	Exponential	1.52297	2.01827	43.0284	11.8688	Fast-slow
Tb927.11.10110	actin-like protein, putative	Cytoskeleton	1246	#N/A	1.11317	1.13894	2.00805	NA	8.08448	Fast-slow	1.18666	2.07956	NA	9.58751	Fast-slow
Tb927.2.4400	Mitchondrial SSU ribosomal protein	Mitochondrial translation	4021	#N/A	0.962129	0.98402	1.33991	3.27749	8.08463	Fast-slow	1.07844	0.926061	NA	32.7316	Exponential
Tb927.8.7010	chaperone protein DNAj, putative	Chaperone	853	853	1.21982	1.24806	1.99603	NA	8.08747	Fast-slow	1.35	3.04082	NA	11.2267	Exponential
Tb927.10.4270	coatomer zeta subunit, (zeta-CoP)	Vesicular transport	1030	1030	0.999266	1.01999	2.20071	3.0385	8.08864	Slow-fast	1.22358	1.3829	NA	17.4121	Exponential
Tb927.9.5710	general transcription factor IIB (28G16.400)	RNA synthesis	1222	1222	1.19991	1.22768	1.75748	1.81722	8.09106	Slow-fast	1.05701	1.21616	NA	18.6683	Exponential
Tb927.10.13990	hypothetical protein, conserved	0	2703	2703	1.04018	1.06008	1.18392	NA	8.09384	Fast-slow	1.16142	1.02333	2.35312	5.19522	Fast-slow
Tb927.11.15850	kinetoplast poly(A) polymerase complex 1 subunit	Mitochondrial RNA	3918	3918	1.73728	2.16241	3.65245	NA	8.09602	Fast-slow	2.0642	2.6006	NA	23.6284	Slow-fast
Tb927.2.5050	protein phosphatase 2C, putative	Protein phosphatase	1362	1362	0.946386	0.96829	1.99223	7.00127	8.09852	Fast-slow	0.986629	1.92935	NA	9.58568	Fast-slow
Tb927.9.13780	Mitchondrial SSU ribosomal protein	Mitochondrial translation	1177	1177	2.6102	2.66337	2.38516	8.71254	8.10588	Fast-slow	1.91115	31.7417	3.87695	41.8578	Exponential
Tb927.5.2340	hypothetical protein, conserved	0	1917	1917	1.4403	1.47245	1.53455	1.55385	8.10674	Fast-slow	1.12378	0.634852	NA	7.792	Fast-slow
Tb927.11.6830	hypothetical protein, conserved	Mitochondrial pathway	3046	3046	1.06282	1.08682	1.62183	2.22349	8.10693	Fast-slow	1.04151	0.651864	NA	18.4003	Exponential
Tb927.11.7400	hypothetical protein, conserved	0	4099	4099	1.01658	1.03963	0.742696	NA	8.11095	Fast-slow	1.05845	0.405748	NA	15.4095	Fast-slow
Tb927.10.10820	hypothetical protein, conserved	0	1141	1141	1.30035	1.33045	1.40189	NA	8.11288	Fast-slow	1.38428	1.55866	NA	3.42138	Fast-slow
Tb927.5.490	methyltransferase, putative	Enzyme	3819	3819	1.57688	1.61264	1.53553	3.75576	8.11343	Fast-slow	1.19529	0.526305	NA	15.5207	Slow-fast
Tb927.7.950	hypothetical protein, conserved	0	1730	1730	1.84929	0.946044	1.97169	NA	8.11942	Fast-slow	0.886467	1.23933	NA	8.13907	Fast-slow
Tb927.9.9990	kinetoplastid-specific dual specificity phosphatase, putative	Phosphatase	1075	1075	0.972344	0.994849	1.84606	4.30617	8.12243	Fast-slow	0.771359	0.906196	8.53201	17.4297	Slow-fast
Tb927.11.13130	membrane-bound acid phosphatase 1 precursor (MBAP1)	Phosphatase	5326	5326	2.03755	2.25014	5.59498	3.9803	8.12287	Slow-fast	2.10978	1.47039	4.64332	17.4092	Slow-fast
Tb927.11.470	transcription factor, putative,transcription factor IIIb, putative	RNA synthesis	2200	#N/A	0.825589	0.960352	0.930957	NA	8.13434	Fast-slow	0.962315	0.537453	NA	15.3903	Fast-slow
Tb927.7.3110	transporter protein, putative	Transporter	2470	2470	1.07865	1.10198	0.81197	NA	8.13592	Fast-slow	1.01352	0.928839	2.8651	29.9608	Slow-fast
Tb927.4.1830	hypothetical protein, conserved	0	651	651	0.813124	0.877512	5.09627	2.0438	8.13668	Fast-slow	0.645524	4.12191	2.18223	23.1544	Exponential
Tb927.11.15310	hypothetical protein, conserved	0	2508	#N/A	0.992905	1.01589	1.35012	18.3411	8.14021	Fast-slow	0.939243	0.738492	NA	13.2665	Slow-fast
Tb927.6.3020	hypothetical protein, conserved	0	1064	1064	0.808284	0.825788	1.82111	3.19497	8.14033	Fast-slow	1.0943	1.76707	NA	14.6958	Slow-fast
Tb927.8.7800	hypothetical protein, conserved	0	5582	5582	1.05152	1.10101	1.67121	1.81823	8.14082	Fast-slow	1.12677	0.720788	NA	19.5013	Exponential
Tb927.8.5480	hypothetical protein, conserved	0	3145	3145	0.992948	1.01467	2.38447	1.19849	8.14151	Fast-slow	0.927589	0.779865	NA	NA	NA
Tb927.11.3160	hypothetical protein, conserved	0	1316	1316	0.965622	0.986858	1.69187	NA	8.14338	Fast-slow	0.929242	1.15329	NA	13.7206	Exponential
Tb927.11.9970	hypothetical protein, conserved	0	1262	1262	1.17331	1.20046	1.8224	6.63622	8.14462	Exponential	1.16921	1.58301	NA	10.1751	Exponential
Tb927.4.1190	hypothetical protein, conserved	0	651	#N/A	0.871336	0.908215	5.30335	3.85639	8.1466	Slow-fast	0.864029	2.00886	8.96065	11.1974	Fast-slow
Tb927.11.13700	hypothetical protein, conserved	0	3099	3099	1.91893	0.981077	1.92469	4.52442	8.14721	Fast-slow	0.933668	0.707788	NA	17.5552	Fast-slow
Tb927.11.9960	hypothetical protein, conserved	0	1118	1118	1.14024	1.16663	1.49347	NA	8.1556	Exponential	1.3341	1.68666	18.3572	9.02306	Fast-slow
Tb927.10.760	hypothetical protein, conserved	Mitochondrial pathway	2122	2122	0.847771	0.866121	0.855219	NA	8.15671	Fast-slow	1.05182	1.46301	NA	33.5783	Slow-fast
Tb927.5.4450	hypothetical protein, conserved	0	1125	1125	0.891972	0.912617	4.174	2.18261	8.15679	Fast-slow	0.796363	4.42592	2.82073	14.8318	Exponential
Tb927.10.5590	protein phosphatase 2C, putative	Protein phosphatase	1852	#N/A	0.894842	0.915553	0.730212	NA	8.15866	Exponential	1.00658	0.693534	NA	25.7041	Slow-fast
Tb927.11.8940	protein kinase (LDK)	Protein kinase	2658	2658	1.17284	1.19999	1.06648	NA	8.15896	Fast-slow	1.06655	0.621404	NA	11.5832	Fast-slow
Tb927.11.10700	Yos9-like, ER quality control	Vesicular transport	848	#N/A	1.11882	1.14472	2.49147	NA	8.16789	Fast-slow	1.24567	1.31338	NA	12.6811	Slow-fast
Tb927.11.5110	hypothetical protein, conserved	0	1704	1704	0.944847	0.966715	1.59696	NA	8.17487	Fast-slow	1.00982	0.652618	NA	16.631	Slow-fast
Tb927.11.5060	Mitchondrial SSU ribosomal protein	Mitochondrial translation	3518	3518	1.05775	1.08172	1.23178	15.0191	8.17508	Exponential	1.10395	0.513279	NA	21.8361	Slow-fast
Tb927.1.4740	hypothetical protein, conserved	0	3239	#N/A	1.00385	1.02617	1.68103	2.61303	8.1751	Fast-slow	1.12129	0.57813	NA	21.6375	Slow-fast
Tb927.3.2430	hypothetical protein, conserved	0	2829	#N/A	0.980402	1.00206	1.71059	7.2863	8.17552	Fast-slow	0.991413	0.784287	NA	10.4029	Fast-slow
Tb927.4.600	hypothetical protein, conserved	Mitochondrial pathway	1514	1514	0.925338	0.944471	2.40203	NA	8.17573	Slow-fast	0.850736	2.88442	48.7529	26.2259	Slow-fast
Tb927.11.330	Nucleoporin (TbMlpStable)	Nucleo-cytoplasmic transport	3236	3236	1.02299	1.0461	1.50787	NA	8.17792	Fast-slow	1.25371	0.963954	NA	16.504	Slow-fast
Tb927.10.10130	MRB complex component mitochondrial RNA binding complex 1 subunit	Mitochondrial RNA	1813	1813	1.03216	1.05605	1.51703	NA	8.17969	Fast-slow	1.05964	1.62995	NA	18.5114	Slow-fast
Tb927.9.2270	hypothetical protein, conserved	Mitochondrial pathway	2742	2742	1.01099	1.03306	1.19867	3.57695	8.18456	Fast-slow	1.13105	1.11593	NA	17.8843	Slow-fast
Tb927.9.6320	hypothetical protein, conserved	0	1270	1270	0.848415	0.868052	1.51424	23.648	8.18681	Slow-fast	0.713989	0.829783	NA	3.2786	Fast-slow
Tb927.2.2910	hypothetical protein, conserved	0	1698	1698	0.878287	0.902583	1.19493	3.75832	8.19005	Slow-fast	0.807572	0.811711	NA	17.4516	Exponential
Tb927.1.1840	hypothetical protein, conserved	0	4632	4632	0.906949	0.926146	0.696272	16.2947	8.19007	Fast-slow	0.952895	0.571048	NA	22.2058	Slow-fast
Tb927.6.2870	hypothetical protein, conserved	0	1729	1729	1.44785	0.739209	0.65528	10.6456	8.19161	Fast-slow	0.870632	0.428749	NA	30.2199	Exponential
Tb927.8.3340	hypothetical protein, conserved	0	1286	#N/A	0.966913	0.988309	1.39278	NA	8.1918	Fast-slow	0.890223	1.28317	NA	27.5539	Exponential
Tb927.11.2380	phosphoglycerate kinase, putative	Glucose & glycerol	3149	#N/A	0.868777	0.888487	2.12432	14.5319	8.19741	Fast-slow	0.934612	0.8539	NA	22.9635	Slow-fast
Tb927.10.4010	hypothetical protein, conserved, virus attachment domain, C-terminal match to some bacterial proteins	0	2178	2178	1.05007	1.07356	1.59001	NA	8.1989	Fast-slow	1.12323	1.44747	NA	13.4513	Slow-fast
Tb927.10.2630	hypothetical protein, conserved	0	1910	1910	0.928657	0.950151	1.70914	4.82482	8.20094	Fast-slow	1.00693	1.46266	2.35328	7.44789	Fast-slow
Tb927.11.2280	hypothetical protein, conserved	0	3311	3311	0.94538	0.967261	1.67637	1.86848	8.20767	Fast-slow	0.948428	0.668882	NA	22.1751	Exponential
Tb927.11.6320	MRB1-associated protein???	Mitochondrial pathway	1482	1482	1.00296	1.02618	2.79722	1.95403	8.20931	Fast-slow	0.878542	2.45245	7.90111	37.0614	Slow-fast
Tb927.7.1640	ras-like small GTPase, putative (TbEAR)	Signalling	2138	2138	0.868298	0.886962	0.986025	14.1143	8.20954	Fast-slow	0.957251	0.752687	NA	22.6667	Slow-fast
Tb927.2.2270	hypothetical protein, conserved	0	690	#N/A	2.20249	1.12478	1.72582	NA	8.21004	Fast-slow	0.764469	1.23736	1.57732	9.73399	Exponential
Tb927.3.3980	hypothetical protein, conserved	0	1660	#N/A	1.10838	1.13403	1.26844	1.99978	8.21755	Exponential	0.93618	0.523661	NA	10.1139	Fast-slow
Tb927.9.12490	hypothetical protein, conserved	0	3951	#N/A	1.70615	0.872485	0.805165	NA	8.21755	Fast-slow	0.804391	0.278501	NA	21.4751	Exponential
Tb927.5.3880	hypothetical protein, conserved	0	2241	#N/A	0.973382	0.995912	1.5454	NA	8.21807	Fast-slow	1.07241	0.613692	NA	12.1373	Exponential
Tb927.11.13990	GDP-L-fucose synthetase, putative	Glycan synthesis & metabolism	1253	1253	1.05107	1.07251	1.40174	1.95872	8.22036	Fast-slow	1.10006	1.3653	NA	16.7145	Slow-fast
Tb927.6.2920	hypothetical protein, conserved	0	2283	#N/A	0.864235	0.88357	0.819632	NA	8.2204	Fast-slow	1.22826	0.530461	NA	9.89425	Fast-slow
Tb927.6.4070	hypothetical protein, conserved	Mitochondrial pathway	1008	1008	1.07079	1.09558	2.70596	15.8576	8.22314	Slow-fast	1.3301	4.97835	13.7144	23.7054	Slow-fast
Tb927.11.9110	C-terminal motor kinesin, KinesinStable4B	Cytoskeleton	2326	#N/A	1.04116	1.06386	1.93565	NA	8.22642	Fast-slow	0.982442	1.01178	NA	17.9417	Slow-fast
Tb927.1.1350	kinesin heavy chain, KinesinStable	Cytoskeleton	2661	#N/A	0.95303	0.975089	1.11776	NA	8.22675	Fast-slow	1.02814	0.496103	NA	22.7305	Slow-fast
Tb927.3.3080	serine/threonine-protein kinase Nek1, putative,protein kinase, putative	Protein kinase	1986	1986	1.03598	1.05907	1.13411	3.93228	8.22724	Fast-slow	1.04412	0.508092	NA	8.23499	Fast-slow
Tb927.10.3800	hypothetical protein, conserved,predicted RING finger protein	0	3339	3339	0.945448	0.966849	1.44127	NA	8.2273	Fast-slow	1.01959	0.463609	NA	6.63774	Fast-slow
Tb927.11.2350	hypothetical protein, conserved	0	1043	1043	0.816442	0.835339	1.08672	NA	8.22862	Exponential	0.614387	1.02538	NA	9.74746	Exponential
Tb927.11.920	hypothetical protein, conserved	0	1466	1466	1.0943	1.11963	1.20534	NA	8.22871	Fast-slow	1.176	1.73003	5.04429	9.55461	Fast-slow
Tb927.7.4620	hypothetical protein, conserved	0	1131	1131	1.02435	1.04806	2.72825	1.3613	8.22917	Slow-fast	0.995047	3.45684	NA	24.3292	Slow-fast
Tb927.9.2060	hypothetical protein, conserved	0	3083	3083	0.928377	0.948419	2.36223	10.5358	8.23155	Fast-slow	0.769188	1.21611	3.83463	7.61762	Fast-slow
Tb927.11.4160	hypothetical protein, conserved,predicted C2 domain protein	0	4225	4225	1.02666	1.05001	1.30824	NA	8.23501	Fast-slow	1.09824	0.62589	NA	19.9631	Exponential
Tb927.3.890	hypothetical protein, conserved	0	943	#N/A	1.6256	0.831613	2.17769	NA	8.23922	Fast-slow	0.785474	1.04234	NA	15.4853	Fast-slow
Tb927.3.1570	protein kinase, putative	Protein kinase	3208	3208	0.895745	0.9158	1.12386	NA	8.23998	Fast-slow	0.856606	0.482014	NA	5.01259	Fast-slow
Tb927.11.1040	hypothetical protein, conserved	0	2137	2137	1.06299	1.08759	1.12346	4.52876	8.24059	Fast-slow	1.27575	1.24969	NA	14.7485	Slow-fast
Tb927.9.14160	rieske iron-sulfur protein, mitochondrial precursor (RISP)	Mitochondrial pathway	2305	2305	0.946716	0.968628	3.32496	1.08583	8.24082	Fast-slow	0.916258	8.42201	2.27152	111.866	Slow-fast
Tb927.7.3170	hypothetical protein, conserved	0	1733	1733	1.03132	1.05519	1.66914	1.55749	8.24241	Slow-fast	1.15903	0.964345	NA	11.1899	Fast-slow
Tb927.3.3050	hypothetical protein, conserved	0	3222	3222	1.07413	1.09797	0.758172	NA	8.24424	Fast-slow	1.19679	0.453772	NA	18.8335	Fast-slow
Tb927.6.1250	Mitchondrial SSU ribosomal protein S29	Mitochondrial translation	1672	1672	1.04791	1.07112	0.875152	NA	8.24561	Fast-slow	1.45582	1.60771	NA	17.025	Slow-fast
Tb927.5.2190	hypothetical protein, conserved	0	1561	1561	1.27398	2.04181	6.26069	NA	8.24691	Slow-fast	1.33635	3.20075	NA	29.1145	Slow-fast
Tb927.4.3070	hypothetical protein, conserved	0	1962	1962	1.15623	1.18299	1.70775	NA	8.24792	Fast-slow	1.00409	1.6694	12.0717	27.6906	Slow-fast
Tb927.11.1750	hypothetical protein, conserved	0	1541	1541	1.00482	1.02927	1.57057	NA	8.25112	Slow-fast	0.863851	1.21217	NA	7.96349	Fast-slow
Tb927.3.1870	hypothetical protein, conserved	0	1744	1744	1.07111	1.0959	0.631329	NA	8.25126	Fast-slow	0.94604	0.389973	NA	NA	NA
Tb927.2.4130	enoyl-CoA hydratase/Enoyl-CoA isomerase/3-hydroxyacyl-CoA dehydrogenase, putative	Lipids & fatty acids	3178	3178	0.963629	0.984022	2.15106	NA	8.25147	Fast-slow	0.968163	1.34105	1.85289	21.5311	Slow-fast
Tb927.11.9060	hypothetical protein, conserved	0	1231	#N/A	1.05722	1.08169	1.67529	NA	8.25263	Fast-slow	1.10158	1.22756	2.35658	9.00202	Fast-slow
Tb927.8.3140	NAD dependent deacetylase, putative, SIR2RP2	Mitochondrial pathway	1196	1196	1.2576	1.28491	1.1434	NA	8.25343	Fast-slow	1.34901	1.12145	NA	10.94	Exponential
Tb927.3.660	hypothetical protein, conserved	0	1219	#N/A	0.968531	0.990948	1.04566	NA	8.25393	Fast-slow	0.878549	1.02837	NA	10.0725	Fast-slow
Tb927.11.9830	Mitchondrial LSU ribosomal protein	Mitochondrial translation	624	624	1.85013	0.946477	2.09139	7.05949	8.25618	Exponential	0.745836	2.6205	NA	19.5793	Exponential
Tb927.9.15350	hypothetical protein, conserved	0	293	#N/A	1.0694	1.09251	9.40975	NA	8.25664	Fast-slow	1.14274	2.79349	NA	NA	NA
Tb927.11.4040	hypothetical protein, conserved	0	1351	1351	0.872417	0.89261	2.91614	3.24119	8.25749	Fast-slow	0.703494	1.3224	NA	17.4679	Slow-fast
Tb927.9.11280	Mitchondrial SSU ribosomal S17, putative	Mitochondrial translation	1259	1259	1.05296	1.07734	1.19495	3.75091	8.25967	Fast-slow	0.994508	1.71404	NA	11.2954	Fast-slow
Tb927.10.630	hypothetical protein, conserved	0	2114	#N/A	0.997862	1.02096	1.27981	2.54317	8.26261	Fast-slow	1.02626	0.543047	NA	8.45125	Fast-slow
Tb927.11.9430	TFIIH basal transcription factor subunit (p62)	RNA synthesis	2252	2252	1.08571	1.10949	1.71664	2.11563	8.2631	Fast-slow	1.22697	1.04316	1.81496	8.54131	Fast-slow
Tb927.11.8010	DNA repair protein, putative	DNA synthesis, modification, repair	2297	#N/A	1.88737	0.96442	1.40481	3.16568	8.26589	Fast-slow	0.837698	0.932905	NA	13.8338	Fast-slow
Tb927.7.5500	hypothetical protein, conserved	0	3538	#N/A	0.977447	1.00007	1.06236	NA	8.27188	Fast-slow	1.00221	0.54044	NA	9.49434	Fast-slow
Tb927.11.2960	hypothetical protein, copurified with splicing complex	0	374	#N/A	1.19074	1.2183	2.66661	NA	8.27559	Exponential	0.905726	4.45422	NA	15.0908	Exponential
Tb927.7.3570	hypothetical protein, conserved	0	2441	2441	1.0065	1.02849	1.5077	93.0632	8.27563	Fast-slow	1.03936	0.718432	NA	7.09942	Fast-slow
Tb927.11.970	hypothetical protein, conserved	0	672	672	2.05637	1.06264	2.73156	NA	8.27622	Exponential	1.01539	1.50458	16.9466	9.82306	Exponential
Tb927.5.3970	adenylate kinase, putative (ADKE)	Nucleotides	1190	1190	0.954265	0.976352	3.28419	NA	8.27785	Exponential	0.868187	3.32922	2.90925	19.6753	Slow-fast
Tb927.4.610	hypothetical protein, conserved	0	1420	#N/A	1.00138	1.02456	1.20399	NA	8.28004	Fast-slow	1.02696	0.494612	NA	NA	NA
Tb927.11.490	hypothetical protein, conserved	0	2152	2152	0.670013	0.685521	1.37175	5.33166	8.28113	Fast-slow	0.522895	0.79332	NA	11.5677	Fast-slow
Tb927.11.4890	MT48 or MTr2 cap methyltransferase	RNA processing	1389	1389	1.03363	1.05625	0.939346	1.61707	8.28231	Fast-slow	0.936577	0.453691	NA	9.96046	Fast-slow
Tb927.3.630	hypothetical protein, conserved	0	507	507	1.81783	0.929952	4.12382	NA	8.28313	Fast-slow	0.762205	1.4249	6.36456	NA	NA
Tb927.10.4060	hypothetical protein, conserved	0	1618	1618	1.00424	1.02748	1.48556	NA	8.28492	Fast-slow	0.962322	1.11474	NA	17.8129	Slow-fast
Tb927.10.6520	hypothetical protein, conserved	0	1794	#N/A	0.990579	1.01351	0.790795	NA	8.28702	Fast-slow	1.05665	0.768957	NA	12.1049	Fast-slow
Tb927.10.8570	hypothetical protein, conserved	0	1962	#N/A	1.11661	1.14245	0.940417	4.63806	8.28813	Fast-slow	1.2098	0.386106	NA	13.5552	Fast-slow
Tb927.5.4050	hypothetical protein, conserved	0	412	412	1.12269	1.14868	4.45882	NA	8.28944	Slow-fast	1.09408	3.28149	8.50007	21.6997	Exponential
Tb927.7.3790	ras-like small GTPase, putative (TbFRP)	Vesicular transport	1854	#N/A	1.10473	1.12937	1.38635	NA	8.28982	Fast-slow	1.10323	0.91738	NA	11.802	Fast-slow
Tb927.5.4030	LSm7	RNA processing	463	463	1.17684	1.20408	2.07722	NA	8.29131	Exponential	1.3122	2.34737	NA	13.1507	Fast-slow
Tb927.6.2450	protein kinase, putative,protein kinase B kinase, putative	Protein kinase	3291	3291	0.922461	0.943811	0.725645	19.7009	8.29152	Fast-slow	1.45482	1.193	NA	9.52673	Fast-slow
Tb927.9.4390	DNA-damage inducible protein DDI1-like protein (1L12.395)	DNA synthesis, modification, repair	1257	#N/A	1.05188	1.07622	1.55111	NA	8.29392	Fast-slow	1.16221	1.12993	NA	19.2943	Slow-fast
Tb927.2.2880	hypothetical protein, conserved	0	1519	#N/A	0.936753	0.961026	2.44599	1.49396	8.294	Slow-fast	0.664081	1.62444	NA	28.8644	Slow-fast
Tb927.10.15500	SNARE protein, putative	Vesicular transport	752	#N/A	2.00676	1.0266	1.93914	8.4547	8.29505	Exponential	1.03806	0.756296	NA	11.3923	Fast-slow
Tb927.9.5960	succinate dehydrogenase, SDH2C	Citric acid cycle	759	#N/A	0.809493	0.826712	1.37106	NA	8.2973	Exponential	0.568331	2.02906	NA	61.8474	Slow-fast
Tb927.6.220	purine nucleoside transporter NT9	Nucleotides	1392	#N/A	1.79132	0.918639	0.606902	NA	8.29879	Fast-slow	1.6621	0.507062	NA	13.349	Fast-slow
Tb927.11.6310	hypothetical protein, conserved	0	978	978	0.845837	0.864964	3.70685	NA	8.30306	Exponential	0.886197	2.52184	1.19325	13.4909	Fast-slow
Tb927.10.3300	hypothetical protein, conserved	0	1657	#N/A	0.948868	0.97083	0.440039	NA	8.30546	Fast-slow	1.07211	0.974603	NA	18.9023	Slow-fast
Tb927.10.3570	KREX2	Mitochondrial RNA	2746	#N/A	1.01143	1.03425	1.01764	NA	8.30911	Fast-slow	0.938009	0.667867	NA	26.3195	Exponential
Tb927.11.7540	electron-transfer-flavoprotein, alpha polypeptide, putative	Mitochondrial electron transport	2092	2092	0.955466	0.990631	1.1193	NA	8.30935	Fast-slow	0.905236	1.88906	17.8928	18.9143	Slow-fast
Tb927.6.1430	hypothetical protein, conserved	0	2365	#N/A	0.984648	1.00744	1.63619	3.41247	8.31269	Fast-slow	1.47779	0.919534	1.70176	36.3556	Exponential
Tb927.11.13550	hypothetical protein, conserved	0	2540	2540	1.00048	1.02146	1.06004	NA	8.31281	Fast-slow	1.03615	0.24274	NA	NA	NA
Tb927.6.3460	hypothetical protein, conserved	0	1748	#N/A	0.881022	0.901413	1.62786	NA	8.31489	Slow-fast	1.36488	0.878826	NA	15.4514	Exponential
Tb927.10.5580	hypothetical protein, conserved	0	1792	1792	0.870112	0.890251	0.945167	NA	8.31506	Exponential	0.865619	0.364163	NA	NA	NA
Tb927.3.1140	hypothetical protein, conserved	0	1735	1735	1.03103	1.0549	2.3873	NA	8.31618	Fast-slow	1.08752	1.64869	3.95275	13.2441	Slow-fast
Tb927.11.6820	hypothetical protein, conserved	0	1839	1839	1.07062	1.09359	1.18907	4.92093	8.31775	Fast-slow	1.13848	0.511999	NA	NA	NA
Tb927.4.1890	hypothetical protein, conserved	0	1232	1232	0.886887	0.907414	2.04212	NA	8.31801	Fast-slow	0.741093	1.57376	NA	16.6913	Exponential
Tb927.9.14440	hypothetical protein	0	1088	1088	1.08689	1.11205	1.81	NA	8.32006	Fast-slow	1.04718	2.82577	NA	13.7818	Slow-fast
Tb927.10.4830	hypothetical protein, conserved	0	959	959	1.13934	1.16571	2.72631	384.492	8.32755	Exponential	1.06658	2.97438	NA	24.3763	Slow-fast
Tb927.11.8750	hypothetical protein, conserved	0	804	804	1.29385	1.3238	2.1915	4.46945	8.32883	Fast-slow	1.09329	1.87847	NA	11.1628	Exponential
Tb927.11.15630	hypothetical protein, conserved	0	1196	#N/A	0.96307	0.985361	2.30021	NA	8.32919	Fast-slow	1.06467	1.41103	NA	15.6601	Slow-fast
Tb927.7.3530	hypothetical protein, conserved	0	2263	2263	0.914143	0.966306	1.93236	2.67601	8.33444	Exponential	0.897243	0.416317	NA	13.3659	Fast-slow
Tb927.10.2260	hypothetical protein, conserved	0	2467	#N/A	0.949926	0.971277	1.54157	NA	8.33697	Fast-slow	1.15797	0.821569	NA	25.8944	Exponential
Tb927.6.3260	hypothetical protein, conserved	0	1263	#N/A	0.837946	0.85734	0.980438	NA	8.33777	Fast-slow	1.13445	0.869682	NA	9.05901	Fast-slow
Tb927.8.1420	acyl-CoA dehydrogenase, mitochondrial precursor, putative	Lipids & fatty acids	1756	#N/A	0.904978	0.925924	2.03564	NA	8.33865	Fast-slow	0.877746	2.40131	NA	25.9673	Slow-fast
Tb927.10.5650	hypothetical protein, conserved	0	1264	1264	1.94848	0.996788	1.03266	4.48055	8.3389	Exponential	0.959768	0.36649	NA	NA	NA
Tb927.11.15990	Nucleoporin (TbNup109)	Nucleo-cytoplasmic transport	3832	3832	1.02136	1.04363	2.01239	4.0954	8.34525	Fast-slow	1.10746	0.810855	NA	23.1866	Slow-fast
Tb927.11.4550	hypothetical protein, conserved	0	1458	1458	1.08943	1.11327	2.10251	NA	8.34569	Fast-slow	1.05068	1.04074	NA	9.41525	Fast-slow
Tb927.2.4840	hypothetical protein, conserved	0	1094	1094	1.83662	0.939565	3.60661	13.9457	8.34704	Exponential	0.817165	3.63392	NA	21.2217	Exponential
Tb927.10.12900	hypothetical protein, conserved	0	489	#N/A	2.22993	1.138	2.01796	NA	8.3488	Fast-slow	1.00023	1.03104	NA	9.9413	Slow-fast
Tb927.3.5110	hypothetical protein, conserved, no domains	0	1533	#N/A	1.02245	1.04505	1.16794	NA	8.35462	Exponential	1.03792	1.31445	NA	11.3369	Fast-slow
Tb927.5.4100	hypothetical protein, conserved	0	1914	1914	1.10468	1.1291	1.01683	NA	8.35675	Fast-slow	1.2254	1.54022	NA	8.33613	Fast-slow
Tb927.9.13320	hypothetical protein, conserved, no domains, no yeast or human match	0	1917	1917	0.979215	1.00101	3.08238	26.0722	8.35896	Fast-slow	0.919946	2.407	NA	22.1998	Slow-fast
Tb927.3.4020	PI4 kinase	Signalling	7132	#N/A	1.15295	1.17889	0.726061	3.26149	8.3615	Fast-slow	1.25698	0.160876	NA	NA	NA
Tb927.8.560	GEM1, putative	0	2080	2080	0.967089	0.989472	1.46778	3.51687	8.3639	Fast-slow	0.876437	2.04176	NA	24.8177	Slow-fast
Tb927.7.5250	hypothetical protein, conserved	0	2268	#N/A	0.97762	0.99899	0.966774	2.95775	8.37386	Fast-slow	1.03193	0.354186	NA	14.8999	Fast-slow
Tb927.5.2920	hypothetical protein, conserved	0	1495	1495	2.40147	1.22853	1.93967	NA	8.37443	Exponential	0.902749	0.740607	NA	20.4566	Fast-slow
Tb927.6.3300	GPI alpha-mannosyltransferase I (MT-I)	GPI anchors & metabolism	1664	1664	0.820444	0.839434	1.47599	1.47402	8.37499	Exponential	1.18079	1.95955	NA	18.7523	Slow-fast
Tb927.5.1080	RBP22	RNA binding	1258	1258	1.73888	1.77913	1.59191	NA	8.37546	Fast-slow	1.37439	1.37503	2.23295	12.6963	Slow-fast
Tb927.7.3860	hypothetical protein, conserved	0	1150	1150	1.56134	0.798737	2.92499	NA	8.37619	Fast-slow	0.751571	1.77045	1.76696	16.7064	Slow-fast
Tb927.11.16070	TFIIH basal transcription factor subunit (p34)	RNA synthesis	999	#N/A	1.11706	1.14116	1.68934	4.84751	8.37625	Fast-slow	1.33774	3.04286	1.89202	22.2204	Slow-fast
Tb927.11.13420	hypothetical protein, conserved	0	1877	1877	1.09744	1.12055	1.46101	NA	8.3764	Fast-slow	0.924317	0.749803	NA	6.69832	Fast-slow
Tb927.5.4410	hypothetical protein, conserved	0	783	783	1.06741	1.09211	1.85293	3.20073	8.37745	Slow-fast	0.993921	1.89141	NA	16.1577	Slow-fast
Tb927.5.2590	hypothetical protein, conserved	0	1030	1030	1.35093	1.3822	1.94672	NA	8.37886	Fast-slow	1.03651	1.42528	NA	9.83113	Exponential
Tb927.10.2780	DNA-directed RNA polymerase iii largest subunit,t (RPC160)	RNA synthesis	5257	5257	0.931762	0.952716	1.51494	NA	8.38288	Fast-slow	1.02067	0.532136	NA	18.8173	Slow-fast
Tb927.10.15470	hypothetical protein, conserved	0	1749	1749	1.03302	1.05585	1.59577	8.24719	8.38477	Fast-slow	0.901869	1.04931	13.7628	17.6553	Slow-fast
Tb927.3.4140	hypothetical protein, conserved	0	1771	1771	1.04013	1.0642	2.16376	1.64234	8.38557	Exponential	1.15205	1.83995	NA	15.5531	Slow-fast
Tb927.11.16440	hypothetical protein, conserved	0	930	930	1.05451	1.07676	1.6404	NA	8.38809	Exponential	0.911479	0.976197	NA	10.2435	Exponential
Tb927.6.1410	hypothetical protein, conserved	Mitochondrial pathway	971	971	0.883966	0.904426	2.03875	NA	8.39372	Slow-fast	1.42324	1.33706	NA	17.349	Slow-fast
Tb927.11.3430	hypothetical protein, conserved	0	1412	1412	1.18752	1.215	1.86354	1.53204	8.39465	Exponential	1.40161	1.89399	NA	16.7676	Slow-fast
Tb927.11.1240	hypothetical protein, conserved	0	1348	1348	1.58058	0.808582	1.64494	NA	8.40005	Fast-slow	0.774759	0.961444	NA	5.68249	Fast-slow
Tb927.8.3480	hypothetical protein, conserved	0	1989	1989	1.02882	1.05263	1.16843	NA	8.40074	Fast-slow	0.960945	0.993732	NA	11.3193	Fast-slow
Tb927.11.14630	ATP-dependent DEAD/H RNA helicase, putative, no clear yeast homologue	RNA helicase	4420	4420	1.02138	1.04459	0.759715	NA	8.40316	Fast-slow	1.04449	0.139692	NA	NA	NA
Tb927.9.7210	mitochondrial exoribonuclease DSSStable	Mitochondrial RNA	2232	#N/A	1.03338	1.05585	1.2678	NA	8.40459	Fast-slow	1.21458	1.27245	1.62191	12.5828	Slow-fast
Tb927.9.12310	hypothetical protein, conserved	0	2873	#N/A	0.966507	0.987651	1.30589	4.64421	8.40505	Fast-slow	1.00479	0.495857	NA	26.439	Exponential
Tb927.6.4660	cationic amino acid transporter, putative	Amino acid transporter	2307	2307	1.05959	1.08314	0.839725	NA	8.40575	Fast-slow	1.53945	1.40746	5.37129	9.21789	Fast-slow
Tb927.4.390	hypothetical protein, conserved	0	616	616	3.36903	0.861751	2.19029	2.79226	8.40621	Fast-slow	0.567217	0.97433	NA	31.9002	Fast-slow
Tb927.10.4730	ribonuclease HII, putative	DNA synthesis, modification, repair	1629	1629	1.07921	1.10306	1.2063	NA	8.41346	Fast-slow	1.03989	0.840098	NA	8.08712	Fast-slow
Tb927.3.5260	hypothetical protein, conserved	0	1906	1906	0.912218	0.933332	1.48276	NA	8.41754	Exponential	0.946764	0.744461	NA	14.4064	Fast-slow
Tb927.2.2990	hypothetical protein, conserved	0	1724	#N/A	1.19269	1.21922	1.42439	1.3962	8.41966	Fast-slow	1.21998	1.33589	11.0132	15.0218	Slow-fast
Tb927.10.14640	hypothetical protein, conserved	0	808	808	0.999359	1.02249	1.33196	NA	8.41968	Fast-slow	0.971322	2.28131	NA	4.73583	Fast-slow
Tb927.11.3400	hypothetical protein, conserved	0	2185	2185	1.09885	1.12429	0.957607	NA	8.42439	Fast-slow	1.15838	1.45121	NA	19.9716	Slow-fast
Tb927.10.12640	chaperone protein DNAj, putative	Chaperone	3413	3413	0.963472	0.985772	1.14115	1.66009	8.42729	Fast-slow	1.03902	0.569433	NA	11.2953	Fast-slow
Tb927.10.12460	hypothetical protein, conserved	0	744	744	1.09236	1.11764	2.36292	NA	8.42826	Fast-slow	0.885128	1.287	NA	17.8331	Exponential
Tb927.8.2090	cyclophilin type peptidyl-prolyl cis-trans isomerase, copurifed with splicing complexes	Chaperone	723	723	2.04725	1.04732	1.55307	NA	8.43526	Fast-slow	1.03873	1.15749	NA	6.04503	Fast-slow
Tb927.10.13350	hypothetical protein, conserved	0	3996	3996	1.01083	1.0333	0.795539	NA	8.43596	Fast-slow	1.09127	0.432833	NA	15.7778	Fast-slow
Tb927.7.6700	hypothetical protein	0	4988	4988	1.87997	0.983036	2.49952	2.71719	8.43865	Fast-slow	0.609726	1.25335	1.998	20.0216	Exponential
Tb927.11.870	Mitchondrial LSU ribosomal protein	Mitochondrial translation	1658	1658	1.0269	1.04677	1.29628	NA	8.43913	Fast-slow	0.948644	0.860117	NA	14.9904	Slow-fast
Tb927.10.14410	leucine-rich repeat protein (LRRP)	LRRP	3881	#N/A	0.991055	1.01399	1.11995	4.02637	8.43913	Fast-slow	1.02232	0.330443	NA	11.4773	Fast-slow
Tb927.7.3580	protein kinase, putative	Protein kinase	6092	6092	0.848625	0.937093	1.43583	NA	8.44176	Fast-slow	0.883628	0.702616	2.15045	30.1125	Slow-fast
Tb927.10.3880	hypothetical protein, conserved	0	2341	#N/A	0.97364	0.996176	1.36429	1.51538	8.45323	Fast-slow	0.90766	0.666145	NA	11.8136	Fast-slow
Tb927.11.7420	phosphoadenosine phosphosulfate reductase-like protein	Enzyme	1259	1259	0.995566	1.01861	1.40304	NA	8.45466	Fast-slow	0.928458	2.05628	NA	15.6625	Slow-fast
Tb927.9.10150	hypothetical protein, conserved	0	1809	#N/A	1.06956	1.09431	1.13942	NA	8.45685	Fast-slow	1.19967	0.771737	NA	19.2329	Slow-fast
Tb927.11.11310	hypothetical protein, conserved	0	2701	2701	1.04735	1.0716	0.772403	NA	8.45725	Exponential	1.10398	0.738621	NA	13.7771	Slow-fast
Tb927.11.9810	NUDIX hydrolase, homologue of YSA1	Enzyme	769	#N/A	1.77111	0.906053	2.98028	34.0162	8.45756	Slow-fast	0.819642	2.36347	1.68599	17.2836	Fast-slow
Tb927.11.1290	hypothetical protein, conserved	Mitochondrial pathway	1921	#N/A	0.752758	0.769616	1.7864	2.85237	8.4578	Fast-slow	0.770107	0.896731	NA	15.612	Fast-slow
Tb927.1.670	hypothetical protein, conserved	0	2068	#N/A	1.10185	1.12649	1.62253	NA	8.4596	Exponential	1.16557	1.23524	2.03366	22.1965	Slow-fast
Tb927.6.1270	hypothetical protein, conserved	0	767	767	1.05836	1.08286	2.55239	3.27627	8.46019	Slow-fast	1.42167	4.30519	1.62283	14.3844	Slow-fast
Tb927.8.2450	hypothetical protein, conserved	0	1652	1652	0.923684	1.00337	1.04989	2.66253	8.46265	Fast-slow	0.891329	0.838364	NA	21.768	Slow-fast
Tb927.1.1540	hypothetical protein, conserved	0	2270	2270	0.95214	0.974178	1.17227	NA	8.46292	Slow-fast	1.05765	0.877189	NA	20.6523	Slow-fast
Tb927.7.6950	hypothetical protein, conserved	0	3300	3300	1.23382	1.26172	1.08765	NA	8.46303	Exponential	1.41733	0.815346	NA	13.9355	Exponential
Tb927.11.15250	hypothetical protein, conserved	0	2791	2791	0.975026	0.997007	1.78171	NA	8.46538	Fast-slow	0.982262	1.06043	NA	0.787475	Fast-slow
Tb927.10.14720	PEX13 peroxin 13	Glycosome biogenesis	1472	1472	1.07061	1.15097	2.74685	4.17801	8.46648	Fast-slow	0.986812	2.33568	1.66121	15.0505	Exponential
Tb927.10.410	hypothetical protein, conserved	0	1586	#N/A	0.972505	0.993975	0.975935	2.53997	8.46721	Fast-slow	0.836758	0.466954	NA	17.584	Exponential
Tb927.11.5690	SNF2 DNA repair protein, putative,SNF2 family protein	DNA synthesis, modification, repair	3643	3643	0.852161	0.871885	1.71975	2.90324	8.46766	Fast-slow	0.786745	0.833201	NA	13.2139	Exponential
Tb927.10.8640	hypothetical protein, conserved	0	1304	1304	1.13968	1.16605	1.71269	NA	8.46877	Fast-slow	0.988991	2.10531	17.188	12.9891	Slow-fast
Tb927.6.3700	hypothetical protein, conserved	0	868	868	1.69694	1.40797	1.76196	NA	8.47016	Exponential	1.92906	2.02455	3.23145	10.7699	Exponential
Tb927.8.930	hypothetical protein, conserved, predicted GPI anchor	Membrane protein	1443	#N/A	5.8636	3.14877	3.54575	10.2672	8.47241	Fast-slow	2.82499	1.67256	NA	11.605	Fast-slow
Tb927.10.240	PEX14 peroxin 14	Glycosome biogenesis	1255	1255	1.21817	1.24637	2.36528	NA	8.47266	Slow-fast	1.11711	1.86291	NA	20.366	Slow-fast
Tb927.7.5860	hypothetical protein	0	1344	1344	2.65491	0.903708	0.632424	NA	8.47836	Exponential	0.425333	0.35281	NA	NA	NA
Tb927.3.5400	hypothetical protein, conserved	0	1996	1996	0.919372	0.940651	1.0997	NA	8.48226	Fast-slow	0.917374	0.907943	NA	20.2971	Slow-fast
Tb927.4.3770	protein kinase, putative	Protein kinase	2993	2993	1.82742	0.936903	2.57882	NA	8.48411	Fast-slow	0.832281	2.3482	NA	48.1712	Slow-fast
Tb927.8.4020	ZC3H24	RNA binding	862	862	2.0206	2.89114	1.84857	NA	8.48706	Fast-slow	3.10028	0.682162	NA	6.94885	Fast-slow
Tb927.11.11570	eIF2B subunit (epsilon)	Translation	3126	3126	1.03615	1.06013	2.01383	142.401	8.48838	Fast-slow	1.12649	1.41342	NA	21.2487	Slow-fast
Tb927.3.3120	hypothetical protein, conserved	0	1707	1707	1.14967	1.17523	1.27611	NA	8.48916	Fast-slow	1.13801	1.05721	NA	6.76096	Fast-slow
Tb927.6.3160	splicing factor 3a, SF3a60	RNA processing	2068	2068	0.847088	0.866694	1.57909	NA	8.4925	Fast-slow	1.25479	1.61503	NA	17.3507	Slow-fast
Tb927.11.15440	NADH-ubiquinone oxidoreductase complex I subunit, putative	Mitochondrial pathway	863	863	1.17761	1.20486	1.89119	7.8598	8.49326	Slow-fast	1.23499	2.36945	NA	13.3619	Fast-slow
Tb927.2.1600	hypothetical protein	0	1793	1793	2.28937	1.16975	1.93161	5.55139	8.49627	Slow-fast	1.38357	0.94371	NA	17.1277	Exponential
Tb927.3.2990	hypothetical protein, conserved	0	920	920	1.05747	1.08195	1.94049	NA	8.49734	Exponential	1.13578	2.5709	6.70666	19.1444	Exponential
Tb927.10.2790	hypothetical protein, conserved	0	3630	3630	0.95158	0.973605	1.27033	NA	8.50156	Fast-slow	0.937538	0.671191	NA	9.87148	Fast-slow
Tb927.11.9050	hypothetical protein, conserved	0	1634	1634	1.05718	1.08165	1.83347	5.43371	8.50959	Fast-slow	1.233	1.07412	NA	8.03596	Fast-slow
Tb927.11.6360	60S ribosomal protein L24	Ribosome	1118	1118	1.19738	1.22509	2.27953	129.003	8.50959	Fast-slow	1.07237	5.77087	NA	35.1472	Slow-fast
Tb927.7.930	ZC3H17	RNA binding	1923	1923	1.77164	0.905456	2.08668	NA	8.51039	Exponential	0.878334	1.86681	NA	26.4696	Exponential
Tb927.10.10430	hypothetical protein, conserved	0	1084	#N/A	0.933105	0.954702	1.1041	NA	8.5152	Fast-slow	1.21433	1.03184	NA	5.95566	Fast-slow
Tb927.10.9860	Mitochondrial N(5)-glutamine methyltransferase MTQ1, putative	Mitochondrial pathway	1596	1596	0.926938	0.948392	0.766972	NA	8.51529	Fast-slow	0.960006	1.00864	NA	8.14222	Fast-slow
Tb927.4.2680	hypothetical protein, conserved	0	2977	2977	0.935037	0.956679	2.05597	3.75568	8.5179	Exponential	0.965234	1.60276	NA	24.7822	Slow-fast
Tb927.8.2870	hypothetical protein, conserved	0	2817	#N/A	1.13628	1.16093	1.05851	NA	8.5189	Fast-slow	1.02403	0.234328	NA	NA	NA
Tb927.11.8290	DIS3L2, RNaseB motif protein, no PIN domain	RNA degradation	2798	#N/A	0.942824	0.964154	1.67786	NA	8.51922	Fast-slow	0.948481	1.55642	NA	28.3874	Slow-fast
Tb927.5.3310	hypothetical protein, conserved	0	1961	1961	1.13984	1.16623	1.51624	4.95341	8.51985	Exponential	0.836364	1.06002	6.30081	16.7183	Slow-fast
Tb927.11.12110	RNA helicase, putative homologue of yeast YLR419W, which is in mitochondria	RNA helicase	3993	3993	1.08883	1.11403	1.79493	1.51007	8.51998	Fast-slow	1.15108	0.855442	NA	18.6123	Exponential
Tb927.7.4000	glutathione synthetase, putative	Redox pathways	2709	2709	1.01869	1.04227	1.39596	7.65897	8.52105	Fast-slow	1.16645	1.35141	NA	20.9915	Slow-fast
Tb927.3.3150	hypothetical protein, conserved	0	2439	2439	1.11972	1.14377	1.57118	3.17164	8.52832	Fast-slow	1.15983	0.81297	NA	6.74527	Fast-slow
Tb927.3.1710	Mitchondrial LSU ribosomal protein	Mitochondrial translation	1345	1345	1.52	0.777589	2.28392	3.11045	8.53026	Fast-slow	0.776349	2.45616	NA	24.1331	Slow-fast
Tb927.11.16290	AUT2/APG4/ATG4 cysteine peptidase, putative (ATG4.1)	Lysosome	1319	1319	0.992324	1.01401	1.42405	2.01086	8.53194	Fast-slow	0.967129	0.907518	NA	7.76286	Fast-slow
Tb927.10.3620	Laminin-like protein, putative	0	2015	2015	0.940946	0.962724	2.20054	122.141	8.5385	Slow-fast	0.792924	0.899511	NA	16.5639	Slow-fast
Tb927.11.10840	hypothetical protein, conserved	0	1646	#N/A	1.06157	1.08614	1.01681	NA	8.53972	Fast-slow	1.09319	0.663841	NA	8.17657	Fast-slow
Tb927.11.5550	DNA polymerase theta, putative	DNA synthesis, modification, repair	3274	3274	0.865013	0.885034	1.12149	54.8889	8.54198	Fast-slow	0.955667	0.527108	NA	13.5965	Exponential
Tb927.10.6600	hypothetical protein, conserved	0	1752	1752	0.981498	1.00297	1.51541	2.91154	8.54486	Fast-slow	1.04096	1.47553	1.95382	14.8601	Slow-fast
Tb927.10.13160	mannosyltransferase-II (MT-II)	GPI anchors & metabolism	1722	1722	0.966153	0.988515	1.61	42.4915	8.54491	Fast-slow	0.898553	1.18256	NA	14.6376	Slow-fast
Tb927.11.5560	hypothetical protein, conserved	0	2720	2720	1.00314	1.02636	1.1064	NA	8.54669	Fast-slow	0.960188	0.681199	NA	11.4587	Fast-slow
Tb927.10.790	vesicle-associated membrane protein, putative (VAMP)	Vesicular transport	1753	1753	1.39184	0.713473	2.38504	4.51212	8.54688	Slow-fast	0.530521	1.10961	NA	27.1367	Slow-fast
Tb927.7.1350	hypothetical protein, conserved	0	1422	1422	1.02992	1.05376	1.1495	2.36382	8.55086	Fast-slow	1.04076	1.4741	NA	24.6039	Slow-fast
Tb927.4.1350	glyoxalase II (glx2-2)	Redox pathways	1621	1621	1.05201	1.07636	3.01922	NA	8.55184	Fast-slow	1.058	1.70407	NA	22.9369	Exponential
Tb927.10.150	hypothetical protein, conserved	0	1205	1205	1.79034	0.913689	1.06875	NA	8.55252	Exponential	0.963156	0.419006	NA	NA	NA
Tb927.9.11140	hypothetical protein, conserved	0	1579	1579	0.952086	0.973139	1.34202	8.21897	8.55338	Fast-slow	0.872282	0.89152	4.5463	11.1953	Fast-slow
Tb927.7.1840	zinc finger protein, putative	Zinc finger	1219	1219	3.7075	3.68074	2.56126	4.37067	8.55683	Fast-slow	3.93787	5.20783	NA	11.4895	Exponential
Tb927.7.1880	zinc finger protein, putative	Zinc finger	1219	1219	3.82122	3.99716	2.56126	4.37067	8.55683	Fast-slow	4.30721	5.20783	NA	11.4895	Exponential
Tb927.6.2010	hypothetical protein, conserved	Mitochondrial pathway	2382	2382	0.904666	0.924782	1.14408	NA	8.55901	Exponential	1.47711	1.82838	NA	39.5949	Slow-fast
Tb927.10.3810	hypothetical protein, in UPF1-TAP	0	1788	#N/A	1.0256	1.04934	1.35371	1.95009	8.56168	Fast-slow	1.11244	1.11901	NA	8.84124	Fast-slow
Tb927.6.3890	replication factor C, subunit 2, putative	DNA synthesis, modification, repair	1981	1981	0.91244	0.931349	2.61014	1.72486	8.56212	Slow-fast	1.42879	2.73756	1.77723	18.9498	Slow-fast
Tb927.11.4790	hypothetical protein	0	1437	1437	0.994986	1.01636	1.01876	NA	8.56509	Exponential	0.697268	0.663116	NA	NA	NA
Tb927.10.14460	leucine-rich repeat protein (LRRP)	LRRP	3546	3546	0.986935	1.00927	1.38984	NA	8.56561	Fast-slow	0.926491	0.642665	NA	17.1785	Exponential
Tb927.7.600	DNA ligase, putative,mitochondrial DNA ligase homolog, putative	DNA synthesis, modification, repair	2337	2337	0.879179	0.899528	1.43509	30.1058	8.57251	Fast-slow	0.883366	0.781668	NA	19.2172	Slow-fast
Tb927.1.730	hypothetical protein, conserved	Mitochondrial pathway	1927	1927	1.09673	1.12211	1.50971	NA	8.57257	Exponential	1.11669	1.44559	17.837	25.8995	Slow-fast
Tb927.4.1140	PI4 kinase	Signalling	1837	#N/A	1.03166	1.0541	2.19205	31.8948	8.57348	Fast-slow	0.997423	0.986066	1.67452	18.9809	Slow-fast
Tb927.11.14910	protein phosphatase 2C, putative	Protein phosphatase	1322	#N/A	0.954517	0.975546	1.74881	5.21619	8.57352	Fast-slow	0.835707	1.70593	3.5106	19.6314	Slow-fast
Tb927.2.3480	hypothetical protein, conserved,transcription elongation factor s-II, putative (TFIIS2-2)	RNA synthesis	1822	1822	0.882862	0.900874	2.70696	3.65604	8.57469	Slow-fast	1.05365	2.40164	1.69019	19.0737	Slow-fast
Tb927.9.15000	hypothetical protein, conserved	0	977	977	1.94843	0.995073	3.78492	NA	8.57593	Slow-fast	0.912342	4.32681	16.9684	27.3924	Slow-fast
Tb927.6.740	ATP-dependent DEAD/H RNA helicase, putative, no clear yeast homologue, DRBD3 interaction	RNA helicase	5695	5695	1.01304	1.03605	1.77656	19.3143	8.57682	Fast-slow	1.39426	0.82252	NA	28.5914	Exponential
Tb927.9.11840	hypothetical protein, conserved	0	1379	1379	0.779152	0.821857	2.66486	NA	8.57863	Slow-fast	1.0139	3.06542	NA	32.2406	Slow-fast
Tb927.11.8850	hypothetical protein, conserved	0	555	555	2.13568	1.09256	3.53988	NA	8.58096	Slow-fast	0.858428	2.72338	NA	14.6125	Exponential
Tb927.6.4950	mago nashi-like protein, putative	Nucleo-cytoplasmic transport	669	669	0.938712	0.960439	7.76337	NA	8.58279	Slow-fast	1.2283	6.17092	NA	22.7907	Exponential
Tb927.2.5900	hypothetical protein, conserved	0	3224	#N/A	1.09061	1.11474	1.13797	NA	8.58476	Fast-slow	1.3146	1.01597	NA	12.3529	Fast-slow
Tb927.4.1490	hypothetical protein, conserved	0	2048	2048	0.982563	1.0053	1.06574	4.3461	8.58792	Fast-slow	1.06126	0.499739	NA	0.35845	Fast-slow
Tb927.3.5460	RBSR3	RNA processing	2207	2207	0.941713	0.963509	1.904	NA	8.59342	Fast-slow	0.843621	0.687568	NA	13.5171	Slow-fast
Tb927.11.640	hypothetical protein, conserved	0	1169	1169	1.0882	1.11338	1.70665	NA	8.59637	Fast-slow	1.17972	1.60634	NA	18.6424	Slow-fast
Tb927.5.1320	hypothetical protein, conserved	0	3158	3158	1.34411	1.37818	1.31737	NA	8.59721	Fast-slow	1.06922	0.459615	NA	18.9594	Slow-fast
Tb927.10.7880	hypothetical protein, conserved	0	2009	#N/A	1.10241	1.12716	2.04855	3.152	8.59763	Fast-slow	1.10635	0.590176	NA	23.6335	Slow-fast
Tb927.10.2060	hypothetical protein, conserved	0	3180	3180	1.07263	1.09566	0.905299	3.7061	8.59784	Fast-slow	1.2359	0.473118	NA	10.2556	Fast-slow
Tb927.7.3820	hypothetical protein, conserved	0	2091	#N/A	1.0335	1.05663	0.860317	3.91424	8.5987	Fast-slow	1.01862	0.929942	NA	11.6221	Fast-slow
Tb927.11.2910	phosphoglycerate mutase, putative (iPGAM)	Glucose & glycerol	2003	2003	0.991067	1.01285	1.46822	NA	8.59876	Fast-slow	1.09116	0.952649	1.77909	16.8788	Exponential
Tb927.4.4650	diphthine synthase, putative	Enzyme	862	862	1.03701	1.05733	2.59815	NA	8.59973	Slow-fast	1.11474	3.36897	7.19696	28.136	Slow-fast
Tb927.11.11410	trans-sialidase, putative	Membrane protein	2503	#N/A	0.962247	0.984519	0.858708	NA	8.60242	Fast-slow	0.901537	0.146384	NA	NA	NA
Tb927.11.12360	ankyrin repeat protein, putative	Cytoskeleton	1535	1535	1.12844	1.18482	1.68585	15.7728	8.60402	Fast-slow	1.12337	1.48167	NA	7.90338	Fast-slow
Tb927.10.9010	leucine-rich repeat protein (LRRP)	LRRP	804	804	2.1248	1.08699	1.83735	NA	8.60969	Fast-slow	1.08143	1.97646	NA	4.35702	Fast-slow
Tb927.11.14690	hypothetical protein, conserved	0	1324	1324	1.64086	0.996726	2.87347	NA	8.61915	Fast-slow	0.778785	1.36613	NA	10.2977	Fast-slow
Tb927.11.5630	hypothetical protein, conserved	0	2140	2140	0.96614	0.987663	0.861935	NA	8.62542	Fast-slow	0.914896	0.826915	NA	0.182898	Fast-slow
Tb927.8.2710	hypothetical protein, conserved	0	2303	2303	1.10678	1.13165	1.30737	NA	8.62969	Fast-slow	1.21655	1.37079	5.42132	20.0312	Slow-fast
Tb927.11.11430	cullin 1, putative	Ubiquitin & proteasome	6495	6495	0.952677	0.974022	2.1204	4.00007	8.63296	Fast-slow	0.8953	0.616393	NA	17.6429	Exponential
Tb927.11.17010	hypothetical protein, conserved	0	1052	1052	1.58561	0.810529	11.835	NA	8.63442	Exponential	0.679858	5.70515	NA	65.9849	Exponential
Tb927.10.6590	hypothetical protein, conserved	0	3283	3283	1.06648	1.09116	1.13229	NA	8.63467	Fast-slow	1.09556	0.5825	NA	7.97366	Fast-slow
Tb927.3.1730	hypothetical protein, conserved	Mitochondrial pathway	974	#N/A	0.914935	0.936112	1.48354	NA	8.6349	Slow-fast	0.716881	1.5756	NA	30.163	Slow-fast
Tb927.5.4340	hypothetical protein, conserved	0	2317	2317	0.983547	1.00631	0.776261	8.3586	8.63528	Fast-slow	1.02258	0.525092	NA	31.9362	Exponential
Tb927.8.7170	inositol polyphosphate 1-phosphatase, putative	Mitochondrial pathway	1240	1240	1.17454	1.20026	1.33374	NA	8.6369	Fast-slow	1.14408	2.16283	NA	30.4443	Slow-fast
Tb927.10.3650	NADH-dependent fumarate reductase, putative	Citric acid cycle	6150	6150	0.948214	0.969728	0.914766	1.65748	8.64131	Fast-slow	1.00868	0.741777	NA	37.9086	Exponential
Tb927.11.860	leucine-rich repeat protein (LRRP)	LRRP	2987	#N/A	1.01202	1.0343	1.54761	110.52	8.64224	Fast-slow	1.08642	0.643352	NA	21.6266	Slow-fast
Tb927.7.5750	hypothetical protein, conserved	0	3798	3798	0.952495	0.974541	1.4631	NA	8.64545	Fast-slow	0.936282	0.669731	NA	19.3069	Slow-fast
Tb927.8.6290	hypothetical protein, conserved	0	1966	1966	1.04047	1.06335	1.35644	NA	8.64573	Fast-slow	0.971802	1.75731	2.04687	19.0963	Slow-fast
Tb927.10.5550	hypothetical protein, conserved	0	768	768	1.01198	1.03199	2.21412	NA	8.64633	Exponential	1.11065	1.8996	NA	39.2611	Slow-fast
Tb927.10.13210	dolichyl-P-Man:GDP-ManGlcNAc2-PP-dolichyl betaStable,4-mannosyltransferase, putative	Glycan synthesis & metabolism	2078	2078	0.990372	1.01329	1.5237	NA	8.6465	Fast-slow	0.96622	0.792744	NA	17.13	Slow-fast
Tb927.3.5330	ADP-ribosylation factor GTPase activating protein, centaurin beta 5 (Cnt-b5)	Vesicular transport	1072	1072	0.89	0.910599	1.8579	38.4516	8.64985	Slow-fast	0.874554	1.32264	NA	12.6322	Slow-fast
Tb927.7.3060	hypothetical protein, conserved	0	1641	#N/A	0.923791	0.945173	1.87999	2.5508	8.65329	Fast-slow	0.838345	1.65367	6.15673	15.8625	Slow-fast
Tb927.10.9970	hypothetical protein, conserved	Mitochondrial pathway	3522	3522	1.03543	1.05888	1.77785	NA	8.65333	Fast-slow	1.18034	0.927811	NA	23.2969	Slow-fast
Tb927.11.10950	hypothetical protein, conserved	0	1188	1188	1.12832	1.15123	1.44548	4.3251	8.65548	Fast-slow	1.22378	1.11945	2.43133	26.6459	Slow-fast
Tb927.8.2720	hypothetical protein, conserved	0	1339	1339	1.11644	1.14228	1.40786	3.50422	8.65912	Fast-slow	1.0986	1.11462	NA	16.7063	Exponential
Tb927.4.940	hypothetical protein, conserved	0	890	890	1.15947	1.18631	2.08194	3.94868	8.66122	Fast-slow	1.17068	2.18228	1.51273	19.6524	Slow-fast
Tb927.3.3510	hypothetical protein, conserved	0	1505	#N/A	1.22504	1.2534	1.22864	4.4859	8.66162	Fast-slow	1.41849	0.535531	NA	8.41718	Fast-slow
Tb927.7.3780	poly(A) polymerase, ncPAP1, associated with MTR4 complex	RNA processing	2435	2435	1.09575	1.11931	1.89376	2.89002	8.66282	Fast-slow	1.05205	1.02607	NA	14.6492	Slow-fast
Tb927.6.1810	hypothetical protein, conserved	0	3140	3140	0.827819	0.846979	1.51912	2.62627	8.6633	Fast-slow	1.18798	1.27213	1.44405	18.0008	Slow-fast
Tb927.6.2660	hypothetical protein, conserved	0	3585	3585	0.931782	0.952426	1.18984	1.71661	8.66343	Fast-slow	1.43646	1.0384	NA	12.2508	Fast-slow
Tb927.10.2290	chaperone protein DNAj, endoplasmatic reticulum	Chaperone	2036	2036	0.953949	0.977272	1.78257	NA	8.66357	Fast-slow	1.19626	1.69826	NA	26.5631	Slow-fast
Tb927.11.8330	hypothetical protein, conserved, 4 C2H2 Zn fingers	Zinc finger	1305	#N/A	0.898191	0.91898	1.02303	4.62595	8.66544	Fast-slow	0.875242	0.178285	NA	NA	NA
Tb927.7.3460	Mitchondrial LSU ribosomal protein	Mitochondrial translation	1514	1514	0.988144	1.01004	1.7718	4.54209	8.66559	Fast-slow	0.911596	1.03037	6.87976	10.806	Fast-slow
Tb927.11.13470	hypothetical protein, conserved	0	1069	1069	1.12868	1.1548	2.30066	NA	8.66647	Fast-slow	1.211	3.25998	1.60346	17.1335	Slow-fast
Tb927.10.7540	hypothetical protein, conserved	0	4060	#N/A	1.09713	1.12142	1.00713	NA	8.66702	Fast-slow	1.19277	0.225326	NA	NA	NA
Tb927.10.7320	hypothetical protein, conserved	0	1478	1478	1.20456	1.23244	1.05488	NA	8.66994	Fast-slow	1.12165	2.16722	NA	18.1856	Exponential
Tb927.8.3210	hypothetical protein, conserved	0	733	733	1.19656	1.22426	1.54141	18.9184	8.67301	Exponential	1.34809	3.13015	14.8522	12.8449	Slow-fast
Tb927.10.11180	E1-like ubiquitin-activating enzyme, putative,ATG7/CVT2/APG7, putative (ATG7)	Ubiquitin & proteasome	2275	#N/A	1.08525	1.10966	0.975057	NA	8.67431	Fast-slow	1.0843	0.723113	NA	8.86585	Fast-slow
Tb927.1.1910	hypothetical protein, conserved	0	4057	4057	1.05804	1.08208	0.905241	NA	8.67927	Fast-slow	1.18827	0.364226	NA	10.035	Fast-slow
Tb927.4.3390	tuzin, putative	Cytoskeleton	2428	2428	1.16754	1.19456	1.23917	NA	8.67976	Exponential	1.28299	0.854887	NA	9.62502	Fast-slow
Tb927.3.3170	hypothetical protein, conserved	0	2383	2383	1.16398	1.19014	1.76817	7.73157	8.68155	Fast-slow	1.22745	1.14847	NA	21.4668	Slow-fast
Tb927.10.15890	hypothetical protein, conserved	0	1408	1408	1.07369	1.09854	1.16844	1.7718	8.68936	Slow-fast	1.10121	0.444223	NA	10.4165	Fast-slow
Tb927.4.1780	hypothetical protein, conserved	0	1554	1554	1.09742	1.12282	1.4406	NA	8.69285	Fast-slow	0.904254	0.494233	NA	7.9059	Fast-slow
Tb927.11.7770	oxidoreductase-like protein	Enzyme	2616	#N/A	0.961842	0.984104	1.55393	NA	8.69725	Slow-fast	1.10732	1.05552	NA	21.8987	Slow-fast
Tb927.3.1960	hypothetical protein, conserved	0	3667	3667	1.8513	0.947074	2.35298	2.08708	8.69735	Fast-slow	1.02941	1.84428	NA	18.1296	Slow-fast
Tb927.9.5490	cation transporter, putative	Ion channel or pump	2414	#N/A	0.88817	0.908727	1.31034	3.63208	8.69773	Fast-slow	0.817122	0.752405	NA	14.2715	Slow-fast
Tb927.6.4160	hypothetical protein, conserved	0	1314	#N/A	0.992672	1.01565	1.22055	NA	8.69992	Exponential	1.46239	3.20045	1.76405	16.1527	Exponential
Tb927.4.3530	hypothetical protein, conserved	0	2517	2517	1.17264	1.19902	1.105	17.0758	8.70084	Fast-slow	1.1975	0.778164	NA	17.3566	Slow-fast
Tb927.6.670	RRP45 exosome complex PH subunit	RNA degradation	1168	#N/A	1.19196	1.2179	0.734914	NA	8.70109	Exponential	1.78455	1.74225	NA	15.9301	Slow-fast
Tb927.7.1580	hypothetical protein, conserved	0	3533	3533	0.950531	0.972044	1.72577	1.74199	8.70378	Fast-slow	1.05047	0.688716	NA	10.5956	Fast-slow
Tb927.9.3170	cytochrome oxidase subunit V (COXV)	Mitochondrial electron transport	831	831	1.90941	0.975369	2.79522	4.51426	8.70542	Slow-fast	0.802666	10.4938	1.63752	203.328	Exponential
Tb927.2.2550	hypothetical protein, conserved	0	2044	2044	1.16293	1.18882	0.591052	NA	8.70824	Fast-slow	1.18151	0.182512	NA	NA	NA
Tb927.11.3880	actin, putative (TRYPARP)	Cytoskeleton	1460	#N/A	0.945222	0.9671	2.44527	15.451	8.7086	Fast-slow	0.802555	1.51726	NA	9.46059	Fast-slow
Tb927.8.2690	hypothetical protein, conserved	0	3143	3143	1.06297	1.08757	1.23448	NA	8.71078	Fast-slow	1.13779	1.06171	15.0342	13.927	Fast-slow
Tb927.7.4710	Mitchondrial LSU ribosomal protein	Mitochondrial translation	1243	1243	1.11081	1.13652	1.10182	NA	8.71522	Slow-fast	1.25073	1.77429	NA	17.0699	Slow-fast
Tb927.10.5570	hypothetical protein, conserved	0	876	876	1.02559	1.04932	1.0141	NA	8.71577	Exponential	0.87945	0.73239	NA	0.610406	Fast-slow
Tb927.10.2990	hypothetical protein, conserved	0	3298	3298	2.58229	2.64137	3.1297	NA	8.71661	Fast-slow	3.07996	1.80412	NA	10.375	Exponential
Tb927.11.3670	hypothetical protein, conserved	0	1793	1793	1.00999	1.03337	1.20678	NA	8.71993	Fast-slow	1.12968	1.32576	NA	14.2867	Exponential
Tb927.3.680	cytochrome P450, putative	Mitochondrial electron transport	3188	3188	1.45336	0.794216	1.54298	3.30725	8.721	Fast-slow	0.788185	1.34021	NA	35.0436	Slow-fast
Tb927.11.10450	UDP-N-acetylglucosamine-dolichyl-phosphate N-acetylglucosaminephosphotransferase, putative	Glycan synthesis & metabolism	1844	1844	1.05882	1.08227	1.34526	5.18658	8.72455	Fast-slow	1.18764	0.504103	NA	NA	NA
Tb927.8.660	hypothetical protein, conserved	0	993	#N/A	1.01317	1.03662	0.958358	NA	8.72529	Exponential	0.758126	0.651962	NA	11.6035	Fast-slow
Tb927.9.4910	protein kinase, putative	Protein kinase	1325	1325	0.980605	1.0033	1.79477	NA	8.72634	Fast-slow	0.957234	1.65178	NA	20.9884	Slow-fast
Tb927.3.4350	hypothetical protein, conserved	0	2443	2443	1.03032	1.0519	1.192	NA	8.73776	Fast-slow	1.17515	0.737678	NA	14.8054	Fast-slow
Tb927.9.3600	hypothetical protein, conserved	Mitochondrial pathway	1232	1232	1.09785	1.12157	1.35458	NA	8.73899	Fast-slow	1.23181	1.26916	NA	17.5285	Slow-fast
Tb927.8.3710	hypothetical protein, conserved	0	2965	2965	1.05991	1.08444	1.84959	NA	8.73984	Fast-slow	1.11319	1.03328	1.72337	15.6545	Exponential
Tb927.10.3450	hypothetical protein, conserved	0	#N/A	#N/A	NA	#N/A	NA	NA	8.74166	Slow-fast	#N/A	NA	NA	NA	NA
Tb927.10.14520	YFP-fusion localizes to basal bodies	Cytoskeleton	1717	1717	1.06991	1.09347	1.61406	1.88991	8.7466	Fast-slow	0.957676	1.93284	NA	19.4413	Slow-fast
Tb927.11.16230	hypothetical protein, conserved	0	3121	3121	1.00092	1.02362	1.60899	3.95044	8.74936	Fast-slow	1.03424	0.980242	NA	15.9801	Slow-fast
Tb927.10.2550	malate dehydrogenase-related	Mitochondrial electron transport	1542	1542	1.19207	1.21966	0.859864	NA	8.74984	Exponential	1.27303	1.23378	NA	7.49768	Fast-slow
Tb927.3.2810	hypothetical protein, conserved	0	5177	5177	1.08841	1.11232	0.85823	NA	8.75051	Fast-slow	1.22281	0.447961	NA	11.4018	Fast-slow
Tb927.11.9170	DNA topoisomerase III, putative	DNA synthesis, modification, repair	2637	#N/A	1.02868	1.05191	2.18816	1.70903	8.75354	Fast-slow	1.05677	1.48655	NA	24.746	Slow-fast
Tb927.8.1320	hypothetical protein, conserved	0	2226	2226	1.17897	1.20626	2.03538	5.0109	8.75438	Fast-slow	1.08652	1.35381	NA	9.41771	Fast-slow
Tb927.10.13520	hypothetical protein, conserved	0	3746	3746	1.00648	1.02978	1.905	2.1836	8.75943	Slow-fast	1.03834	1.33492	NA	23.0919	Slow-fast
Tb927.9.7000	hypothetical protein, conserved	0	728	#N/A	0.973703	0.994551	1.83967	4.38639	8.76073	Fast-slow	1.10759	4.51678	NA	41.0298	Slow-fast
Tb927.7.3870	hypothetical protein, conserved	0	926	926	1.58664	0.811684	4.29338	NA	8.7618	Fast-slow	0.704849	1.4231	2.39165	10.2827	Fast-slow
Tb927.3.4220	Zn-finger domain protein, putative	Zinc finger	3077	3077	1.04183	1.06539	1.63011	1.76988	8.76283	Fast-slow	1.02847	0.568912	NA	17.0257	Slow-fast
Tb927.8.2180	hypothetical protein, conserved	0	1297	1297	1.32995	1.36073	1.23404	NA	8.76332	Exponential	1.21806	1.62659	NA	14.459	Slow-fast
Tb927.11.10020	short-chain dehydrogenase, putative	Enzyme	1583	1583	1.03737	1.06138	2.70564	NA	8.76481	Fast-slow	0.952345	2.40929	NA	10.0006	Fast-slow
Tb927.9.6310	ABC transporter, putative	Transporter	3741	3741	0.939322	0.960387	1.11627	3.19138	8.7691	Fast-slow	0.947637	1.4677	1.59003	55.7732	Slow-fast
Tb927.8.4600	hypothetical protein, conserved	0	1803	1803	1.01057	1.03277	1.51032	2.71753	8.7699	Slow-fast	1.02937	0.818048	NA	13.5939	Fast-slow
Tb927.10.6780	vacuolar protein sorting-associated protein 45, putative (VPS45)	Lysosome	2275	2275	1.11127	1.13699	1.94264	1.6042	8.77217	Fast-slow	1.05312	1.46824	1.60489	21.7816	Slow-fast
Tb927.5.2890	hypothetical protein, conserved, P-loop NTP hydrolase domains, von Willebrand factor domain.	0	7403	7403	1.28634	1.31516	2.00004	NA	8.77309	Fast-slow	1.1024	0.379496	NA	21.5423	Slow-fast
Tb927.5.990	hypothetical protein, conserved	0	1676	1676	1.58612	1.62619	3.47504	NA	8.77376	Fast-slow	0.983613	2.80556	NA	25.6044	Slow-fast
Tb927.11.11130	hypothetical protein, conserved	0	1143	1143	0.971423	0.993907	2.89267	5.6523	8.77461	Fast-slow	0.95311	2.07605	NA	14.1676	Slow-fast
Tb927.10.12190	RAB-interacting protein, putative	Signalling	700	#N/A	1.06572	1.08801	1.74401	NA	8.77597	Fast-slow	0.888471	0.92974	NA	9.97279	Exponential
Tb927.7.1450	hypothetical protein, conserved	0	1677	1677	1.0694	1.09415	1.35751	NA	8.78243	Fast-slow	1.13811	1.76779	NA	9.44742	Fast-slow
Tb927.11.15190	hypothetical protein, conserved	0	2353	2353	1.00855	1.03189	2.15511	NA	8.78364	Fast-slow	0.838246	1.29004	NA	19.5324	Slow-fast
Tb927.10.4820	hypothetical protein, conserved	0	1054	#N/A	1.00941	1.03134	1.32886	NA	8.78478	Fast-slow	1.0644	0.763572	NA	12.2396	Exponential
Tb927.9.9970	Small nuclear RNA gene activation protein (SNAP) 50 (SNAP50)	RNA processing	1808	1808	1.00063	1.02278	1.09214	2.09718	8.78806	Fast-slow	0.945915	0.713064	NA	14.5189	Fast-slow
Tb927.8.5590	hypothetical protein, conserved	0	1798	1798	0.869076	0.889191	3.02182	2.31152	8.79527	Fast-slow	0.685341	1.09473	1.60204	28.3415	Slow-fast
Tb927.11.14570	hypothetical protein, conserved	0	1525	1525	1.01445	1.03673	0.879119	NA	8.79579	Fast-slow	1.0253	0.887461	NA	9.28028	Exponential
Tb927.11.4330	hypothetical protein, conserved, no clear yeast or human matches	Mitochondrial pathway	906	906	1.21403	1.24213	1.26962	NA	8.79809	Fast-slow	1.13084	1.56905	NA	13.5929	Exponential
Tb927.11.4170	kinetoplastid-specific dual specificity phosphatase, putative	Phosphatase	2059	2059	0.898545	0.922741	1.46629	NA	8.79857	Fast-slow	0.919756	0.285487	NA	NA	NA
Tb927.1.2700	hypothetical protein, conserved	0	1489	1489	0.948725	0.970683	1.70903	3.79013	8.79954	Fast-slow	0.850208	1.71094	NA	23.092	Exponential
Tb927.2.1850	hypothetical protein, conserved	0	1975	1975	1.87661	0.963115	1.33841	13.1514	8.79962	Fast-slow	0.930022	0.426299	NA	14.5229	Fast-slow
Tb927.10.11810	hypothetical protein, conserved	0	2188	2188	1.00093	1.02409	0.832778	NA	8.80183	Fast-slow	0.903701	0.466219	NA	10.2348	Fast-slow
Tb927.5.980	hypothetical protein, conserved	0	927	#N/A	1.48015	1.51441	3.50945	NA	8.80923	Fast-slow	0.994809	2.83447	NA	22.5563	Slow-fast
Tb927.8.2950	hypothetical protein, conserved	0	2033	#N/A	1.68414	0.899933	1.98142	1.92333	8.80963	Fast-slow	0.86173	0.920933	NA	5.91842	Fast-slow
Tb927.10.12990	hypothetical protein, conserved,predicted ankyrin repeat family protein	Cytoskeleton	1003	1003	0.966773	0.989149	3.40821	2.07113	8.81068	Exponential	1.19296	2.69701	5.87916	16.5911	Slow-fast
Tb927.2.4530	hypothetical protein, conserved	0	1406	1406	1.20763	1.23559	1.83413	NA	8.81181	Exponential	1.37258	2.51116	NA	18.1559	Slow-fast
Tb927.10.1370	hypothetical protein, conserved	0	1134	#N/A	1.09694	1.12233	1.05451	NA	8.81686	Fast-slow	1.31125	1.69339	NA	16.5369	Slow-fast
Tb927.7.3900	vacuolar transporter chaperone, putative, ER by IFA	Lysosome	718	718	1.65339	0.845829	5.72052	NA	8.81869	Slow-fast	0.727239	3.96564	NA	57.348	Slow-fast
Tb927.11.14430	proteasome regulatory non-ATP-ase subunit	Ubiquitin & proteasome	1116	1116	0.946984	0.968902	3.98206	1.35524	8.82689	Slow-fast	0.986055	3.81169	1.62548	21.2749	Slow-fast
Tb927.7.730	hypothetical protein, conserved	0	2098	#N/A	1.00979	1.03248	1.64257	2.88483	8.82903	Fast-slow	0.988563	0.939396	NA	15.4712	Slow-fast
Tb927.10.650	TAX-2, flagellar protein	Cytoskeleton	1173	1173	1.06489	1.08954	2.175	4.36151	8.83077	Slow-fast	1.13356	1.43694	2.07194	11.8871	Fast-slow
Tb927.4.1690	hypothetical protein, conserved	0	1786	1786	0.927527	0.948995	3.64992	2.7005	8.83382	Slow-fast	0.857623	1.84232	1.87902	20.848	Slow-fast
Tb927.6.2080	Mitchondrial SSU ribosomal associated KRIPP22 (PPR)	Mitochondrial translation	1677	1677	0.964204	0.986521	1.04117	NA	8.83451	Fast-slow	1.43753	1.66724	NA	14.6975	Slow-fast
Tb927.6.1950	hypothetical protein, conserved	0	3349	3349	0.935698	0.956262	1.55845	NA	8.83517	Fast-slow	1.54444	1.99218	6.21329	19.1709	Slow-fast
Tb927.8.2040	hypothetical protein, conserved	0	1741	1741	1.2489	1.2778	1.94581	NA	8.83595	Fast-slow	1.05169	0.870767	NA	10.1396	Fast-slow
Tb927.10.8210	KREPA2	Mitochondrial RNA	1835	1835	1.20554	1.23344	1.40526	NA	8.83868	Fast-slow	1.2391	1.27849	NA	14.5839	Slow-fast
Tb927.5.3040	Cytochrome c Oxidase complex, MIX protein	Mitochondrial pathway	790	790	1.52645	1.56178	1.4053	2.88727	8.83927	Exponential	0.961224	2.33297	NA	33.8669	Slow-fast
Tb927.11.16330	hypothetical protein, conserved	0	3166	3166	1.06307	1.08705	1.32638	3.88094	8.84006	Fast-slow	1.2123	0.338326	NA	NA	NA
Tb927.2.5950	hypothetical protein, conserved	0	1782	#N/A	0.898561	0.918461	2.3371	NA	8.84095	Fast-slow	1.06839	1.27562	3.50976	18.5602	Slow-fast
Tb927.11.1160	hypothetical protein, conserved	0	3552	#N/A	0.955015	0.977119	1.36036	NA	8.84181	Fast-slow	0.956719	0.453983	NA	8.02749	Fast-slow
Tb927.8.4070	ZC3H25	RNA binding	862	862	2.12515	3.25159	1.99702	NA	8.84307	Fast-slow	3.75227	0.758862	NA	7.0929	Fast-slow
Tb927.8.4120	ZC3H26	RNA binding	862	862	2.3648	3.81112	1.99702	NA	8.84307	Fast-slow	4.2924	0.758862	NA	7.0929	Fast-slow
Tb927.9.13530	hypothetical protein, conserved	0	876	876	0.899925	0.920754	1.65888	NA	8.84368	Exponential	1.02993	1.11805	NA	14.7625	Slow-fast
Tb927.4.2290	glucose transporter, putative	Glucose & glycerol	2317	2317	1.00204	1.02436	2.06388	NA	8.84473	Fast-slow	0.915163	0.963383	NA	15.2035	Exponential
Tb927.11.5540	hypothetical protein, conserved	0	1491	1491	0.989787	1.01073	1.28062	2.69108	8.84536	Exponential	0.76603	0.853348	NA	28.2342	Slow-fast
Tb927.9.7740	lipid-like atypical dual specificity phosphatase, putative	Lipids & fatty acids	2784	2784	0.927309	0.94798	2.41304	NA	8.85184	Fast-slow	0.843245	1.29011	NA	16.0878	Fast-slow
Tb927.6.1750	hypothetical protein, conserved	0	2352	2352	0.85459	0.87437	0.628066	NA	8.85394	Fast-slow	1.20186	0.612131	NA	12.9619	Fast-slow
Tb927.10.15670	hypothetical protein, conserved	0	2614	2614	0.896022	0.91611	0.889247	NA	8.85404	Fast-slow	0.963318	0.759373	NA	12.8864	Fast-slow
Tb927.5.2980	hypothetical protein, conserved	0	4101	4101	1.22772	1.25429	2.01741	NA	8.8552	Fast-slow	0.950734	0.582081	NA	8.14909	Fast-slow
Tb927.10.10990	hypothetical protein, conserved,predicted WD40 repeat protein	0	2353	2353	1.09218	1.11649	1.52352	NA	8.85556	Fast-slow	1.10313	0.90247	NA	18.9802	Slow-fast
Tb927.8.670	hypothetical protein, conserved	0	2705	2705	0.981297	1.00401	1.10785	9.07449	8.85768	Fast-slow	0.900336	0.633188	NA	12.9513	Fast-slow
Tb927.9.8060	hypothetical protein, conserved, WASH domain (actin nucleation)	0	2097	2097	0.974722	0.996227	1.05661	2.39907	8.86012	Fast-slow	0.954167	0.554712	NA	6.6612	Fast-slow
Tb927.10.9000	hypothetical protein, conserved	Mitochondrial pathway	5137	5137	1.00798	1.03008	1.51855	NA	8.86121	Fast-slow	1.02414	0.769104	NA	14.748	Fast-slow
Tb927.6.4550	hypothetical protein, conserved	0	3706	3706	0.92769	0.948598	2.53472	5.39163	8.86123	Slow-fast	1.4622	1.07442	3.98053	18.1029	Exponential
Tb927.1.3220	GTPase activating protein of Rab-like GTPase, putative	Signalling	2362	2362	0.945683	0.967023	1.50454	2.44183	8.86168	Fast-slow	0.997064	0.890118	1.74496	8.95857	Fast-slow
Tb927.11.190	elongation factor, putative	Translation	2690	2690	0.91298	0.933352	2.08321	NA	8.86266	Slow-fast	0.999746	2.41111	NA	52.3531	Slow-fast
Tb927.11.16670	hypothetical protein, conserved	0	2244	2244	0.978108	1.00075	3.07949	NA	8.86268	Fast-slow	0.921433	1.7817	NA	17.5001	Slow-fast
Tb927.11.16580	hypothetical protein, conserved	0	2042	2042	1.08598	1.11111	0.99588	3.46226	8.86672	Fast-slow	1.1792	0.94727	1.74585	8.81635	Fast-slow
Tb11.02.5390	MRB complex protein	Mitochondrial RNA	#N/A	#N/A	NA	#N/A	NA	NA	8.86954	Exponential	#N/A	NA	NA	NA	NA
Tb927.9.12030	hypothetical protein, conserved	0	851	851	1.01508	1.03857	1.83811	2.3606	8.87088	Fast-slow	0.860678	2.62031	NA	33.0798	Exponential
Tb927.3.3600	hypothetical protein	0	1712	#N/A	1.73841	0.895354	3.25178	NA	8.87782	Exponential	0.689172	0.804841	NA	NA	NA
Tb927.2.6070	MRB complex protein mitochondrial RNA binding complex 1 subunit	Mitochondrial RNA	1063	1063	0.976449	0.999049	2.27757	1.50203	8.8779	Fast-slow	1.07276	2.34566	NA	25.0355	Slow-fast
Tb927.7.6840	hypothetical protein, conserved	0	2978	2978	2.21883	1.13509	2.2255	2.56729	8.88076	Fast-slow	1.07812	1.95461	1.76997	17.5418	Fast-slow
Tb927.5.2700	otubain, putative,otubain cysteine peptidase, Clan CA, family C65, putative	Protease or peptidase	1314	1314	1.32158	1.35217	2.66876	NA	8.88091	Fast-slow	1.07281	1.77674	NA	31.2778	Slow-fast
Tb927.8.5500	protein kinase, putative	Protein kinase	2502	2502	1.04303	1.06718	1.24484	24.2294	8.88156	Fast-slow	1.14042	0.579008	NA	11.0068	Fast-slow
Tb927.10.9160	hypothetical protein, conserved	0	2267	2267	1.12308	1.14908	1.10147	NA	8.88206	Fast-slow	1.08044	0.753099	NA	8.91882	Fast-slow
Tb927.6.1100	hypothetical protein, conserved	0	2785	2785	0.970431	0.991263	0.786	NA	8.8848	Fast-slow	1.48826	0.460931	NA	7.17415	Fast-slow
Tb927.8.6520	hypothetical protein, conserved	0	1340	1340	1.08854	1.11374	1.26281	NA	8.88612	Fast-slow	1.32497	0.716713	NA	10.1195	Fast-slow
Tb927.11.1170	hypothetical protein, conserved	0	2426	#N/A	0.862558	0.882002	1.10119	1.53401	8.88732	Fast-slow	0.979164	0.39458	NA	NA	NA
Tb927.7.2520	hypothetical protein, conserved	0	1902	1902	1.08587	1.10947	0.714143	53.4766	8.88907	Fast-slow	1.03161	0.733355	NA	4.46847	Fast-slow
Tb927.9.8510	hypothetical protein, conserved	0	2466	2466	0.974651	0.99721	2.04719	10.9007	8.88932	Fast-slow	1.06179	1.51006	19.0845	20.3832	Slow-fast
Tb927.9.12500	POMP7	Mitochondrial membrane	2164	2164	1.49667	0.764402	0.686768	NA	8.88968	Exponential	0.749662	0.88136	NA	19.0461	Slow-fast
Tb927.10.2540	adenylate kinase, putative	Nucleotides	1047	1047	1.00679	1.0301	2.29431	NA	8.89348	Fast-slow	1.19382	1.53793	NA	7.82253	Fast-slow
Tb927.10.10720	hypothetical protein, conserved	0	1657	1657	1.26404	1.2933	2.40378	2.47085	8.89373	Fast-slow	1.13676	2.61544	10.8145	16.2016	Slow-fast
Tb927.11.4320	hypothetical protein, conserved, PF02622 DUF179	Mitochondrial pathway	1503	#N/A	0.951739	0.969985	1.9	1.56096	8.89815	Fast-slow	1.27978	2.00839	NA	27.324	Slow-fast
Tb927.11.16610	hypothetical protein, conserved,2 x C2H2 zinc finger, 1x v.weak zinc ribbon domain	0	3629	#N/A	0.963381	0.985679	2.22109	13.8436	8.90199	Fast-slow	0.694352	1.70265	NA	30.9001	Exponential
Tb927.10.14660	hypothetical protein, conserved, no domains, no yeast or human match	0	1299	1299	1.03326	1.05576	1.8792	6.05466	8.9022	Fast-slow	0.96955	1.65111	2.38992	12.0103	Fast-slow
Tb927.2.1380	leucine-rich repeat protein (LRRP)	LRRP	16685	16685	9.73237	3.54866	2.61366	NA	8.90571	Fast-slow	3.16775	0.19511	NA	NA	NA
Tb927.7.6290	kinesin, putative (TbKIF9A)	Cytoskeleton	4203	4203	1.01137	1.03583	1.95723	1.92281	8.90878	Exponential	0.996792	1.05757	NA	24.6682	Slow-fast
Tb927.11.16570	ATP-dependent DEAD/H RNA helicase, putative, no clear yeast homologue	RNA helicase	2432	#N/A	0.983154	1.00521	1.41213	3.60428	8.91082	Fast-slow	0.917906	1.60318	NA	59.2345	Fast-slow
Tb927.5.4330	dihydrolipoamide branched chain transacylase, putative	Mitochondrial pathway	1763	1763	0.894114	0.914809	1.13889	NA	8.91486	Exponential	0.930191	1.40782	NA	17.1451	Slow-fast
Tb927.10.8870	hypothetical protein, conserved	0	914	#N/A	0.999527	1.02447	2.79397	15.8248	8.91599	Slow-fast	0.764262	3.14329	NA	24.865	Slow-fast
Tb927.5.1560	ATP-dependent DEAD/H RNA helicase, putative, no clear yeast homologue	RNA helicase	2596	2596	1.53254	1.5646	1.9976	7.04017	8.91646	Fast-slow	1.075	1.02841	NA	26.5066	Slow-fast
Tb927.5.2600	hypothetical protein, conserved, weak SAM-dependent methyltransferase domain.	0	3251	3251	1.30405	1.33283	1.50219	NA	8.91759	Fast-slow	1.11213	0.455372	NA	16.3938	Exponential
Tb927.11.15670	hypothetical protein	0	702	#N/A	1.62693	1.05232	4.05519	NA	8.91767	Fast-slow	0.492479	1.28761	5.80179	23.3037	Exponential
Tb927.3.1090	small nuclear RNA (snRNA) U1-binding protein (TbU1-24K)	RNA processing	2319	2319	0.979541	1.00221	3.08194	NA	8.92272	Fast-slow	0.981427	2.20913	1.81129	11.3864	Fast-slow
Tb927.11.6450	hypothetical protein, conserved	0	2248	2248	1.71024	0.87491	1.98203	2.17218	8.92701	Fast-slow	0.965273	1.68452	1.61568	15.2956	Slow-fast
Tb927.10.15970	class 3 lipase, putative,triacylglycerol lipase, putative	Lipids & fatty acids	1695	#N/A	0.995777	1.01783	0.823872	10.6178	8.93113	Exponential	1.09114	0.263251	NA	NA	NA
Tb927.7.1820	hypothetical protein, conserved	0	787	787	6.68916	2.74732	11.6571	NA	8.93197	Fast-slow	2.93901	20.674	24.4024	38.446	Slow-fast
Tb927.10.5660	heat shock protein, putative	Chaperone	1786	1786	0.903752	0.926074	0.936387	NA	8.93216	Exponential	0.804847	1.01673	NA	14.4632	Slow-fast
Tb927.5.2270	hypothetical protein, conserved	0	1622	1622	1.32212	1.35272	2.19887	1.17548	8.9335	Fast-slow	0.877907	0.952912	NA	6.41815	Fast-slow
Tb927.11.2800	hypothetical protein, conserved	0	1394	1394	0.917297	0.936419	2.03376	NA	8.93468	Fast-slow	0.766324	1.36799	2.5	10.9792	Exponential
Tb927.7.5120	hypothetical protein, conserved	0	1583	1583	1.14948	1.17608	1.11218	NA	8.93529	Fast-slow	1.39699	1.49391	2.29142	8.84997	Exponential
Tb927.11.12380	hypothetical protein, conserved	0	1466	1466	0.997724	1.02082	1.20778	NA	8.93622	Fast-slow	1.05059	1.09218	2.93446	10.0767	Fast-slow
Tb927.11.8270	hypothetical protein, conserved	0	3405	3405	1.00232	1.02552	2.05649	NA	8.93634	Fast-slow	1.04913	1.5345	NA	24.0427	Slow-fast
Tb927.11.4220	palmitoyl acyltransferase 6, putative	Lipids & fatty acids	1419	#N/A	1.09259	1.11675	1.13985	NA	8.94145	Fast-slow	1.00785	1.53026	NA	9.96403	Fast-slow
Tb927.3.5500	DNA-directed RNA polymerase II subunit 3, putative, (RPB3)	RNA synthesis	1381	1381	0.872826	0.893028	3.43729	6.22658	8.94448	Exponential	0.83463	2.52685	NA	18.2356	Slow-fast
Tb927.10.12870	hypothetical protein, conserved	0	4167	4167	0.959414	0.98067	1.37863	NA	8.94895	Fast-slow	0.988576	0.487138	NA	NA	NA
Tb927.9.14260	hypothetical protein, conserved	0	2929	#N/A	1.10475	1.12966	1.22849	3.15531	8.95144	Fast-slow	1.21825	0.719236	NA	9.69237	Fast-slow
Tb927.11.11840	hypothetical protein, conserved	0	409	#N/A	2.40631	1.231	1.92315	NA	8.9528	Exponential	1.09122	1.01845	NA	NA	NA
Tb927.11.11120	hypothetical protein, conserved	0	1077	1077	1.04929	1.07357	1.35663	20.0451	8.95495	Fast-slow	0.927407	1.73162	2.07157	19.4538	Slow-fast
Tb927.9.12720	predicted zinc finger protein, 3'-5' exonuclease	DNA synthesis, modification, repair	1196	#N/A	0.86317	0.883148	0.933318	NA	8.95715	Fast-slow	0.889133	0.700637	NA	9.82543	Fast-slow
Tb927.8.620	KREPA3	Mitochondrial RNA	1499	1499	0.997251	1.01915	1.54134	1.35026	8.95738	Exponential	0.905798	1.043	NA	17.9586	Slow-fast
Tb927.10.7710	40S ribosomal protein S8	Ribosome	1278	1278	1.27865	1.30824	4.10058	7.26444	8.95919	Slow-fast	1.00262	5.63589	2.43816	35.2155	Slow-fast
Tb927.11.450	hypothetical protein, conserved	0	2543	#N/A	0.943746	0.964282	1.17482	NA	8.96476	Fast-slow	1.10794	0.523718	NA	14.2698	Fast-slow
Tb927.10.6680	member of the NOL1/NOP2/sun family (S-adenosyl methionine methyltransferases)	Enzyme	2581	2581	1.03204	1.05592	1.48935	NA	8.96756	Fast-slow	1.10401	0.841654	NA	24.8446	Exponential
Tb927.1.1120	hypothetical protein, conserved	0	1423	1423	1.02067	1.04429	1.52009	NA	8.96789	Exponential	0.920193	1.47742	NA	10.1121	Fast-slow
Tb927.10.8850	hypothetical protein, conserved	0	2145	#N/A	0.917111	0.937517	0.897153	NA	8.96808	Fast-slow	0.895553	0.43407	NA	24.1668	Slow-fast
Tb927.6.4810	zinc-binding protein (Yippee), putative	Zinc finger	1079	1079	2.25801	1.15514	1.57249	1.64024	8.96964	Fast-slow	0.82997	2.19953	29.59	5.08183	Fast-slow
Tb927.7.5350	hypothetical protein, conserved	0	3000	3000	0.838028	0.856982	2.11583	NA	8.97086	Fast-slow	0.771909	1.16699	2.84645	4.7107	Fast-slow
Tb927.10.9900	ABC1 protein, putative	Transporter	1888	1888	1.09301	1.11831	1.52975	NA	8.973	Fast-slow	0.988661	0.883178	NA	15.2747	Slow-fast
Tb927.10.660	2-oxoisovalerate dehydrogenase alpha subunit, putative	Lipids & fatty acids	1408	#N/A	0.963009	0.985298	1.31322	2.36942	8.97353	Exponential	1.10083	2.67784	NA	22.0913	Slow-fast
Tb927.10.5680	procyclin-associated gene 1 (PAG1) protein, putative	PAG	1198	#N/A	1.73121	0.885638	3.59364	NA	8.97477	Slow-fast	0.734949	0.178918	NA	NA	NA
Tb927.3.670	hypothetical protein	0	1552	1552	0.865749	0.885787	0.971037	NA	8.98032	Exponential	0.734282	0.635583	NA	17.0985	Fast-slow
Tb927.3.3250	hypothetical protein, conserved	0	1228	1228	1.26025	1.28942	0.898908	NA	8.98072	Fast-slow	1.54505	0.944995	NA	8.38094	Fast-slow
Tb927.11.1470	65 kDa invariant surface glycoprotein (ISG65)	Membrane protein	3367	3367	1.01924	1.04175	1.91816	NA	8.98162	Exponential	0.87598	0.288863	NA	NA	NA
Tb927.9.10500	hypothetical protein, conserved	Mitochondrial pathway	1715	#N/A	0.878148	0.898473	1.22064	NA	8.98162	Fast-slow	0.906432	1.74528	4.33857	20.3406	Slow-fast
Tb927.3.2330	hypothetical protein, conserved	0	3211	3211	1.02551	1.04872	1.77854	NA	8.98231	Fast-slow	0.950573	1.23314	1.68934	8.68862	Fast-slow
Tb927.2.2940	hypothetical protein, conserved	Mitochondrial pathway	1211	1211	0.947513	0.969444	0.915073	NA	8.98574	Exponential	0.960562	1.14528	NA	28.1189	Slow-fast
Tb927.6.1890	hypothetical protein, conserved	Mitochondrial pathway	2003	#N/A	1.01076	1.04372	0.670541	NA	8.98583	Fast-slow	1.43747	0.79935	NA	18.3149	Exponential
Tb927.7.5580	cell cycle associated protein MOB1-B (MOB1B)	Cell cycle	1150	1150	1.65416	1.21345	3.26819	2.6264	8.98845	Fast-slow	1.16243	4.19743	12.0201	24.0387	Slow-fast
Tb927.11.4960	transcription elongation factor s-II, putative (TFIIS1)	RNA synthesis	1995	1995	1.4706	0.75108	3.5645	3.04625	8.99011	Slow-fast	0.553679	2.19393	NA	12.208	Exponential
Tb927.7.7080	mitochondrial glycoprotein-like protein	Mitochondrial pathway	1639	1639	0.965013	0.987349	1.67257	9.8233	8.99056	Slow-fast	0.921651	1.04631	NA	42.5164	Slow-fast
Tb927.10.9670	hypothetical protein, conserved	0	4199	4199	0.95095	0.97296	1.73568	NA	8.99117	Fast-slow	1.03217	0.651895	NA	12.9174	Fast-slow
Tb927.9.2600	hypothetical protein, conserved	0	1222	1222	1.03123	1.07739	3.65993	1.64477	8.99148	Slow-fast	1.11142	3.7267	19.5453	11.2026	Exponential
Tb927.10.1620	phosphoserine/threonine/tyrosine-binding protein, putative	Pentose phosphate pathway	3440	3440	1.02577	1.04763	1.40412	NA	8.99285	Fast-slow	1.31598	0.653114	NA	17.0574	Exponential
Tb927.10.9210	hypothetical protein, conserved	0	1614	#N/A	0.975527	0.998106	0.814056	NA	8.99327	Fast-slow	1.05202	0.435363	NA	0.42052	Fast-slow
Tb927.11.7310	RNA binding protein, putative, RBD	RNA binding	1027	1027	0.938642	0.960367	1.88906	NA	8.99655	Slow-fast	1.03473	2.22438	NA	17.1767	Slow-fast
Tb927.11.11790	hypothetical protein, conserved	0	2072	2072	1.0541	1.07754	1.17036	1.3068	8.99724	Fast-slow	1.03806	0.777252	NA	18.9043	Slow-fast
Tb927.11.14530	hypothetical protein, conserved	0	2145	2145	1.01391	1.0365	1.07715	NA	8.99949	Slow-fast	0.917437	0.616413	NA	11.9781	Fast-slow
Tb927.7.250	ZC3H16	RNA binding	2569	#N/A	0.959218	0.982591	3.04279	NA	8.99991	Fast-slow	0.945432	1.38861	NA	12.3176	Fast-slow
Tb927.11.11920	molybdenum cofactor biosynthesis protein, putative	Enzyme	2458	#N/A	1.08883	1.11279	1.0525	NA	9.00472	Fast-slow	1.05357	0.505545	NA	12.9259	Fast-slow
Tb927.6.2810	ABC transporter, putative	Transporter	1610	#N/A	0.849767	0.869435	0.668969	NA	9.00674	Fast-slow	1.29345	0.891381	NA	16.1834	Exponential
Tb927.4.4240	hypothetical protein, conserved	0	1461	1461	4.81117	3.50474	4.51653	1.32947	9.00764	Fast-slow	3.86857	2.32213	NA	7.82136	Fast-slow
Tb927.3.3670	TRRM3	RNA binding	2185	2185	1.20435	1.23129	1.23681	7.82784	9.00897	Fast-slow	1.16245	1.56438	NA	26.4959	Slow-fast
Tb927.4.2520	NAD dependent deacetylase SIR2RP3, nicotinic acid mononucleotide 5,6-dimethylbenzimidazole (cobb) protein	Mitochondrial pathway	936	936	1.1906	1.21816	1.78087	NA	9.00931	Exponential	1.1586	0.958766	NA	12.2412	Exponential
Tb927.11.1440	hypothetical protein, conserved	0	834	834	1.08965	1.1127	2.37154	NA	9.00937	Slow-fast	0.854613	1.70042	NA	14.1338	Slow-fast
Tb927.7.3190	hypothetical protein, conserved	0	2712	2712	1.032	1.05509	0.741354	9.67463	9.01418	Exponential	1.07202	0.317633	NA	NA	NA
Tb927.11.3100	POMP13, Trypanosome-specific, putative TM domain at Cterminus	Mitochondrial membrane	1963	1963	1.12184	1.14659	1.41964	NA	9.01448	Slow-fast	1.01634	1.60391	2.29956	32.7321	Slow-fast
Tb927.6.1230	kinetoplastid-specific phospho-protein phosphatase	Protein phosphatase	1821	1821	1.00306	1.02406	0.708395	NA	9.03031	Slow-fast	1.42907	1.21325	1.80707	19.2328	Slow-fast
Tb927.3.2190	RNA triphosphatase (TbCET1) forms CAP0 on SL	RNA processing	985	985	1.1495	1.1761	2.50432	NA	9.0322	Exponential	1.274	2.40838	NA	14.8517	Slow-fast
Tb927.10.9400	branch point binding protein SF1, putative	RNA processing	990	990	1.10135	1.12684	2.95626	NA	9.03768	Slow-fast	0.998496	3.12733	NA	14.7869	Slow-fast
Tb927.5.3520	queuine tRNA-ribosyltransferase, putative	rRNA tRNA processing	1072	1072	1.60514	0.957867	3.56842	NA	9.05089	Exponential	0.809606	1.93977	3.73413	2.57699	Fast-slow
Tb927.10.5470	hypothetical protein, conserved	0	2046	2046	1.04846	1.07273	1.22025	NA	9.05284	Fast-slow	1.03746	1.22552	NA	15.7678	Slow-fast
Tb927.7.1540	hypothetical protein, conserved	0	1077	1077	0.94936	0.971334	2.29287	8.49534	9.05303	Slow-fast	0.829256	1.19231	NA	13.6725	Exponential
Tb927.10.3470	hypothetical protein, conserved	0	2559	#N/A	0.873488	0.893706	1.47544	NA	9.05486	Slow-fast	0.84482	0.791524	NA	17.7493	Slow-fast
Tb927.9.10630	hypothetical protein, conserved	0	801	#N/A	0.892628	0.910328	1.05587	NA	9.05997	Exponential	0.861842	1.06825	NA	22.7682	Exponential
Tb927.5.2860	hypothetical protein, conserved	0	2228	2228	1.19924	1.22567	2.8406	NA	9.06329	Slow-fast	0.959608	1.49532	NA	14.4486	Slow-fast
Tb927.11.13480	hypothetical protein, conserved	0	917	#N/A	1.03206	1.05595	1.46985	NA	9.06346	Fast-slow	1.09174	1.22486	NA	4.45441	Fast-slow
Tb927.7.260	hypothetical protein, conserved	0	536	#N/A	1.09253	1.11782	1.82521	NA	9.06486	Exponential	0.984059	1.94485	4.62432	10.8465	Exponential
Tb927.8.1060	malonyl-CoA decarboxylase, mitochondrial precursor, putative	Prenylation	2397	#N/A	1.05977	1.0843	1.20386	1.34127	9.06606	Slow-fast	1.01128	0.621646	NA	11.3269	Exponential
Tb927.8.6580	succinate dehydrogenase flavoprotein, SDH1	Citric acid cycle	3238	3238	1.03695	1.06095	1.14392	1.6681	9.06629	Fast-slow	1.17274	2.08543	3.82588	Stable	Exponential
Tb927.10.4230	hypothetical protein, conserved	0	864	#N/A	1.04454	1.06871	1.0796	NA	9.06819	Slow-fast	1.09209	1.24785	NA	15.7525	Slow-fast
Tb927.7.5820	Monooxygenase, putative	Mitochondrial pathway	1937	1937	1.01603	1.03848	0.949729	NA	9.06852	Exponential	1.0264	1.31886	NA	16.3641	Slow-fast
Tb927.10.9990	hypothetical protein, conserved	0	1147	1147	1.20129	1.22656	2.2491	NA	9.06892	Fast-slow	1.16879	2.66487	NA	25.7812	Slow-fast
Tb927.3.4490	protein farnesyltransferase alpha subunit, putative	Prenylation	2694	2694	1.02695	1.0499	0.689297	1.37257	9.06964	Fast-slow	1.20061	0.690294	NA	18.9694	Slow-fast
Tb927.8.4770	small GTP-binding protein Rab18 (TbRAB18)	Vesicular transport	946	946	1.03388	1.05781	3.11843	NA	9.07044	Fast-slow	0.936643	1.17897	NA	9.71498	Exponential
Tb927.11.16320	hypothetical protein, conserved	0	1056	1056	1.10428	1.12984	1.79777	NA	9.07058	Exponential	0.917288	2.41358	1.40774	14.5352	Exponential
Tb927.11.3140	protein kinase, putative,dual-specificity protein kinase, putative	Protein kinase	2745	2745	0.897727	0.917524	1.45517	NA	9.07248	Fast-slow	0.876927	0.813518	NA	19.1532	Slow-fast
Tb927.11.9490	hypothetical protein, conserved	0	1146	1146	1.09407	1.11809	1.98602	NA	9.07283	Fast-slow	1.20896	2.32945	2.6062	14.0793	Slow-fast
Tb927.11.16460	hypothetical protein, conserved	0	2523	2523	0.989289	1.01219	1.03205	NA	9.07416	Fast-slow	1.09745	0.761011	NA	18.64	Slow-fast
Tb927.8.6590	hypothetical protein, conserved	0	2158	2158	0.858377	0.877121	1.59117	1.66429	9.07914	Fast-slow	0.960637	0.446256	NA	NA	NA
Tb927.11.11620	hypothetical protein, conserved	Mitochondrial pathway	1482	1482	1.10193	1.12743	1.5099	NA	9.07916	Exponential	1.18478	1.24257	NA	38.8032	Slow-fast
Tb927.10.13270	periodic tryptophan protein 2, putative,predicted WD40 repeat protein,predicted involvement in cytokinesis,predicted involvement in cell separation	0	2928	#N/A	0.970971	0.992902	1.2507	11.1504	9.08107	Fast-slow	1.05492	0.805718	NA	21.8689	Slow-fast
Tb927.5.3950	hypothetical protein, conserved	0	1298	1298	0.899136	0.919947	2.3946	NA	9.08143	Fast-slow	0.840587	3.19333	4.97566	93.467	Exponential
Tb927.11.8220	aurora B kinase (AUK1)	Cell cycle	1886	1886	0.935371	0.957021	1.75599	NA	9.08259	Fast-slow	0.777684	0.741515	NA	22.7376	Slow-fast
Tb927.11.2660	Golgi reassembly stacking protein (GRASP homologue), putative	Vesicular transport	2175	2175	0.961724	0.983984	1.44215	2.14995	9.08465	Exponential	0.959515	0.904897	NA	20.732	Slow-fast
Tb927.9.11500	hypothetical protein, conserved	0	2490	2490	0.925319	0.946736	1.57423	NA	9.08475	Fast-slow	1.03434	0.826632	NA	11.5854	Fast-slow
Tb927.7.2560	hypothetical protein, conserved	0	3916	#N/A	1.00894	1.03146	1.09143	2.51864	9.08935	Fast-slow	1.00076	0.535854	NA	12.4152	Slow-fast
Tb927.10.5860	hypothetical protein, conserved	0	1028	1028	1.69968	0.86951	3.41373	1.82211	9.09059	Exponential	0.826998	2.1074	2.3808	23.7601	Slow-fast
[truncated: 4,952 more rows]

## Sheet: Comparisons
2013 TritrypDB Gene ID	Annotation	Class	BS RNAs/cell	Manful BS RNAs/cell	Singh pA+ RNAs/cell	Manful BS pA+ RNAs/cell	Vasquez BS pA+ RNAs/cell	BS mRNA half-life (min)	Manful half-life	Decay pattern BS	Half-life XRNA RNAi/WT	Half-life PAN2 RNAi/WT	Half-life RRP45 RNAi/WT	BS ribosomes/RNA Vasquez	PC RNAs /cell	PC pA+ RNAs/cell	Vasquez PC pA+ RNAs /cell	PC mRNA half-life (min)	Decay pattern PC	PC ribosomes/RNA Vasquez
Tb927.3.2230	succinyl-CoA synthetase alpha subunit, putative	Citric acid cycle	4.49163	5.21356	4.83717	6.88497	4.51186	70.1621	186.633	Slow-fast	0.2	1.25	0.28	18.91	16.1042	45.1753	22.8359	Stable	Slow-fast	14.42
Tb927.10.12850	ttaggg binding factor, telomer maintenance	DNA synthesis, modification, repair	15.3579	42.349	38.6504	28.6456	17.3883	43.9649	182.295	Slow-fast	0.2	1.36	0.81	0.96	15.0624	28.121	14.6013	93.2762	Slow-fast	1.41
Tb927.10.2370	LA	Nucleo-cytoplasmic transport	5.39406	3.2585	2.81058	5.25289	2.96476	45.9631	81.4421	Slow-fast	0.22	0.48	0.35	8.42	3.27524	19.2932	4.57422	167.321	Exponential	9.94
Tb927.6.2700	small nuclear ribonucleoprotein Sm-E	RNA processing	4.91957	2.11255	3.15899	3.26818	2.74295	37.8429	64.0188	Slow-fast	0.23	0.45	0.51	1.33	2.29455	17.2963	3.04746	181.593	Exponential	2.98
Tb927.9.3920	40S ribosomal protein S7	Ribosome	9.10485	5.17849	4.88034	79.3024	28.5539	Stable	130.404	Exponential	0.23	0.29	1.86	5.1	14.4722	155.243	79.2784	Stable	Exponential	3.38
Tb927.10.6050	clathrin heavy chain (CHC)	Vesicular transport	5.53877	3.84839	3.04322	6.32261	3.51576	Stable	262.329	Exponential	0.23	0.17	1.08	107.72	0.790484	5.23837	3.417	122.855	Exponential	89.55
Tb927.11.6230	pretranslocation protein, alpha subunit, SEC61	Vesicular transport	9.35591	7.48252	6.85882	8.56183	5.93218	83.0131	168.592	Exponential	0.24	0.32	0.37	16.54	2.08979	10.5864	4.12811	89.2653	Slow-fast	19.62
Tb927.11.5960	hypothetical protein, conserved, no domains, no yeast or human match	0	18.1782	17.0462	14.1523	36.3467	8.65812	89.8804	136.516	Slow-fast	0.25	1.67	0.55	4	22.8856	53.0906	14.3401	Stable	Exponential	8.21
Tb927.11.12120	RBP9	RNA binding	1.60249	2.53374	2.79189	2.11964	1.0386	50.0284	73.843	Exponential	0.25	0.73	0.79	16.9	0.419583	0.521552	0.1446	NA	NA	1.1
Tb927.11.13570	hypothetical protein, conserved	0	6.14451	2.90935	2.3417	3.24538	3.3889	20.5712	49.9523	Exponential	0.26	4.83	0.98	1.6	5.55329	16.872	2.17837	45.6801	Slow-fast	9.3
Tb927.11.3380	Ran-binding protein 1, putative	Nucleo-cytoplasmic transport	5.28847	6.66999	6.97421	5.08795	3.8433	27.4205	55.6437	Slow-fast	0.26	1.21	0.39	1.09	6.4228	18.9552	5.7892	56.4677	Slow-fast	3.99
Tb927.5.4440	dynein light chain, putative	Cytoskeleton	9.01083	3.20642	4.99947	3.33786	4.80689	23.2927	41.4368	Exponential	0.26	2.4	1.85	1.57	3.04096	6.40808	6.23354	54.4244	Slow-fast	1.38
Tb927.3.5180	cofilin/actin depolymerizing factor, putative	Cytoskeleton	24.5632	15.7832	17.3834	16.2749	8.11736	42.0514	174.377	Slow-fast	0.27	0.55	0.18	3.71	10.0642	14.5675	6.81894	99.4011	Slow-fast	11.73
Tb927.9.4500	HSP70, endoplasmatic reticulum, HSP70.a	Chaperone	5.94262	8.56887	7.88829	10.7782	4.24095	55.0779	168.384	Slow-fast	0.28	0.19	0.13	21.6	1.05725	5.15987	1.80236	58.1091	Exponential	20.08
Tb927.11.11730	MRP protein, putative	Transporter	51.451	13.6424	24.3102	8.38287	2.11229	47.9427	115.427	Exponential	0.28	2.14	2.14	1.06	10.2826	4.41858	3.50448	156.046	Exponential	2.19
Tb927.11.2060	60S acidic ribosomal subunit	Ribosome	29.806	56.137	50.7905	92.6243	21.4924	Stable	209.463	Exponential	0.29	1.29	1.29	7.39	70.9366	164.394	61.1171	164.436	Slow-fast	5.7
Tb927.11.8970	ribose 5-phosphate isomerase, putative	Pentose phosphate pathway	11.5367	5.91633	11.6581	6.78442	7.53083	51.2972	103.937	Slow-fast	0.29	1.9	0.26	7.03	9.83144	23.7369	10.2327	133.168	Slow-fast	7.96
Tb927.9.5150	SNU13 homologue. mRNA splciing and ribosome biogenesis	RNA processing	12.2631	10.6486	10.2494	14.706	7.47023	50.0391	85.8226	Slow-fast	0.29	0.69	0.26	4.05	7.56936	17.0778	13.5262	143.912	Slow-fast	4.08
Tb927.9.12550	glycerol kinase, glycosomal (glk1)	Glucose & glycerol	28.5273	28.7792	23.4447	31.2406	3.95507	52.0823	109.91	Slow-fast	0.3	2.23	0.3	32.81	28.6662	78.5677	7.27384	168.821	Slow-fast	40.74
Tb927.11.760	protein phosphatase 2C, putative	Protein phosphatase	10.0729	7.5729	7.25888	5.85369	1.96182	52.5037	92.2182	Slow-fast	0.3	0.53	2.59	20.35	5.99473	22.5615	4.55075	114.474	Exponential	32.95
Tb927.10.540	ATP-dependent DEAD/H RNA helicase, DDX39-like, no clear yeast homologue. Named as orthologue of TcSUB2, RNAi causes poly(A) accumulation in nucleus.	RNA helicase	11.9423	15.0851	14.2823	8.00388	5.20385	77.6859	103.983	Slow-fast	0.3	2.26	2.26	6.94	6.91986	13.7954	8.97543	96.0646	Slow-fast	18.62
Tb927.11.950	DRBD14	RNA binding	1.79656	1.7001	1.66145	3.279	1.63555	68.8107	63.7024	Exponential	0.31	0.54	0.42	15.75	0.836861	3.43993	1.22146	48.8178	Slow-fast	28.1
Tb927.8.6150	40S ribosomal protein S8	Ribosome	38.5137	46.7618	65.2743	45.3838	34.4311	81.8791	183.357	Slow-fast	0.31	1.21	1.21	4.11	157.1	167.547	101.81	Stable	Exponential	2.85
Tb927.11.13000	phospholipid-transporting ATPase, putative	Lipids & fatty acids	9.49583	7.86634	10.2965	7.2568	0.976987	54.5128	95.6552	Slow-fast	0.32	2.55	2.55	11.61	3.03004	1.63602	0.90756	NA	NA	14.19
Tb927.6.4980	40S ribosomal protein S14	Ribosome	38.9767	68.4401	69.3649	62.5165	65.6492	96.9713	142.408	Slow-fast	0.32	1.72	1.72	1.86	167.82	212.273	281.37	Stable	Exponential	1.67
Tb927.6.4670	MORN repeat-containing protein,flagellar component (TbMORN1)	Vesicular transport	4.96195	3.40036	3.54855	4.04946	4.14572	43.1366	62.2109	Slow-fast	0.33	0.8	0.22	5.97	3.02186	17.3998	4.46785	102.057	Slow-fast	17.77
Tb927.11.1980	ZC3H41	RNA binding	4.74701	3.53753	3.2396	7.19781	3.00744	66.8435	89.5386	Exponential	0.33	0.3	2.63	23.81	1.36944	15.0221	4.06044	154.706	Exponential	41.54
Tb927.11.7900	mitochondrial RNA binding protein,RBP16	Mitochondrial RNA	8.18753	10.5191	12.3896	7.82638	4.24446	34.451	117.162	Slow-fast	0.33	1.98	0.26	7.75	24.8623	53.0398	15.9965	Stable	Exponential	10.1
Tb927.9.9450	ZC3H28	RNA binding	1.79887	1.13812	0.938954	3.35592	2.09167	39.787	59.7966	Slow-fast	0.33	0.52	4.06	8.19	0.595247	7.48983	2.56653	130.167	Exponential	37.81
Tb927.10.4180	TFIIF-stimulated CTD phosphatase, putative	Protein phosphatase	8.24007	11.2752	10.7778	10.024	3.81117	30.2778	66.4313	Slow-fast	0.34	0.7	0.43	7.86	2.24414	4.23382	1.26532	30.0662	Slow-fast	16.47
Tb927.7.2240	hypothetical protein, conserved	0	5.06857	6.6656	7.0223	5.66588	2.5032	44.6788	74.6344	Slow-fast	0.34	3.17	1.26	15.23	2.54968	8.38435	3.79886	110.823	Exponential	23.65
Tb927.8.4890	endoplasmic reticulum oxidoreductin, Ero1, oxidises PDI	Vesicular transport	7.6283	6.61749	7.06927	4.52843	2.98522	42.1089	50.8522	Slow-fast	0.34	0.8	1.86	8.99	1.93314	2.71044	1.79611	18.6133	Fast-slow	6.62
Tb927.10.15320	hypothetical protein, conserved	0	6.49078	5.59687	5.4747	5.0098	4.4534	37.487	70.922	Slow-fast	0.34	3.45	0.45	1.93	4.13487	9.63073	6.53723	68.0237	Slow-fast	2.25
Tb927.5.2010	hypothetical protein	0	2.43941	2.25649	2.78664	2.94488	1.72982	47.6629	122.097	Slow-fast	0.34	1.76	0.43	0	0.619564	1.23624	1.56971	NA	NA	0.01
Tb927.3.5370	hypothetical protein, conserved	0	5.53856	2.71123	4.92574	1.7554	1.18884	25.3363	50.8024	Slow-fast	0.35	0.91	0.33	15.23	3.21203	7.48333	1.07761	65.0725	Slow-fast	15.24
Tb927.11.6300	40S ribosomal protein S5	Ribosome	39.1674	69.428	66.372	64.5506	56.5948	91.9633	161.394	Slow-fast	0.35	1.52	1.52	4.89	123.366	124.846	254.232	Stable	Exponential	2.56
Tb927.7.6310	polo-like protein kinase,protein kinase (PLK)	Protein kinase	1.11139	0.548706	0.758131	0.88554	0.900511	47.5654	53.2559	Slow-fast	0.36	0.74	#N/A	2.71	0.470289	2.78343	1.34057	76.7482	Slow-fast	12.85
Tb927.11.3240	T-complex protein 1, zeta subunit, putative (TCPStable-zeta)	Translation	7.05195	6.48935	5.98855	13.2628	4.7411	48.1199	72.8359	Slow-fast	0.36	0.51	0.61	16.97	7.96206	24.7105	15.213	105.9	Slow-fast	17.22
Tb927.7.3420	FKBP12 (TOR complex)	Signalling	10.1168	3.64244	6.32448	2.71325	3.78553	17.4806	36.3868	Slow-fast	0.36	2.56	1.06	1.03	5.47483	12.3257	9.59542	53.7226	Slow-fast	1.04
Tb927.7.3410	Centrin4 - basal bodies and bilobe	Cell cycle	12.927	2.75266	9.611	2.94535	6.71155	37.3104	53.9193	Slow-fast	0.36	1.82	0.74	1.63	6.00622	13.9482	19.2011	87.3016	Slow-fast	3.08
Tb927.6.3240	hypothetical protein, conserved	0	2.25422	2.02142	2.52608	3.0401	0.943684	20.5923	45.1665	Slow-fast	0.37	0.47	0.2	16.38	1.18332	4.99077	0.775741	NA	NA	13.4
Tb927.6.3650	ADP-ribosylation factor, putative	Vesicular transport	4.98212	3.93037	3.87467	5.50271	3.76874	56.6669	52.5329	Slow-fast	0.37	3.59	0.45	4.64	6.5812	21.6649	4.20969	94.2362	Slow-fast	8.94
Tb927.4.4790	hypothetical protein, conserved	0	2.78759	1.87667	2.18248	2.18986	1.07018	13.0508	45.0564	Slow-fast	0.37	0.86	0.34	4.78	0.615785	2.1515	0.418916	NA	NA	4.25
Tb927.10.11700	guanylate kinase, putative	Nucleotides	4.59841	6.82103	6.25144	5.9207	1.65665	34.133	34.7216	Slow-fast	0.37	1.61	0.46	7.87	2.58801	7.79547	2.32843	48.3478	Slow-fast	7.2
Tb927.8.6110	hypothetical protein, conserved	Mitochondrial pathway	3.52966	4.07133	3.61389	4.11213	2.29019	36.0037	92.4283	Slow-fast	0.37	0.49	0.15	31.81	8.03782	23.9008	9.09812	Stable	Exponential	33.45
Tb927.7.5840	hypothetical protein, conserved	0	3.07601	3.03518	3.7988	2.43347	1.90779	24.6984	55.5685	Slow-fast	0.37	4.35	0.92	5.76	2.79715	7.69973	3.85513	69.0329	Slow-fast	10.74
Tb927.5.1930	hypothetical protein, conserved	0	17.2299	7.16307	8.35432	6.63354	9.12074	30.0699	69.4219	Slow-fast	0.37	1.23	0.31	5.62	3.68503	6.99449	5.24753	48.9483	Slow-fast	7.03
Tb927.10.12840	mitochondrial carrier protein, MCP12	Mitochondrial transport	1.80197	4.56102	4.18839	3.85186	2.6468	18.6546	77.8619	Slow-fast	0.37	2.91	0.21	5.69	11.4466	33.6238	25.9169	Stable	Exponential	14.83
Tb927.7.4180	Elongase 3	Lipids & fatty acids	5.13136	3.87123	7.20572	2.80953	6.09975	48.7603	167.42	Slow-fast	0.37	1.44	0.6	10.81	6.41626	15.0117	15.0426	161.999	Exponential	16.04
Tb927.9.12510	DED1-2, ATP-dependent DEAD/H RNA helicase, DED1-2	Translation	3.77754	3.77741	3.24931	2.73052	1.29256	32.609	76.3218	Slow-fast	0.38	0.38	0.47	19.36	3.23351	16.6501	3.1567	Stable	Exponential	45.76
Tb927.10.12010	hypothetical protein, conserved	0	10.7549	7.11413	7.00547	6.5845	7.91229	40.7575	44.5968	Slow-fast	0.38	3.6	0.99	1.99	1.80882	3.99354	3.52335	10.5256	Fast-slow	1.31
Tb927.9.9810	hypothetical protein, conserved	0	6.66845	9.25303	10.7142	8.44895	6.25907	58.3946	77.6405	Slow-fast	0.38	1.81	2.99	2.59	8.72387	9.25531	12.9078	106.513	Slow-fast	3.24
Tb927.11.1230	hypothetical protein, conserved	0	4.39191	4.17429	3.93255	1.76463	0.654512	22.2482	42.9987	Slow-fast	0.39	1.21	0.58	19.15	0.480202	0.940005	0.195204	13.3456	Exponential	3.56
Tb927.5.310	hypothetical protein	0	13.5651	2.9901	4.92565	2.15084	2.49831	41.4497	60.9373	Slow-fast	0.39	0.6	0.27	18.96	0.480073	1.71004	0.560588	16.8445	Slow-fast	9.52
Tb927.10.13110	dynein light chain, putative,dynein light chain 2B, redicted dynein modulator,roadblock/LC7 family member	Cytoskeleton	5.1204	5.74375	5.92444	3.51528	4.14404	28.7516	49.6477	Exponential	0.39	4.85	0.38	2.12	4.11828	9.97431	3.3904	118.599	Exponential	2.4
Tb927.5.2000	hypothetical protein	0	2.87226	3.72082	3.2121	1.37931	1.96545	70.5932	127.998	Slow-fast	0.39	1.86	0.16	10.6	0.429356	1.29917	0.457835	NA	NA	0.75
Tb927.10.16070	eIF4E2	Translation	0.508518	0.897998	0.75435	1.71066	0.731597	NA	31.8166	NA	0.39	1.44	1.07	5.73	0.736906	3.06258	2.27835	107.503	Exponential	7.76
Tb927.7.4160	Elongase 1	Lipids & fatty acids	10.0559	5.01759	8.5577	4.45738	5.29217	40.3515	65.5984	Slow-fast	0.39	0.79	0.35	12.66	3.09311	8.71619	6.89523	95.8463	Slow-fast	14.79
Tb927.11.11360	guanine nucleotide-binding protein beta subunit- like protein (TRACK)	Translation	43.0705	79.7966	76.1713	80.929	17.8234	79.5912	133.505	Slow-fast	0.39	1.65	1.65	5.94	136.787	134.622	108.561	127.097	Slow-fast	3.86
Tb927.9.5690	60S acidic ribosomal protein	Ribosome	17.2412	27.5965	18.3919	23.0061	30.2433	Stable	190.397	Exponential	0.39	1.24	1.24	2.49	57.7698	64.5355	97.9393	Stable	Exponential	2.18
Tb927.5.4480	paraflagellar rod protein par4, putative	Cytoskeleton	5.20269	2.35225	2.02503	4.88552	2.50484	35.8616	42.5066	Slow-fast	0.4	5.65	1.27	11.49	1.82087	13.3005	2.05387	59.0785	Exponential	13.42
Tb927.9.2470	nucleolar protein (NOP86)	rRNA tRNA processing	15.0085	13.1463	12.5726	10.7502	2.7223	87.6901	112.356	Slow-fast	0.4	1.62	0.75	28.62	8.70065	32.0975	5.11141	Stable	Exponential	52.9
Tb927.8.1870	Golgi/lysosome glycoprotein 1 (tGLP1)	Vesicular transport	10.012	7.66536	6.8911	10.8417	8.0085	42.7145	94.2624	Slow-fast	0.4	0.3	0.71	24.21	3.50099	13.7328	4.63797	109.263	Exponential	27.77
Tb927.8.990	RBP33	RNA binding	4.22369	3.52038	4.48739	2.71941	3.77384	24.8429	58.3662	Slow-fast	0.4	2.85	4.14	2.08	2.58115	8.3273	3.38823	66.2839	Slow-fast	7.9
Tb927.11.8440	haloacid dehalogenase-like hydrolase, putative	Enzyme	4.47717	1.37697	2.11664	1.83021	1.40161	66.7673	40.2803	Slow-fast	0.4	1.35	3.48	9.74	0.382292	0.59517	0.470954	NA	NA	4.68
Tb927.9.9100	hypothetical protein, conserved	0	30.0327	3.23419	14.8301	2.427	15.7179	78.903	47.4242	Exponential	0.4	1.22	0.84	1.25	9.42252	10.8125	15.2416	111.888	Slow-fast	1.43
Tb927.10.8950	kinetoplast DNA-associated protein, putative	Mitochondrial DNA	7.42838	7.8201	7.30684	4.17578	1.87676	32.4182	48.2994	Slow-fast	0.41	1.03	0.55	3.19	6.08702	8.25405	1.4909	78.1491	Exponential	6.22
Tb927.7.2110	hypothetical protein, conserved	0	3.35299	1.29648	1.76283	0.982129	1.2965	16.2547	39.6111	Slow-fast	0.41	3.59	#N/A	4.64	0.953808	4.12902	0.935266	38.8729	Slow-fast	8.85
Tb927.10.14790	aminopeptidase, putative,metallo-peptidase, Clan MG, Family M24	Protease or peptidase	7.57725	9.3557	8.47156	16.1804	3.13049	33.2917	62.6358	Slow-fast	0.41	0.77	0.71	13.15	6.65444	22.4941	5.70391	83.0952	Slow-fast	28.6
Tb927.5.1550	mitochondrial carrier protein, MCP23	Mitochondrial transport	3.49478	3.00471	3.2521	2.28109	0.847724	28.1457	53.2969	Slow-fast	0.41	0.73	0.44	11.34	1.19464	2.41511	0.625498	39.6302	Slow-fast	16.02
Tb927.7.4570	inosine-guanine nucleoside hydrolase (IG-NH)	Nucleotides	5.50467	4.32635	3.7705	4.49319	2.31975	Stable	57.9685	Exponential	0.41	3.39	0.32	20.71	4.89573	16.2574	5.24173	111.627	Slow-fast	29.04
Tb927.11.15870	hypothetical protein, conserved, no human or yeast homologue	0	3.34318	4.99764	4.88746	3.6025	1.7207	14.2165	39.9414	Exponential	0.41	0.69	0.9	15.19	0.95258	1.58175	0.665257	12.262	Fast-slow	9.53
Tb927.7.710	heat shock 70 kDa protein, putative (HSP70.4)	Chaperone	8.96294	14.0426	13.0556	9.78568	2.20431	61.4203	107.116	Slow-fast	0.41	2.24	0.39	29.02	5.35881	12.8476	6.31104	119.907	Exponential	44.77
Tb927.11.16130	nucleoside diphosphate kinase (NDPK)	Nucleotides	24.0891	22.5163	20.9912	34.2597	22.8107	Stable	132.578	Exponential	0.41	1.77	1.77	5.6	40.8533	123.934	66.5856	Stable	Exponential	4.52
Tb927.10.5480	60S ribosomal protein L24	Ribosome	26.7714	34.5312	26.9506	66.5542	30.0445	Stable	178.821	Exponential	0.41	1.3	1.3	2.74	86.5692	121.075	85.6032	161.3	Exponential	3.33
Tb927.7.3640	hypothetical protein, conserved	0	1.7138	1.47676	2.2051	1.77496	1.52429	22.1487	49.0069	Exponential	0.41	4.95	0.38	5.06	1.71111	3.85161	3.6929	45.3076	Exponential	2.07
Tb927.7.1040	40S ribosomal protein S16	Ribosome	49.9613	43.7486	60.3205	49.1031	37.2795	67.0814	168.914	Slow-fast	0.41	1.48	1.48	2.74	121.607	160.493	158.748	196.097	Exponential	1.89
Tb927.4.2080	CC2D is a FAZ-ER protein, also present on the basal bodies. CC2D is required for FAZ filament assembly.	Cytoskeleton	7.39725	4.75763	4.62664	2.65319	1.13875	28.3351	52.1389	Slow-fast	0.42	1.16	1.16	27.24	2.71403	6.75121	1.26633	58.1194	Slow-fast	56.57
Tb927.6.3470	hypothetical protein, conserved	0	2.30673	1.96387	3.03203	1.23605	0.558249	21.2045	33.3794	Slow-fast	0.42	1.18	0.44	8.95	1.55519	2.85766	0.671692	35.254	Slow-fast	15.53
Tb927.9.7110	hypothetical protein, conserved, best match to human NP_065767 GRAM domain protein (membrane association)	0	4.295	3.16967	0	3.93899	3.8467	29.6536	48.688	Slow-fast	0.42	0.91	0.51	15.21	0.859614	6.89372	2.91589	39.5174	Slow-fast	13.5
Tb927.10.11710	hypothetical protein	0	2.89844	2.5474	2.3268	3.42237	2.54473	33.2025	41.6304	Slow-fast	0.42	0.82	0.41	0	2.10646	5.59651	2.61845	42.2464	Slow-fast	0
Tb927.5.2350	hypothetical protein, conserved	0	0.984291	1.53945	1.45824	0.803519	0.283956	Stable	34.3094	Exponential	0.42	2.19	6.21	7.65	0.281296	0.756476	0.412725	0.127294	Fast-slow	0.68
Tb927.11.800	hypothetical protein, conserved	0	10.265	5.80011	13.7845	5.89842	6.69273	33.7565	45.6793	Slow-fast	0.42	3.46	0.52	0.86	10.0361	23.16	15.1372	114.921	Slow-fast	2.92
Tb927.11.7290	pantothenate kinase subunit, putative	Enzyme	2.04392	2.31274	2.05012	3.00909	1.49428	40.2008	120.65	Slow-fast	0.42	0.13	0.36	51.44	0.817106	5.68562	3.77158	67.0771	Slow-fast	41.72
Tb927.8.6440	RBP20	RNA binding	3.0712	5.48004	5.32208	5.55959	3.68523	43.6819	51.3172	Slow-fast	0.42	1.03	0.4	4.76	1.69734	6.29485	5.42444	71.4628	Slow-fast	6.48
Tb927.10.10140	paraflagellar rod protein PFC19	Cytoskeleton	10.0846	11.308	10.535	11.5903	3.23944	46.0741	67.458	Slow-fast	0.43	1.92	3.53	20.1	6.11909	10.4997	3.95272	46.4146	Slow-fast	18.44
Tb927.6.440	haptoglobin-hemoglobin receptor (HpHbR)	Vesicular transport	4.55149	3.87033	3.95063	2.54262	2.03231	33.4123	36.745	Slow-fast	0.43	6.53	0.43	4.27	0.695608	0.967954	0.4441	0.010922	Fast-slow	1.81
Tb927.9.9860	GRP170, HSP70 and actin-like ATPase domains	Chaperone	10.2475	5.97764	6.0758	4.02974	5.61417	28.3912	62.3558	Slow-fast	0.43	3.88	0.58	12.9	2.16238	5.54682	3.29646	44.9585	Slow-fast	10.85
Tb927.7.2160	hypothetical protein, conserved, no domains, no yeast or human match	0	1.99869	2.75068	2.96319	2.81337	2.93999	57.1447	77.2268	Slow-fast	0.43	0.37	#N/A	8.09	2.21689	8.60092	6.48851	100.95	Slow-fast	10.66
Tb927.10.6490	hypothetical protein, conserved	0	4.29731	5.62806	5.32187	4.57719	3.07064	11.168	40.4103	Slow-fast	0.44	1.19	0.59	3.78	6.9686	15.9988	1.91302	48.7726	Slow-fast	5.78
Tb927.11.11010	hypothetical protein, conserved	0	5.63643	4.77859	4.3051	8.25123	3.62961	82.7476	72.313	Slow-fast	0.44	0.87	0.27	8.41	2.7809	19.4285	2.98288	155.261	Exponential	21.08
Tb927.11.3760	hypothetical protein	0	6.01605	1.33715	2.04012	1.21746	1.16208	25.3469	36.1962	Slow-fast	0.44	3.65	0.35	2.94	1.55259	4.00296	0.642532	36.9964	Slow-fast	7.97
Tb927.11.13190	EF1 gamma, elongation factor 1 gamma, putative	Translation	17.0825	32.9228	29.1141	29.3674	5.49109	91.8986	90.9151	Slow-fast	0.44	2.55	1.34	23.85	29.611	58.7254	13.1768	88.8822	Exponential	19.19
Tb927.8.2470	hypothetical protein, conserved	Mitochondrial pathway	2.50663	2.28396	3.41191	2.92333	1.64948	3.45691	27.1378	Fast-slow	0.44	0.72	0.27	5.05	4.00135	9.15753	2.22616	115.872	Exponential	5.15
Tb927.4.3780	hypothetical protein, conserved	0	3.21365	0.643851	1.87631	0.491967	0.773054	21.6575	33.8741	Exponential	0.44	7.17	0.57	2.66	0.711664	1.88104	0.635477	NA	NA	4.08
Tb927.11.3080	vesicular protein trafficking mediator, putative	Vesicular transport	2.03992	3.21141	2.98862	2.92452	1.64018	23.2115	49.2454	Slow-fast	0.44	0.59	0.4	9.21	4.78275	7.72449	3.00474	54.7541	Slow-fast	11.48
Tb927.11.6390	hypothetical protein, conserved, START domain, possible phoshatidylcholine transfer protein	Lipids & fatty acids	3.22412	3.97374	6.74741	3.47494	1.30599	31.8956	68.3106	Slow-fast	0.44	0.72	0.37	16.17	1.05846	2.99562	1.30456	33.1049	Slow-fast	9.19
Tb927.5.3220	signal peptidase type I, putative	Vesicular transport	9.00785	5.16697	7.08572	3.34539	4.53465	29.8975	42.7075	Slow-fast	0.44	5.61	0.33	6.14	1.65793	3.73802	3.26594	43.5284	Slow-fast	8.54
Tb927.3.2420	hypothetical protein, conserved	0	12.7272	7.45596	8.51269	5.49141	9.73338	28.4049	57.5786	Slow-fast	0.44	1.4	2.08	1.99	4.81689	6.67378	7.09799	52.2825	Slow-fast	2.69
Tb927.9.15210	60S ribosomal protein L36	Ribosome	20.9882	5.03251	6.8656	24.8211	37.1269	105.535	97.0254	Exponential	0.44	2.52	2.52	1.99	19.5596	49.1273	56.4272	Stable	Exponential	1.24
Tb927.11.14020	RNA-binding protein (NRBD2)	rRNA tRNA processing	19.6005	16.9072	14.5951	39.6759	13.042	Stable	96.7594	Exponential	0.45	1.81	2.44	4.79	48.9594	134.005	31.2919	Stable	Exponential	4.52
Tb927.8.2780	RBP10	RNA binding	3.93877	1.20779	2.57311	0.98062	0.820782	65.8586	67.7602	Slow-fast	0.45	0.72	1.47	15.29	0.410785	1.13631	0.276667	NA	NA	0.13
Tb927.10.15180	nucleosome assembly protein, putative	Chromatin	5.38613	5.79547	5.54044	5.57673	4.55741	41.4355	36.4368	Slow-fast	0.45	2.78	0.55	6.82	7.93272	27.7839	7.52778	133.582	Slow-fast	11.6
Tb927.4.2310	asparaginyl-tRNA synthetase, putative	Translation tRNA	5.54806	6.35367	5.57925	5.5272	1.61374	57.4738	39.6657	Slow-fast	0.45	0.66	0.71	21.82	3.75731	10.7825	3.28797	111.52	Exponential	35.61
Tb927.3.990	hypothetical protein, conserved	0	1.47461	0.968897	0.997053	0.799453	0.791988	11.207	22.3296	Fast-slow	0.45	1	0.89	1.8	0.828757	3.187	1.18397	26.9721	Slow-fast	3.15
Tb927.10.9430	phosphoribosylpyrophosphate synthetase, putative (PRS)	Pentose phosphate pathway	3.65468	4.66608	4.14314	5.53293	2.5178	34.5319	44.0067	Slow-fast	0.45	2.01	0.93	16.15	4.32879	10.5094	4.10176	113.87	Slow-fast	16.62
Tb927.11.10340	phosphoglycerate mutase family member 5, putative	Glucose & glycerol	3.02479	5.20698	4.89288	2.74	1.63704	29.4509	44.6045	Slow-fast	0.45	0.74	5.33	4.4	5.04741	10.2035	6.67012	57.5417	Slow-fast	0.93
Tb927.10.13770	hypothetical protein, conserved	0	1.88664	1.47598	1.3303	1.92347	3.38315	NA	32.1933	NA	0.45	2.11	2.25	1.42	3.28852	6.32413	6.7179	56.1418	Slow-fast	4.01
Tb927.6.2300	adenosine kinase, putative	Nucleotides	1.19708	12.8005	13.2409	10.5559	2.0362	20.2974	39.6143	Slow-fast	0.46	1.12	0.99	17.6	6.82351	13.9335	1.50438	70.7124	Slow-fast	30.97
Tb927.9.15870	hypothetical protein	0	9.52302	1.86416	5.81984	1.12369	1.68285	12.5857	46.4767	Fast-slow	0.46	1.87	0.38	7.21	1.42211	1.98517	0.594046	19.7963	Fast-slow	3.41
Tb927.11.1700	hypothetical protein, conserved	Mitochondrial pathway	1.21693	0.732674	0.696309	2.11869	1.67445	19.9501	22.7237	Slow-fast	0.46	0.79	1.72	5.61	1.43442	7.4037	2.57546	38.5711	Slow-fast	7.17
Tb927.10.14710	40S ribosomal protein S2	Ribosome	35.0098	68.0009	58.3191	85.5798	29.0773	Stable	97.423	Exponential	0.46	2.47	2.47	4.12	126.144	162.279	88.8148	Stable	Exponential	4.14
Tb927.5.1160	hypothetical protein, conserved	0	14.225	12.8333	13.9275	10.1174	8.05183	44.6851	88.8701	Slow-fast	0.46	2.42	1.19	8.8	2.55813	4.78445	3.09998	34.4474	Slow-fast	8.48
Tb927.11.5830	hypothetical protein, conserved	0	3.16654	0.924763	2.02398	0.875902	1.51123	36.7535	34.0252	Slow-fast	0.46	2.28	0.51	0.78	1.44639	3.45247	2.5441	NA	NA	4.24
Tb927.3.5050	60S ribosomal protein L4	Ribosome	31.4175	50.5406	44.3836	60.5583	33.7649	81.7878	130.313	Slow-fast	0.46	1.71	1.71	10.29	63.2305	109.534	95.4246	102.357	Exponential	9.26
Tb927.3.3190	serine/threonine-protein kinase, putative,protein kinase, putative	Protein kinase	4.63817	2.06944	3.0416	1.92273	1.53626	37.2457	54.4031	Slow-fast	0.47	0.42	0.31	15.36	1.54872	6.93012	1.11397	84.0077	Slow-fast	33.9
Tb927.6.1770	kinesin	Cytoskeleton	3.40099	1.83308	2.64284	2.94319	1.73128	24.3367	46.5564	Slow-fast	0.47	0.95	0.47	12.7	1.82296	7.92745	1.93079	63.9174	Slow-fast	14.85
Tb927.4.2000	ruvB-like DNA helicase, putative,ATP-dependent DNA helicase, putative	DNA synthesis, modification, repair	5.56505	7.53849	7.22434	4.97332	2.1113	24.0925	32.814	Slow-fast	0.47	1.42	0.88	10.8	5.72777	13.1089	5.03082	57.8227	Slow-fast	19.33
Tb927.10.9450	hypothetical protein	0	4.09736	2.18158	2.0991	1.8962	2.75211	27.4185	36.9675	Slow-fast	0.47	1.66	0.49	1.7	0.235819	0.452982	0.283883	NA	NA	0.64
Tb927.1.4690	arginine N-methyltransferase (PRMT1)	Arginine methylation	2.885	2.56713	2.8624	2.48107	2.56885	18.3388	39.6762	Slow-fast	0.47	1.03	0.46	3.34	2.62486	7.07254	5.03572	61.0312	Slow-fast	7.61
Tb927.10.13530	hypothetical protein	0	4.81683	8.26481	8.5817	5.75514	0	39.4487	64.1565	Slow-fast	0.48	3.64	2.38	#DIV/0!	5.79003	9.78945	0	208.507	Exponential	#DIV/0!
Tb927.8.1150	hypothetical protein, conserved	0	1.4945	0.764372	0.758922	2.22337	1.02021	32.7132	47.9251	Slow-fast	0.48	0.45	0.91	6.95	1.01705	8.44777	0.503189	90.001	Slow-fast	32.45
Tb927.8.2460	hypothetical protein, conserved	0	5.67255	5.51045	5.37253	5.49768	2.20235	32.7464	53.854	Slow-fast	0.48	1.41	0.61	10.74	6.2813	10.8953	2.30267	70.8759	Slow-fast	16.07
Tb927.11.2250	hypothetical protein, conserved, kineto-specific	0	3.61124	0.986691	1.97299	1.57036	3.01855	34.092	51.5717	Slow-fast	0.48	0.99	0.53	6.88	1.47209	7.81623	2.03853	NA	NA	9.24
Tb927.7.1590	mitotic cyclin,cyclin CycB3 (CYC8)	Cell cycle	1.38655	1.13811	1.63938	1.00471	0.605397	32.3765	33.6398	Slow-fast	0.48	0.91	1.67	4.13	0.380694	1.69705	0.611874	NA	NA	14.54
Tb927.7.470	hypothetical protein	0	5.50359	2.43319	2.73545	2.12377	2.39586	24.1382	37.4167	Slow-fast	0.48	0.81	0.44	7.49	0.372594	0.838228	0.868888	NA	NA	2.71
Tb927.10.6510	chaperonin HSP60, mitochondrial precursor	Mitochondrial biogenesis	7.66277	2.83576	2.32534	35.5026	12.8819	Stable	49.7026	Exponential	0.49	0.43	4.1	17.87	9.28918	149.245	37.4422	Stable	Exponential	15.5
Tb927.9.5750	tryparedoxin peroxidase (TRYP1)	Redox pathways	29.3722	30.6927	0	18.1073	8.31084	62.3295	91.7281	Slow-fast	0.49	0.84	0.78	5.03	39.6452	70.3207	24.4678	Stable	Exponential	8.23
Tb927.9.8450	adenylate kinase (ADKG)	Nucleotides	2.16071	1.50182	1.69911	2.87349	2.49709	23.8878	35.5126	Slow-fast	0.49	6.81	0.94	7.73	2.82949	9.70627	4.24177	78.3303	Slow-fast	7.65
Tb927.3.870	hypothetical protein, conserved	0	2.3548	3.03689	3.21203	1.74692	1.18506	15.0082	30.5743	Exponential	0.49	1.19	0.71	6.16	1.78029	3.6682	2.61568	44.0333	Exponential	5.25
Tb927.3.5060	hypothetical protein, conserved	0	5.06484	6.49627	6.58002	4.69988	2.42	26.6963	30.2673	Slow-fast	0.49	0.93	0.65	10.42	2.67985	4.93545	3.68815	38.6315	Slow-fast	13.08
Tb927.3.1790	pyruvate dehydrogenase E1 beta subunit, putative	Citric acid cycle	2.5323	4.12212	4.32638	3.56893	3.5895	41.7446	69.7971	Slow-fast	0.49	1.04	0.55	10.05	8.32852	20.6749	16.5471	232.65	Exponential	11.62
Tb927.10.10610	protein tyrosine phosphatase, putative	Protein phosphatase	3.21187	4.59843	4.66958	3.18322	2.85154	16.0268	54.9556	Slow-fast	0.49	0.92	0.58	10.79	6.54376	7.66977	6.98332	74.5506	Slow-fast	10.51
Tb927.11.16160	ATP binding protein-like protein	0	6.29738	3.93686	3.86724	3.63449	5.68932	16.608	26.1585	Slow-fast	0.49	1.85	1.49	2.57	4.30399	8.73592	8.31178	60.2458	Slow-fast	3.12
Tb927.5.4510	hypothetical protein, conserved	0	1.53847	0.927379	0.926559	1.00666	3.18721	5.43017	24.5438	Fast-slow	0.49	5.92	1.18	2.66	0.968494	2.54099	2.60628	85.7072	Exponential	1.27
Tb927.10.2190	hypothetical protein, conserved, N-terminal DUF667, C-terminal poly(Q), no yeast or human match	0	5.19977	6.36273	5.86088	7.02863	2.21461	56.7456	48.6946	Exponential	0.5	4.92	0.32	20.97	2.89799	12.9407	1.52326	111.726	Exponential	27.79
Tb927.6.4590	glutamyl-tRNA synthetase, putative	Translation tRNA	5.8064	3.62638	3.33848	4.03134	2.07876	25.3947	30.9719	Slow-fast	0.5	0.73	4.73	9.75	5.80683	16.139	2.56277	64.5929	Slow-fast	23.6
Tb927.3.1030	RBP28	RNA binding	2.63189	2.00205	1.81468	2.72363	3.14731	21.2425	43.4976	Slow-fast	0.5	0.54	0.34	6.54	3.95784	11.5464	4.44973	114.274	Slow-fast	13.02
Tb927.11.3660	dynein light chain, putative,dynein Tctex1 family, putative	Cytoskeleton	7.68681	4.76658	6.06882	3.99109	2.71683	18.8226	32.4886	Slow-fast	0.5	1.15	0.45	1.15	2.73189	7.4356	3.26085	26.4367	Exponential	3.46
Tb927.11.6860	hypothetical protein	0	9.78276	5.60288	9.73656	5.31404	4.32525	49.2236	73.5219	Slow-fast	0.5	0.92	3.22	0	3.12015	6.71666	3.08653	128.825	Exponential	0.01
Tb927.7.1110	asparagine synthetase a, putative	Amino acid metabolism	6.56887	10.4589	11.2494	11.2497	2.88289	97.8407	51.5218	Exponential	0.5	1.22	0.94	12.47	4.71196	10.4121	5.16383	75.3686	Slow-fast	20.83
Tb927.11.2240	hypothetical protein, conserved	0	16.9652	2.75122	13.6967	1.34555	3.40666	19.6478	35.0921	Exponential	0.5	5.99	0.39	0.85	5.29175	7.60403	5.98338	94.5301	Exponential	1.01
Tb927.2.2120	protein kinase, putative,NIMA/Nek Serine/threonine-protein kinase family, putative (25N14.205)	Protein kinase	3.14579	2.45859	3.39553	1.38588	1.66962	10.6618	54.6477	Slow-fast	0.5	0.45	0.24	8.66	0.808038	1.66199	1.3212	8.4864	Fast-slow	5.78
Tb927.11.12040	component of cytochrome c oxidase complex	Mitochondrial pathway	3.35329	1.73613	1.52929	1.2662	3.69298	12.3368	35.1639	Exponential	0.5	2.42	0.62	3.35	12.0631	18.3952	14.6817	Stable	Exponential	3.4
Tb927.11.9700	nascent polypeptide associated complex alpha subunit, putative	Translation	44.9172	33.859	35.4938	35.0712	42.57	72.6596	81.3879	Slow-fast	0.5	2.95	2.95	2.5	56.506	64.1031	126.378	Stable	Exponential	1.66
Tb927.10.13800	hypothetical protein, conserved, no yeast or human match	0	2.04333	0.97717	0.810749	1.84798	0.842477	65.1295	37.6085	Exponential	0.51	0.49	0.82	6.43	2.10646	13.3855	1.88146	91.4053	Slow-fast	13.96
Tb927.11.14880	paraflagellar rod protein PFC9	Cytoskeleton	7.71864	5.86574	8.07543	5.0923	2.83436	36.6435	49.8306	Slow-fast	0.51	4.82	0.49	7.18	4.32193	13.4714	2.63628	88.4367	Exponential	22.45
Tb927.4.4690	hypothetical protein, conserved	0	2.82552	2.61704	2.7462	4.0148	2.40031	45.5804	36.028	Slow-fast	0.51	2.52	0.94	4.92	2.24292	8.30787	2.45046	81.1055	Slow-fast	9.15
Tb927.6.4320	hypothetical protein, conserved	0	4.32979	2.16452	2.3094	4.21515	4.56015	34.9849	33.6831	Slow-fast	0.51	2.12	0.54	9.99	2.67606	9.35643	2.97204	44.0785	Slow-fast	6.09
Tb927.10.12700	pyruvate dehydrogenase E1 alpha subunit, putative	Citric acid cycle	2.10527	3.02635	2.82376	5.91079	3.15125	35.5027	52.8529	Slow-fast	0.51	0.8	0.27	13.43	3.45938	20.7293	8.47096	Stable	Exponential	17.64
Tb927.9.11270	T-complex protein 1, eta subunit, putative, (TCPStable-eta)	Translation	7.37841	9.16649	8.79986	12.0732	4.93855	54.6867	63.0725	Slow-fast	0.51	0.76	0.53	19.09	5.87932	26.4748	15.2809	Stable	Exponential	20.72
Tb927.10.7930	2,3-bisphosphoglycerate-independent phosphoglycerate mutase (PGAM)	Glucose & glycerol	5.75091	5.82226	4.99649	10.8794	3.2699	62.3574	68.9662	Slow-fast	0.51	0.48	0.28	19.71	2.60162	11.338	7.38225	121.622	Exponential	21.61
Tb927.1.4500	hypothetical protein, conserved	0	2.29005	0.829298	1.23091	2.27436	3.87823	29.7573	48.179	Slow-fast	0.51	0.83	0.27	2.73	1.1832	4.45226	3.2121	39.8235	Slow-fast	6.47
Tb927.11.7550	hypothetical protein, conserved	0	5.45537	3.93621	4.63541	3.23043	3.743	20.2557	46.0512	Slow-fast	0.51	1.8	0.78	3.77	0.463387	1.04759	0.777862	NA	NA	2.9
Tb927.11.11820	40S ribosomal protein S17	Ribosome	37.3295	64.4292	63.4123	73.8353	30.2054	82.5962	153.796	Slow-fast	0.51	1.45	1.45	3.04	110.032	102.898	85.5512	229.486	Exponential	2.08
Tb927.7.5180	60S ribosomal protein L23a or L25	Ribosome	13.4166	12.4707	11.1656	43.451	16.6347	Stable	96.1424	Exponential	0.51	2.53	2.53	6.12	13.7467	62.3486	57.5498	Stable	Exponential	4.21
Tb927.6.3740	heat shock 70 kDa protein, mitochondrial precursor, putative	Mitochondrial biogenesis	17.6625	33.7281	32.033	39.3425	3.08662	54.5248	62.6683	Slow-fast	0.52	1.24	3.76	39.42	64.2805	172.616	14.3865	155.947	Slow-fast	31.68
Tb927.11.13500	paraflagellar rod protein par1	Cytoskeleton	7.12857	6.45775	6.57245	5.52365	1.95835	79.6417	75.7669	Slow-fast	0.52	0.8	0.35	36.47	6.84022	23.348	3.88603	160.741	Exponential	42.27
Tb927.10.9440	NADH dehydrogenase (54 NDH2)	Mitochondrial electron transport	1.83369	2.29656	1.81145	2.22685	1.11395	20.1239	33.6548	Exponential	0.52	0.9	0.98	13.65	1.86109	8.39117	1.51969	76.7317	Slow-fast	17.1
Tb927.3.2050	hypothetical protein, conserved, no domains, poly(Q) tracts, K-specific	0	1.16227	1.11143	1.00922	0.953392	0.47867	62.313	57.9082	Slow-fast	0.52	0.97	4.18	15.06	0.592101	3.10426	0.774436	57.3943	Exponential	19.8
Tb927.10.14700	hypothetical protein, conserved, no human or yeast homologue	0	3.67289	3.32749	2.72759	7.99861	5.85601	25.9652	45.6904	Slow-fast	0.52	0.74	0.58	5.17	3.39411	16.318	6.16207	76.3906	Slow-fast	7.58
Tb927.10.12890	bifunctional aminoacyl-tRNA synthetase, putative	Translation tRNA	5.38684	6.05818	5.44126	4.28936	2.19324	34.859	47.9142	Slow-fast	0.52	1.29	0.48	30.16	3.15493	9.52491	3.76186	70.6456	Exponential	28.08
Tb927.6.3270	hypothetical protein, conserved	0	0.503616	0.625529	0.769089	0.783206	0.670293	NA	30.7914	NA	0.52	0.77	0.69	1.46	0.410579	1.69712	0.739647	NA	NA	0.16
Tb927.2.4580	hypothetical protein, conserved	0	13.2787	5.25377	11.7037	3.26268	2.82044	26.1718	59.9708	Slow-fast	0.52	3.58	0.21	4.28	4.52844	7.6516	3.60439	84.3646	Exponential	17.85
Tb927.10.1350	hypothetical protein, conserved	0	1.47055	2.60387	2.19892	2.74108	0.612503	37.2385	34.1722	Slow-fast	0.53	1.27	1.88	6.34	0.914265	3.39777	0.80972	38.049	Exponential	26.13
Tb927.4.4740	ER to golgi transport of GPI proteins OR Dihydroceramide synthase)	Lipids & fatty acids	2.86849	3.53807	3.76884	2.81545	1.25236	16.8687	31.9256	Slow-fast	0.53	0.86	0.62	17.04	1.51955	4.31552	1.19886	53.0414	Slow-fast	16.33
Tb927.10.1060	T-complex protein 1, delta subunit, putative (TCPStable-delta)	Translation	7.13598	8.79912	7.60272	8.64256	3.55672	56.8008	76.5701	Slow-fast	0.53	1.27	0.32	14.14	6.73997	22.5507	7.64978	147.914	Exponential	29.29
Tb927.9.10570	hypothetical protein, conserved,predicted zinc finger protein FYVE	0	2.69266	1.60775	1.51903	3.07255	2.6953	29.0065	26.92	Slow-fast	0.53	1.15	0.88	2.45	2.18315	11.9894	4.16069	49.4184	Slow-fast	4.37
Tb927.11.11320	hypothetical protein, conserved	0	3.3701	1.54224	3.51669	1.736	0.978858	12.5744	24.0076	Fast-slow	0.53	0.84	0.56	3.04	0.991612	2.65825	0.969897	22.672	Exponential	1.02
Tb927.7.610	DNA ligase, putative,mitochondrial DNA ligase homolog, putative	DNA synthesis, modification, repair	7.01855	6.96404	7.52743	5.9518	1.69485	72.7662	99.6205	Slow-fast	0.53	2.44	0.36	3.02	2.49061	6.81413	2.71896	64.1633	Slow-fast	1.69
Tb927.6.3290	intraflagellar transport protein IFT20	Cytoskeleton	4.99925	4.77479	6.36695	2.57898	1.71229	12.7883	23.1397	Slow-fast	0.53	1.15	0.49	4.23	2.11646	4.22128	1.81181	21.3243	Exponential	8.33
Tb927.1.4490	acetyltransferase, putative	Lipids & fatty acids	8.68215	5.83619	5.64637	2.41786	1.99767	Stable	53.7659	Exponential	0.53	1.27	0.22	12.68	1.44793	1.88701	0.840098	51.7816	Exponential	6.73
Tb927.3.4000	clathrin coat assembly protein ap19, putative	Vesicular transport	7.3677	5.60326	6.77536	4.30377	6.08685	30.8241	45.1961	Slow-fast	0.53	5.33	1.01	4.22	2.98638	4.72667	3.12832	30.3399	Exponential	3.05
Tb927.8.4580	hypothetical protein, conserved	0	3.02422	1.20855	1.2022	3.55924	2.73699	23.3486	31.0582	Slow-fast	0.54	0.79	0.66	8.12	1.70698	11.614	2.35685	58.7296	Slow-fast	15.36
Tb927.10.2640	intraflagellar transport protein IFT81	Cytoskeleton	4.66505	4.67946	4.08081	5.38566	2.489	28.2634	43.8914	Slow-fast	0.54	5.4	0.51	21.71	1.29672	3.59187	1.51134	49.4667	Exponential	18.35
Tb927.10.11150	hypothetical protein, conserved, no domains	0	3.7521	3.92159	3.63034	2.91761	1.87135	32.7915	33.608	Slow-fast	0.54	2.01	0.49	0.54	2.38789	9.00435	4.48573	117.887	Slow-fast	4.04
Tb927.5.3800	glutamine hydrolysing (not ammonia-dependent) carbomoyl phosphate synthase, putative	Amino acid metabolism	5.77638	5.32719	5.52957	2.91515	0.955802	47.1695	61.8387	Slow-fast	0.54	0.52	3.88	54.31	1.91698	6.73536	3.50909	231.554	Exponential	78.19
Tb927.10.8240	hypothetical protein, conserved	0	5.50341	3.79322	3.75843	2.24482	2.003	14.1328	28.4241	Slow-fast	0.54	1.35	0.68	7.46	1.82244	2.98142	1.67283	28.064	Slow-fast	5
Tb927.11.1900	T-complex protein 1, beta subunit, putative (TCPStable-beta)	Translation	9.27299	9.56215	10.4907	8.85746	4.36495	35.4046	45.0195	Slow-fast	0.54	2.69	0.72	20.37	6.35493	18.3305	10.3939	68.0933	Slow-fast	20.48
Tb927.3.5010	hypothetical protein, conserved	0	6.7751	2.85087	4.02173	2.63669	1.78105	32.0661	28.1723	Slow-fast	0.55	8.54	1.11	1.17	5.23435	11.162	2.54378	48.9335	Slow-fast	5.73
Tb927.8.3060	cytosolic leucyl aminopeptidase, putative,metallo-peptidase, Clan MF, Family M17	Protease or peptidase	2.44217	2.17012	2.11973	1.79405	1.06179	28.3191	45.8619	Slow-fast	0.55	0.61	0.33	10.32	2.57398	10.8835	2.48157	69.8879	Slow-fast	17.3
Tb927.10.2350	pyruvate dehydrogenase complex E3 binding protein, putative	Citric acid cycle	1.46083	1.42209	1.22724	1.28242	1.36797	14.9601	41.5217	Fast-slow	0.55	1.19	0.42	10.71	4.5629	9.71578	2.38343	112.403	Slow-fast	17.65
Tb927.10.7410	succinyl-CoA ligase [GDP-forming] beta-chain, putative	Citric acid cycle	5.10194	7.48613	6.679	10.0516	5.19251	41.752	85.6928	Slow-fast	0.55	0.63	0.19	16.35	15.2163	58.0489	15.1955	Stable	Exponential	29.24
Tb927.10.7570	dihydrolipoamide acetyltransferase E2 subunit, putative	Mitochondrial pathway	2.88813	4.42953	3.67153	5.33802	2.4923	36.9159	57.6069	Slow-fast	0.55	1.12	0.59	25.86	4.56955	19.9102	5.62937	Stable	Exponential	21.38
Tb927.11.1430	CMF2, T. brucei components of motile flagella (TbCMF2)	Cytoskeleton	5.38162	4.62663	4.76982	4.27802	1.4089	31.9441	41.1768	Slow-fast	0.55	2.24	0.71	31.8	1.81794	6.30399	1.99815	77.0227	Exponential	41.59
Tb927.8.2310	(H )-ATPase G subunit, putative	Lysosome	9.80084	9.75633	11.5615	7.3075	6.90684	30.9154	53.5724	Slow-fast	0.55	2.42	0.55	2.6	7.14777	15.1833	5.37818	40.9762	Slow-fast	4.35
Tb927.11.7040	pterin-4-alpha-carbinolamine dehydratase, putative	Folate	5.11892	2.03205	6.07187	1.94433	3.06594	16.8143	32.9463	Slow-fast	0.55	2.57	0.59	2.12	3.4825	6.33955	2.49177	43.2193	Exponential	2.36
Tb927.10.16120	inosine-5'-monophosphate dehydrogenase,IMP dehydrogenase	Nucleotides	3.5026	1.70997	1.50157	5.13512	4.1545	76.6543	45.0348	Slow-fast	0.55	0.87	0.4	8.22	2.88859	17.6904	7.26008	204.534	Exponential	12.72
Tb927.11.2400	hypothetical protein, conserved	0	6.91975	4.10202	5.02351	3.64823	1.89718	28.8958	44.936	Slow-fast	0.55	0.91	0.39	6.86	0.185157	0.546703	0.275361	NA	NA	2.7
Tb927.7.2290	hypothetical protein, conserved	0	4.36542	6.90711	7.44554	5.82313	2.85179	23.6693	44.2088	Slow-fast	0.55	0.88	0.47	1.22	3.32198	6.50077	4.06659	19.1485	Exponential	0.94
Tb927.2.4540	Small nuclear ribonucleoprotein-associated protein B (TbSmB)	RNA processing	5.41305	1.68029	2.55821	2.38095	3.29403	9.48865	21.8536	Exponential	0.55	0.9	0.63	1.41	2.49938	11.0488	6.96293	47.2858	Slow-fast	3.86
Tb927.10.4620	peptidyl-prolyl cis-trans isomerase, putative (PPIase)	Chaperone	4.58486	3.94339	3.67313	2.75382	4.26803	18.0893	35.4157	Slow-fast	0.55	6.64	1.31	2.45	11.3153	12.6042	9.21822	99.6521	Exponential	1.62
Tb927.11.11930	hypothetical protein, conserved	0	1.23213	0.972899	0.928965	1.63506	2.06837	10.9549	31.6345	Exponential	0.55	2.06	0.63	3.2	1.26527	3.23943	2.67483	14.4773	Fast-slow	1.27
Tb927.4.4390	hypothetical protein	0	4.07754	1.44037	5.0256	1.09553	1.07276	23.4746	27.49	Slow-fast	0.55	1.27	0.62	0	0.622428	1.37816	1.83038	NA	NA	0.01
Tb927.11.1330	hypothetical protein, conserved	0	6.2604	6.08821	7.61908	3.57623	2.96371	21.9372	38.5971	Exponential	0.55	6.2	0.75	3.84	3.20654	5.1758	7.0343	120.079	Exponential	2.92
Tb927.4.1330	DNA topoisomerase IB, large subunit	DNA synthesis, modification, repair	3.46785	1.99755	1.95884	2.57711	1.78309	34.5929	35.6186	Slow-fast	0.56	0.9	6.73	6.21	1.37906	8.19087	1.55376	100.218	Exponential	15.06
Tb927.3.3060	hypothetical protein, conserved, kinetoplastid-specific	0	1.75188	2.3413	2.07049	1.62406	0.879718	10.0605	41.686	Exponential	0.56	1.75	0.35	39.98	0.674398	2.73373	0.521033	33.5591	Slow-fast	18.73
Tb927.10.13670	serine/threonine protein phosphatase 5, PP5, interacts with HSP83	Protein phosphatase	3.56592	3.98044	3.71689	3.16067	0.966433	26.4414	32.4048	Slow-fast	0.56	1.02	0.92	10.24	3.38231	7.43166	1.43891	67.8374	Slow-fast	19.17
Tb927.10.3200	U2 splicing auxiliary factor, putative (U2AF35)	RNA processing	2.55902	1.00243	0.846923	3.48932	2.99247	50.5434	50.8863	Slow-fast	0.56	0.76	0.5	3.32	1.38017	11.0586	2.74061	140.474	Exponential	10.76
Tb927.5.3950	hypothetical protein, conserved	0	2.3946	2.00992	2.11127	1.36292	1.4993	9.08143	25.5615	Fast-slow	0.56	1.89	0.68	4.4	3.19333	7.99248	2.22446	93.467	Exponential	3.86
Tb927.11.6570	transporter, putative. 14 TM domains, SSF103473 general substrate transporter family	Transporter	3.9515	6.2149	6.50945	4.98358	1.18124	24.529	33.419	Slow-fast	0.56	1.04	0.67	4.52	3.15636	7.79029	2.60599	49.9449	Slow-fast	5.95
Tb927.8.7720	hypothetical protein, conserved	0	2.51212	1.89445	1.64582	1.84027	1.1567	19.9679	35.529	Slow-fast	0.56	1.4	0.57	7.16	0.38327	1.08241	0.363845	NA	NA	4.49
Tb927.4.2260	Centrin1	Cell cycle	3.01942	2.45065	3.2746	2.34236	1.33968	15.4147	22.097	Slow-fast	0.56	0.96	0.63	4.22	2.23672	4.4056	1.55825	33.129	Slow-fast	6.28
Tb927.8.8150	hypothetical protein, conserved	0	4.16368	1.46733	3.10299	1.81371	2.4497	22.9847	29.4141	Slow-fast	0.56	1.71	0.79	5.55	0.879245	1.86391	0.711699	NA	NA	2.76
Tb927.9.12830	hypothetical protein, conserved	0	0.734045	0.856857	0.718926	1.25537	0.488635	33.462	23.7413	Exponential	0.56	0.77	1.75	9.13	0.38235	1.5789	0.604145	NA	NA	16.46
Tb927.10.7500	fibrillarin (NOP1)	rRNA tRNA processing	2.41255	1.376	1.27672	5.76575	3.51918	31.3327	35.7366	Slow-fast	0.56	1.01	2.02	5.75	3.0773	20.1688	8.02416	141.129	Exponential	6.92
Tb927.11.13730	ornithine decarboxylase (ODC)	Redox pathways	3.00306	3.07423	2.86836	3.22357	2.13364	23.887	46.4961	Slow-fast	0.56	1.22	0.84	5.14	3.04792	8.62703	3.93036	87.9348	Slow-fast	11.15
Tb927.8.910	hypothetical protein, conserved, Qn domains, PRK14951 domain (DNA polymerase III subunits gamma and tau, E= -3), kinetoplastid specific	0	2.06055	1.72385	1.70932	0.622072	1.08606	86.8649	57.8719	Exponential	0.56	0.53	#N/A	16.67	1.04904	3.72082	2.02771	176.561	Exponential	19.68
Tb927.5.2960	phosphoribosylpyrophosphate synthetase, putative (PRS)	Pentose phosphate pathway	6.20516	5.03162	5.3243	5.18413	3.56825	15.8717	33.7954	Exponential	0.56	2.77	1.04	5.54	3.7983	8.62687	4.94769	31.5692	Slow-fast	8.07
Tb927.8.3600	hypothetical protein, conserved	0	5.17564	0.946504	3.26509	0.758398	2.81251	16.6227	16.813	Exponential	0.56	0.98	1.37	0.94	3.22902	4.83905	4.5684	22.3649	Exponential	1.27
Tb927.11.15920	glutathione peroxidase, putative	Redox pathways	1.78396	0.684654	0.721031	1.1208	1.56201	9.19286	22.9343	Slow-fast	0.56	1.13	0.41	1.05	1.57394	2.53468	5.89603	40.7124	Slow-fast	0.51
Tb927.10.13780	glycogen synthase kinase 3 (GSK3)	Glycan synthesis & metabolism	3.49916	2.36572	2.16379	3.72662	1.45388	38.4709	40.1431	Slow-fast	0.57	0.56	6	10.92	1.45441	6.79809	1.69182	87.1331	Slow-fast	21.2
Tb927.9.9940	PACRGB,flagellar component	Cytoskeleton	3.45044	4.34501	4.61285	3.18178	1.4088	17.0277	29.0302	Exponential	0.57	1.08	0.42	16.33	3.0117	5.25342	1.48371	31.4845	Slow-fast	14.46
Tb927.5.3790	hypothetical protein, conserved	0	1.9687	1.54396	1.61683	0.83732	0.530355	16.8745	19.0151	Exponential	0.57	1.08	0.66	7.54	0.445351	1.43559	0.410019	NA	NA	4.37
Tb927.1.1770	glutaredoxin, putative	Redox pathways	1.00659	1.72768	1.772	0.93139	1.10398	NA	23.2833	NA	0.57	2.16	0.47	1.74	1.97641	4.24295	1.63961	82.1833	Exponential	3.46
Tb927.4.1270	ruvB-like DNA helicase, putative	DNA synthesis, modification, repair	4.88154	5.49833	5.14757	4.70965	2.69736	24.3659	31.873	Slow-fast	0.57	2.58	0.94	5.95	5.1593	11.6208	5.23965	52.3133	Slow-fast	11.77
Tb927.8.3990	hypothetical protein, conserved	0	2.79564	4.42636	4.57992	5.25522	1.5876	16.7824	34.0118	Exponential	0.57	1.97	0.67	3.26	1.22865	2.72909	1.24762	16.9549	Slow-fast	3.52
Tb927.7.2510	endoplasmatic reticulum retrieval protein, putative	Vesicular transport	8.20496	3.95612	7.48898	3.65934	4.4018	31.8467	41.5817	Slow-fast	0.57	1.32	0.34	2.84	3.5105	10.7457	5.07929	83.0671	Slow-fast	3.87
Tb927.9.11940	hypothetical protein, conserved	0	3.61138	2.64426	4.32176	1.92716	4.05271	23.8619	36.7554	Slow-fast	0.57	1.86	0.41	2.73	2.88195	6.25826	5.55245	63.3267	Slow-fast	4.72
Tb927.5.4170	histone H4	Chromatin	113.643	112.725	104.357	105.952	11.1823	45.4468	67.6871	Slow-fast	0.58	3.54	1.37	2.41	135.24	268.153	21.6416	Stable	Exponential	2.32
Tb927.10.12030	hypothetical protein, conserved	0	2.91689	3.95058	3.71113	1.46576	1.02274	23.2482	28.1025	Exponential	0.58	1.31	0.79	15.67	1.48053	4.61561	0.573225	52.9881	Slow-fast	16.5
Tb927.11.15240	small GTPase, putative,ras-related protein rab-2a, putative (RAB2)	Vesicular transport	3.60928	2.11387	2.80276	0.814047	0.602745	17.0858	23.0921	Slow-fast	0.58	1.92	0.69	8.32	1.55666	4.50086	0.591999	34.3668	Slow-fast	12.99
Tb927.11.14190	hypothetical protein, conserved	0	5.50504	6.13315	6.12152	3.57785	1.39131	39.0984	78.1444	Slow-fast	0.58	0.79	0.26	27.1	2.94461	8.2727	1.8011	70.6871	Exponential	44.48
Tb927.10.13790	hypothetical protein, conserved, no human or yeast homologue	0	2.03276	1.31571	1.10689	5.43136	1.25661	50.2523	46.8448	Exponential	0.58	0.52	0.34	29.89	0.352098	3.34042	0.741864	19.7849	Slow-fast	22.19
Tb927.11.3030	phosphoribosylpyrophosphate synthetase, putative (PRS)	Pentose phosphate pathway	3.12849	5.30722	4.4645	5.10987	1.34032	37.1274	31.8132	Slow-fast	0.58	1.03	0.83	20.16	4.24572	9.69508	2.68941	74.5031	Slow-fast	25.56
Tb927.11.5840	Protein translation factor SUI1 homolog, putative	Translation	7.81136	4.83513	5.69786	4.60042	3.44279	26.4429	24.1935	Slow-fast	0.58	1.33	0.77	2.62	7.28116	14.5803	4.91648	46.6497	Exponential	6.62
Tb927.11.2300	ERF1 eukaryotic peptide chain release factor subunit 1, putative	Translation	3.68517	3.45528	3.41889	3.92757	1.77113	20.5725	24.0948	Slow-fast	0.58	0.82	0.59	13.34	2.16076	8.09823	2.76312	56.8183	Slow-fast	18.33
Tb927.1.3070	hypothetical protein, conserved, poly(Q), poly(H)	0	1.32168	0.949536	0.813426	3.43224	1.52119	26.5887	27.8385	Exponential	0.58	0.51	0.59	9.17	0.781218	6.20839	2.15028	NA	NA	15.95
Tb927.11.2090	choline kinase (EK1)	Lipids & fatty acids	1.47179	1.70225	1.76697	1.96844	1.2256	14.4709	27.4897	Slow-fast	0.58	0.84	0.56	10.71	1.22004	4.26289	1.88943	39.9394	Slow-fast	10.22
Tb927.9.10010	Sec63 homologue, chaperone protein DNAj	Vesicular transport	4.25593	2.92434	3.1023	5.17756	2.52694	48.0497	54.7254	Slow-fast	0.58	0.53	4.45	10.35	0.427222	3.4419	1.73754	NA	NA	22.63
Tb927.7.6960	ubiquitin-conjugating enzyme ,non-canonical, putative	Ubiquitin & proteasome	6.09414	1.88176	5.81311	1.37785	1.55291	17.019	29.209	Slow-fast	0.58	2.44	0.7	7.56	1.9759	2.75854	1.41838	0.880888	Fast-slow	2.91
Tb927.7.7040	methylthioadenosine phosphorylase, putative (MTAP)	Amino acid metabolism	8.46946	7.38138	7.00374	8.1218	4.56841	60.845	38.5731	Slow-fast	0.58	6.19	0.43	18.47	4.74432	10.7725	6.45637	99.977	Slow-fast	15.35
Tb927.9.9840	lipoic acid containing carrier protein, putative	Mitochondrial pathway	8.66488	2.80731	9.92014	1.82416	7.1263	20.8989	26.013	Slow-fast	0.58	4.13	0.72	2.41	10.5751	20.0961	14.4083	103.404	Slow-fast	2.68
Tb927.5.630	acidic phosphatase, putative	Phosphatase	11.602	1.65123	4.15408	3.98322	6.69012	47.1646	31.3252	Slow-fast	0.59	0.73	0.91	15.39	0.807762	2.98259	0.609845	NA	NA	8.13
Tb927.11.8210	RAD50 DNA repair-like protein	DNA synthesis, modification, repair	2.36261	2.42003	2.15896	1.94702	0.360903	31.8999	26.2237	Slow-fast	0.59	1.55	9.19	14.81	0.553808	2.82906	0.65601	59.5029	Exponential	26.77
Tb927.8.720	hypothetical protein, conserved	0	3.33233	2.88426	3.67686	1.64114	1.32004	7.08709	22.0983	Fast-slow	0.59	1.52	0.61	1.14	3.4666	5.35001	1.27761	51.111	Slow-fast	0.63
Tb927.6.2900	hypothetical protein, conserved,SAM domain and HD domain-containing protein 1,dendritic cell-derived IFNG-induced protein	0	1.41786	2.16089	2.12835	1.42843	0.636774	18.4435	22.2879	Slow-fast	0.59	1.01	10.7	6.85	1.9099	3.18677	0.885438	31.3278	Slow-fast	17.56
Tb927.3.3690	flagellar radial spoke protein-like, putative	Cytoskeleton	2.83199	2.89417	2.45506	4.12403	1.54619	31.7871	36.2899	Slow-fast	0.59	2.06	0.86	9.43	1.72488	7.73491	2.26719	61.403	Slow-fast	22.69
Tb927.9.4420	hypothetical protein, conserved	0	3.54271	2.79942	2.91253	2.83888	1.39052	27.1101	28.1081	Slow-fast	0.59	0.89	0.5	13.13	1.66328	4.65461	1.70536	32.9397	Slow-fast	14.13
Tb927.10.3260	Long-chain-fatty-acid--CoA ligase 5, Acyl-CoA synthetase 5 (LACS 5)	Lipids & fatty acids	3.44059	3.35349	3.14847	1.83794	1.51032	27.9522	40.6099	Slow-fast	0.59	1.3	0.48	25.22	1.83037	6.03558	2.38427	125.388	Exponential	34.82
Tb927.9.5590	DNA topoisomerase ii (TOP2)	Mitochondrial DNA	2.08738	2.35438	2.36327	1.51899	0.620014	34.6317	25.6946	Slow-fast	0.59	1.2	3.22	7.1	0.624727	2.18157	0.902848	37.8081	Exponential	18.4
Tb927.5.3830	dihydroorotate dehydrogenase (fumarate), putative	Enzyme	3.09869	3.0232	3.50514	5.17658	2.68231	23.0488	23.7956	Slow-fast	0.59	0.98	0.83	6.18	2.39977	7.29131	4.43695	38.6974	Slow-fast	9.35
Tb927.9.6130	calmodulin, putative	Calcium	5.62338	5.81528	7.99215	5.04172	2.66074	18.722	31.0474	Slow-fast	0.59	2.17	0.57	5.27	2.01224	4.58724	2.89894	63.7734	Slow-fast	9.19
Tb927.2.3420	hypothetical protein, conserved	0	4.37363	1.93906	4.2826	1.60887	3.00014	11.8882	37.9091	Exponential	0.59	0.93	0.48	2.09	3.97046	7.93005	6.22525	35.4967	Slow-fast	1.36
Tb927.11.9580	hypothetical protein, conserved	0	11.6298	5.68336	9.52193	5.7218	4.10426	51.5075	34.3357	Slow-fast	0.59	0.89	0.62	1.01	4.0222	7.24971	15.6786	42.1116	Fast-slow	0.86
Tb927.8.8280	hypothetical protein, conserved, no domains, K-specific	0	2.32207	1.14088	2.79888	1.55125	2.04077	25.2179	26.1179	Slow-fast	0.6	0.97	0.51	4.58	0.441413	3.03602	0.422	NA	NA	6.96
Tb927.8.7790	hypothetical protein, conserved	0	4.20532	1.33767	4.76968	0.843148	1.37921	14.1984	30.0705	Slow-fast	0.6	2.02	0.62	8.11	1.78782	4.03847	0.641115	37.2522	Slow-fast	9.45
Tb927.11.12150	flagellar protein essential for flagellar pocket biogenesis (BILBO1)	Cytoskeleton	2.4794	1.88652	2.22353	2.17654	1.27701	29.7163	34.0146	Slow-fast	0.6	1.15	0.64	9.69	2.06315	7.11054	1.30636	78.8063	Exponential	22.57
Tb927.11.7840	ribonucleoside-diphosphate reductase large chain (RNR1)	Nucleotides	5.38884	4.96958	5.29982	3.44461	1.25609	30.0882	33.0415	Slow-fast	0.6	0.74	0.66	18.38	2.92307	8.05605	1.5436	65.8529	Slow-fast	46.2
Tb927.5.3730	hypothetical protein, conserved	0	1.07723	0.588984	0.55989	1.24505	0.689905	18.406	20.7492	Fast-slow	0.6	1.98	#N/A	3.37	0.490822	2.82994	0.793597	NA	NA	8.88
Tb927.10.5690	procyclin-associated gene 2 (PAG2) protein, putative	PAG	3.37907	1.06848	1.04242	0.910591	0.865714	25.788	29.5466	Slow-fast	0.6	0.77	0.62	9.04	0.0724944	0.0954591	0.0282398	NA	NA	5.18
Tb927.3.1680	hypothetical protein, conserved	0	6.81711	5.608	7.24364	3.83445	2.96934	32.121	34.1566	Slow-fast	0.6	2.53	0.68	6.21	5.71294	14.5107	4.95566	90.3875	Slow-fast	15.45
Tb927.7.2390	hypothetical protein, conserved	Mitochondrial pathway	1.39997	0.722082	0.637223	1.17312	0.751837	25.0471	23.8936	Slow-fast	0.6	0.82	10.06	12.6	0.521858	4.98534	1.92831	70.8513	Exponential	18.78
Tb927.6.2170	co-chaperone GrpE, putative	Chaperone	2.74783	5.20162	4.92512	5.44764	4.08206	30.0122	38.3419	Slow-fast	0.6	2.19	6.23	7.03	10.7077	21.0896	9.55055	129.507	Slow-fast	8.57
Tb927.11.7170	seryl-tRNA synthetase, putative	Translation tRNA	4.83007	4.93323	4.84955	5.27581	2.44399	30.4057	30.049	Slow-fast	0.6	1.6	0.76	12.98	2.61394	9.28465	4.43918	74.4528	Slow-fast	21.89
Tb927.11.4360	hypothetical protein, conserved	0	2.34902	1.58484	1.31596	1.83545	2.0616	41.9796	35.8864	Slow-fast	0.6	1.9	0.59	10.06	1.05734	4.52345	2.197	48.9235	Slow-fast	7.03
Tb927.10.6390	hypothetical protein, conserved	0	4.07354	3.65906	3.51201	2.42124	3.37107	14.359	20.7344	Slow-fast	0.6	1.25	1.12	5.25	2.08777	6.45582	3.30355	15.3997	Exponential	4.71
Tb927.11.8310	class I transcription factor A, subunit 4 (CITFA-4)	RNA synthesis	3.17229	2.08956	2.37968	2.10619	1.63703	13.1902	23.2277	Exponential	0.6	0.79	0.83	12.54	1.41199	4.0189	2.20057	22.6383	Slow-fast	8
Tb927.7.4260	hypothetical protein, conserved	0	6.8033	7.75072	8.98669	4.51032	3.52686	17.3921	39.5394	Slow-fast	0.6	1.08	0.37	11.86	0.586516	1.2072	0.845989	11.336	Slow-fast	4.22
Tb927.10.750	hypothetical protein, conserved	0	8.1355	4.5424	4.55454	2.73866	6.99184	17.0251	27.4005	Slow-fast	0.6	2.01	0.54	0.78	5.31123	9.51556	6.80629	40.7568	Exponential	1.47
Tb927.2.5280	trans-sialidase, putative (30J2.90)	Membrane protein	1.70109	1.86307	2.28482	3.0094	1.28029	30.124	27.2146	Slow-fast	0.6	0.79	0.42	9.61	1.21627	5.11175	5.14926	67.175	Exponential	10.91
Tb927.9.13100	ankyrin repeat protein, putative	Cytoskeleton	3.31486	3.0379	3.07502	2.75144	4.17695	27.7194	25.2869	Slow-fast	0.6	9.48	0.93	1.8	2.33563	5.15375	5.40022	64.513	Slow-fast	1.52
Tb927.5.1710	ribonucleoprotein p18, mitochondrial precursor, putative	Mitochondrial RNA	9.50591	4.19552	5.71864	4.64697	3.84181	21.818	30.4672	Slow-fast	0.61	2.31	0.49	5.49	18.1565	65.5584	6.68757	Stable	Exponential	10.63
Tb927.9.8650	hypothetical protein, conserved	0	11.2134	1.97698	10.0347	1.2666	1.42129	11.4231	20.7873	Exponential	0.61	2.8	1.66	2.87	2.48057	6.38413	1.13066	19.9013	Slow-fast	6.48
Tb927.3.4640	POMP26	Mitochondrial membrane	1.66882	1.86415	2.46117	0.837767	1.13743	15.1483	30.6896	Slow-fast	0.61	0.84	0.42	3.51	1.46745	2.82795	0.550003	35.2476	Slow-fast	13.47
Tb927.5.1520	heat shock protein HslU1, in mitochondrion	Chaperone	3.78808	1.43748	1.4768	1.94902	1.16612	21.7725	29.0268	Slow-fast	0.61	1.01	1.57	11.57	2.33742	9.80964	2.15195	87.2364	Slow-fast	26.11
Tb927.11.3650	adenylosuccinate synthetase, putative	Nucleotides	6.1719	6.72894	6.58869	4.41736	2.69542	84.1406	63.7318	Slow-fast	0.61	0.41	3.77	32.83	2.55166	10.5505	2.47504	133.973	Exponential	43.55
Tb927.10.3970	hypothetical protein, conserved	0	2.10156	2.19838	2.23672	0.665941	0.473641	13.5201	19.2258	Slow-fast	0.61	1.14	#N/A	6.7	1.15009	1.6494	0.415835	28.8571	Slow-fast	21.8
Tb927.11.4910	hypothetical protein, conserved,predicted ankyrin repeat family protein	0	3.70306	4.47213	4.45124	4.29504	1.50758	17.8363	27.7996	Slow-fast	0.61	1.06	0.48	5.53	3.54016	10.2902	3.25155	69.5677	Slow-fast	21.75
Tb927.10.14500	hypothetical protein, conserved	0	5.05905	8.40281	7.62167	8.07821	2.46406	49.9554	46.8024	Slow-fast	0.61	1.37	0.42	15.11	2.79681	7.92036	2.76799	72.6608	Exponential	19.53
Tb927.4.1640	UDP-galactose transporter, putative	Glycan synthesis & metabolism	2.93801	3.22651	3.60365	3.18024	1.55298	14.3165	31.336	Fast-slow	0.61	2.23	0.73	2.71	1.12822	2.55627	1.02032	8.52746	Fast-slow	1.46
Tb927.4.790	hypothetical protein, conserved	0	1.09899	1.41578	1.3719	1.24158	1.30965	NA	21.7831	NA	0.61	0.87	0.54	3.89	1.02474	2.26836	1.14727	26.0421	Exponential	5.79
Tb927.7.190	thimet oligopeptidase A, putative,metallo- peptidase, Clan MA(E) Family M3, putative (OPA)	Protease or peptidase	5.6373	6.75632	7.13587	3.19279	2.04647	38.8875	47.6714	Slow-fast	0.61	0.65	0.51	15.84	5.34101	7.84131	4.80096	88.3926	Slow-fast	23.26
Tb927.8.1680	hypothetical protein, conserved	0	4.89875	2.95948	3.04317	2.01826	2.43902	22.7839	31.1317	Slow-fast	0.61	3.13	0.8	2.72	3.77928	6.9808	4.46682	37.4407	Slow-fast	3.92
Tb927.11.11250	cytosolic malate dehydrogenase (cMDH)	Glucose & glycerol	6.70291	6.9943	6.35076	6.94772	4.29013	37.9849	42.1004	Slow-fast	0.61	5.64	0.84	12.61	7.03569	11.1688	7.45714	87.5874	Slow-fast	12.33
Tb927.7.5320	hypothetical protein, conserved	0	1.67063	1.37013	1.57677	1.41178	0.589937	25.4442	23.8059	Slow-fast	0.61	1.51	0.79	6.61	0.708577	2.38918	1.60916	55.0646	Slow-fast	10.57
Tb927.3.2310	flagellar component,PACRGA	Cytoskeleton	2.69627	1.6808	1.40602	5.75419	2.72852	31.5532	33.5363	Slow-fast	0.61	0.5	7.24	8.2	1.31378	8.08697	5.46171	58.7915	Slow-fast	11.35
Tb927.2.4445	hypothetical protein, conserved	0	2.61446	2.74294	2.66578	2.729	3.20823	13.9999	24.5032	Slow-fast	0.61	2.09	0.45	1.17	1.97827	11.6411	8.61004	123.328	Exponential	2.82
Tb927.8.3720	hypothetical protein, conserved	0	3.33277	2.06815	2.3111	3.0907	2.44778	14.4561	26.6074	Slow-fast	0.61	0.64	0.58	3.91	0.35755	1.13982	0.89688	NA	NA	0.95
Tb927.9.14480	dynein-associated protein, putative	Cytoskeleton	15.1992	4.25893	18.3227	2.40194	5.52734	12.0838	32.8879	Exponential	0.61	2.63	0.83	1.7	7.59492	8.4395	7.05959	49.5817	Exponential	1.76
Tb927.8.7970	hypothetical protein, brucei-evansi-specific	0	3.52063	2.26257	2.28942	2.30274	1.50768	38.7701	37.0079	Slow-fast	0.62	1.06	0.29	7.71	0.443261	1.9785	0.246212	28.1822	Exponential	3.27
Tb927.10.8890	kinetoplast DNA-associated protein, putative	Mitochondrial DNA	2.25933	1.15087	1.15071	0.629707	0.82257	23.2007	27.2384	Slow-fast	0.62	0.81	0.31	3.74	0.787203	3.88429	0.561309	50.1563	Slow-fast	8.88
Tb927.6.1800	protein phosphatase 2C, putative	Protein phosphatase	3.07248	2.42169	2.22532	0.961662	0.992744	62.9389	52.5793	Slow-fast	0.62	0.41	0.37	23.25	0.913017	2.90566	0.640125	65.0304	Slow-fast	14.16
Tb927.11.2700	hypothetical protein, conserved	0	0.930415	0.724878	0.72325	1.43704	0.373836	27.8132	32.6542	Exponential	0.62	0.76	1.09	11.62	0.39141	2.99696	0.688939	45.1388	Slow-fast	13.92
Tb927.4.360	1,2-Dihydroxy-3-keto-5-methylthiopentene dioxygenase, putative	Amino acid metabolism	8.40797	2.6854	5.82078	1.9147	3.31324	22.8059	36.3677	Slow-fast	0.62	1.68	0.46	1.38	4.59778	13.0429	3.03759	51.8918	Slow-fast	9.52
Tb927.10.8980	hypothetical protein, conserved	Mitochondrial pathway	10.7454	15.6327	15.6908	8.13688	4.01104	21.4764	33.3727	Exponential	0.62	1.11	0.67	3.41	12.4138	18.21	5.04906	97.4298	Slow-fast	6.23
Tb927.10.15910	glycerol uptake protein, putative	Glucose & glycerol	3.5888	5.22343	5.05378	3.35779	1.23858	25.7648	34.2466	Slow-fast	0.62	2.02	0.41	17.57	0.517857	1.12258	0.312	6.00369	Fast-slow	0.23
Tb927.11.4210	hypothetical protein, conserved	0	2.57008	1.77678	2.5287	1.18973	0.591276	30.9234	33.4398	Slow-fast	0.62	0.76	0.37	35.43	0.881193	3.16147	0.972099	51.4901	Slow-fast	42.32
Tb927.11.1340	hypothetical protein, conserved, protein kinase-like domain, no yeast or human match	0	1.08643	0.7396	0.84664	0.567603	0.207539	36.2792	26.2706	Exponential	0.62	2.11	1.34	9.54	0.521814	2.30264	0.754823	84.5865	Exponential	50.57
Tb927.6.2790	L-threonine 3-dehydrogenase, putative	Mitochondrial pathway	4.98008	11.093	12.1776	10.7794	2.87941	23.8675	43.4208	Slow-fast	0.62	1.67	0.58	11.54	20.1773	42.6097	14.9489	148.31	Slow-fast	24.8
Tb927.8.6750	TMA1, yeast protein associates with ribosomes	Translation	5.27681	8.11148	8.24531	10.5571	4.32893	Stable	40.3378	Exponential	0.62	2.66	0.86	10.99	26.243	64.1128	28.0882	Stable	Exponential	6.56
Tb927.10.2080	hypothetical protein, conserved	0	5.2345	3.11423	3.08866	2.95793	2.46442	13.9136	22.6606	Exponential	0.62	2.19	1.02	2.18	0.964687	3.15599	1.41414	39.2435	Exponential	3.97
Tb927.10.10000	hypothetical protein, conserved	0	1.63021	1.48107	1.22266	2.14975	2.39541	11.4437	35.9442	Exponential	0.62	0.52	0.5	20.93	4.54262	16.6085	7.66696	90.7366	Slow-fast	45.56
Tb927.5.3120	eIF2 beta	Translation	3.99253	2.86498	3.11476	3.47956	5.64697	25.788	34.951	Slow-fast	0.62	1.67	0.74	2.52	3.31732	13.735	7.41237	126.34	Slow-fast	5.86
Tb927.10.10320	dynein light chain, putative,dynein Tctex1 family, putative	Cytoskeleton	4.28999	5.49111	5.50404	4.92882	4.03784	9.9282	28.6049	Slow-fast	0.62	2.17	1.92	1.32	2.36776	4.84706	3.19446	25.2219	Slow-fast	2.19
Tb927.10.12330	ZC3H34	RNA binding	4.00031	5.72938	5.29682	8.24352	4.2894	26.5311	30.8943	Slow-fast	0.62	7.69	1.27	6.26	7.138	12.2923	11.965	57.9201	Slow-fast	5
Tb927.7.6420	hypothetical protein, conserved	0	13.481	4.9865	19.3205	3.15533	6.81348	18.87	58.2193	Slow-fast	0.62	1.13	0.43	4.53	8.50271	12.0984	12.7979	87.6862	Slow-fast	4.13
Tb927.11.10830	hypothetical protein	0	3.37626	1.76669	1.79605	1.13652	4.00363	12.6244	27.705	Exponential	0.62	1.58	0.46	0	1.66848	5.64426	7.52086	NA	NA	0
Tb927.10.6770	hypothetical protein, conserved	0	0.649211	0.760135	0.637609	0.569539	0.621022	NA	11.9594	NA	0.63	0.86	0.7	1.21	0.668542	1.78197	0.446374	14.2982	Exponential	7.92
Tb927.5.2780	mitochondrial DNA polymerase beta	Mitochondrial DNA	2.78502	2.04856	1.99615	1.61124	0.828959	16.723	23.5853	Slow-fast	0.63	0.73	0.48	9.83	0.980231	3.98164	1.2588	56.659	Slow-fast	12.9
Tb927.10.2810	hypothetical protein, conserved	0	2.0221	2.59265	2.18695	4.30555	1.81678	19.8616	21.9772	Slow-fast	0.63	0.93	0.81	4.56	2.84856	6.5046	2.19008	42.3581	Slow-fast	12.25
Tb927.5.1260	hypothetical protein, conserved	0	1.4524	0.558599	0.51935	0.629353	0.430642	30.3658	23.0439	Slow-fast	0.63	0.57	0.49	41.28	0.29862	1.97481	0.729952	NA	NA	9.62
Tb927.11.5520	triosephosphate isomerase (TIM)	Glucose & glycerol	16.4605	18.6148	19.2177	16.8914	9.45573	117.24	108.005	Exponential	0.63	2.05	0.61	13.12	32.0264	51.3036	25.0472	Stable	Exponential	12.83
Tb927.10.2210	ubiquitin carboxyl-terminal hydrolase, Clan CA cysteine peptidase, family C12, putative	Ubiquitin & proteasome	0.426383	0.701936	0.594357	0.584394	0.404458	37.9088	20.3915	Exponential	0.63	0.82	1.9	4.42	0.514178	2.53988	1.34024	34.3281	Slow-fast	16.67
Tb927.8.5070	hypothetical protein, conserved	0	5.547	2.18302	3.87597	3.02097	3.48665	16.8482	28.8453	Slow-fast	0.63	5.45	0.54	2.68	7.69156	19.4898	10.5303	65.2203	Slow-fast	1.87
Tb927.7.4010	hypothetical protein, conserved	0	3.26743	0.658639	3.20284	0.518666	2.66638	19.5878	22.4671	Exponential	0.63	1.29	0.68	1.2	2.82782	7.67584	4.81861	43.63	Fast-slow	1.51
Tb927.11.1470	65 kDa invariant surface glycoprotein (ISG65)	Membrane protein	1.91816	2.42075	2.45893	1.90792	1.28335	8.98162	21.9312	Exponential	0.63	1.07	0.5	5.39	0.288863	0.601766	0.431488	NA	NA	5.14
Tb927.9.11230	calmodulin-like protein, putative,EF hand containing protein	Calcium	12.8996	7.9985	8.37661	6.31445	8.43957	20.9725	26.5412	Slow-fast	0.63	6.42	1.19	2.44	9.66433	11.0823	8.63579	79.3208	Slow-fast	2.4
Tb927.11.4180	hypothetical protein, conserved	0	3.88144	3.48883	4.08495	2.37924	0.600138	37.6758	42.6428	Slow-fast	0.64	1.23	#N/A	19.98	1.89131	5.31948	0.954007	53.101	Slow-fast	30.52
Tb927.10.530	hypothetical protein, conserved	0	2.24101	3.93449	3.93469	1.64021	0.568553	30.9869	37.7096	Slow-fast	0.64	0.72	0.45	23.53	0.287982	0.716334	0.133137	20.5191	Fast-slow	0.55
Tb927.9.10310	mitochondrial carrier protein, MCP11	Mitochondrial transport	6.11967	3.77927	7.0921	4.31845	2.58984	27.9707	30.93	Slow-fast	0.64	1.45	0.49	11.3	9.11846	32.8587	6.69009	175.378	Slow-fast	23.93
Tb927.6.4470	prozyme,S-adenosylmethionine decarboxylaseregulator	Redox pathways	3.09298	5.17608	4.86828	2.28233	0.737114	26.842	45.011	Slow-fast	0.64	1.29	5.14	7.07	8.56624	12.8225	2.99184	95.6469	Slow-fast	17.56
Tb927.10.12710	heat shock protein, HSP110	Chaperone	8.53801	5.78318	4.97544	9.48389	3.08101	57.065	87.179	Slow-fast	0.64	0.24	0.3	49.69	2.57911	18.6145	4.53025	Stable	Exponential	65.1
Tb927.6.2420	p22 protein precursor	Mitochondrial pathway	5.53082	6.88296	7.51863	6.05439	4.41213	16.7925	33.9663	Slow-fast	0.64	1.57	0.56	6.8	12.5798	27.0117	7.68181	62.5712	Slow-fast	10.8
Tb927.3.4440	hypothetical protein, conserved	0	1.88582	1.43904	1.51265	1.9757	1.27736	15.8697	19.8839	Slow-fast	0.64	0.81	1.13	0.51	0.958522	3.52732	1.02635	32.1197	Slow-fast	1.63
Tb927.9.1340	Nucleoporin (TbMlp-2)	Nucleo-cytoplasmic transport	2.21934	3.98162	3.69446	3.38135	0.724677	23.7478	33.1889	Slow-fast	0.64	2.87	4.15	13.58	1.27919	3.78508	1.30007	43.6292	Exponential	15.36
Tb927.8.3380	electron transfer protein, SDH2N,succinate dehydrogenase complex	Mitochondrial electron transport	4.86322	2.92493	3.6999	2.04981	2.08411	13.8958	27.8343	Slow-fast	0.64	1.23	0.53	5.3	4.26535	7.21338	2.52639	75.5552	Slow-fast	13.96
Tb927.5.4420	nucleolar RNA helicase 2 human, DDX50 Mouse	rRNA tRNA processing	4.48811	5.55098	6.11648	4.38495	2.57129	29.7815	28.872	Slow-fast	0.64	1.47	0.38	10.4	3.74955	12.557	5.53945	101.36	Exponential	21.95
Tb927.10.6640	COP-coated vesicle membrane protein erv25 precursor,	Vesicular transport	3.8485	2.99158	2.60584	5.81203	5.43912	36.4312	33.8259	Slow-fast	0.64	1.83	1.03	6.5	2.73892	9.74277	7.2559	86.5882	Slow-fast	5.67
Tb927.6.590	hypothetical protein, conserved	Mitochondrial pathway	7.02878	4.2673	5.41078	3.98972	8.64532	11.4931	34.5715	Exponential	0.64	5.52	0.58	1.35	22.0911	29.8602	23.9527	195.212	Exponential	2.03
Tb927.4.580	hypothetical protein, conserved	0	0.520191	0.496459	0.477269	0.967695	0.660948	NA	18.9792	NA	0.64	0.92	0.98	1.37	0.353862	1.20024	0.994273	NA	NA	2.11
Tb927.3.1860	hypothetical protein, conserved	0	1.02104	1.47507	1.27414	0.800419	0.232558	21.4671	21.0992	Slow-fast	0.65	1.21	2.4	13.8	0.711133	2.46579	0.35645	38.1426	Exponential	19.32
Tb927.6.3040	small GTP-binding protein Rab28, putative,Ras- related protein Rab-26 (Rab26), putative	Vesicular transport	2.76334	2.20207	3.14375	1.65254	1.78186	10.0093	19.282	Slow-fast	0.65	1.31	0.56	2.17	2.63571	5.90794	1.37604	24.5386	Exponential	7.54
Tb927.8.4210	hypothetical protein, conserved	0	2.38522	1.54673	1.45281	1.41349	0.860791	27.5693	25.5529	Slow-fast	0.65	1.47	1.39	19.38	0.959211	5.12094	1.22607	105.712	Exponential	29.86
Tb927.6.4770	MKT1	RNA degradation	4.48747	2.15262	2.57153	1.16365	1.34324	42.9502	53.502	Slow-fast	0.65	0.44	0.62	28.22	2.31305	7.2185	1.81366	106.048	Exponential	24.23
Tb927.11.3710	hypothetical protein, conserved	0	4.91892	2.05646	3.38045	2.35857	1.97959	18.8923	23.775	Slow-fast	0.65	10.15	0.92	6.73	1.52185	6.01944	1.51796	49.9149	Slow-fast	12.77
Tb927.10.15250	paraflagellar rod protein PFC15	Cytoskeleton	5.26371	5.40454	5.16885	3.60841	2.26983	33.5903	42.2952	Slow-fast	0.65	1.73	0.51	6.12	2.41613	9.19838	2.3246	69.8552	Slow-fast	27.56
Tb927.10.3210	deltaStable-pyrroline-5-carboxylate dehydrogenase, putative	Mitochondrial pathway	3.54888	6.98606	6.50003	7.95856	4.04573	38.2838	82.142	Slow-fast	0.65	0.33	0.23	44.36	12.2449	31.706	9.77739	Stable	Exponential	34.49
Tb927.7.5480	dihydrofolate reductase-thymidylate synthase (DHFR-TS)	Folate	2.13026	3.6828	3.56374	2.18613	0.569771	17.5206	28.3773	Exponential	0.65	0.99	0.6	12.35	1.6992	4.13057	1.42897	56.812	Slow-fast	21.53
Tb927.9.9660	Archaic translocase of the outer mitochondrial membrane ATOM	Mitochondrial biogenesis	2.30654	1.06309	0.987349	2.80237	1.66346	19.5317	19.4248	Slow-fast	0.65	0.98	0.77	5.74	2.39458	11.7604	4.28049	114.764	Slow-fast	21.39
Tb927.3.5490	flagellar transport protein, putative (PIFTB2)	Cytoskeleton	3.97958	2.73214	3.06619	2.86445	1.74537	23.9139	31.6482	Slow-fast	0.65	1.28	2.59	13.93	1.06654	3.79326	1.41167	33.5464	Slow-fast	21.29
Tb927.9.4190	fatty acyl CoA syntetase 1 (ACS1)	Lipids & fatty acids	3.82606	2.85697	2.8784	3.02092	1.91475	20.4491	24.6303	Slow-fast	0.65	0.81	0.44	10.71	2.03176	7.40097	2.86946	62.7306	Slow-fast	22.42
Tb927.8.3750	nucleolar protein, putative	rRNA tRNA processing	4.18087	4.46212	4.30299	5.56053	2.64061	39.0054	33.529	Slow-fast	0.65	1.55	0.63	17.72	3.18431	12.1799	4.77594	115.575	Exponential	23.14
Tb927.9.1960	nitrilase, putative	Amino acid metabolism	1.22638	0.936824	1.00854	1.25705	1.88209	14.6391	36.5487	Exponential	0.65	1.76	0.45	8.49	1.80378	8.05081	3.68534	118.346	Slow-fast	11.44
Tb927.5.3170	ribose-phosphate pyrophosphokinase, putative (PRPS5)	Pentose phosphate pathway	3.84824	2.37273	4.11397	2.08784	1.2511	19.8819	30.4974	Slow-fast	0.65	0.73	1.07	5.91	1.4011	4.57382	2.13113	55.6004	Slow-fast	15.19
Tb927.9.5730	nucleosome assembly protein-like protein	Chromatin	3.71591	4.31435	4.01022	5.21565	4.36715	30.1654	31.7684	Slow-fast	0.65	0.77	#N/A	7.53	4.39364	17.9764	8.43417	99.0803	Slow-fast	10.11
Tb927.4.750	50S ribosomal protein L7Ae, putative	Mitochondrial translation	13.5274	3.98042	5.58318	4.05172	2.46394	23.5314	20.2894	Slow-fast	0.65	1.82	0.44	2.28	5.6122	11.8524	5.74002	111.024	Exponential	3.55
Tb927.11.16150	tubulin binding cofactor A, putative	Cytoskeleton	10.9237	5.80344	7.28488	4.17013	4.67331	13.0111	25.7103	Exponential	0.65	2.49	0.9	1.45	6.72254	8.48665	4.50954	45.2844	Exponential	1.76
Tb927.9.9610	hypothetical protein, conserved	0	1.89349	0.747064	0.969071	0.641243	1.17961	NA	17.9061	NA	0.65	#N/A	#N/A	1.58	2.68744	3.71408	2.17862	19.1443	Slow-fast	1.26
Tb927.4.2830	hypothetical protein, conserved	0	0.870683	0.759412	0.729836	0.933429	0.97584	12.7999	13.2101	Exponential	0.65	0.76	0.69	1.48	0.691925	1.80438	1.24638	12.5547	Exponential	2.25
Tb927.8.2530	NADH-ubiquinone oxidoreductase complex I subunit, putative	Mitochondrial pathway	6.22563	0.651495	2.12141	1.52281	1.91056	35.6103	26.7082	Slow-fast	0.65	1.02	0.86	2.37	1.92649	3.66262	2.55393	137.861	Exponential	3.68
Tb927.4.1770	hypothetical protein, conserved	0	3.44911	1.65246	2.85884	1.13988	3.43667	31.3934	26.2286	Slow-fast	0.65	7.08	1.03	0.95	5.05363	9.81287	7.61931	64.908	Slow-fast	1.19
Tb927.2.2390	hypothetical protein, conserved	0	2.02733	2.72148	2.5795	1.98475	2.29217	21.1394	30.1196	Slow-fast	0.65	7.88	1.24	3.75	3.1874	6.08795	5.45127	39.9116	Slow-fast	6.52
Tb927.8.2100	vacuolar ATP synthase 16 kDa proteolipid subunit, putative	Lysosome	6.07571	4.76536	4.63348	5.04251	4.41738	28.3073	31.6628	Slow-fast	0.65	7.41	1.53	2.87	3.56233	5.46906	6.35219	38.3847	Exponential	4.47
Tb927.11.15030	small GTPase (X3)	Vesicular transport	3.69345	3.97313	4.40976	2.28848	0.782059	21.2174	17.673	Slow-fast	0.66	1.86	1.11	10.54	1.95029	4.22924	0.671665	28.5053	Exponential	16.24
Tb927.6.1870	eIF4E4	Translation	2.1449	1.30734	1.58555	2.80974	1.11172	44.0532	32.9033	Slow-fast	0.66	1.02	4.7	11.15	1.24836	9.43663	2.36148	239.055	Exponential	17.16
Tb927.9.11540	hypothetical protein, conserved	0	3.48904	2.01569	2.42032	6.7754	1.56732	39.4885	32.7115	Slow-fast	0.66	2.01	0.95	13.28	2.3177	14.2152	3.6312	111.791	Exponential	28.86
Tb927.1.1240	CTP synthase	Nucleotides	4.06511	3.37709	4.57123	1.68188	1.11854	41.449	52.3445	Slow-fast	0.66	0.51	0.32	9.31	3.00669	8.91572	2.42981	196.996	Exponential	19.68
Tb927.4.5110	hypothetical protein, conserved	0	2.33399	2.31664	2.37295	2.45558	1.48117	21.4428	30.7049	Slow-fast	0.66	1.51	1.15	9.08	2.49518	6.06391	1.96538	37.0126	Slow-fast	11.08
Tb927.4.1080	V-type ATPase, A subunit, putative	Lysosome	5.24307	4.53383	4.51076	4.46047	2.96543	32.7763	45.3492	Slow-fast	0.66	0.95	0.36	16.96	2.69577	7.73102	3.35915	68.2217	Slow-fast	27.05
Tb927.5.580	prefoldin subunit, putative	Chaperone	9.59432	3.67799	4.83729	4.25824	6.18443	14.5071	27.6383	Slow-fast	0.66	0.82	1.17	2.96	4.10152	8.80352	4.87199	79.4181	Slow-fast	3.1
Tb927.11.440	hypothetical protein, conserved	0	2.22894	1.37146	1.28736	2.96413	3.90078	16.4843	25.4245	Slow-fast	0.66	0.89	0.62	1.95	1.5905	8.56131	4.76571	55.3955	Slow-fast	2.98
Tb927.4.5390	serine/threonine-protein kinase NrkA,nek1/NIMA-related kinase A (NrkA)	Protein kinase	2.76044	1.60134	2.3325	1.37517	1.2256	9.46265	23.4637	Fast-slow	0.66	1.56	1.86	6.13	0.767669	2.12347	1.37903	15.8195	Fast-slow	4.87
Tb927.11.9040	hypothetical protein, DNA-binding domain	0	3.84233	2.61753	2.77096	1.49952	3.73537	12.7666	22.73	Slow-fast	0.66	1.13	0.7	2.23	3.83626	6.10006	4.19536	69.2964	Slow-fast	4.08
Tb927.10.4790	hypothetical protein, conserved	0	1.78884	1.59028	1.40568	2.10847	3.61529	5.82797	25.9024	Fast-slow	0.66	1.36	1.71	0.8	2.21151	5.5642	5.17679	18.921	Slow-fast	1.25
Tb927.5.1740	hypothetical protein	0	5.86818	2.20579	2.29171	0.748448	3.73411	15.6188	21.4892	Slow-fast	0.66	2.27	0.78	0	1.36107	4.8111	4.63773	45.1032	Slow-fast	0.01
Tb927.11.6010	hypothetical protein, conserved, tryp specific	0	1.96577	1.22323	1.25827	1.15716	1.67012	12.1775	15.7439	Fast-slow	0.66	0.52	0.61	2.42	1.28792	3.51849	4.05552	15.3936	Fast-slow	2.54
Tb927.11.8330	hypothetical protein, conserved, 4 C2H2 Zn fingers	Zinc finger	1.02303	1.93118	1.71298	0.980208	0.402138	8.66544	27.6267	Fast-slow	0.67	0.6	0.63	9.51	0.178285	0.617797	0.107042	NA	NA	1.94
Tb927.2.2460	ubiquitin-conjugating enzyme e2, putative	Ubiquitin & proteasome	1.96989	0.904499	0.900292	1.3307	0.36367	21.2199	19.9309	Slow-fast	0.67	2.03	2.06	11.52	1.01541	4.41497	0.861028	NA	NA	14.48
Tb927.5.4520	hypothetical protein, conserved, spectrin repeat, prefoldin domains	0	1.79558	0.862153	0.866358	0.835969	0.75703	13.3663	20.5828	Slow-fast	0.67	2.37	#N/A	14.83	0.52035	2.4391	0.552307	44.0615	Slow-fast	17.21
Tb927.10.15660	hypothetical protein, conserved	0	1.25285	1.4208	1.27354	1.05249	0.328817	17.7569	19.387	Slow-fast	0.67	1.44	0.54	7.54	0.487078	1.67191	0.458104	25.0703	Exponential	14.42
Tb927.10.14750	fibrillarin, putative	rRNA tRNA processing	5.3999	4.84591	4.38326	7.67698	2.6621	42.8214	29.1718	Slow-fast	0.67	1.14	0.47	4.06	9.476	24.2308	6.97556	118.83	Slow-fast	7.5
Tb927.9.9520	ZC3H29	RNA binding	3.90503	3.04835	2.64915	0.944665	1.24734	45.2886	46.2471	Slow-fast	0.67	0.44	5.08	25.01	1.85492	6.45018	2.13781	171.781	Exponential	23.36
Tb927.11.1070	glycosomal transporter (GAT3)	Glycosome biogenesis	4.15832	5.55568	5.17449	3.86533	0.970144	24.6494	23.2843	Slow-fast	0.67	1.12	0.95	11.43	2.08148	5.17691	1.73889	53.6163	Slow-fast	17.39
Tb927.10.2530	adenylate kinase, putative	Nucleotides	4.89058	6.10664	5.61778	4.23026	1.74796	23.434	22.956	Slow-fast	0.67	1.27	0.74	10.7	5.97733	9.2238	3.11591	78.4857	Slow-fast	15.97
Tb927.10.8330	hypothetical protein, conserved,S. cerevisiae PSP1 homologue, putative	0	3.10604	3.23959	3.4132	2.30715	1.01861	25.6307	27.5412	Slow-fast	0.67	1.67	2.58	8.59	2.34842	3.93448	1.50395	46.2879	Exponential	9.96
Tb927.4.1790	60S ribosomal protein L3	Ribosome	15.6765	27.3753	24.0958	69.256	16.5535	62.6017	99.0069	Slow-fast	0.67	2.31	2.31	15.6	26.3607	103.117	41.256	124.951	Slow-fast	11.01
Tb927.3.3500	hypothetical protein, conserved	0	4.8716	2.02932	3.29049	2.21154	2.51964	25.1151	28.4985	Slow-fast	0.67	1.87	0.99	4.32	2.65301	4.50425	2.25134	32.2523	Exponential	4.64
Tb927.3.2650	cytochrome c oxidase copper chaperone, putative	Mitochondrial electron transport	4.52305	3.90204	4.17936	2.65097	3.00554	18.9694	35.2933	Exponential	0.67	3.75	0.73	1.66	8.37564	11.8494	6.57604	Stable	Exponential	4.01
Tb927.5.1700	Kinesin-2, also "replication Factor A 28 kDa subunit".	DNA synthesis, modification, repair	3.23153	1.96098	1.95427	1.44058	2.40658	26.648	21.0959	Slow-fast	0.67	2.22	0.64	6.33	2.3962	6.02946	3.69324	53.5227	Slow-fast	8.2
Tb927.6.1210	hypothetical protein, conserved	0	2.31592	0.799163	1.70027	0.962	1.4505	6.62471	21.6018	Fast-slow	0.67	4.15	0.95	5.23	1.89387	2.90183	1.90963	29.3466	Exponential	3.98
Tb927.7.6100	hypothetical protein	0	3.4298	1.83504	2.77676	1.21201	2.36467	24.589	24.0895	Slow-fast	0.67	3.61	0.87	3.77	1.11699	3.14932	3.23974	21.9302	Exponential	3.74
Tb927.8.4970	paraflagellar rod protein PFR2	Cytoskeleton	39.3002	60.0602	57.3002	44.6149	3.62784	66.58	62.3332	Slow-fast	0.68	3.82	1.38	13.17	40.4669	75.7244	6.64334	68.1801	Slow-fast	18.92
Tb927.3.4160	hypothetical protein, conserved	0	2.02712	0.993202	0.956994	1.34455	0.58688	18.6644	18.3087	Slow-fast	0.68	1.3	0.86	12.08	2.23218	9.11374	1.13164	51.2945	Slow-fast	11.63
Tb927.10.15330	hypothetical protein, conserved	0	2.90714	3.43149	3.37673	1.43826	0.623379	17.4857	30.7819	Slow-fast	0.68	0.69	0.84	19.92	1.76226	3.66856	0.768206	39.5188	Slow-fast	29.05
Tb927.7.6360	histone H2A variant (h2aZ)	Chromatin	3.15908	1.04944	1.04192	4.41993	1.71229	57.942	31.8472	Exponential	0.68	0.61	0.66	5.37	1.69568	13.7051	3.21423	107.478	Slow-fast	15.6
Tb927.10.9840	chaperone protein DNAj, putative	Chaperone	2.8484	3.23375	3.16224	3.13071	2.54652	15.4543	20.0102	Exponential	0.68	1.84	0.62	5.92	1.62541	6.51418	1.71405	35.9371	Slow-fast	9.21
Tb927.5.3510	structural maintenance of chromosome 3 (SMC3)	Chromatin	1.84621	0.631919	0.557838	1.19473	0.66441	40.2275	23.5684	Slow-fast	0.68	1.51	10.19	15.13	0.418257	3.10876	0.832712	116.842	Exponential	35.05
Tb927.8.6240	TbSAXO microtubule stabilizing	Cytoskeleton	6.27717	6.33226	6.11112	9.56604	4.34368	68.6086	60.0181	Slow-fast	0.68	2.25	0.57	20.17	3.76965	13.7913	4.06433	112.83	Slow-fast	21.58
Tb927.10.2730	hypothetical protein, conserved	0	3.40715	4.85923	4.37284	5.6258	2.15134	24.397	35.1064	Slow-fast	0.68	1.2	0.36	8.09	4.75904	11.6151	3.79887	63.822	Slow-fast	15.31
Tb927.3.3030	hypothetical protein, conserved, START (lipid-binding) domain, homologue of human NP_006636.2, probable role in phosphlipid transfer across membranes	Lipids & fatty acids	2.89425	2.3862	2.36647	2.89627	1.33658	21.8923	20.2961	Slow-fast	0.68	0.87	0.76	5.67	2.29646	8.06877	2.88746	81.413	Exponential	13.73
Tb927.4.400	DRBD7	RNA binding	4.71059	2.7555	3.98018	1.78106	0.939112	15.9326	31.3041	Slow-fast	0.68	7.72	0.85	5.91	1.38462	3.00019	1.12418	36.2279	Slow-fast	12.48
Tb927.11.16830	Rab-like 5, small G protein (RABL5) (in UPF1-TAP)	Vesicular transport	4.30937	2.93118	3.3486	3.41909	2.13257	13.8077	20.0014	Slow-fast	0.68	1.89	0.83	4.34	2.47299	7.38022	3.09617	47.1705	Slow-fast	5.52
Tb927.8.1600	lysyl-tRNA synthetase, putative	Translation tRNA	5.80852	2.89305	3.05755	6.33948	2.8661	27.0756	31.3483	Slow-fast	0.68	1.05	0.86	13.21	2.52959	11.9176	5.31546	72.6808	Slow-fast	20.17
Tb927.11.13250	eIF-2-gamma	Translation	4.99464	5.32258	4.65242	8.67521	5.65495	39.5346	33.5753	Slow-fast	0.68	7.13	0.75	6.3	2.81927	13.3978	5.98761	98.7194	Exponential	15.13
Tb927.11.13300	hypothetical protein, conserved	0	3.22348	1.78211	2.30307	1.813	2.78186	16.4472	22.2554	Exponential	0.68	1.1	0.57	2.76	1.63749	3.97209	1.79938	16.9741	Exponential	6.81
Tb927.10.7000	hypothetical protein, conserved	0	0.820743	1.30899	1.26613	1.7574	0.532445	25.4556	14.2891	Exponential	0.68	0.91	1.5	5.23	0.575521	1.55198	0.880312	12.1735	Exponential	2.96
Tb927.8.690	peptidyl-prolyl cis-trans isomerase/rotamase, putative,PPIase, putative (PIN1)	Chaperone	5.71397	3.18527	3.45866	2.56108	2.78062	21.2343	31.8696	Slow-fast	0.68	7.31	0.7	4.2	4.39929	6.20767	3.93975	76.176	Exponential	5.33
Tb927.11.12680	prefoldin subunit 2, also clathrin associated	Vesicular transport	4.61611	5.00334	5.09771	4.78395	4.20791	15.1382	17.9698	Slow-fast	0.68	3.02	1.04	1.97	8.50015	14.407	9.36628	58.1886	Slow-fast	3.22
Tb927.10.9170	hypothetical protein, conserved	0	3.58912	4.09294	3.94375	3.71943	2.46318	16.227	19.5253	Slow-fast	0.68	5.01	1.27	1.06	2.40076	4.55759	3.08092	11.3804	Fast-slow	1.7
Tb927.7.5160	deoxyuridine triphosphatase, putative,dUTP diphosphatase	Nucleotides	1.56735	1.46524	1.50063	3.78173	1.51503	33.4561	21.8626	Slow-fast	0.68	0.85	0.86	6.11	1.55216	7.53084	5.69426	79.7343	Slow-fast	8.12
Tb927.8.4700	amino acid transporter, putative (AATP6)	Amino acid transporter	4.46466	4.91794	4.72829	2.72291	0.371907	15.6305	15.4738	Exponential	0.69	1.26	1.83	7.44	5.57173	12.8783	0.819535	16.6667	Exponential	13.75
Tb927.11.16400	kinetoplast DNA-associated protein, putative	Mitochondrial DNA	3.47177	4.41493	4.3639	2.767	1.34238	37.9098	47.0682	Slow-fast	0.69	5.01	0.48	9.44	2.85728	9.00046	1.16755	121.133	Slow-fast	15.68
Tb927.6.2640	importin alpha subunit, putative (TbKap60)	Nucleo-cytoplasmic transport	3.34326	3.9748	3.43242	3.06512	0.956411	27.9612	48.0332	Slow-fast	0.69	0.61	0.74	17.72	3.81222	9.98619	1.33085	100.969	Slow-fast	49.96
Tb927.3.2900	EF-2 alpha, elongation initiation factor 2 alpha subunit,	Translation	5.02625	3.57672	3.54393	4.49653	2.1432	24.1045	23.0474	Slow-fast	0.69	4.98	1.3	7.72	5.17163	16.1745	2.74891	56.3517	Slow-fast	20
Tb927.11.9100	hypothetical protein, conserved	0	2.89663	1.59755	2.04427	2.60649	1.13821	28.6933	23.743	Slow-fast	0.69	1.15	0.64	12.14	1.61395	4.25574	1.07408	48.8353	Slow-fast	15.27
Tb927.1.3560	hypothetical protein, conserved	0	3.0263	1.41842	1.88452	0.758905	0.729607	9.53115	23.0641	Fast-slow	0.69	10.44	0.86	6.16	0.602672	1.83709	0.534316	80.5052	Exponential	12.68
Tb927.8.6660	paraflagellar rod protein PFC1	Cytoskeleton	4.04675	3.6741	3.57598	6.04011	2.46997	62.0298	49.6496	Slow-fast	0.69	0.51	0.59	31.14	1.32991	9.28078	2.95236	197.274	Exponential	42.5
Tb927.11.15780	hypothetical protein, conserved, no clear yeast or human matches, resemblance to MIC17 not blast-back positive	0	1.56412	0.883331	1.1981	0.785464	0.755875	16.0433	21.3445	Fast-slow	0.69	0.52	0.62	2.52	2.43148	7.09092	2.2746	30.5772	Exponential	4.93
Tb927.9.6940	DNA topoisomerase type IB small subunit	DNA synthesis, modification, repair	2.09586	2.31424	1.53191	2.06969	0.962337	18.4895	25.7098	Exponential	0.69	2.41	0.96	5.65	1.41096	3.75047	1.28012	50.9527	Slow-fast	9.3
Tb927.8.4340	hypothetical protein, conserved, signal peptide, 4TM domains, no functional domains or BLASTp hits	0	2.45065	2.14914	3.05482	1.06241	1.25435	14.5923	22.6175	Exponential	0.69	0.97	0.54	5.78	0.506315	1.14418	0.422813	NA	NA	3.29
Tb927.10.8900	Choline phosphotransferase	Lipids & fatty acids	3.44512	3.6197	3.24615	1.66757	0.759515	45.6856	35.2299	Slow-fast	0.69	0.69	0.72	26.7	0.832899	2.39309	0.955182	40.0208	Slow-fast	23
Tb927.6.570	hypothetical protein, conserved	0	3.06031	3.31492	4.04976	4.02194	2.2935	9.27497	19.0611	Exponential	0.69	1.54	0.83	5.2	5.86814	5.80797	2.53645	29.7577	Slow-fast	1.5
Tb927.1.870	deoxyhypusine synthase, putative	Amino acid metabolism	0.99896	0.543758	0.605291	1.71016	1.60513	27.0263	20.8437	Slow-fast	0.69	0.57	0.63	1.27	0.90421	4.26658	2.63575	25.112	Slow-fast	2.8
Tb927.7.2200	hypothetical protein, conserved	Mitochondrial pathway	16.8784	1.49865	9.91496	1.11114	2.96265	14.6858	22.2373	Slow-fast	0.69	1.34	0.52	1.59	7.18625	6.74907	4.81861	132.437	Exponential	1.8
Tb927.11.14140	ethanolamine-phosphate cytidylyltransferase (TbECT)	GPI anchors & metabolism	4.85003	3.25621	4.94859	2.37772	2.32052	24.6913	37.7752	Slow-fast	0.69	0.77	0.36	5.46	3.53732	6.67156	5.40032	75.7253	Slow-fast	5.24
Tb927.7.570	prefoldin, putative	Chaperone	7.32915	7.0724	7.42899	6.29305	4.39791	24.2477	28.2967	Exponential	0.69	8.46	1.55	5.68	5.18936	6.84296	5.98846	81.5708	Slow-fast	4.56
Tb927.2.6070	MRB complex protein mitochondrial RNA binding complex 1 subunit	Mitochondrial RNA	2.27757	1.75941	1.56346	2.78311	2.17016	8.8779	22.6338	Fast-slow	0.69	1.25	1.03	5.96	2.34566	6.45712	6.71616	25.0355	Slow-fast	5.81
Tb927.11.7740	dynein light chain, putative,dynein Tctex2 family, putative	Cytoskeleton	3.5136	0.951066	1.25542	0.99567	4.83586	9.74664	15.9897	Exponential	0.69	0.96	0.64	1.06	2.44062	3.91321	4.41299	33.4953	Exponential	3.53
Tb927.11.9850	hypothetical protein, conserved	0	1.33234	0.799389	0.737403	0.492809	1.39552	NA	20.2774	NA	0.69	1.11	0.52	2.66	1.3112	1.31304	2.12376	21.4411	Exponential	1.56
Tb927.11.5680	dynein light chain, putative	Cytoskeleton	4.89889	4.40786	5.18433	2.82326	0.995674	18.248	19.0297	Slow-fast	0.7	1.17	3.87	5.29	3.26089	6.79284	1.31866	33.5426	Slow-fast	9.25
Tb927.6.3000	fatty acid desaturase, putative,sphingolipid delta 4 desaturase, putative	Lipids & fatty acids	2.92953	4.20011	4.44865	2.33403	0.561486	27.426	42.9926	Slow-fast	0.7	0.53	0.8	25.57	1.08325	2.34465	0.463131	19.1317	Slow-fast	19.79
Tb927.11.15480	hypothetical, HSP20-like chaperone	Chaperone	5.07335	2.41144	2.40353	2.1563	2.20031	31.5511	30.3873	Slow-fast	0.7	7.92	1.36	2.25	4.01951	10.1178	2.82655	75.8682	Exponential	7.17
Tb927.11.3250	dynein heavy chain	Cytoskeleton	7.05169	4.56595	4.0095	3.02617	0.856471	82.8516	72.5523	Exponential	0.7	0.43	3.37	63.62	0.525779	5.22912	1.48371	132.731	Exponential	113.15
Tb927.2.2970	mitochondrial carrier protein, MCP13	Mitochondrial transport	1.42333	0.769237	0.754032	0.685487	0.790123	19.0151	18.52	Slow-fast	0.7	0.83	0.8	7.47	1.12335	5.3745	1.76383	106.225	Slow-fast	27.38
Tb927.10.7890	hypothetical protein, conserved	0	0.839347	0.761155	0.634032	1.2126	0.549382	62.0792	31.6931	Exponential	0.7	0.88	0.87	15.95	0.345775	2.49438	0.862712	NA	NA	32.33
Tb927.11.16350	hypothetical protein, conserved	0	5.06218	3.96382	4.77175	2.14709	1.5481	18.3578	20.2714	Slow-fast	0.7	0.98	1	4.47	2.27094	4.29739	1.53486	36.4068	Exponential	9.58
Tb927.8.6060	2-amino-3-ketobutyrate coenzyme A ligase, putative,glycine acetyltransferase, putative	Amino acid metabolism	3.07108	4.66645	5.17496	3.88594	1.5723	16.5929	29.4421	Slow-fast	0.7	0.93	0.64	30	7.27148	16.5571	6.5233	135.457	Slow-fast	30.41
Tb927.8.7070	hypothetical protein, conserved	0	0.651346	0.615028	0.613262	2.45472	0.942059	16.8386	20.1197	Exponential	0.7	0.64	0.36	4.67	0.142231	1.74444	0.872934	NA	NA	4.97
Tb927.8.2200	terbinafine resistance locus protein (yip1), putative	0	7.94673	3.04125	4.37162	2.15847	3.66181	19.6678	27.472	Slow-fast	0.7	1.95	0.99	1.94	3.04227	7.9199	5.03613	24.2171	Slow-fast	4.68
Tb927.5.4350	NUDIX hydrolase, putative	Enzyme	3.14309	2.15752	2.10487	1.18007	1.06516	9.48133	16.1106	Slow-fast	0.71	1.14	0.56	3.88	1.53409	3.81312	0.833906	16.9573	Exponential	4.22
Tb927.3.1720	hypothetical protein, conserved	Mitochondrial pathway	3.90718	1.43265	3.67719	0.7046	0.960148	10.045	19.7841	Fast-slow	0.71	2.12	#N/A	3.02	3.73944	7.16282	1.86477	88.1497	Exponential	6.16
Tb927.11.1020	ribokinase, putative	Pentose phosphate pathway	4.81395	5.51583	6.61099	5.53469	2.84982	20.9208	39.929	Slow-fast	0.71	1.24	0.36	13.63	9.34764	34.2606	9.46166	100.413	Slow-fast	31.74
Tb927.11.5340	protein kinase, putative	Protein kinase	0.798837	0.939514	1.00442	0.944735	0.394394	16.6935	19.0729	Exponential	0.71	1.47	0.85	4.92	0.266917	1.20385	0.379864	NA	NA	9.3
Tb927.11.11690	vacuolar ATP synthase subunit b, putative,v- ATPase B subunit,vacuolar proton pump B subunit	Lysosome	5.19587	5.65105	5.14585	7.98666	4.24119	38.9315	52.1258	Slow-fast	0.71	0.7	0.6	14.62	2.85707	12.6459	4.23514	83.8992	Slow-fast	19.62
Tb927.7.3970	hypothetical protein, conserved	0	1.49847	0.982931	1.20964	0.83374	1.89229	69.6111	46.4471	Slow-fast	0.71	0.39	5.17	3.51	0.758902	5.36347	2.27868	NA	NA	10.03
Tb927.2.5160	chaperone protein DNAj, putative	Chaperone	8.82414	5.71334	5.29	8.71037	6.01461	55.7721	37.1096	Slow-fast	0.71	2.28	1.27	12.54	8.32183	26.6138	11.9165	136.35	Slow-fast	13.89
Tb927.7.4230	hypothetical protein, conserved	0	4.8232	6.86211	7.8401	5.54814	2.39433	12.2929	22.1252	Slow-fast	0.71	1.48	0.82	7.5	1.05542	2.29446	1.03373	13.9361	Fast-slow	7.46
Tb927.11.3720	hypothetical protein, conserved	0	4.17322	2.08627	3.49566	0.538741	0.935956	19.1807	69.9489	Slow-fast	0.71	0.38	0.27	20.37	0.95153	2.21223	1.01892	40.5221	Slow-fast	17.33
Tb927.9.13650	ADP-ribosylation factor, putative	Vesicular transport	33.4292	35.5542	37.4003	21.4136	10.0029	20.7872	25.4817	Slow-fast	0.71	2.15	2.31	3.87	21.7593	33.1456	19.8002	35.9815	Exponential	3.83
Tb927.9.8950	CAAX prenyl protease 1, putative,metallo- peptidase, Clan M- Family M48	Protease or peptidase	9.23077	13.0864	13.4373	12.064	6.2398	28.9055	35.6982	Slow-fast	0.71	2.12	0.81	14.36	4.45846	9.26154	5.5965	38.1594	Slow-fast	8.51
Tb927.2.2270	hypothetical protein, conserved	0	1.72582	0.751618	0.685259	0.703202	1.36995	8.21004	15.5471	Fast-slow	0.71	0.56	0.68	4.34	1.23736	2.76007	1.81137	9.73399	Exponential	4.81
Tb927.11.8820	glutathionylspermidine synthetase, putative	Redox pathways	5.45035	1.84102	4.59893	1.42695	1.62068	10.0544	18.2919	Exponential	0.71	3.92	0.85	5.62	0.998537	2.05471	1.4598	0.486338	Fast-slow	2.38
Tb927.8.2090	cyclophilin type peptidyl-prolyl cis-trans isomerase, copurifed with splicing complexes	Chaperone	1.55307	0.946273	0.778272	1.03559	2.1191	8.43526	14.5086	Fast-slow	0.71	0.78	1.02	2.25	1.15749	3.49841	3.00874	6.04503	Fast-slow	2.22
[truncated: 6,517 more rows]
