# Supplementary material for: Transcriptome-wide analysis of trypanosome mRNA decay reveals complex degradation kinetics and suggests a role for co-transcriptional degradation in determining mRNA levels
Source: Mol Microbiol. 2014 Sep 15;94(2):307–26. doi: 10.1111/mmi.12764 (PMC4285177; doi:10.1111/mmi.12764)
Supplement: Supplementary file 5 — Supporting Information [file mmi0094-0307-SD5.xlsx]

## Sheet: 1. Raw data
Tritryp DB no	Annotation	Class	CDS length	copy #	BF t-5 counts	BF t0 counts	BF t-5II counts	BF t0II counts	PC 2060 ribo- counts	PC 0hr counts	PC 0hr2 counts	PC 0hII counts	BF t-5 RPKM	BF t0 RPKM	BF t-5II RPKM	BF t0II RPKM	BF ave rpkm/copy#	PC 2060 ribo- RPKM	PC 0hr RPKM	PC 0hr2 RPKM	PC 0hII RPKM	PC average rpkm/gene copy	BF average rpkm	PC average rpkm	BF average RNA/cell/ gene copy	PC average RNA/cell/copy	BF average RNA/cell	PC average RNA/cell	PC 2060 pA+ counts	PC 1313-514 counts	PC 2060 pA+ RPM	PC 1313-514 RPM	Average PC pA+ RPM	Average BS pA+ RPM
Tb927.3.5770	hypothetical protein	0	453	2.06	0	0	3	5	2	10	3	0	0	0	0	0	0	4	2	4	0	1	0	2	0	0.05	0	0.1	71	2	2	1	2	1
Tb927.5.4620	ESAG9, putative	ESAG	891	4.95	0	0	55	54	2	23	3	1	0	0	3	3	0	2	2	2	1	0	1	2	0.01	0.01	0.03	0.03	31	2	1	1	1	5
Tb927.10.7150	hypothetical protein	0	276	1.45	2	0	12	17	2	13	4	1	6	0	2	3	2	7	4	8	3	4	3	6	0.05	0.07	0.07	0.11	1	2	0	0	0	0
Tb927.10.16010	hypothetical protein	0	576	1.31	3	3	44	50	3	11	7	4	5	2	4	4	3	5	2	7	6	4	4	5	0.07	0.07	0.09	0.09	25	3	1	3	2	2
Tb927.11.7990	hypothetical protein	0	492	1.42	2	1	55	53	2	21	11	9	4	1	5	5	3	4	4	12	15	6	4	9	0.06	0.12	0.09	0.17	80	2	3	3	3	5
Tb927.10.4190	hypothetical protein	0	303	1.15	0	3	57	34	2	11	0	1	0	5	9	5	4	6	3	0	3	3	5	3	0.1	0.05	0.11	0.06	36	2	1	1	1	2
Tb927.7.6010	hypothetical protein	0	552	1.22	7	3	47	58	3	18	4	3	11	3	4	4	5	5	3	4	5	3	6	4	0.11	0.07	0.14	0.08	61	3	2	6	4	1
Tb927.11.12010	hypothetical protein	0	498	1.21	0	5	121	72	4	26	6	3	0	5	12	6	5	8	5	6	5	5	6	6	0.12	0.1	0.14	0.12	56	4	2	3	2	3
Tb927.6.810	hypothetical protein	0	627	1.1	4	8	74	101	15	43	21	10	6	6	6	7	6	23	6	18	13	14	6	15	0.14	0.27	0.15	0.29	25	15	1	0	1	1
Tb927.9.13160	hypothetical protein	0	522	1.84	0	12	71	86	2	16	9	3	0	11	7	7	3	4	3	9	5	3	6	5	0.08	0.05	0.15	0.1	8	2	0	0	0	0
Tb927.11.4440	hypothetical protein	0	726	1.24	9	4	109	89	8	17	4	1	11	3	7	5	5	11	2	3	1	3	7	4	0.13	0.07	0.16	0.08	110	8	4	3	3	6
Tb927.10.13060	hypothetical protein	0	426	1.15	0	11	102	63	6	28	8	1	0	12	12	6	7	14	6	10	2	7	7	8	0.16	0.13	0.19	0.15	12	6	0	1	0	0
Tb927.11.12000	hypothetical protein, conserved	0	897	1.05	12	14	103	112	3	18	7	2	12	7	6	5	7	3	2	4	2	3	7	3	0.18	0.05	0.19	0.05	76	3	3	5	4	3
Tb927.11.1920	hypothetical protein	0	717	1.22	1	16	179	175	13	60	31	19	1	10	12	10	7	18	8	23	22	15	9	18	0.17	0.28	0.21	0.34	197	13	7	5	6	7
Tb927.2.5720	hypothetical protein, predicted by Mitocarta	0	366	1.37	2	7	94	69	4	20	7	4	5	9	12	8	6	11	5	10	9	6	9	9	0.15	0.12	0.21	0.17	20	4	1	1	1	2
Tb927.10.14050	hypothetical protein	0	393	1.29	0	6	95	145	7	17	35	7	0	7	12	16	7	17	4	48	15	16	9	21	0.17	0.31	0.21	0.4	211	7	7	4	6	7
Tb927.8.5350	hypothetical protein, conserved	0	513	1.13	4	8	99	137	1	22	11	6	7	7	9	11	8	2	4	12	10	6	9	7	0.19	0.12	0.22	0.13	160	1	5	7	6	3
Tb927.1.2420	hypothetical protein	0	531	1.24	9	5	104	79	0	18	1	1	15	4	9	6	7	0	3	1	2	1	9	1	0.18	0.02	0.22	0.03	49	0	2	11	6	12
Tb927.8.4490	hypothetical protein	0	1356	1.16	5	14	418	411	16	208	28	28	3	5	15	13	8	12	14	11	17	12	9	13	0.19	0.22	0.22	0.26	571	16	19	31	25	23
Tb927.10.1670	hypothetical protein	0	378	1.32	3	8	83	98	6	16	14	6	7	10	11	11	7	16	4	20	13	10	10	13	0.18	0.19	0.24	0.25	63	6	2	2	2	3
Tb927.3.5670	hypothetical protein	0	672	0.8	3	22	149	155	4	41	9	1	4	15	11	10	12	6	5	7	1	6	10	5	0.31	0.12	0.25	0.1	32	4	1	1	1	7
Tb927.10.4860	hypothetical protein, conserved	0	1179	1.14	9	24	324	287	13	73	27	22	7	9	13	10	9	11	6	12	16	10	10	11	0.22	0.19	0.25	0.21	891	13	30	38	34	38
Tb927.9.3180	hypothetical protein	0	276	1.26	0	5	85	119	5	43	21	9	0	8	15	18	8	18	14	41	27	20	10	25	0.21	0.38	0.26	0.48	194	5	6	3	5	3
Tb927.4.2570	hypothetical protein, conserved	0	1341	1.12	10	29	309	452	24	146	27	15	7	10	11	14	9	18	10	11	9	11	11	12	0.23	0.2	0.26	0.23	572	24	19	36	27	26
Tb927.10.15650	tRNA pseudouridine synthase A-like protein	Mitochondrial translation	1740	0.99	22	45	379	365	15	179	29	31	11	12	11	9	11	8	9	9	15	11	11	10	0.27	0.2	0.27	0.2	1934	15	64	74	69	61
Tb927.3.590	adenosine transporter, putative	Nucleotides	1389	0.9	20	46	215	257	42	731	50	46	13	15	7	8	12	30	47	19	28	35	11	31	0.3	0.67	0.27	0.6	1927	42	64	230	147	11
Tb927.10.1120	hypothetical protein, conserved	0	1842	1.13	25	54	388	342	47	168	24	34	12	14	10	8	10	25	8	7	15	12	11	14	0.24	0.24	0.27	0.27	2733	47	91	114	102	84
Tb927.7.3660	hypothetical protein, conserved	0	1950	1	28	69	332	305	18	101	10	20	13	16	8	7	11	9	5	3	9	6	11	6	0.27	0.12	0.27	0.12	700	18	23	66	44	52
Tb927.11.13880	kinetoplastid-specific protein tyrosine phosphatase, putative	Protein phosphatase	1485	1.1	28	49	227	166	15	107	44	22	17	15	7	5	10	10	6	16	12	10	11	11	0.25	0.2	0.27	0.22	1521	15	50	53	52	29
Tb927.10.4280	Mitochondrial cytochrome bc1 complex component, Cytochrome bd ubiquinol oxidase domain	Mitochondrial electron transport	606	1.08	15	9	91	135	218	478	417	242	22	7	7	10	11	353	71	370	335	262	11	282	0.26	5.04	0.28	5.43	12459	218	413	266	340	19
Tb927.10.7170	hypothetical protein	0	339	1.43	5	6	105	76	2	20	6	4	13	8	15	10	8	6	5	10	10	5	11	8	0.2	0.1	0.28	0.15	3	2	0	1	0	0
Tb927.10.7640	hypothetical protein	0	369	1.25	3	9	96	128	5	59	16	6	7	11	13	15	9	13	14	23	14	13	11	16	0.23	0.25	0.29	0.31	90	5	3	2	3	5
Tb927.6.1300	hypothetical protein	0	567	1.23	1	10	259	204	15	77	23	13	2	8	22	15	10	26	12	22	19	16	12	20	0.24	0.31	0.29	0.38	69	15	2	1	1	1
Tb927.10.7660	hypothetical protein	0	411	1.59	1	5	191	171	8	47	15	6	2	6	22	18	8	19	10	20	12	10	12	15	0.19	0.19	0.3	0.29	8	8	0	0	0	0
Tb927.6.510	GPEET2 procyclin	Membrane protein	345	3.41	0	13	109	139	1589	7626	3701	1177	0	18	15	17	4	4515	1991	5764	2862	1111	12	3783	0.09	21.37	0.31	72.78	428355	1589	14201	6816	10508	25
Tb927.11.9160	ATPase-like protein, putative	Enzyme	1368	1.03	25	37	370	285	10	59	19	10	16	13	13	9	12	7	4	7	6	6	13	6	0.31	0.12	0.32	0.12	587	10	19	25	22	30
Tb927.11.5130	hypothetical protein, conserved	0	1836	0.94	23	93	463	257	26	63	32	24	11	24	12	6	14	14	3	9	11	10	13	9	0.35	0.19	0.33	0.18	1409	26	47	58	52	59
Tb927.10.14900	hypothetical protein, conserved	0	1722	0.99	19	53	549	566	13	178	27	34	10	14	15	14	14	7	9	8	17	11	13	10	0.34	0.2	0.33	0.2	651	13	22	46	34	36
Tb927.1.1470	hypothetical protein, conserved	0	1758	0.84	32	48	537	413	59	493	53	103	16	13	15	10	16	33	25	16	49	37	13	31	0.4	0.71	0.33	0.59	2181	59	72	120	96	35
Tb927.8.5340	hypothetical protein	0	588	0.95	3	22	174	245	3	49	10	1	5	17	14	18	14	5	8	9	1	6	13	6	0.35	0.12	0.34	0.11	17	3	1	1	1	1
Tb927.11.3210	hypothetical protein	0	549	0.79	10	6	167	234	8	23	35	13	16	5	15	18	17	14	4	34	20	23	14	18	0.42	0.44	0.34	0.35	340	8	11	6	9	8
Tb927.9.3470	low molecular weight protein tyrosine phosphatase, putative	Protein phosphatase	792	1.06	8	30	241	239	35	89	109	34	9	18	15	13	13	43	10	74	36	39	14	41	0.32	0.74	0.34	0.79	1818	35	60	44	52	38
Tb927.7.4730	PUF5	RNA binding	1293	1.05	28	43	288	264	12	110	15	34	19	15	11	9	13	9	8	6	22	11	14	11	0.32	0.21	0.34	0.22	812	12	27	56	41	53
Tb927.6.900	hypothetical protein, conserved	0	2943	1.05	83	51	768	597	66	238	40	60	25	8	13	9	13	22	7	7	17	13	14	13	0.32	0.25	0.34	0.26	4923	66	163	118	141	110
Tb927.9.6960	hypothetical protein, conserved	0	1023	1.05	6	20	452	453	24	173	23	27	5	9	21	19	13	23	15	12	22	17	14	18	0.32	0.33	0.34	0.35	574	24	19	32	26	19
Tb927.10.12760	ZC3H36	RNA binding	951	0.8	10	22	316	410	11	94	34	23	9	11	16	18	17	11	9	19	20	19	14	15	0.42	0.36	0.34	0.29	300	11	10	19	15	16
Tb927.9.6760	hypothetical protein, conserved	0	879	1.09	10	22	314	322	8	94	15	20	10	12	17	16	12	9	10	9	19	11	14	12	0.31	0.21	0.34	0.23	525	8	17	55	36	18
Tb927.7.310	Thioredoxin domain, also matches human prostaglandin E synthetase	Enzyme	888	0.91	7	27	322	334	31	266	49	28	7	14	17	16	15	34	27	30	26	32	14	29	0.37	0.62	0.34	0.56	327	31	11	11	11	5
Tb927.10.15070	hypothetical protein, conserved	0	405	1.54	4	9	147	176	4	15	3	3	9	10	18	19	9	10	3	4	6	4	14	6	0.22	0.07	0.34	0.11	126	4	4	5	4	6
Tb927.10.9620	NADH-ubiquinone oxidoreductase c	Mitochondrial electron transport	333	1.91	7	8	95	95	27	37	16	13	19	11	14	12	7	79	10	26	33	19	14	37	0.18	0.37	0.35	0.71	702	27	23	13	18	9
Tb927.10.580	hypothetical protein, conserved	0	717	1.12	4	16	336	303	15	129	29	7	5	10	23	18	13	21	16	22	8	15	14	17	0.31	0.29	0.35	0.32	357	15	12	17	14	15
Tb927.11.11990	hypothetical protein	0	483	1.1	8	14	119	194	3	36	15	7	15	13	12	17	13	6	7	17	12	9	14	10	0.32	0.18	0.36	0.2	73	3	2	7	5	1
Tb927.5.3180	hypothetical protein, conserved	0	582	2.33	11	14	181	197	9	27	10	3	17	11	15	14	6	15	4	9	4	4	14	8	0.15	0.07	0.36	0.16	225	9	7	9	8	9
Tb927.10.12280	hypothetical protein	0	396	1.36	1	19	135	158	9	53	10	9	2	22	16	17	11	22	12	14	19	12	15	17	0.26	0.24	0.36	0.32	17	9	1	1	1	0
Tb927.10.13170	hypothetical protein, conserved	0	1032	1.16	21	39	267	243	12	40	10	10	18	18	12	10	12	11	3	5	8	6	15	7	0.31	0.12	0.36	0.14	649	12	22	32	27	28
Tb927.8.6170	transketolase, putative (TK)	Pentose phosphate pathway	2010	1.03	48	50	532	609	468	3795	477	553	21	12	13	13	14	228	170	128	231	183	15	189	0.35	3.52	0.36	3.64	15657	468	519	734	626	51
Tb927.4.1400	vacuolar transport protein 4A, putative	Lysosome	1383	1.18	6	35	578	759	21	223	43	33	4	12	20	23	13	15	15	17	20	14	15	17	0.31	0.27	0.37	0.32	499	21	17	39	28	36
Tb927.9.1670	protein kinase, putative	Protein kinase	1953	0.87	38	44	695	693	25	87	27	34	17	10	17	15	17	13	4	7	15	11	15	10	0.43	0.21	0.37	0.19	932	25	31	40	36	40
Tb927.8.2990	hypothetical protein, conserved	0	963	1.23	24	33	241	229	15	82	47	18	22	16	12	10	12	15	8	26	16	13	15	16	0.3	0.25	0.37	0.31	1951	15	65	50	58	47
Tb927.10.4960	hypothetical protein	0	240	1.57	3	8	78	105	5	14	21	9	11	15	16	19	10	20	5	47	31	17	15	26	0.24	0.32	0.38	0.5	79	5	3	3	3	4
Tb927.1.4970	hypothetical protein	0	477	1.36	0	21	228	195	8	75	19	10	0	20	23	17	11	16	14	21	18	13	15	17	0.28	0.25	0.38	0.33	145	8	5	5	5	5
Tb927.11.9380	hypothetical protein	0	513	0.92	0	3	284	381	13	49	13	10	0	3	27	32	17	25	9	14	16	17	15	16	0.41	0.33	0.38	0.3	247	13	8	5	6	2
Tb927.9.4130	hypothetical protein, conserved	0	753	1.7	12	21	338	220	23	69	12	4	14	13	22	12	9	30	8	9	4	8	15	13	0.22	0.14	0.38	0.25	401	23	13	17	15	16
Tb927.7.6330	hypothetical protein	0	516	1.3	13	27	85	91	14	63	28	12	22	24	8	8	12	27	11	29	20	17	16	22	0.3	0.32	0.39	0.41	576	14	19	11	15	6
Tb927.7.3300	Possible homologue of yeast DAL81, which affects pol II transcription in yeast but also has unrelated interactions, e.g. TOR1	0	2523	1.09	31	89	952	996	41	277	38	40	11	16	18	17	14	16	10	8	13	11	16	12	0.36	0.21	0.39	0.23	1699	41	56	164	110	64
Tb927.8.5360	hypothetical protein, conserved	0	489	1.25	3	21	141	266	16	112	29	23	5	20	14	23	13	32	21	32	39	25	16	31	0.31	0.48	0.39	0.6	313	16	10	13	12	7
Tb927.6.3880	hypothetical protein, conserved	0	1503	0.83	24	69	512	374	62	385	81	90	14	21	16	11	19	40	23	29	50	43	16	36	0.47	0.82	0.39	0.69	4329	62	144	86	115	34
Tb927.6.2380	hypothetical protein, conserved	Mitochondrial pathway	2166	0.46	40	84	682	663	104	1035	105	165	16	18	15	13	34	47	43	26	64	97	16	45	0.84	1.87	0.39	0.87	2936	104	97	88	92	62
Tb927.3.2850	hypothetical protein, conserved	0	837	2.83	12	34	320	255	14	160	35	20	13	19	18	13	6	16	17	22	20	7	16	19	0.14	0.13	0.39	0.37	1372	14	45	24	35	19
Tb927.11.6760	leucine-rich repeat protein (LRRP)	LRRP	1635	1.11	25	74	550	477	35	308	36	29	14	21	16	12	14	21	17	12	15	15	16	16	0.35	0.28	0.39	0.31	1710	35	57	64	60	57
Tb927.1.1750	hypothetical protein, conserved	0	1413	1.05	31	50	423	429	24	96	30	36	19	16	14	13	15	17	6	11	21	13	16	14	0.38	0.26	0.39	0.27	1494	24	50	51	50	46
Tb927.11.15410	hypothetical protein, conserved	0	1008	1	6	35	439	502	8	108	13	12	5	16	21	21	16	8	10	7	10	9	16	9	0.39	0.16	0.4	0.17	397	8	13	20	16	20
Tb927.1.5080	ESAG9, putative	ESAG	780	1.21	28	11	229	204	6	28	7	2	32	7	14	11	13	8	3	5	2	4	16	4	0.33	0.07	0.4	0.09	18	6	1	1	1	23
Tb927.11.2080	hypothetical protein, conserved	0	990	1.13	23	46	244	225	34	142	65	34	21	22	12	10	14	34	13	35	29	25	16	28	0.35	0.47	0.4	0.53	3520	34	117	63	90	42
Tb927.10.9260	hypothetical protein, conserved	0	975	1.2	19	41	289	294	76	228	84	75	17	20	14	13	13	76	21	46	65	43	16	52	0.33	0.84	0.4	1	2633	76	87	64	76	33
Tb927.10.480	hypothetical protein, conserved, poly(Q), Kinetoplastid-specific	0	1302	0.97	22	62	416	351	11	78	29	14	15	22	15	12	17	8	5	12	9	9	16	9	0.41	0.17	0.4	0.17	544	11	18	25	21	25
Tb927.10.9760	alternative oxidase	Glucose & glycerol	1056	1.1	23	32	337	384	32	149	25	25	19	14	15	16	15	30	13	13	20	17	16	19	0.36	0.33	0.4	0.36	1122	32	37	33	35	27
Tb927.3.600	hypothetical protein	0	699	2.95	8	25	280	301	3	31	5	0	10	17	19	18	5	4	4	4	0	1	16	3	0.14	0.02	0.4	0.06	38	3	1	1	1	15
Tb927.10.13410	hypothetical protein	0	387	1.67	5	18	132	137	2	28	2	4	11	22	16	15	10	5	7	3	9	3	16	6	0.24	0.07	0.4	0.11	151	2	5	6	6	5
Tb927.2.4200	protein kinase, putative	Protein kinase	3114	0.98	66	107	1055	988	147	805	90	172	19	16	16	14	17	46	23	16	46	34	16	33	0.41	0.65	0.4	0.63	3727	147	124	154	139	52
Tb927.6.2240	hypothetical protein, conserved	0	1218	0.54	19	26	466	645	76	277	121	76	14	10	18	23	30	61	20	53	52	87	16	47	0.75	1.67	0.4	0.9	3242	76	107	55	81	58
Tb927.9.11820	hypothetical protein, conserved	0	969	1.84	6	43	411	422	50	647	128	56	5	21	20	19	9	51	60	71	48	31	16	58	0.22	0.6	0.4	1.11	1223	50	41	46	43	15
Tb927.10.2360	hypothetical protein, tryp specific	0	570	1.27	2	20	212	372	71	468	77	51	3	16	18	28	13	122	74	73	75	67	16	86	0.32	1.3	0.41	1.65	3462	71	115	54	84	15
Tb927.10.7250	hypothetical protein, conserved	0	1404	1.11	16	63	548	559	74	843	150	99	10	21	19	17	15	52	54	57	59	50	17	56	0.37	0.96	0.42	1.07	2969	74	98	105	102	46
Tb927.10.1340	hypothetical protein, conserved	0	1626	1.12	18	45	739	846	18	76	26	35	10	13	22	22	15	11	4	9	18	9	17	10	0.37	0.18	0.42	0.2	1871	18	62	76	69	60
Tb927.8.5160	hypothetical protein, conserved	0	3630	0.99	80	154	1244	1029	36	528	38	47	20	20	17	12	17	10	13	6	11	10	17	10	0.43	0.19	0.42	0.19	1747	36	58	130	94	86
Tb927.7.860	hypothetical protein, conserved	0	3123	0.96	89	135	818	759	53	258	29	48	25	20	13	10	18	17	7	5	13	11	17	10	0.44	0.21	0.42	0.2	1640	53	54	113	84	55
Tb927.10.2210	ubiquitin carboxyl-terminal hydrolase, Clan CA cysteine peptidase, family C12, putative	Ubiquitin & proteasome	1989	0.87	47	64	634	807	57	410	70	98	21	15	15	17	20	28	19	19	41	31	17	27	0.49	0.59	0.43	0.51	2875	57	95	108	102	40
Tb927.10.13040	GRESAG 4, putative receptor-type adenylate cyclase	GRESAG	3630	0.97	104	150	1073	845	69	233	36	42	25	19	14	10	18	19	6	5	10	10	17	10	0.44	0.2	0.43	0.19	2116	69	70	265	167	129
Tb927.5.650	GRESAG 4, putative receptor-type adenylate cyclase	GRESAG	3750	1.71	96	121	1295	1278	13	235	15	11	23	15	17	15	10	3	6	2	2	2	17	3	0.25	0.04	0.43	0.07	479	13	16	53	35	88
Tb927.11.16780	hypothetical protein	0	1041	2.05	19	36	477	370	21	57	14	3	16	16	22	15	8	20	5	7	2	4	17	9	0.21	0.08	0.43	0.17	468	21	16	12	14	14
Tb927.8.4140	hypothetical protein, conserved	0	1248	1.13	44	51	297	240	14	21	12	12	31	19	11	8	15	11	2	5	8	6	17	6	0.38	0.11	0.43	0.12	1042	14	35	45	40	42
Tb927.4.4080	C-5 sterol desaturase, putative	Sterols	741	0.97	19	36	209	194	15	167	44	18	23	23	14	11	18	20	20	32	20	24	18	23	0.45	0.46	0.44	0.44	780	15	26	26	26	10
Tb927.8.6560	hypothetical protein, conserved	Mitochondrial pathway	1122	1.24	18	24	514	628	25	339	38	44	14	10	22	24	14	22	27	18	33	20	18	25	0.35	0.39	0.44	0.48	1442	25	48	46	47	34
Tb927.11.13170	hypothetical protein, conserved	0	1326	1.16	17	48	613	619	37	483	106	39	11	17	22	20	15	27	33	43	25	28	18	32	0.38	0.53	0.44	0.61	576	37	19	18	19	21
Tb927.10.8050	TFIIF-stimulated CTD phosphatase, putative	Protein phosphatase	801	1.21	22	25	296	262	60	260	54	69	24	14	18	14	15	73	29	36	72	43	18	53	0.36	0.84	0.44	1.02	2351	60	78	68	73	18
Tb927.10.3300	hypothetical protein, conserved	0	1626	0.95	32	79	525	579	80	1167	128	92	17	23	16	15	19	48	65	42	47	53	18	51	0.46	1.03	0.44	0.97	2443	80	81	97	89	28
Tb927.7.490	hypothetical protein, conserved, trypanosome-specific	0	1632	0.78	21	57	727	831	16	141	39	33	11	16	21	22	23	10	8	13	17	15	18	12	0.57	0.29	0.44	0.23	988	16	33	44	38	34
Tb927.11.12620	hypothetical protein, conserved	0	2271	1.05	49	80	795	989	36	507	65	29	19	16	17	19	17	16	20	15	11	15	18	15	0.42	0.28	0.44	0.3	1169	36	39	70	54	51
Tb927.8.7190	hypothetical protein	0	1092	1.18	21	48	391	420	13	155	26	25	17	20	17	16	15	12	13	13	19	12	18	14	0.37	0.23	0.44	0.27	556	13	18	24	21	22
Tb927.9.1650	hypothetical protein, conserved	0	1101	1.03	9	56	523	451	67	402	106	60	7	24	23	17	17	60	33	52	46	46	18	47	0.43	0.89	0.44	0.91	1977	67	66	56	61	31
Tb927.7.2430	hypothetical protein	0	594	0.92	8	28	245	254	13	17	31	12	12	22	20	18	20	21	3	28	17	19	18	17	0.49	0.36	0.45	0.33	127	13	4	4	4	3
Tb927.8.4850	hypothetical protein, conserved	0	903	1.15	33	24	345	191	17	75	24	25	32	12	18	9	16	18	7	14	23	14	18	16	0.39	0.27	0.45	0.31	990	17	33	38	35	35
Tb927.11.13560	hypothetical protein, conserved	0	1806	1.15	53	57	630	622	31	262	53	55	26	15	17	15	16	17	13	16	26	15	18	18	0.39	0.3	0.45	0.34	2173	31	72	64	68	55
Tb927.1.1850	hypothetical protein, conserved	0	1884	0.91	40	78	688	749	23	165	22	30	19	19	18	17	20	12	8	6	13	11	18	10	0.49	0.21	0.45	0.19	1299	23	43	57	50	49
Tb927.11.7810	hypothetical protein	0	717	1.58	18	20	313	280	11	20	10	8	22	13	21	17	12	15	3	7	9	5	18	9	0.29	0.1	0.45	0.17	780	11	26	9	17	18
Tb927.9.13300	hypothetical protein, conserved	0	1581	1.01	42	49	624	619	41	166	46	51	24	14	19	17	18	25	9	16	27	19	18	19	0.45	0.37	0.46	0.37	1317	41	44	49	46	46
Tb927.11.6280	pyruvate phosphate dikinase (PPDK)	Glucose & glycerol	2742	0.96	62	115	1031	1085	1086	5186	353	928	20	19	18	17	19	388	170	69	284	237	19	228	0.48	4.56	0.46	4.38	57451	1086	1905	2573	2239	99
Tb927.8.1130	protein phosphatase with EF-Hand domains, putative	Protein phosphatase	4293	1.04	111	159	1608	1692	72	446	50	47	23	17	18	17	18	16	9	6	9	10	19	10	0.45	0.19	0.47	0.2	1743	72	58	116	87	132
Tb927.10.2450	hypothetical protein	0	369	0.93	9	23	95	107	7	56	27	8	22	29	12	12	20	19	14	39	18	24	19	22	0.5	0.46	0.47	0.43	65	7	2	1	1	3
Tb927.1.4440	hypothetical protein, conserved	0	636	1.86	5	29	305	361	23	70	22	8	7	21	23	24	10	35	10	19	11	10	19	19	0.25	0.19	0.47	0.36	539	23	18	20	19	9
Tb927.8.3960	hypothetical protein, conserved	0	1230	1.17	51	44	362	234	21	46	13	24	37	17	14	8	16	17	3	6	16	9	19	11	0.4	0.17	0.47	0.2	1302	21	43	53	48	41
Tb927.11.6650	hypothetical protein	0	714	1.16	13	21	357	367	4	61	18	5	16	14	24	22	16	5	8	14	6	7	19	8	0.41	0.14	0.47	0.16	82	4	3	5	4	6
Tb927.11.2310	hypothetical protein, conserved	0	3144	0.94	92	126	1026	1151	18	232	10	37	26	19	16	16	20	6	7	2	10	6	19	6	0.5	0.12	0.47	0.11	979	18	32	55	44	78
Tb927.9.2030	hypothetical protein, conserved	0	1809	1.21	48	46	780	840	33	145	28	57	24	12	21	20	16	18	7	8	26	12	19	15	0.39	0.24	0.47	0.29	1213	33	40	78	59	59
Tb927.3.3730	ABC transporter, putative	Transporter	5538	1.05	192	183	1890	1783	69	686	63	70	31	15	16	14	18	12	11	6	11	10	19	10	0.45	0.18	0.47	0.19	3315	69	110	201	156	174
Tb927.4.4170	rRNA methyltransferase, putative	rRNA tRNA processing	855	1.24	18	30	346	437	19	150	47	40	19	16	20	22	15	22	16	30	39	21	19	27	0.38	0.41	0.47	0.51	655	19	22	24	23	25
Tb927.4.570	hypothetical protein, conserved	0	1797	1.03	20	85	796	973	22	313	49	42	10	22	21	23	18	12	16	15	20	15	19	15	0.46	0.29	0.47	0.3	1027	22	34	37	35	44
Tb927.1.2310	hypothetical protein	0	270	2.65	4	13	127	120	66	56	60	54	13	22	23	19	7	240	19	119	168	51	19	136	0.18	0.99	0.48	2.62	9693	66	321	274	298	34
Tb927.10.13300	Mitchondrial SSU ribosomal S8, putative	Mitochondrial translation	849	1.08	41	28	194	159	36	29	74	36	43	15	11	8	18	42	3	47	36	29	19	32	0.44	0.56	0.48	0.61	2650	36	88	61	74	39
Tb927.11.15700	hypothetical protein, conserved	0	486	0.97	7	34	156	187	32	162	84	27	13	32	15	16	20	65	30	93	47	60	19	59	0.49	1.16	0.48	1.13	1553	32	51	30	41	16
Tb927.10.12150	hypothetical protein, conserved	0	1356	1.09	21	60	631	656	29	228	53	35	14	21	22	21	18	21	15	21	22	18	19	20	0.44	0.35	0.48	0.38	541	29	18	21	19	19
Tb927.9.2700	hypothetical protein, conserved	0	1452	1.02	37	61	551	582	35	252	48	32	23	20	18	17	19	24	16	18	18	19	19	19	0.47	0.36	0.48	0.36	800	35	27	36	31	47
Tb927.8.6650	DRBD12	RNA binding	2001	1.06	78	58	714	579	12	114	18	32	35	13	17	12	18	6	5	5	13	7	19	7	0.46	0.13	0.48	0.14	481	12	16	44	30	41
Tb927.10.2850	hypothetical protein	0	1137	0.94	21	37	485	691	16	122	15	31	16	15	21	26	21	14	10	7	23	14	20	13	0.52	0.27	0.48	0.26	565	16	19	27	23	46
Tb927.10.14270	TFIIF-stimulated CTD phosphatase, putative	Protein phosphatase	2034	0.92	54	84	877	692	27	61	24	30	24	19	21	15	21	13	3	6	12	9	20	9	0.53	0.18	0.49	0.17	897	27	30	41	35	66
Tb927.8.7810	hypothetical protein, conserved	0	921	1.2	18	24	474	530	44	341	110	39	17	12	25	25	16	47	33	64	36	37	20	45	0.41	0.72	0.49	0.87	874	44	29	31	30	23
Tb927.9.11070	hypothetical protein, conserved,predicted zinc finger protein, MIZ	DNA synthesis, modification, repair	1986	0.95	79	85	506	545	19	45	14	30	35	20	12	12	21	9	2	4	13	7	20	7	0.52	0.14	0.49	0.13	2305	19	76	68	72	75
Tb927.11.5330	hypothetical protein, conserved	0	2313	0.91	44	118	952	1048	113	1022	197	121	17	24	20	19	22	48	40	46	44	49	20	44	0.54	0.94	0.5	0.85	3741	113	124	106	115	49
Tb927.9.13570	hypothetical protein, conserved	0	2655	0.98	49	134	1128	1222	58	707	96	74	16	23	20	20	20	21	24	19	23	23	20	22	0.51	0.44	0.5	0.42	1705	58	57	116	86	41
Tb927.9.14190	hypothetical protein, conserved	0	4032	1.05	83	193	1603	1921	46	286	54	42	18	22	19	20	19	11	6	7	9	8	20	8	0.47	0.15	0.5	0.16	1221	46	40	98	69	76
Tb927.8.3050	hypothetical protein, conserved	0	1704	1.15	43	95	609	582	61	474	44	65	22	26	17	15	17	35	25	14	32	23	20	27	0.43	0.44	0.5	0.51	2303	61	76	114	95	107
Tb927.4.4940	hypothetical protein, conserved, poly(Q), no clear yeast or human matches	0	2010	0.92	54	92	765	791	229	833	189	261	24	21	18	17	22	112	37	51	109	84	20	77	0.54	1.62	0.5	1.48	8261	229	274	341	308	50
Tb927.10.7220	hypothetical protein, conserved	0	1362	1.15	28	50	639	726	59	521	167	48	18	17	23	23	17	42	34	66	30	37	20	43	0.43	0.72	0.5	0.83	1382	59	46	53	49	37
Tb927.3.3370	hypothetical protein, conserved	0	1173	1.06	43	45	430	349	43	91	50	57	33	18	18	13	19	36	7	23	41	25	20	27	0.47	0.48	0.5	0.51	3141	43	104	93	98	100
Tb927.11.10290	hypothetical protein, conserved	0	630	0.86	15	24	279	305	19	42	17	15	21	18	21	21	23	30	6	14	20	20	20	18	0.58	0.39	0.5	0.34	369	19	12	14	13	12
Tb927.9.8030	hypothetical protein, conserved	0	1611	1.1	35	74	714	712	28	217	45	23	19	21	21	19	18	17	12	15	12	13	20	14	0.46	0.25	0.5	0.27	756	28	25	48	37	30
Tb927.6.3270	hypothetical protein, conserved	0	606	1.73	25	21	164	217	18	103	29	11	37	16	13	15	12	29	15	26	15	12	20	21	0.29	0.24	0.5	0.41	696	18	23	18	21	18
Tb927.6.2500	hypothetical protein, conserved	0	687	1.86	6	45	307	345	21	241	56	16	8	30	22	21	11	30	32	44	20	17	20	31	0.27	0.32	0.5	0.6	1411	21	47	19	33	19
Tb927.10.5420	hypothetical protein, conserved	0	4086	0.97	129	170	1385	1700	84	1101	77	95	28	19	16	18	21	20	24	10	20	19	20	19	0.52	0.37	0.51	0.36	3703	84	123	188	156	86
Tb927.3.5190	hypothetical protein, conserved	0	1077	0.83	37	58	322	293	37	168	60	26	30	25	14	12	25	34	14	30	20	30	20	24	0.61	0.57	0.51	0.47	1794	37	59	51	55	34
Tb927.10.4870	tRNA-dihydrouridine synthase 2, putative	rRNA tRNA processing	1308	1.11	23	74	501	650	84	455	101	92	16	26	18	21	18	63	31	41	59	44	20	49	0.46	0.84	0.51	0.94	2886	84	96	83	90	54
Tb927.2.2450	ribosomal RNA methyltransferase, putative (25N14.40)	rRNA tRNA processing	1299	1.09	29	68	498	582	28	134	18	22	20	24	18	19	19	21	9	7	14	12	20	13	0.46	0.23	0.51	0.25	1714	28	57	48	52	50
Tb927.10.16070	eIF4E2	Translation	756	1.15	4	47	434	364	40	81	65	41	5	29	28	21	18	52	10	46	46	33	20	38	0.44	0.64	0.51	0.74	1276	40	42	51	47	36
Tb927.10.15880	protein kinase, putative	Protein kinase	2439	1.04	20	141	1294	1263	30	326	45	29	7	27	26	22	20	12	12	10	10	11	20	11	0.49	0.2	0.51	0.21	1097	30	36	50	43	52
Tb927.1.1580	cytochrome c oxidase assembly factor, SCO1/2, putative	Mitochondrial electron transport	906	0.76	29	43	316	310	47	263	109	55	28	22	17	15	27	51	26	65	51	63	20	48	0.67	1.22	0.51	0.93	2207	47	73	61	67	24
Tb927.11.16650	hypothetical protein, conserved	0	1905	0.97	67	73	646	738	58	272	54	56	31	18	16	17	21	30	13	15	25	21	20	21	0.53	0.41	0.51	0.4	3762	58	125	95	110	64
Tb927.11.11950	cytochrome oxidase assembly protein, putative	Mitochondrial electron transport	1182	1.15	19	65	536	562	127	519	144	113	14	26	22	20	18	105	40	65	80	63	20	73	0.44	1.22	0.51	1.4	4757	127	158	152	155	24
Tb927.10.1300	hypothetical protein, conserved	0	1269	1.1	26	58	531	668	20	163	61	37	18	21	20	22	19	15	12	26	24	18	21	19	0.46	0.34	0.51	0.37	587	20	19	34	27	26
Tb927.11.15530	C-14 sterol reductase, putative	Sterols	1377	1.01	38	55	560	638	106	472	130	110	24	19	20	20	20	75	31	51	67	55	21	56	0.51	1.07	0.51	1.08	3310	106	110	123	116	28
Tb927.11.10530	hypothetical protein, conserved	0	636	1.2	4	31	387	372	20	266	57	21	6	23	29	25	17	31	38	48	28	30	21	36	0.43	0.58	0.51	0.69	386	20	13	17	15	15
Tb927.8.7290	hypothetical protein, conserved	0	1590	1.22	49	65	602	682	58	321	43	49	27	19	18	18	17	36	18	15	26	19	21	24	0.42	0.37	0.52	0.45	1507	58	50	27	38	20
Tb927.8.7550	hypothetical protein	0	1533	1.12	38	65	636	767	10	592	11	11	22	20	20	21	19	6	35	4	6	11	21	13	0.46	0.22	0.52	0.25	422	10	14	38	26	46
Tb927.11.12260	hypothetical protein, conserved	0	1863	1.12	18	121	875	949	28	148	54	48	9	30	23	22	19	15	7	16	22	13	21	15	0.46	0.25	0.52	0.28	1903	28	63	53	58	62
Tb927.8.7340	trans-sialidase, putative,neuraminidase, putative	Membrane protein	2247	1.88	65	106	765	1014	165	829	232	209	26	22	16	19	11	72	33	55	78	32	21	60	0.28	0.61	0.52	1.15	6449	165	214	372	293	32
Tb927.10.10770	hypothetical protein, conserved	0	1857	1.04	36	81	784	1120	98	641	102	93	17	20	20	26	20	52	31	30	42	37	21	39	0.5	0.72	0.52	0.74	3569	98	118	215	167	97
Tb927.11.10470	hypothetical protein, conserved	0	1959	1.07	32	117	799	995	80	743	89	78	14	28	20	22	20	40	34	24	33	31	21	33	0.49	0.6	0.52	0.63	2496	80	83	99	91	61
Tb927.10.6270	hypothetical protein	0	396	1.01	1	26	162	289	17	88	49	20	2	30	20	31	21	42	20	66	42	42	21	43	0.52	0.81	0.52	0.82	172	17	6	9	7	7
Tb927.4.580	hypothetical protein, conserved	0	1281	1.05	31	32	555	892	30	96	39	42	21	12	21	30	20	23	7	16	28	17	21	18	0.49	0.34	0.52	0.35	917	30	30	31	31	34
Tb927.6.2190	hypothetical protein, conserved	0	864	0.51	13	29	524	524	52	526	167	87	13	16	29	26	41	59	55	104	84	147	21	76	1.02	2.82	0.52	1.45	1638	52	54	35	45	33
Tb927.2.4680	hypothetical protein, conserved	0	1236	1.01	14	65	615	747	26	133	33	18	10	24	24	26	21	21	10	14	12	14	21	14	0.52	0.27	0.52	0.27	353	26	12	23	17	21
Tb927.10.11040	hypothetical protein, conserved	0	2313	1.05	62	88	1034	1160	68	602	56	65	24	18	22	21	20	29	23	13	24	21	21	22	0.5	0.41	0.52	0.43	2233	68	74	111	93	62
Tb927.10.1760	hypothetical protein	0	495	1.38	15	21	178	238	15	128	77	23	27	20	17	21	15	30	23	84	39	32	21	44	0.38	0.61	0.52	0.84	250	15	8	8	8	2
Tb927.10.7370	hypothetical protein, conserved	0	2157	1.08	46	97	947	1190	40	628	142	59	19	21	21	24	20	18	26	35	23	24	21	26	0.49	0.46	0.53	0.49	1001	40	33	45	39	45
Tb927.5.4020	hypothetical protein no clear yeast or human matches	0	819	1.03	23	31	366	396	37	357	94	32	25	18	22	21	20	44	39	62	33	43	21	44	0.51	0.83	0.53	0.86	1305	37	43	102	72	10
Tb927.8.6490	protein kinase, putative	Protein kinase	3240	0.95	98	157	1184	1376	70	479	67	59	27	23	18	18	22	21	13	11	15	16	21	15	0.56	0.31	0.53	0.29	1569	70	52	76	64	43
Tb927.10.6420	hypothetical protein	0	537	0.98	13	23	248	273	10	45	15	3	21	20	22	22	22	18	8	15	5	12	21	11	0.54	0.22	0.53	0.22	196	10	6	4	5	6
Tb927.7.1930	nucleoside diphosphatase, putative,ectonucleoside triphosphate diphosphohydrolase 5, putative	Enzyme	1332	1.02	38	56	614	586	29	102	23	18	25	20	22	19	21	21	7	9	11	12	21	12	0.52	0.23	0.53	0.23	528	29	18	11	14	18
Tb927.3.1240	protein phosphatase 2A, putative	Protein phosphatase	972	0.99	41	33	370	326	27	142	35	30	37	16	18	14	22	27	13	19	26	22	21	21	0.54	0.41	0.53	0.41	3607	27	120	83	101	70
Tb927.10.11630	hypothetical protein, conserved, African tryp-specific	0	1905	1.02	69	70	815	720	107	760	63	136	32	17	21	16	21	55	36	18	60	41	21	42	0.53	0.8	0.53	0.81	3652	107	121	148	135	52
Tb927.11.5760	hypothetical protein, conserved	0	996	1.01	20	38	509	603	44	542	96	40	18	18	25	26	21	43	49	52	34	44	22	44	0.53	0.85	0.53	0.86	922	44	31	32	31	16
Tb927.2.4150	hypothetical protein, conserved	0	960	0.95	18	63	464	355	5	21	5	7	17	30	23	16	23	5	2	3	6	4	22	4	0.56	0.08	0.54	0.08	407	5	13	16	15	29
Tb927.10.1820	hypothetical protein, conserved	0	795	0.98	29	39	261	284	9	121	19	15	32	23	16	15	22	11	14	13	16	14	22	13	0.55	0.26	0.54	0.26	806	9	27	22	25	20
Tb927.11.8340	hypothetical protein	0	498	1.33	16	24	214	175	10	13	7	3	29	22	21	15	16	20	2	8	5	7	22	9	0.4	0.13	0.54	0.17	140	10	5	5	5	10
Tb927.8.4830	U1 small nuclear ribonucleoprotein, putative (RBP24 U1-70K)	RNA processing	837	1.11	23	30	376	472	33	141	79	23	24	17	22	24	19	39	15	51	23	29	22	32	0.48	0.55	0.54	0.61	1498	33	50	36	43	30
Tb927.10.1110	Trypanosome-specific kinesin family 2	Cytoskeleton	5397	1.02	140	253	2487	2514	57	931	29	54	23	22	22	20	21	10	16	3	8	9	22	9	0.53	0.17	0.54	0.18	1516	57	50	129	90	109
Tb927.8.6670	hypothetical protein, conserved	0	1533	1.2	43	51	803	767	49	162	40	57	25	15	25	21	18	31	10	14	31	18	22	22	0.45	0.34	0.54	0.41	2679	49	89	57	73	63
Tb927.11.8320	hypothetical protein, conserved	0	1305	0.92	41	72	473	497	18	63	46	29	28	26	17	16	24	14	4	19	19	15	22	14	0.59	0.29	0.54	0.27	1892	18	63	47	55	43
Tb927.7.6320	hypothetical protein, conserved	0	1920	0.98	65	74	866	793	37	195	62	40	30	18	22	18	22	19	9	17	17	16	22	16	0.55	0.31	0.54	0.3	1874	37	62	50	56	57
Tb927.3.4240	thioredoxin, putative	Redox pathways	603	1.08	11	30	277	366	18	182	76	21	16	23	22	26	20	29	27	68	29	35	22	38	0.5	0.68	0.54	0.74	659	18	22	18	20	19
Tb927.8.5190	hypothetical protein, conserved	0	771	1.11	13	46	362	399	17	60	32	22	15	28	23	22	20	22	7	22	24	17	22	19	0.49	0.32	0.54	0.36	348	17	12	18	15	21
Tb927.3.2360	hypothetical protein, conserved	0	1428	1.14	36	60	750	693	21	137	45	20	22	20	25	21	19	14	9	17	12	11	22	13	0.48	0.22	0.55	0.25	673	21	22	34	28	33
Tb927.11.5670	MND1 homologue, putative involvement in meiosis	DNA synthesis, modification, repair	1116	0.96	19	69	539	557	33	287	66	28	15	29	23	21	23	29	23	32	21	27	22	26	0.57	0.52	0.55	0.5	1073	33	36	48	42	20
Tb927.9.14200	hypothetical protein, possible component of cytochorome oxidase complex	Mitochondrial electron transport	1161	1.04	17	76	526	632	91	892	201	49	13	30	22	23	21	77	69	93	35	66	22	69	0.53	1.27	0.55	1.32	4504	91	149	92	121	30
Tb927.11.520	hypothetical protein, tryp specific	0	1173	0.82	27	43	630	705	70	461	133	37	20	17	26	26	27	58	35	61	26	55	22	45	0.68	1.07	0.55	0.87	1345	70	45	61	53	28
Tb927.11.15170	hypothetical protein, conserved	0	795	0.95	7	62	370	421	49	427	92	48	8	36	22	23	23	60	48	62	51	58	22	55	0.58	1.12	0.55	1.07	1737	49	58	50	54	36
Tb927.9.9370	hypothetical protein, conserved, internal ATG 50aa, PSP1 superafmily, also in CSBPs	0	924	1.13	16	32	617	555	18	215	31	47	15	16	32	26	20	19	21	18	43	22	22	25	0.49	0.43	0.56	0.48	445	18	15	18	16	26
Tb927.3.2920	hypothetical protein, conserved	0	1008	1.81	27	62	401	421	15	90	42	16	24	29	19	18	12	15	8	22	13	8	22	15	0.31	0.15	0.56	0.28	443	15	15	19	17	17
Tb927.8.6010	Heme uptake protein LHR1	Transporter	501	0.99	13	20	238	292	34	379	156	50	23	19	23	25	22	67	68	167	84	97	22	96	0.56	1.87	0.56	1.86	2643	34	88	93	91	17
Tb927.10.3270	hypothetical protein, conserved	0	465	1.07	11	14	264	295	37	313	82	28	21	14	27	27	21	78	61	95	51	66	22	71	0.52	1.28	0.56	1.37	774	37	26	24	25	11
Tb927.6.3790	valosin-containing protein homolog, putative,AAA ATPase	Vesicular transport	2388	0.92	89	98	1018	943	88	576	92	86	33	19	21	17	24	36	22	21	30	30	22	27	0.61	0.57	0.56	0.52	5430	88	180	106	143	92
Tb927.3.3340	3', 5'-cyclic nucleotide phosphodiesterase, putative (PDED)	Lipids & fatty acids	2031	1.08	63	128	711	755	32	173	44	31	28	29	17	16	21	15	8	12	13	11	22	12	0.51	0.21	0.56	0.23	1558	32	52	70	61	54
Tb927.7.6300	hypothetical protein, conserved	0	1650	0.79	57	56	777	790	74	395	77	85	31	16	23	20	28	44	22	25	43	42	22	33	0.71	0.82	0.56	0.64	1365	74	45	57	51	25
Tb927.9.2320	POMP1 (possible S-Adenosyl methionine methyl transferase (yeast Cgt1 is involved in lipid homeostasis)	Enzyme	1104	0.99	19	53	630	634	91	1403	214	121	15	22	28	25	23	81	114	104	92	99	22	98	0.56	1.9	0.56	1.88	3985	91	132	116	124	25
Tb927.10.3600	hypothetical protein, conserved	0	1620	0.92	44	89	654	780	14	114	26	18	24	26	19	21	24	8	6	9	9	9	22	8	0.61	0.17	0.56	0.16	269	14	9	17	13	30
Tb927.10.2820	hypothetical protein, conserved	0	1491	1.03	31	70	693	948	26	347	75	35	18	22	22	27	22	17	21	27	20	21	22	21	0.54	0.4	0.56	0.41	541	26	18	35	26	32
Tb927.7.1210	regulator of chromosome condensation, putative	Cell cycle	2523	0.97	63	141	1123	1204	89	654	69	52	22	26	21	20	23	35	23	15	17	23	22	22	0.58	0.45	0.56	0.43	2588	89	86	132	109	77
Tb927.1.1130	glycerol-3-phosphate dehydrogenase (FAD-dependent), putative	Glucose & glycerol	1854	1.11	36	89	940	1130	91	451	71	78	17	22	24	26	20	48	22	21	35	28	23	31	0.5	0.54	0.56	0.61	4749	91	157	122	140	86
Tb927.8.4660	hypothetical protein, conserved	0	3165	0.92	88	160	1484	1450	49	533	50	59	25	23	23	20	24	15	15	8	16	15	23	14	0.61	0.28	0.56	0.26	2168	49	72	102	87	94
Tb927.8.1010	chaperone protein DNAj, putative	Chaperone	1473	1.17	41	71	677	732	60	578	76	69	25	22	22	21	19	40	35	28	39	30	23	36	0.48	0.58	0.56	0.68	1443	60	48	54	51	47
Tb927.9.11520	hypothetical protein, conserved	0	2007	1.06	48	74	1140	1164	68	356	100	62	21	17	27	25	21	33	16	27	26	24	23	25	0.53	0.46	0.56	0.49	2023	68	67	55	61	57
Tb927.8.6570	hypothetical protein, conserved	0	675	1.63	16	36	282	389	30	133	70	31	21	25	20	25	14	44	18	56	39	24	23	39	0.34	0.46	0.56	0.75	770	30	26	18	22	9
Tb927.10.15410	glycosomal malate dehydrogenase (gMDH)	Glucose & glycerol	972	1.13	24	53	460	467	690	5108	646	1021	22	25	23	21	20	696	473	357	881	533	23	602	0.5	10.26	0.56	11.58	32102	690	1064	1611	1338	43
Tb927.7.3850	hypothetical protein, conserved	0	2985	1.05	131	110	1239	1019	33	360	19	28	39	17	20	15	22	11	11	3	8	8	23	8	0.54	0.15	0.56	0.16	1810	33	60	114	87	126
Tb927.11.15260	hypothetical protein	0	576	1.04	25	21	239	206	16	150	23	9	39	17	20	15	22	27	23	21	13	20	23	21	0.54	0.39	0.56	0.41	595	16	20	13	17	15
Tb927.7.6720	hypothetical protein, conserved	0	1170	1.09	42	56	523	417	33	73	46	43	32	22	22	15	21	28	6	21	31	20	23	21	0.52	0.38	0.56	0.41	1941	33	64	52	58	66
Tb927.11.5640	hypothetical protein, conserved	0	2775	0.94	129	95	1091	960	20	95	14	27	41	16	19	15	24	7	3	3	8	6	23	5	0.6	0.11	0.56	0.1	1012	20	34	101	67	107
Tb927.8.3080	hypothetical protein, conserved	0	3915	1.21	135	144	2006	1697	75	559	84	61	31	17	25	19	19	19	13	12	13	12	23	14	0.47	0.22	0.56	0.27	3269	75	108	172	140	171
Tb927.8.1650	protein associated with differentiation 4, PAD4	Transporter	1776	1.09	64	79	708	794	30	135	53	23	32	21	19	19	21	17	7	16	11	11	23	13	0.52	0.22	0.57	0.24	441	30	15	15	15	28
Tb927.10.11970	kynurenine aminotransferase, putative	Amino acid metabolism	1290	1.02	18	68	679	873	55	411	47	70	12	24	25	29	22	42	29	20	46	33	23	34	0.55	0.64	0.57	0.65	1397	55	46	142	94	49
Tb927.10.1270	mismatch repair protein MSH4	DNA synthesis, modification, repair	3498	1.05	73	184	1793	1924	99	646	67	119	19	24	25	23	22	28	17	10	29	20	23	21	0.54	0.38	0.57	0.4	3243	99	108	149	128	120
Tb927.9.11760	DNA repair protein XPG, RAD2, putative	DNA synthesis, modification, repair	2241	0.99	70	99	911	1225	62	713	143	76	28	21	20	23	23	27	29	34	28	30	23	30	0.57	0.57	0.57	0.57	1489	62	49	48	49	44
Tb927.10.3320	hypothetical protein, conserved	Mitochondrial pathway	1671	1.08	37	102	777	815	65	522	69	51	20	28	22	21	21	38	28	22	26	27	23	29	0.53	0.51	0.57	0.55	1526	65	51	49	50	45
Tb927.10.2500	hypothetical protein, tryp-specific	0	1065	0.83	22	57	501	638	37	407	62	38	18	25	23	26	28	34	34	31	30	39	23	32	0.69	0.75	0.57	0.62	709	37	24	13	18	23
Tb927.10.470	choline dehydrogenase, putative	Amino acid metabolism	1578	0.91	30	70	895	985	148	1419	171	176	17	21	27	27	25	92	81	58	94	89	23	81	0.63	1.72	0.57	1.56	3497	148	116	127	121	41
Tb927.6.4940	hypothetical protein, conserved	0	1410	1.02	50	41	646	809	23	164	50	45	31	14	22	24	23	16	10	19	27	18	23	18	0.56	0.34	0.57	0.35	3656	23	121	71	96	68
Tb927.7.2420	glycogen synthase kinase-3 alpha, putative	Glycan synthesis & metabolism	1506	0.84	73	54	520	538	35	154	88	46	43	17	17	15	27	23	9	31	26	26	23	22	0.67	0.51	0.57	0.43	1440	35	48	41	44	44
Tb927.7.6710	hypothetical protein	0	483	2.45	4	29	341	255	15	40	8	5	7	28	34	23	9	30	7	9	9	6	23	14	0.23	0.11	0.57	0.27	282	15	9	11	10	9
Tb927.5.3130	hypothetical protein	0	1101	1.11	60	50	299	240	33	65	21	25	48	21	13	9	21	29	5	10	19	14	23	16	0.51	0.28	0.57	0.31	658	33	22	29	26	23
Tb927.4.1390	hypothetical protein, conserved	0	2805	1.07	85	168	1091	1210	57	576	88	56	27	28	19	18	21	20	18	17	17	17	23	18	0.53	0.32	0.57	0.35	1993	57	66	100	83	88
Tb927.10.7040	hypothetical protein, conserved	0	1380	1.15	25	82	703	767	51	499	90	61	16	28	25	24	20	36	33	35	37	31	23	35	0.5	0.59	0.57	0.68	1097	51	36	55	46	41
Tb927.4.4890	hypothetical protein, conserved	0	1656	1.01	26	98	809	1047	19	288	51	37	14	27	24	27	23	11	16	17	19	15	23	16	0.56	0.29	0.57	0.3	1088	19	36	58	47	47
Tb927.7.5390	hypothetical protein, conserved	0	4224	0.89	108	176	2276	2389	60	721	96	73	23	19	26	24	26	14	15	12	14	16	23	14	0.65	0.3	0.57	0.27	1254	60	42	59	50	78
Tb927.10.15770	hypothetical protein, conserved	0	1395	1.09	51	56	709	542	29	43	12	23	32	19	25	17	21	20	3	5	14	10	23	10	0.53	0.18	0.57	0.2	864	29	29	49	39	51
Tb927.10.9600	protein kinase, putative,tyrosine protein kinase, putative	Protein kinase	1617	1.17	46	91	865	577	66	270	58	78	25	26	26	15	20	40	15	19	40	25	23	29	0.49	0.47	0.57	0.55	3683	66	122	85	103	75
Tb927.8.1030	chaperone protein DNAj, putative	Chaperone	882	1.23	11	42	555	599	68	430	101	65	11	22	30	29	19	76	44	62	62	50	23	61	0.47	0.95	0.58	1.17	2677	68	89	57	73	34
Tb927.10.4020	hypothetical protein, conserved	0	630	1.14	20	17	348	372	22	112	16	20	28	13	27	25	20	34	16	14	27	20	23	23	0.51	0.38	0.58	0.44	595	22	20	19	19	16
Tb927.2.4240	GTP binding protein, putative	Mitochondrial pathway	1104	0.86	27	58	534	605	47	537	99	59	22	24	23	23	27	42	44	48	45	52	23	45	0.67	0.99	0.58	0.86	1316	47	44	59	51	25
Tb927.9.4300	PRP3, putative (TbPRP3)	RNA processing	1683	1.1	44	67	864	1043	56	462	63	44	23	18	25	26	21	33	25	20	22	23	23	25	0.52	0.43	0.58	0.48	2303	56	76	59	68	62
Tb927.8.6410	short-chain dehydrogenase, putative	Mitochondrial pathway	1425	1.14	29	89	672	773	108	1020	136	131	18	29	23	23	20	74	64	51	77	59	23	67	0.51	1.13	0.58	1.28	2653	108	88	121	104	45
Tb927.6.1510	lysyl-tRNA synthetase, putative	Translation tRNA	1905	0.94	62	111	758	797	52	487	78	70	29	27	19	18	25	27	23	22	31	27	23	26	0.62	0.53	0.58	0.49	3010	52	100	68	84	61
Tb927.7.5730	hypothetical protein, conserved	0	2208	0.88	54	142	1040	978	23	154	16	42	22	30	23	19	26	10	6	4	16	10	23	9	0.66	0.2	0.58	0.17	1483	23	49	76	63	78
Tb927.7.5920	mercaptopyruvate sulfurtransferase, putative (MST)	Amino acid metabolism	1125	1.03	43	48	511	464	25	102	37	34	34	20	22	18	23	22	8	18	25	18	23	18	0.56	0.34	0.58	0.35	1331	25	44	50	47	42
Tb927.9.8240	hypothetical protein, conserved	0	1608	0.99	46	86	724	803	34	233	45	43	25	25	22	21	23	21	13	15	22	18	23	18	0.58	0.34	0.58	0.34	1026	34	34	44	39	50
Tb927.3.2930	RBP6	RNA binding	720	1.38	20	36	351	371	17	39	26	12	25	23	24	22	17	23	5	19	14	11	23	15	0.42	0.21	0.58	0.3	206	17	7	9	8	10
Tb927.10.9690	hypothetical protein, conserved,predicted C2 domain protein	0	5514	0.98	147	296	2575	2901	46	930	53	64	24	25	23	22	24	8	15	5	10	10	23	10	0.6	0.19	0.58	0.18	1622	46	54	167	111	124
Tb927.7.4390	threonine synthase, putative	Amino acid metabolism	2028	1.02	45	96	1089	1248	405	2802	579	361	20	22	26	26	23	196	124	153	149	153	23	156	0.57	2.93	0.58	3	11322	405	375	243	309	54
Tb927.11.14790	DNA repair and recombination helicase protein PIF4	Mitochondrial DNA	2460	0.85	53	133	1215	1490	40	313	49	31	19	25	24	26	28	16	11	11	11	14	23	12	0.69	0.28	0.58	0.23	816	40	27	59	43	52
Tb927.10.2230	adrenodoxin reductase, putative,ferredoxin NADP reductase-like protein	Mitochondrial pathway	1803	0.97	73	76	703	833	45	356	53	53	36	20	19	20	24	24	18	16	25	21	24	21	0.6	0.41	0.58	0.4	2441	45	81	58	69	62
Tb927.6.3350	hypothetical protein, conserved (YCF45-like)	Mitochondrial pathway	1596	1.06	80	91	415	396	60	189	32	45	44	26	13	11	22	37	11	11	24	19	24	20	0.55	0.37	0.58	0.39	2175	60	72	49	61	38
Tb927.8.5390	cell division control protein 2 homolog 4 (CRK4)	Cell cycle	1395	0.84	39	61	714	805	26	357	29	29	25	20	25	25	28	18	23	11	17	21	24	17	0.7	0.4	0.59	0.34	651	26	22	26	24	20
Tb927.9.6270	hypothetical protein, conserved	0	1527	1	53	71	666	752	70	458	75	78	31	22	21	21	24	45	27	26	43	35	24	35	0.59	0.68	0.59	0.68	3039	70	101	106	103	61
Tb927.10.14450	hypothetical protein, conserved	0	1227	1.06	35	52	568	780	15	219	59	20	25	20	22	27	22	12	16	26	14	16	24	17	0.56	0.31	0.59	0.32	376	15	12	23	18	23
Tb927.10.13890	hypothetical protein, conserved	0	1812	1.02	56	79	872	1006	52	269	54	33	27	20	23	24	23	28	13	16	15	18	24	18	0.58	0.34	0.59	0.35	1190	52	39	43	41	42
Tb927.3.2750	hypothetical protein, conserved	0	2616	1.1	77	139	1428	1081	58	572	27	67	26	25	26	18	21	22	20	6	21	16	24	17	0.53	0.3	0.59	0.33	3742	58	124	196	160	105
Tb927.2.4650	hypothetical protein, conserved	0	762	0.97	26	38	357	338	35	303	67	39	30	23	23	19	25	45	36	47	43	44	24	43	0.61	0.85	0.59	0.82	1960	35	65	48	57	27
Tb927.11.9120	hypothetical protein, conserved	0	2310	1	40	143	1221	1374	42	216	20	29	15	29	26	25	24	18	8	5	11	10	24	10	0.59	0.2	0.59	0.2	1095	42	36	92	64	93
Tb927.2.2550	hypothetical protein, conserved	0	1545	1.16	33	68	970	920	23	133	23	14	19	20	30	25	20	15	8	8	8	8	24	9	0.51	0.16	0.59	0.18	717	23	24	43	33	52
Tb927.10.3360	hypothetical protein, conserved	0	2823	0.94	108	136	1276	1146	16	105	19	13	34	22	22	17	25	6	3	4	4	4	24	4	0.63	0.08	0.59	0.08	498	16	17	62	39	76
Tb927.9.10280	ZC3H48	RNA binding	378	1.01	5	25	199	246	10	46	31	9	12	31	25	28	24	26	11	44	20	25	24	25	0.59	0.48	0.59	0.49	94	10	3	4	4	8
Tb927.11.14820	hypothetical protein, conserved	0	2139	0.88	65	114	1091	987	54	417	73	56	27	25	25	20	27	25	18	18	22	24	24	21	0.68	0.45	0.6	0.4	2717	54	90	77	83	92
Tb927.9.12440	hypothetical protein, conserved	0	702	0.98	13	48	310	438	21	179	61	16	16	32	21	27	25	29	23	47	19	30	24	30	0.61	0.58	0.6	0.57	428	21	14	15	15	14
Tb927.5.3410	Mitchondrial LSU ribosomal protein	Mitochondrial translation	792	0.9	29	44	332	327	44	265	141	67	32	26	20	18	27	54	30	96	71	70	24	63	0.66	1.34	0.6	1.21	2031	44	67	43	55	32
Tb927.11.5210	hypothetical protein, conserved	0	1788	1	40	97	927	1099	26	236	40	22	20	25	25	26	24	14	12	12	10	12	24	12	0.6	0.23	0.6	0.23	512	26	17	27	22	46
Tb927.4.3760	hypothetical protein	0	1206	1.73	56	52	478	452	14	55	20	16	41	20	19	16	14	11	4	9	11	5	24	9	0.35	0.1	0.6	0.17	309	14	10	9	10	16
Tb927.1.3120	separase, putative,cysteine peptidase, Clan CD, family C50, putative	DNA synthesis, modification, repair	3480	1.19	139	146	1643	1539	62	295	58	41	35	19	23	19	20	17	8	9	10	9	24	11	0.5	0.18	0.6	0.21	2653	62	88	123	106	152
Tb927.9.12280	hypothetical protein, conserved	0	606	1.73	18	20	377	355	19	117	44	14	26	15	30	25	14	31	17	39	19	15	24	27	0.35	0.3	0.6	0.51	1777	19	59	29	44	29
Tb927.8.3400	palmitoyl acyltransferase 12, putative	Lipids & fatty acids	894	0.82	12	51	492	665	45	481	56	43	12	26	27	32	29	49	48	34	40	52	24	43	0.73	1	0.6	0.83	1351	45	45	47	46	24
Tb927.10.7980	hypothetical protein, conserved	0	1326	1.18	30	48	800	957	61	238	71	69	20	17	29	31	21	45	16	29	44	28	24	33	0.51	0.55	0.6	0.64	1937	61	64	75	69	58
Tb927.4.3920	hypothetical protein, conserved	0	3240	0.99	112	180	1447	1444	86	1055	121	143	31	26	22	19	25	26	29	20	37	28	24	28	0.61	0.55	0.6	0.54	4616	86	153	196	175	95
Tb927.8.1070	hypothetical protein, conserved, no domains	0	2655	1.2	48	135	1656	1699	77	540	78	79	16	24	30	27	20	28	18	16	25	18	24	22	0.5	0.35	0.6	0.42	2029	77	67	93	80	86
Tb927.11.10410	hypothetical protein, conserved	0	570	1.17	13	35	282	328	8	64	9	8	20	29	24	25	21	14	10	8	12	9	24	11	0.52	0.18	0.6	0.21	653	8	22	16	19	17
Tb927.11.5720	hypothetical protein, conserved	0	1455	1.66	30	66	890	972	35	724	103	46	18	21	30	29	15	24	45	38	27	20	24	33	0.36	0.39	0.61	0.64	1081	35	36	69	52	28
Tb927.10.13330	paraflagellar rod protein PFC20	Cytoskeleton	4047	1.03	178	230	1563	1273	35	339	23	38	39	26	19	13	24	8	8	3	8	7	24	7	0.59	0.13	0.61	0.13	1676	35	56	166	111	156
Tb927.7.720	hypothetical protein, conserved	0	5379	1.02	194	254	2543	2631	44	236	37	51	32	22	23	21	24	8	4	4	8	6	24	6	0.6	0.11	0.61	0.11	1681	44	56	142	99	117
Tb927.6.220	purine nucleoside transporter NT9	Nucleotides	1392	1.79	47	80	608	650	27	275	120	37	30	27	21	20	14	19	18	46	22	15	24	26	0.34	0.28	0.61	0.51	519	27	17	7	12	17
Tb927.6.4110	hypothetical protein	0	555	1.01	8	26	353	426	28	111	45	29	13	22	31	33	24	49	18	44	44	38	25	39	0.6	0.74	0.61	0.74	534	28	18	11	15	9
Tb927.10.12160	hypothetical protein, conserved	0	1113	1.07	28	52	648	686	26	372	89	37	22	22	28	26	23	23	30	43	28	29	25	31	0.57	0.56	0.61	0.6	486	26	16	26	21	26
Tb927.10.6200	hypothetical protein, conserved, no clear yeast or human matches	Mitochondrial pathway	315	1.18	0	31	190	175	88	1182	233	95	0	46	29	24	21	274	338	397	253	268	25	316	0.52	5.17	0.61	6.07	2766	88	92	62	77	6
Tb927.4.2410	hypothetical protein, conserved	0	3447	0.94	110	194	1552	1811	221	1435	120	193	28	26	22	22	26	63	37	19	47	44	25	42	0.65	0.85	0.61	0.8	5652	221	187	260	224	75
Tb927.6.1680	Mitochondrial tRNA import	Mitochondrial biogenesis	1674	0.95	44	78	904	1082	130	686	167	150	23	22	26	28	26	76	37	54	75	64	25	60	0.64	1.22	0.61	1.16	4488	130	149	75	112	67
Tb927.6.4190	hypothetical protein, conserved	0	1656	1.01	47	71	845	1123	151	1719	390	186	25	20	25	29	25	89	93	127	94	100	25	101	0.61	1.93	0.61	1.94	3567	151	118	75	97	44
Tb927.9.5460	eIF4G2	Translation	2997	1	134	156	1305	1034	46	177	34	56	40	24	21	15	25	15	5	6	16	11	25	11	0.62	0.2	0.62	0.2	2552	46	85	151	118	147
Tb927.10.12340	hypothetical protein, conserved	0	2679	0.96	66	120	1583	1785	46	645	33	64	22	21	29	28	26	17	22	7	20	17	25	16	0.65	0.33	0.62	0.31	862	46	29	21	25	45
Tb927.5.4060	hypothetical protein, conserved	0	2154	0.89	84	132	845	893	55	464	80	45	35	28	19	18	28	25	19	20	18	23	25	20	0.69	0.44	0.62	0.39	3188	55	106	90	98	107
Tb927.2.2220	hypothetical protein, conserved	0	942	1.24	21	70	437	508	23	181	46	32	20	35	22	23	20	24	17	26	29	19	25	24	0.5	0.37	0.62	0.46	559	23	19	24	21	20
Tb927.11.5590	hypothetical protein, conserved	0	2250	0.94	73	161	940	930	47	624	120	55	29	33	20	18	26	20	25	29	21	25	25	24	0.66	0.48	0.62	0.46	1754	47	58	66	62	67
Tb927.10.250	hypothetical protein, conserved	0	2172	1.06	72	115	1041	1155	34	181	45	50	29	25	23	23	24	15	8	11	19	13	25	13	0.59	0.24	0.62	0.26	1792	34	59	81	70	70
Tb927.1.1230	chaperone protein DNAj, putative	Chaperone	1443	1.03	35	84	816	812	37	482	76	44	22	27	27	24	24	25	30	28	26	27	25	27	0.6	0.51	0.62	0.52	942	37	31	32	32	35
Tb927.8.2850	PARN-1	RNA degradation	1761	1.22	49	67	1043	1215	77	732	114	93	25	18	29	29	21	43	37	35	44	33	25	40	0.51	0.63	0.62	0.77	2044	77	68	63	65	45
Tb927.3.5000	hypothetical protein, conserved	0	1701	1.11	44	80	1049	1031	84	457	135	83	23	22	30	26	23	48	24	43	41	35	25	39	0.56	0.67	0.62	0.75	3214	84	107	83	95	81
Tb927.11.10500	hypothetical protein, conserved	0	1293	1.04	24	96	678	735	42	286	66	37	16	34	25	24	24	32	20	27	24	25	25	26	0.6	0.48	0.62	0.5	814	42	27	31	29	37
Tb927.1.4800	hypothetical protein, conserved	0	1404	0.92	56	84	588	567	22	85	33	27	35	28	20	17	27	15	5	13	16	14	25	12	0.68	0.26	0.63	0.24	1426	22	47	55	51	43
Tb927.7.5380	RNA-binding protein, putative, RBD	RNA binding	1800	1.53	34	109	1131	1077	25	148	20	24	17	28	30	26	17	14	7	6	11	6	25	10	0.41	0.12	0.63	0.18	671	25	22	36	29	47
Tb927.7.6730	hypothetical protein, conserved	0	2223	1.29	64	94	1288	1441	68	623	63	86	26	20	28	28	20	30	25	15	32	20	25	26	0.49	0.38	0.63	0.49	2962	68	98	103	101	98
Tb927.9.8500	hypothetical protein	0	1059	1.12	22	63	578	707	113	1078	217	107	18	28	26	29	23	105	92	110	85	87	25	98	0.56	1.68	0.63	1.88	2135	113	71	81	76	32
Tb927.7.850	hypothetical protein, conserved	0	1005	1.02	27	45	584	665	40	304	90	43	24	21	28	28	25	39	27	48	36	37	25	38	0.61	0.71	0.63	0.72	1616	40	54	48	51	28
Tb927.6.1750	hypothetical protein, conserved	0	2106	0.85	44	128	1148	1381	75	683	107	90	19	28	26	28	30	35	29	27	36	37	25	32	0.73	0.72	0.63	0.61	3605	75	120	72	96	73
Tb927.10.3550	DNA repair helicase, putative	DNA synthesis, modification, repair	3171	0.88	121	210	1192	1364	52	474	29	60	34	31	18	18	29	16	13	5	16	14	25	13	0.71	0.27	0.63	0.24	2103	52	70	103	86	107
Tb927.11.16620	hypothetical protein, conserved	0	1824	1.01	39	76	1205	1321	74	667	102	81	19	19	32	31	25	40	33	30	37	35	25	35	0.62	0.67	0.63	0.67	1933	74	64	64	64	45
Tb927.11.6210	sterol 14-alpha-demethylase (CYP51)	Sterols	1446	0.91	30	90	802	921	279	2275	329	299	18	29	27	27	28	189	142	122	173	172	25	157	0.69	3.32	0.63	3.01	8730	279	289	297	293	39
Tb927.10.12740	ZC3H35	RNA binding	1425	0.95	42	93	696	712	62	220	76	63	26	30	24	21	27	43	14	29	37	32	25	31	0.67	0.62	0.63	0.59	2999	62	99	101	100	72
Tb927.10.3740	hypothetical protein, conserved	0	1443	0.95	16	95	928	1013	75	419	134	84	10	31	31	30	27	51	26	50	49	46	25	44	0.66	0.89	0.63	0.85	1547	75	51	37	44	38
Tb927.3.1870	hypothetical protein, conserved	0	870	1.07	20	52	452	578	15	239	42	14	20	28	25	28	24	17	25	26	14	19	25	20	0.59	0.36	0.63	0.39	480	15	16	22	19	21
Tb927.2.3750	hypothetical protein, conserved	0	2217	0.98	93	86	1096	1171	39	186	44	44	37	18	24	23	26	17	8	11	17	13	25	13	0.64	0.25	0.63	0.25	1230	39	41	49	45	53
Tb927.7.5860	hypothetical protein	0	579	2.65	10	50	333	252	14	106	17	12	15	40	28	19	10	24	16	16	17	7	25	18	0.24	0.13	0.63	0.35	564	14	19	15	17	14
Tb927.11.11960	hypothetical protein, conserved	0	966	1.11	23	61	551	541	31	207	57	34	21	29	28	24	23	31	19	32	30	25	25	28	0.57	0.49	0.63	0.54	823	31	27	24	25	11
Tb927.10.12270	hypothetical protein, conserved	0	807	1.22	24	45	407	478	38	279	39	45	26	26	24	25	21	46	31	26	47	31	25	38	0.52	0.59	0.63	0.72	533	38	18	12	15	6
Tb927.7.4720	hypothetical protein	0	717	1.08	26	27	422	406	63	355	124	62	32	17	28	24	24	86	45	93	73	68	26	74	0.59	1.32	0.64	1.42	1924	63	64	43	53	23
Tb927.8.4050	flagellar membrane protein that interacts with FLA1, similar to FLA3	Cytoskeleton	2253	2.1	101	129	890	900	107	739	77	169	40	27	19	17	12	47	30	18	63	19	26	39	0.3	0.36	0.64	0.76	7336	107	243	652	448	102
Tb927.11.12350	DNA photolyase, putative	DNA synthesis, modification, repair	2547	1.13	65	141	1379	1671	54	994	47	70	23	26	26	28	23	21	35	10	23	20	26	22	0.56	0.38	0.64	0.43	1193	54	40	82	61	62
Tb927.11.9230	hypothetical protein, conserved	0	1062	1.29	35	65	497	561	44	305	86	42	29	28	23	23	20	41	26	44	33	28	26	36	0.49	0.53	0.64	0.69	1176	44	39	41	40	35
Tb927.11.5090	aspartate aminotransferase, mitochondrial	Amino acid metabolism	1167	0.8	23	105	524	598	60	335	97	54	17	42	22	22	32	50	26	45	39	50	26	40	0.8	0.96	0.64	0.77	1281	60	42	62	52	29
Tb927.7.4200	hypothetical protein, conserved	0	1065	1.03	35	38	685	652	57	533	113	65	29	17	31	26	25	52	45	57	51	50	26	51	0.62	0.96	0.64	0.99	1662	57	55	33	44	25
Tb927.10.1530	hypothetical protein, conserved	0	2448	1.02	105	82	1390	1260	38	315	62	44	38	16	27	22	25	15	12	14	15	14	26	14	0.63	0.26	0.64	0.27	1767	38	59	73	66	77
Tb927.11.1580	hypothetical protein, conserved	0	3414	0.88	111	181	1731	2003	35	467	68	36	29	25	24	25	29	10	12	11	9	12	26	10	0.73	0.23	0.64	0.2	1101	35	36	55	46	65
Tb927.1.1760	hypothetical protein, conserved	0	441	3.1	24	18	164	186	4	47	5	4	48	19	18	18	8	9	10	6	8	3	26	8	0.21	0.05	0.64	0.15	303	4	10	8	9	8
Tb927.9.11930	DNA-repair protein XPC	DNA synthesis, modification, repair	2307	0.88	102	106	1018	1159	57	282	59	60	39	21	21	21	29	24	11	14	22	20	26	18	0.73	0.39	0.64	0.34	2063	57	68	76	72	83
Tb927.7.7150	hypothetical protein, conserved	0	1686	1.05	59	98	794	892	45	412	68	53	31	27	23	23	25	26	22	22	26	23	26	24	0.61	0.44	0.64	0.46	1876	45	62	50	56	53
Tb927.11.13340	hypothetical protein, conserved	0	2460	1.2	126	100	1085	1030	43	169	25	40	45	19	21	18	21	17	6	5	14	9	26	11	0.53	0.17	0.64	0.2	3271	43	108	129	118	130
Tb927.11.15320	hypothetical protein	0	1879	0.81	55	92	1024	1263	46	556	59	55	26	23	26	29	32	24	27	17	25	29	26	23	0.8	0.55	0.64	0.44	1384	46	46	49	47	#N/A
Tb927.8.5680	hypothetical protein, conserved	0	1824	0.95	51	112	1020	1002	52	202	23	31	25	29	27	23	27	28	10	7	14	15	26	15	0.68	0.3	0.64	0.28	2171	52	72	73	73	74
Tb927.9.8320	hypothetical protein	0	897	1.78	29	45	450	580	9	52	8	4	29	23	24	28	15	10	5	5	4	3	26	6	0.36	0.06	0.65	0.11	196	9	6	8	7	11
Tb927.5.3720	hypothetical protein, conserved	0	639	0.85	20	28	379	405	12	110	49	35	28	20	29	27	31	18	16	41	46	36	26	30	0.76	0.69	0.65	0.58	559	12	19	16	17	15
Tb927.1.3890	hypothetical protein	0	486	1.22	16	28	274	235	7	48	5	1	29	27	27	21	21	14	9	6	2	6	26	8	0.53	0.12	0.65	0.15	428	7	14	28	21	31
Tb927.10.5210	TFIIH basal transcription factor subunit (p52)	RNA synthesis	1503	1	62	99	602	614	35	298	64	45	37	31	19	17	26	23	18	23	25	22	26	22	0.65	0.43	0.65	0.43	1859	35	62	47	54	54
Tb927.11.7390	hypothetical protein, conserved, extremely weak but blast-back positive match to yeast PDH1 which may participate in conversion of 2-methylcitrate to 2-methylisocitrate	Enzyme	888	1	21	53	526	556	27	355	87	39	21	28	29	27	26	30	36	53	37	39	26	39	0.65	0.75	0.65	0.75	1374	27	46	32	39	18
Tb927.7.1650	hypothetical protein, conserved	0	2241	0.92	85	115	1206	1080	48	245	57	51	34	24	26	21	28	21	10	14	19	17	26	16	0.7	0.33	0.65	0.31	1454	48	48	69	58	68
Tb927.10.1780	hypothetical protein	0	222	0.93	7	20	81	87	0	11	3	2	28	42	18	17	28	0	4	7	8	5	26	5	0.7	0.1	0.65	0.09	33	0	1	1	1	11
Tb927.3.5410	hypothetical protein, conserved, no clear yeast or human matches	0	612	1.47	9	59	276	353	54	628	120	43	13	45	22	25	18	86	92	105	59	58	26	86	0.44	1.12	0.65	1.65	1506	54	50	48	49	12
Tb927.5.3840	hypothetical protein, conserved	0	1728	0.91	72	98	805	750	35	383	57	39	37	26	22	19	29	20	20	18	19	21	26	19	0.71	0.4	0.65	0.37	3159	35	105	92	98	82
Tb927.10.6770	hypothetical protein, conserved	0	654	1.92	6	29	546	543	18	173	73	22	8	21	40	35	14	27	24	60	28	18	26	35	0.34	0.35	0.65	0.67	877	18	29	17	23	15
Tb927.11.12130	hypothetical protein	0	510	1.54	19	38	217	197	2	21	10	3	33	35	21	16	17	4	4	11	5	4	26	6	0.42	0.07	0.65	0.11	96	2	3	4	4	#N/A
Tb927.6.2530	hypothetical protein	0	651	1.1	9	40	451	465	11	136	15	6	12	29	33	30	24	17	19	12	8	13	26	14	0.59	0.24	0.65	0.27	165	11	5	5	5	6
Tb927.11.5410	hypothetical protein, conserved	0	1953	0.92	49	118	1118	1226	44	195	35	39	22	28	28	27	29	22	9	10	17	16	26	14	0.71	0.3	0.65	0.28	1152	44	38	52	45	58
Tb927.7.4320	hypothetical protein, conserved	0	834	0.99	12	38	659	639	27	267	38	24	13	21	38	33	26	32	29	24	24	28	26	27	0.66	0.53	0.65	0.53	701	27	23	26	25	25
Tb927.6.2580	hypothetical protein, conserved	0	2094	0.87	63	127	995	1325	110	980	163	122	27	28	23	27	30	51	42	42	49	53	26	46	0.75	1.02	0.65	0.89	2922	110	97	64	81	59
Tb927.8.7070	hypothetical protein, conserved	0	951	1.14	32	87	355	322	9	82	5	11	30	42	18	14	23	9	8	3	10	7	26	7	0.57	0.13	0.65	0.14	744	9	25	43	34	56
Tb927.8.5820	hypothetical protein, conserved	0	1137	1.12	28	67	668	727	58	323	83	47	22	27	28	27	23	50	26	39	35	33	26	37	0.58	0.64	0.65	0.72	1902	58	63	46	55	46
Tb927.9.15480	hypothetical protein	0	1653	0.75	64	98	763	805	20	113	36	26	34	28	22	21	35	12	6	12	13	14	26	11	0.87	0.27	0.65	0.21	764	20	25	32	29	38
Tb927.4.4300	NADH-ubiquinone oxidoreductase complex I subunit, putative	Mitochondrial pathway	1692	1.08	39	96	1042	1128	61	798	101	55	20	26	30	28	24	35	42	32	27	32	26	34	0.61	0.61	0.65	0.66	1343	61	45	44	44	43
Tb927.7.6390	hypothetical protein, conserved	0	2907	1.07	114	157	1387	1504	47	297	56	38	35	25	23	22	24	16	9	10	11	11	26	12	0.61	0.21	0.65	0.22	1580	47	52	109	81	109
Tb927.10.2280	hypothetical protein, conserved	0	1524	1.06	37	102	773	999	27	271	67	29	22	31	24	28	25	17	16	24	16	17	26	18	0.62	0.33	0.65	0.35	983	27	33	41	37	72
Tb927.10.13430	citrate synthase, putative	Citric acid cycle	1455	0.89	71	63	603	741	30	318	36	44	43	20	20	22	30	20	20	13	25	22	26	20	0.74	0.43	0.65	0.38	869	30	29	45	37	34
Tb927.11.7320	dual specificity phopshatase, putative	Phosphatase	1245	1.72	51	73	582	555	39	320	90	41	36	27	23	19	15	31	23	39	28	17	26	30	0.38	0.34	0.65	0.58	1475	39	49	62	55	33
Tb927.6.2370	ubiquitin-protein ligase, putative	Ubiquitin & proteasome	3462	0.43	99	231	1805	1922	183	2397	169	229	25	31	25	24	61	52	62	26	55	114	26	49	1.53	2.2	0.65	0.94	5361	183	178	131	154	155
Tb927.1.1890	hypothetical protein, conserved	0	3525	1.06	148	189	1784	1542	46	264	27	66	37	25	24	19	25	13	7	4	16	9	26	10	0.62	0.18	0.65	0.19	2457	46	81	134	108	139
Tb927.5.3760	SPO11 meiotic recombination protein	DNA synthesis, modification, repair	1296	0.87	50	61	635	778	26	265	59	22	34	22	24	26	30	20	18	24	14	22	26	19	0.75	0.42	0.65	0.37	694	26	23	38	31	23
Tb927.6.2870	hypothetical protein, conserved	0	1398	1.45	43	91	693	786	33	301	76	29	27	30	24	24	18	23	19	29	17	15	26	22	0.45	0.3	0.66	0.43	639	33	21	16	19	20
Tb927.11.5050	fumarate hydratase, class I (FHm)	Citric acid cycle	1668	0.91	71	131	574	572	83	213	91	108	38	36	17	15	29	49	11	29	54	40	26	36	0.72	0.76	0.66	0.69	5410	83	179	212	196	60
Tb927.9.13200	hypothetical protein	0	570	1.62	8	32	400	444	198	1033	399	183	12	26	34	33	16	340	163	376	269	177	26	287	0.4	3.4	0.66	5.53	15568	198	516	269	393	30
Tb927.4.4140	hypothetical protein, conserved	0	1989	2.18	61	134	996	1074	38	167	31	38	27	31	24	23	12	19	8	8	16	6	26	13	0.3	0.11	0.66	0.24	1724	38	57	113	85	99
Tb927.7.7190	hypothetical protein, conserved, trypanosome-specific	0	3957	1.23	146	239	2004	1932	36	338	32	47	33	28	24	21	22	9	8	4	10	6	27	8	0.54	0.12	0.66	0.15	1086	36	36	141	88	184
Tb927.8.7560	hypothetical protein, conserved	0	1695	1.17	47	85	1114	1051	36	564	43	52	25	23	32	26	23	21	30	14	26	19	27	23	0.57	0.37	0.66	0.43	1017	36	34	57	45	45
Tb927.1.4780	serine peptidase, putative,serine peptidase, Clan SC, Family S9D	Protease or peptidase	2013	1.03	60	137	1019	1117	76	469	64	73	26	32	24	24	26	37	21	17	30	26	27	26	0.64	0.49	0.66	0.51	3375	76	112	100	106	70
Tb927.8.2420	hypothetical protein, conserved	0	918	1.16	38	36	547	489	25	109	34	31	37	18	29	23	23	27	11	20	28	18	27	21	0.57	0.35	0.66	0.41	902	25	30	48	39	41
Tb927.11.14060	hypothetical protein, conserved	0	1302	1.16	56	59	612	755	27	251	70	28	38	21	23	25	23	20	17	29	18	18	27	21	0.57	0.35	0.66	0.41	823	27	27	36	32	39
Tb927.3.4050	hypothetical protein, conserved	0	498	1.29	13	24	355	312	31	220	95	39	23	22	34	27	21	61	40	102	66	52	27	67	0.51	1	0.66	1.29	1478	31	49	32	41	22
Tb927.11.16240	hypothetical protein, conserved	0	3336	1	193	166	1334	1039	42	142	31	44	51	23	19	13	27	12	4	5	11	8	27	8	0.67	0.16	0.67	0.16	3015	42	100	118	109	148
Tb927.10.3390	hypothetical protein, conserved,predicted TLD domain protein	0	3819	0.9	202	187	1732	1389	101	411	74	103	47	23	22	16	30	26	10	10	23	19	27	17	0.74	0.37	0.67	0.33	6475	101	215	190	202	155
Tb927.10.10020	hypothetical protein, conserved	0	1806	1.11	82	113	867	618	17	85	12	14	40	29	23	15	24	9	4	4	7	5	27	6	0.6	0.1	0.67	0.11	818	17	27	50	39	56
Tb927.10.3530	hypothetical protein, conserved	0	1149	1.62	54	56	480	611	24	193	38	18	42	23	20	23	17	20	15	18	13	10	27	17	0.41	0.2	0.67	0.32	483	24	16	20	18	22
Tb927.10.8680	hypothetical protein, conserved	0	1341	1.03	42	48	961	887	35	413	77	42	28	17	35	28	26	26	28	31	26	27	27	28	0.65	0.51	0.67	0.53	1172	35	39	50	44	32
Tb927.8.5860	Mitchondrial LSU ribosomal protein 50S ribosomal protein L17, putative	Mitochondrial translation	906	1.08	11	73	554	629	76	439	139	78	11	37	30	30	25	82	44	82	72	65	27	70	0.62	1.25	0.67	1.35	2236	76	74	56	65	31
Tb927.10.5730	hypothetical protein	0	594	1	16	34	325	426	8	47	15	16	24	27	26	31	27	13	7	14	23	14	27	14	0.67	0.27	0.67	0.27	972	8	32	22	27	14
Tb927.6.2810	ABC transporter, putative	Transporter	1575	0.85	31	107	890	1157	75	735	163	77	17	32	27	31	32	47	42	56	41	55	27	46	0.79	1.05	0.67	0.89	2380	75	79	47	63	44
Tb927.10.15740	hypothetical protein, conserved	0	1554	0.95	41	79	1013	1063	60	688	114	71	23	24	31	29	28	38	40	39	38	41	27	39	0.7	0.78	0.67	0.75	2439	60	81	54	68	49
Tb927.11.3550	NPA3/XAB1 homologue, interacts with XPA and with RNA pol II, required for pol II import into the nucleus.	Nucleo-cytoplasmic transport	873	1.07	51	30	406	358	24	183	46	31	52	16	22	18	25	27	19	28	30	24	27	26	0.63	0.47	0.67	0.5	1940	24	64	41	53	49
Tb927.11.4990	kinetoplastid-specific phospho-protein phosphatase, putative	Protein phosphatase	2502	0.97	59	174	1301	1726	64	848	89	55	21	32	25	29	28	25	31	19	18	24	27	23	0.69	0.46	0.67	0.45	1534	64	51	80	65	71
Tb927.8.4300	hypothetical protein	0	582	2.34	26	35	241	277	7	60	8	12	40	28	20	20	12	12	9	7	17	5	27	11	0.29	0.09	0.67	0.22	264	7	9	7	8	7
Tb927.6.1890	hypothetical protein, conserved	Mitochondrial pathway	1809	1.01	46	127	955	1155	100	772	90	101	23	33	25	27	27	54	38	27	47	41	27	42	0.66	0.79	0.67	0.8	3012	100	100	72	86	48
Tb927.2.4670	hypothetical protein, conserved	0	1164	0.88	42	56	620	761	18	132	29	10	32	22	26	28	31	15	10	13	7	13	27	11	0.76	0.25	0.67	0.22	491	18	16	22	19	31
Tb927.11.4760	hypothetical protein	0	819	1.1	21	47	448	619	48	360	161	62	23	27	26	32	24	57	40	106	64	60	27	67	0.61	1.16	0.67	1.28	1132	48	38	37	37	14
Tb927.7.1700	hypothetical protein, conserved	0	1935	0.85	66	123	885	1192	84	696	93	88	30	30	22	26	32	43	32	26	38	41	27	35	0.79	0.79	0.67	0.67	1920	84	64	87	75	35
Tb927.11.10360	hypothetical protein, conserved	0	1386	1.21	39	90	763	861	61	407	81	60	25	30	27	27	22	43	26	31	36	28	27	34	0.56	0.55	0.67	0.66	1458	61	48	59	53	51
Tb927.10.12370	gamma-glutamylcysteine synthetase (GCS)	Redox pathways	2040	0.89	97	155	745	627	98	496	124	132	42	35	18	13	30	47	22	33	54	44	27	39	0.75	0.84	0.67	0.75	5030	98	167	143	155	94
Tb927.7.770	hypothetical protein, conserved	0	1035	1.01	38	39	697	622	38	344	76	57	33	18	32	26	27	36	30	39	46	38	27	38	0.67	0.72	0.67	0.73	1401	38	46	41	44	38
Tb927.6.3560	hypothetical protein, conserved	0	4449	0.89	219	210	2285	1861	125	1005	114	148	44	22	25	18	30	28	20	14	28	25	27	22	0.75	0.48	0.67	0.43	4503	125	149	131	140	164
Tb927.4.2780	hypothetical protein, conserved	0	2373	1.14	45	132	1642	1791	107	953	120	128	17	26	33	32	24	44	36	27	45	33	27	38	0.59	0.64	0.67	0.73	3524	107	117	110	114	90
Tb927.10.12080	hypothetical protein, conserved	0	783	1.09	13	78	437	376	16	185	24	16	15	46	27	21	25	20	21	16	17	17	27	19	0.62	0.33	0.67	0.36	330	16	11	23	17	22
Tb927.11.6680	amino acid permease/transporter, putative	Amino acid transporter	1524	0.99	45	112	659	978	46	638	79	81	26	34	21	27	27	30	38	28	45	35	27	35	0.68	0.68	0.67	0.67	2669	46	88	120	104	28
Tb927.4.4720	KRIPP7/TbPPR7 Kinetoplast ribosomal PPR-repeat containing protein	Mitochondrial translation	1584	1.06	30	87	1142	1170	53	682	64	50	17	26	35	32	26	33	39	22	26	28	27	30	0.64	0.54	0.68	0.58	883	53	29	43	36	42
Tb927.7.3800	hypothetical protein, conserved	0	741	1.03	23	33	416	581	37	340	130	53	28	21	27	33	26	49	41	94	60	60	27	61	0.66	1.15	0.68	1.18	1090	37	36	27	32	19
Tb927.6.2180	Mitochondrial SSU-associated	Mitochondrial pathway	741	0.5	10	37	577	629	37	1144	88	45	12	23	38	36	55	49	139	64	51	153	27	76	1.37	2.94	0.68	1.46	1035	37	34	17	26	18
Tb927.11.16800	hypothetical protein, conserved	0	2550	0.97	86	188	1185	1338	97	952	100	89	30	34	22	22	28	37	34	21	29	31	27	30	0.7	0.6	0.68	0.58	2501	97	83	131	107	101
Tb927.8.1240	electron transfer flavoprotein-ubiquinone oxidoreductase, putative	Mitochondrial electron transport	1695	1.11	55	90	833	1264	53	501	73	60	29	25	24	32	25	31	27	23	30	25	27	28	0.61	0.48	0.68	0.53	1935	53	64	72	68	64
Tb927.8.6350	CYC2-like cyclin, putative (CYC11)	Cell cycle	2364	0.9	88	153	1129	1270	59	619	75	91	33	30	23	23	30	24	24	17	32	27	27	24	0.75	0.52	0.68	0.47	1405	59	47	89	68	56
Tb927.7.7200	hypothetical protein, conserved	0	7188	1.18	342	348	3742	3261	118	783	101	96	42	22	25	19	23	16	10	8	11	9	27	11	0.58	0.18	0.68	0.21	3828	118	127	426	277	401
Tb927.9.2730	hypothetical protein, conserved	0	4137	1.02	165	254	2132	1993	64	611	46	46	35	29	25	21	27	15	13	6	9	11	27	11	0.67	0.21	0.68	0.21	2234	64	74	192	133	150
Tb927.1.4340	hypothetical protein, conserved	0	2151	1.04	88	154	1031	840	70	290	101	86	36	33	23	17	26	32	12	25	34	25	27	26	0.65	0.47	0.68	0.49	3644	70	121	105	113	99
Tb927.4.1320	hypothetical protein, conserved	0	2727	1.05	80	197	1491	1502	57	385	36	87	26	34	26	24	26	20	13	7	27	16	27	17	0.65	0.31	0.68	0.32	2334	57	77	103	90	120
Tb927.9.4560	RBP32	RNA binding	3096	1.05	87	215	1606	1987	33	640	34	52	25	32	25	27	26	10	19	6	14	12	27	12	0.65	0.23	0.68	0.24	1274	33	42	206	124	112
Tb927.7.7100	hypothetical protein	0	3777	0.99	167	209	1924	1780	95	639	71	109	39	26	25	20	28	25	15	10	24	19	27	19	0.69	0.36	0.68	0.36	3189	95	106	136	121	137
Tb927.4.500	hypothetical protein, conserved	0	1293	0.98	20	81	839	1075	25	205	43	19	14	29	31	35	28	19	14	18	12	16	27	16	0.7	0.31	0.68	0.31	337	25	11	19	15	37
Tb927.6.870	myotubularin, putative	Cytoskeleton	5319	1.06	211	296	2677	3028	184	745	118	144	35	26	24	24	26	34	13	12	23	19	27	20	0.64	0.37	0.68	0.39	4959	184	164	179	172	186
Tb927.4.4180	hypothetical protein, conserved	0	2499	1.13	64	191	1245	1606	69	582	51	81	23	36	24	27	24	27	21	11	27	19	27	22	0.6	0.37	0.68	0.41	1913	69	63	94	79	83
Tb927.11.16960	hypothetical protein, conserved	0	2517	0.92	84	118	1704	1526	26	224	21	23	30	22	33	26	30	10	8	4	8	8	27	8	0.74	0.16	0.68	0.15	1901	26	63	73	68	129
Tb927.1.4410	hypothetical protein, conserved	0	2337	1.09	106	124	1235	1072	50	142	20	39	40	25	25	20	25	21	5	5	14	10	27	11	0.63	0.2	0.68	0.22	4566	50	151	134	143	128
Tb927.10.1150	hypothetical protein, conserved	0	3003	1.06	146	139	1433	1571	51	462	44	65	43	22	23	22	26	17	14	8	18	13	27	14	0.65	0.26	0.68	0.27	2533	51	84	126	105	115
Tb927.11.15890	hypothetical protein, conserved	0	3111	1	108	145	1885	2063	65	644	78	74	31	22	29	28	28	20	19	13	20	18	27	18	0.69	0.35	0.68	0.35	1730	65	57	66	62	66
Tb927.5.3890	hypothetical protein, conserved	0	915	1.07	15	52	677	717	30	436	114	44	15	26	36	33	26	32	43	67	40	43	28	46	0.64	0.82	0.68	0.88	848	30	28	44	36	18
Tb927.6.3010	hypothetical protein, conserved	0	1878	0.84	61	148	934	911	71	390	111	82	29	37	24	21	33	37	19	32	37	37	28	31	0.82	0.71	0.68	0.6	3290	71	109	57	83	63
Tb927.11.16550	ZC3H46	RNA binding	1533	0.88	54	103	824	784	31	41	53	23	31	31	26	22	31	20	2	19	13	15	28	13	0.78	0.29	0.69	0.26	761	31	25	29	27	92
Tb927.10.5780	amino acid tansporter, putative	Amino acid transporter	1731	0.88	40	110	1039	1273	60	664	167	85	20	30	29	31	31	34	35	52	41	46	28	40	0.78	0.88	0.69	0.78	2258	60	75	69	72	42
Tb927.3.4830	hypothetical protein	0	675	1.12	33	31	292	393	12	96	30	26	43	21	21	25	25	17	13	24	32	19	28	22	0.61	0.37	0.69	0.42	376	12	12	17	15	22
Tb927.11.390	hypothetical protein, conserved	0	2598	1.02	56	169	1567	1951	60	600	54	37	19	30	29	32	27	23	21	11	12	16	28	17	0.67	0.31	0.69	0.32	1022	60	34	40	37	65
Tb927.9.12500	POMP7	Mitochondrial membrane	1575	1.5	36	100	974	1140	71	989	106	87	20	29	30	31	18	44	57	36	46	31	28	46	0.46	0.59	0.69	0.88	2356	71	78	82	80	37
Tb927.8.7480	hypothetical protein, conserved, no clear yeast or human matches	0	1908	1.09	75	110	1087	956	32	54	21	31	35	27	27	21	25	16	3	6	14	9	28	10	0.63	0.17	0.69	0.19	1340	32	44	100	72	122
Tb927.11.8710	hypothetical protein, conserved	0	1533	1.25	33	79	1132	1149	94	635	142	120	19	24	36	32	22	60	37	50	66	42	28	53	0.55	0.82	0.69	1.02	2572	94	85	74	80	65
Tb927.11.11880	hypothetical protein	0	4116	1.14	141	264	2159	2431	264	1219	180	253	30	30	25	25	24	63	27	23	52	36	28	41	0.6	0.69	0.69	0.79	6084	264	202	268	235	84
Tb927.3.760	hypothetical protein, conserved	0	1653	0.95	81	80	859	768	33	114	51	36	43	22	25	20	29	20	6	17	18	16	28	15	0.72	0.31	0.69	0.29	2256	33	75	70	72	85
Tb927.10.10680	hypothetical protein, conserved	0	2982	1.16	108	150	1706	1941	90	1124	118	68	32	23	28	28	24	30	34	21	19	22	28	26	0.59	0.43	0.69	0.5	2093	90	69	83	76	87
Tb927.3.4490	protein farnesyltransferase alpha subunit, putative	Prenylation	1839	1.03	40	125	1172	1262	67	747	97	94	19	32	31	29	27	36	37	28	43	35	28	36	0.67	0.67	0.69	0.69	2379	67	79	78	79	76
Tb927.1.2150	calpain-like protein fragment, putative,calpain-like cysteine peptidase, Clan CA, family C2	Protease or peptidase	423	2.21	12	30	241	251	8	66	11	6	25	33	27	25	13	19	14	14	12	7	28	15	0.31	0.13	0.69	0.28	127	8	4	6	5	8
Tb927.10.14690	syntaxin, putative	Vesicular transport	972	1.02	50	69	339	355	22	108	65	28	46	33	17	16	27	22	10	36	24	23	28	23	0.68	0.44	0.69	0.44	1948	22	65	43	54	62
Tb927.4.4530	hypothetical protein, conserved	0	3426	1.13	136	201	1881	1776	90	675	62	60	35	27	26	22	25	26	18	10	15	15	28	17	0.61	0.29	0.69	0.33	2979	90	99	146	122	187
Tb927.11.5920	hypothetical protein, conserved	Mitochondrial pathway	2181	0.98	64	148	1147	1447	48	529	64	54	26	32	25	28	28	22	22	16	21	20	28	20	0.7	0.39	0.69	0.38	1125	48	37	36	37	35
Tb927.10.15260	leucine-rich repeat protein (LRRP)	LRRP	2256	0.95	108	120	1133	1050	40	195	29	41	42	25	24	20	29	17	8	7	15	13	28	12	0.73	0.24	0.69	0.23	1249	40	41	69	55	70
Tb927.1.4300	chaperone protein DNAj, putative	Chaperone	1476	1.02	72	95	586	658	34	154	25	34	43	30	19	19	27	23	9	9	19	15	28	15	0.68	0.28	0.69	0.29	1885	34	62	56	59	56
Tb927.10.11560	hypothetical protein, conserved	0	1200	1.28	56	26	797	787	25	125	44	34	41	10	32	28	22	20	9	20	24	14	28	18	0.54	0.28	0.69	0.35	1231	25	41	39	40	44
Tb927.11.15510	hypothetical protein, conserved	0	864	1.01	23	62	478	564	27	349	90	35	24	33	27	28	28	31	36	56	34	39	28	39	0.69	0.75	0.69	0.75	746	27	25	34	29	21
Tb927.11.4150	hypothetical protein, conserved	0	1926	1.06	29	115	1386	1611	110	1013	130	116	13	28	35	36	26	56	47	36	51	45	28	48	0.65	0.86	0.69	0.91	3176	110	105	69	87	49
Tb927.5.2680	hypothetical protein, conserved	0	2256	1.45	118	132	1083	784	41	139	50	60	46	27	23	15	19	18	6	12	22	10	28	14	0.48	0.19	0.69	0.28	2095	41	69	88	79	84
Tb927.3.4180	hypothetical protein	0	1227	1.01	24	77	732	1046	28	294	36	32	17	29	29	36	28	22	22	16	22	20	28	20	0.69	0.39	0.69	0.39	587	28	19	36	28	38
Tb927.5.440	trans sialidase, putative	Membrane protein	2328	1.59	95	110	1314	1435	472	2739	271	518	36	22	27	26	18	199	106	63	187	87	28	138	0.44	1.68	0.69	2.66	31540	472	1046	1081	1063	53
Tb927.10.15600	FKBP-type peptidyl-prolyl cis-trans isomerase, conserved	Chaperone	1002	0.95	41	45	562	645	26	263	40	20	36	21	27	27	29	25	24	21	17	23	28	22	0.73	0.44	0.69	0.42	548	26	18	23	21	21
Tb927.1.1840	hypothetical protein, conserved	0	1647	0.91	51	93	996	1125	59	503	58	73	27	26	29	29	31	35	28	19	37	33	28	30	0.77	0.63	0.7	0.57	1958	59	65	65	65	48
Tb927.11.2680	hypothetical protein, conserved	0	2517	0.83	59	192	1349	1770	91	881	114	88	21	35	26	30	34	35	32	24	29	36	28	30	0.84	0.7	0.7	0.58	1578	91	52	71	61	54
Tb927.8.4350	hypothetical protein, conserved	0	3108	0.97	110	173	1849	1907	62	470	80	43	31	26	29	26	29	20	14	14	12	15	28	15	0.72	0.29	0.7	0.28	817	62	27	55	41	75
Tb927.3.5650	protein kinase, putative,serine/threonine protein kinase, putative	Protein kinase	2790	1.59	89	179	1442	1911	63	1187	107	73	28	30	25	29	18	22	38	21	22	16	28	26	0.44	0.31	0.7	0.5	1309	63	43	54	49	42
Tb927.8.6280	Putative cyclophilin, copurified with splicing complexes	RNA processing	750	1.29	11	50	591	532	53	505	176	51	13	31	38	30	22	69	61	126	57	61	28	78	0.54	1.17	0.7	1.51	718	53	24	24	24	21
Tb927.3.2760	hypothetical protein, conserved	0	4677	1.12	201	256	2530	2485	69	240	46	62	38	25	26	23	25	14	5	5	11	8	28	9	0.62	0.15	0.7	0.17	3723	69	123	239	181	183
Tb927.2.4950	hypothetical protein, conserved	0	4275	1.07	174	204	2413	2689	126	715	79	109	36	22	27	27	26	29	15	10	21	18	28	19	0.65	0.34	0.7	0.36	3693	126	122	151	137	139
Tb927.10.7700	ABC transporter, putative	Transporter	2007	1.08	74	106	1149	1293	209	1206	133	233	33	25	28	28	26	102	54	36	97	67	28	72	0.65	1.29	0.7	1.39	10237	209	339	326	333	83
Tb927.7.3770	hypothetical protein, conserved	Mitochondrial pathway	1728	1.13	62	91	1050	1084	117	885	213	102	32	24	29	27	25	66	46	66	50	50	28	57	0.62	0.97	0.7	1.1	4584	117	152	110	131	107
Tb927.11.14240	CAP116 Clathrin-associated protein	Vesicular transport	3186	0.97	93	199	1811	2246	90	1387	99	91	26	29	27	30	29	28	39	17	24	28	28	27	0.72	0.53	0.7	0.52	1504	90	50	109	79	82
Tb927.11.3270	squalene monooxygenase, putative	Sterols	1740	0.97	72	106	858	967	99	470	117	81	37	28	24	24	29	56	24	36	39	40	28	39	0.72	0.77	0.7	0.75	5512	99	183	160	171	53
Tb927.11.220	hypothetical protein, conserved	0	951	0.9	34	52	550	617	14	308	52	24	32	25	28	28	31	14	29	29	21	26	28	24	0.78	0.5	0.7	0.45	572	14	19	11	15	22
Tb927.11.16040	hypothetical protein, conserved	0	1236	1.1	47	67	695	777	41	168	34	37	34	25	27	27	26	33	12	15	25	19	28	21	0.64	0.37	0.7	0.41	2817	41	93	73	83	62
Tb927.9.12400	protein kinase, putative	Protein kinase	4038	0.89	134	257	2122	2700	48	779	46	93	29	30	25	29	32	12	17	6	19	15	28	14	0.79	0.29	0.7	0.26	1612	48	53	103	78	90
Tb927.11.2100	hypothetical protein, conserved	0	1905	1.17	65	110	1086	1267	83	835	67	110	30	27	28	28	24	43	39	19	48	32	28	37	0.6	0.62	0.7	0.72	2912	83	97	110	103	89
Tb927.2.2530	hypothetical protein, conserved	0	2499	1.2	98	135	1465	1458	64	261	41	58	35	25	28	25	24	25	9	9	19	13	28	16	0.59	0.25	0.7	0.3	2471	64	82	130	106	126
Tb927.4.1030	hypothetical protein, conserved	0	828	1.16	13	68	517	602	50	460	100	38	14	38	30	31	24	59	50	65	39	46	28	53	0.6	0.88	0.7	1.02	1276	50	42	25	34	23
Tb927.10.6560	hypothetical protein, conserved	0	1332	1.01	49	72	663	984	29	336	65	38	33	25	24	32	28	21	23	26	24	23	28	24	0.7	0.45	0.7	0.45	525	29	17	26	22	29
Tb927.7.2460	hypothetical protein, conserved	0	1296	0.91	58	61	682	804	35	334	46	27	40	22	25	26	31	26	23	19	17	24	28	22	0.77	0.45	0.7	0.41	1066	35	35	36	35	35
Tb927.3.3680	hypothetical protein, conserved	Mitochondrial pathway	414	1.33	20	18	226	235	8	68	13	7	43	20	26	24	21	19	15	17	14	12	28	16	0.53	0.23	0.71	0.31	577	8	19	23	21	20
Tb927.11.5580	hypothetical protein, conserved	0	1314	0.96	33	78	799	1060	26	465	90	33	22	28	29	34	30	19	32	37	21	29	28	27	0.74	0.55	0.71	0.52	662	26	22	22	22	25
Tb927.10.2430	GRESAG 4, putative receptor-type adenylate cyclase	GRESAG	3729	0.97	84	271	2239	2709	37	704	49	37	20	34	29	31	29	10	17	7	8	11	28	11	0.73	0.21	0.71	0.2	717	37	24	32	28	89
Tb927.9.9600	DNA replication licensing factor MCM9, putative	DNA synthesis, modification, repair	2322	1	87	136	1304	1426	110	321	69	88	33	27	27	26	29	46	12	16	32	27	28	27	0.71	0.51	0.71	0.51	3985	110	132	121	126	100
Tb927.11.6240	hypothetical protein, conserved, 2 weak RBDs, no yeast or human match	RNA binding	1737	1.03	58	130	889	1006	19	149	28	27	30	35	25	25	28	11	8	9	13	10	28	10	0.68	0.19	0.71	0.19	937	19	31	60	45	91
Tb927.10.2220	piwi-like protein 1	RNA degradation	3309	0.92	123	189	1817	2156	28	329	22	39	33	27	26	28	31	8	9	4	10	8	28	8	0.77	0.16	0.71	0.15	862	28	29	56	42	84
Tb927.11.3470	endosomal integral membrane protein, putative	Vesicular transport	1824	0.97	54	91	1263	1326	26	213	37	39	26	23	33	31	29	14	11	11	18	14	28	13	0.73	0.26	0.71	0.26	1195	26	40	37	38	72
Tb927.11.8920	hypothetical protein, conserved	0	1677	1.18	70	127	655	900	37	416	63	52	37	35	19	23	24	22	22	20	26	19	28	23	0.6	0.37	0.71	0.43	1926	37	64	57	61	67
Tb927.8.3940	hypothetical protein, conserved	0	1701	1.09	47	98	1144	1205	52	272	61	66	25	27	32	30	26	30	14	19	33	22	28	24	0.65	0.42	0.71	0.46	1060	52	35	33	34	46
Tb927.6.1230	kinetoplastid-specific phospho-protein phosphatase	Protein phosphatase	1347	1	26	100	885	968	93	892	143	109	17	34	32	31	28	68	60	57	68	63	28	63	0.71	1.21	0.71	1.21	2255	93	75	51	63	49
Tb927.10.5490	HOP1 homologue, HORMA domain, involved in meiosis?	DNA synthesis, modification, repair	1272	1.07	23	77	809	1167	12	88	19	26	16	28	31	39	27	9	6	8	17	10	29	10	0.67	0.18	0.71	0.2	837	12	28	40	34	49
Tb927.6.2540	DREV methyltransferase, putative	Enzyme	960	0.78	24	54	742	640	43	262	81	42	22	26	37	28	37	44	25	45	37	49	29	38	0.91	0.93	0.71	0.72	2083	43	69	38	53	46
Tb927.4.2460	kinatase, putative	Enzyme	3861	0.9	160	221	2032	2296	29	543	40	43	37	27	25	25	32	7	13	6	9	10	29	9	0.78	0.19	0.71	0.17	1140	29	38	83	60	93
Tb927.10.4030	hypothetical protein	0	864	0.97	32	25	564	737	18	99	29	22	33	13	31	36	29	20	10	18	21	18	29	18	0.73	0.35	0.71	0.34	1095	18	36	28	32	22
Tb927.11.6750	DNA ligase, putative	DNA synthesis, modification, repair	1728	1.13	67	101	940	1070	76	611	86	96	34	27	26	26	25	43	32	27	47	33	29	37	0.63	0.63	0.71	0.71	1885	76	62	76	69	57
Tb927.7.7300	ATP-dependent DEAD/H RNA helicase, putative, no clear yeast homologue	RNA helicase	3051	1.1	113	182	1743	1870	97	808	55	87	33	28	28	26	26	31	24	10	24	20	29	22	0.65	0.39	0.71	0.43	2838	97	94	100	97	105
Tb927.4.4770	hypothetical protein	0	984	1.02	33	34	648	847	54	347	152	48	30	16	32	37	28	54	32	83	41	51	29	52	0.69	0.98	0.71	1.01	1148	54	38	39	39	31
Tb927.8.630	lipoate-protein ligase, lipoyltransferase, lipoate biosynthesis protein, putative	Mitochondrial pathway	1539	0.91	37	85	1044	1252	86	802	161	97	21	26	33	35	31	55	47	56	53	58	29	53	0.78	1.11	0.71	1.01	1695	86	56	60	58	31
Tb927.4.1010	hypothetical protein	0	276	1.06	6	19	154	236	18	40	20	24	19	32	27	37	27	64	13	39	73	45	29	47	0.67	0.86	0.71	0.91	888	18	29	14	22	12
Tb927.7.2520	hypothetical protein, conserved	0	1176	1.09	31	60	856	901	58	279	114	43	23	24	35	33	26	48	21	52	31	35	29	38	0.66	0.68	0.71	0.73	1452	58	48	39	44	36
Tb927.11.7250	hypothetical protein, conserved	Mitochondrial pathway	1491	1.02	39	111	886	1000	77	1082	79	90	23	35	29	29	28	51	65	28	51	48	29	49	0.7	0.92	0.72	0.94	1930	77	64	97	81	40
Tb927.8.7280	hypothetical protein, conserved	0	744	1.2	27	31	505	538	20	54	12	17	32	19	33	31	24	26	7	9	19	13	29	15	0.6	0.24	0.72	0.29	346	20	11	22	17	21
Tb927.10.13130	UTP-glucose-1-phosphate uridylyltransferase 2, putative	Glycan synthesis & metabolism	1458	0.9	59	90	823	798	61	259	92	76	36	29	27	23	32	41	16	34	44	37	29	34	0.79	0.72	0.72	0.65	2702	61	90	86	88	42
Tb927.7.1150	hypothetical protein, conserved	0	3939	1.07	159	244	2260	2118	78	577	48	61	36	29	28	23	27	19	13	7	13	12	29	13	0.67	0.23	0.72	0.25	2661	78	88	180	134	157
Tb927.7.3150	hypothetical protein, conserved	0	1689	0.91	69	116	871	885	26	245	52	45	36	32	25	22	32	15	13	17	22	18	29	17	0.79	0.35	0.72	0.32	1112	26	37	39	38	39
Tb927.10.8810	hypothetical protein, conserved	0	2730	1.06	89	165	1517	2024	74	901	78	72	29	28	27	32	27	27	30	15	22	22	29	23	0.68	0.42	0.72	0.45	2424	74	80	79	80	85
Tb927.8.5270	hypothetical protein, conserved	0	840	1.21	16	59	532	697	17	189	53	16	17	33	31	35	24	20	20	34	16	19	29	22	0.59	0.36	0.72	0.43	335	17	11	16	14	24
Tb927.2.2380	hypothetical protein, conserved	0	2625	1.11	82	176	1552	1739	58	496	42	53	28	31	29	28	26	22	17	9	17	15	29	16	0.65	0.28	0.72	0.31	2324	58	77	108	93	120
Tb927.1.4520	hypothetical protein, conserved, RING Zn finger (clathrin associated?)	0	2196	1	77	136	1262	1448	53	369	70	75	31	29	28	28	29	24	15	17	29	21	29	21	0.72	0.41	0.72	0.41	2261	53	75	60	68	97
Tb927.3.4550	KRIPP6/TbPPR6 Kinetoplast ribosomal PPR-repeat containing protein	Mitochondrial translation	2028	1.03	55	119	1302	1594	64	993	73	73	24	27	31	34	28	31	44	19	30	30	29	31	0.7	0.58	0.72	0.6	1404	64	47	57	52	55
Tb927.8.8010	hypothetical protein, conserved	0	2118	1.04	43	159	1278	1683	50	639	100	78	18	35	29	34	28	23	27	25	31	26	29	27	0.69	0.49	0.72	0.51	1993	50	66	66	66	65
Tb927.1.4420	ABC transporter, putative	Transporter	2838	1.16	96	150	1890	1945	173	1512	205	181	30	25	32	29	25	60	48	39	54	43	29	50	0.62	0.83	0.72	0.96	6721	173	223	247	235	81
Tb927.11.16490	MTAP associated with MTr1 cap methyltransferase	RNA processing	1230	1.01	24	104	767	845	65	470	59	58	17	39	30	29	29	52	34	26	40	38	29	38	0.72	0.72	0.72	0.73	1842	65	61	46	54	42
Tb927.3.4650	C-8 sterol isomerase, putative	Sterols	666	0.82	9	39	524	607	90	1047	345	135	12	27	38	39	36	132	142	278	170	221	29	181	0.88	4.26	0.72	3.47	3348	90	111	106	108	17
Tb927.6.1690	AUT2/APG4/ATG4 cysteine peptidase, putative, (ATG4.2)	Lysosome	984	0.83	30	56	640	721	35	625	100	52	27	26	31	31	35	35	57	55	44	58	29	48	0.87	1.11	0.72	0.92	842	35	28	18	23	24
Tb927.10.7290	hypothetical protein, conserved	0	3468	1.04	108	260	1887	2236	172	1858	113	209	28	35	26	28	28	49	48	18	51	40	29	41	0.69	0.76	0.72	0.79	5509	172	183	265	224	145
Tb927.10.6700	hypothetical protein, conserved	0	1527	1.09	79	102	715	599	33	250	34	41	46	31	23	17	27	21	15	12	23	16	29	18	0.66	0.31	0.72	0.34	2412	33	80	79	79	77
Tb927.11.12920	hypothetical protein, conserved	0	1293	1.26	38	89	858	795	61	200	58	42	26	32	32	26	23	46	14	24	27	22	29	28	0.57	0.43	0.72	0.54	1796	61	60	59	59	61
Tb927.11.16940	hypothetical protein, conserved	0	1359	0.95	30	78	992	1117	60	758	110	85	20	27	35	35	31	43	50	43	52	50	29	47	0.76	0.96	0.72	0.91	1401	60	46	43	45	34
Tb927.10.2870	hypothetical protein, conserved	0	2490	0.91	79	168	1419	1727	83	712	77	66	28	31	27	30	32	33	26	17	22	27	29	24	0.8	0.51	0.72	0.47	2077	83	69	86	77	77
Tb927.7.7220	hypothetical protein, conserved, no yeast or human match	0	2739	1.21	120	187	1381	1399	72	410	60	91	39	32	24	22	24	26	13	12	28	16	29	20	0.6	0.31	0.73	0.38	2631	72	87	85	86	81
Tb927.6.2450	protein kinase, putative,protein kinase B kinase, putative	Protein kinase	1542	0.92	28	113	984	1294	86	1415	171	94	16	34	31	36	32	55	83	60	51	67	29	62	0.79	1.29	0.73	1.19	2187	86	73	57	65	46
Tb927.3.4020	PI4 kinase	Signalling	6939	1.15	291	439	3866	3797	80	911	49	54	37	29	27	23	25	11	12	4	7	7	29	8	0.63	0.14	0.73	0.16	2000	80	66	213	140	96
Tb927.9.12680	hypothetical protein, conserved, weak ubiquinone oxidoreductase subunit domain	0	816	0.77	17	61	472	685	77	476	193	58	18	35	28	36	38	92	53	127	60	107	29	83	0.94	2.06	0.73	1.6	2227	77	74	51	63	22
Tb927.7.5780	hypothetical protein, conserved	0	456	2.22	10	41	248	317	14	147	20	14	19	42	26	30	13	30	29	24	26	12	29	27	0.33	0.23	0.73	0.52	164	14	5	6	6	5
Tb927.9.1730	hypothetical protein, conserved	0	2196	1.07	46	177	1381	1591	94	955	99	91	19	37	30	31	28	42	39	24	35	33	29	35	0.68	0.63	0.73	0.67	2050	94	68	84	76	65
Tb927.10.12440	kinesin, putative	Cytoskeleton	2499	0.98	103	180	1300	1301	42	337	29	53	37	33	25	22	30	16	12	6	18	13	29	13	0.75	0.26	0.73	0.25	1552	42	51	47	49	86
Tb927.11.10960	hypothetical protein, conserved	Mitochondrial pathway	1953	1.02	82	139	1004	1018	58	228	18	47	37	33	25	22	29	29	11	5	20	16	29	16	0.72	0.31	0.73	0.31	2461	58	82	119	100	76
Tb927.10.4850	hypothetical protein, conserved	Mitochondrial pathway	1419	1.14	79	82	706	572	90	642	161	93	49	27	24	17	26	62	41	61	55	48	29	55	0.64	0.92	0.73	1.05	4625	90	153	123	138	112
Tb927.10.5590	protein phosphatase 2C, putative	Protein phosphatase	1797	0.89	70	113	974	1161	77	720	79	91	35	29	26	28	33	42	36	24	42	40	29	36	0.82	0.78	0.73	0.69	3199	77	106	97	102	58
Tb927.6.5020	cyclin 7, putative,CYC2-like cyclin, putative (CYC7)	Cell cycle	642	2.25	25	35	325	503	18	213	51	27	35	25	24	33	13	27	30	43	35	15	29	34	0.33	0.29	0.73	0.65	438	18	15	13	14	10
Tb927.9.10360	hypothetical protein, conserved	0	450	0.94	0	23	407	531	25	206	54	25	0	24	44	50	31	54	41	64	47	55	29	52	0.78	1.06	0.73	0.99	582	25	19	21	20	18
Tb927.4.2590	hypothetical protein, conserved	0	1797	1	93	91	1043	859	45	233	39	63	46	24	28	20	29	25	12	12	29	19	29	19	0.73	0.37	0.73	0.37	1367	45	45	50	47	64
Tb927.10.15190	hypothetical protein, conserved	0	1983	1.09	84	106	1223	1195	38	487	33	55	38	25	30	26	27	19	22	9	23	17	29	18	0.67	0.32	0.73	0.35	1832	38	61	74	67	78
Tb927.10.5150	ZC3H31	RNA binding	1545	0.91	48	126	886	897	42	235	88	45	28	38	28	25	32	27	14	31	24	26	29	24	0.8	0.5	0.73	0.46	585	42	19	20	20	50
Tb927.11.7130	hypothetical protein, conserved	0	2094	1.08	77	171	1032	1157	37	224	33	51	33	38	24	24	27	17	10	8	20	13	29	14	0.68	0.25	0.73	0.27	1431	37	47	58	53	72
Tb927.8.2300	hypothetical protein, conserved, no known domains	0	666	1.05	18	33	461	588	58	526	140	61	24	23	33	38	28	85	71	113	77	82	30	87	0.7	1.58	0.73	1.67	1439	58	48	44	46	27
Tb927.11.280	hypothetical protein, conserved	0	1947	1.04	82	123	1114	1085	70	680	62	94	37	29	28	24	28	35	31	17	41	30	30	31	0.71	0.58	0.73	0.6	2709	70	90	45	67	67
Tb927.9.12830	hypothetical protein, conserved	0	1761	0.88	50	119	1294	1076	36	381	42	57	25	31	35	26	34	20	19	13	27	23	30	20	0.83	0.43	0.73	0.38	1622	36	54	58	56	77
Tb927.9.11970	hypothetical protein, conserved	0	1707	0.92	77	80	965	1167	56	299	89	54	40	22	27	29	32	32	16	28	27	28	30	26	0.8	0.53	0.73	0.49	1697	56	56	55	55	58
Tb927.6.670	RRP45 exosome complex PH subunit	RNA degradation	1092	1.19	38	66	746	674	96	863	279	88	31	28	33	26	25	86	71	137	68	76	30	91	0.62	1.46	0.73	1.74	3066	96	102	53	77	45
Tb927.4.1620	phosphatidylinositol 4-phosphate 5-kinase alpha, putative (PIP5KII-alpha)	Signalling	1446	1.18	76	85	656	762	48	216	41	50	47	27	22	23	25	33	13	15	29	19	30	23	0.62	0.37	0.74	0.43	1463	48	49	53	51	50
Tb927.9.8520	hypothetical protein, conserved	0	843	1.88	41	56	377	450	18	165	43	18	43	31	22	23	16	21	18	27	18	11	30	21	0.39	0.21	0.74	0.4	4384	18	145	73	109	81
Tb927.2.4560	hypothetical protein, conserved	0	1689	0.98	43	93	1163	1470	48	399	43	62	23	26	33	37	30	28	21	14	31	24	30	23	0.75	0.46	0.74	0.45	1455	48	48	48	48	50
Tb927.9.14510	hypothetical protein	0	396	3.01	10	34	240	251	3	31	8	2	22	40	29	27	10	7	7	11	4	2	30	7	0.24	0.05	0.74	0.14	186	3	6	4	5	7
Tb927.10.3190	hypothetical protein	0	570	1.1	20	49	281	319	27	107	17	24	31	40	24	24	27	46	17	16	35	26	30	29	0.67	0.5	0.74	0.55	452	27	15	10	13	10
Tb927.11.13460	hypothetical protein, conserved, 2 Kelch domains, possible galactose oxidase	0	1560	1.16	66	94	907	926	14	86	17	32	38	28	28	25	26	9	5	6	17	8	30	9	0.64	0.15	0.74	0.18	1633	14	54	80	67	89
Tb927.5.2580	hypothetical protein, possible component of cytochorome oxidase complex	Mitochondrial electron transport	1164	1.3	37	96	623	726	56	231	67	63	28	38	26	27	23	47	18	31	45	27	30	35	0.57	0.52	0.74	0.68	2054	56	68	81	74	28
Tb927.10.13230	hypothetical protein, conserved	0	1371	0.9	52	85	819	890	33	366	60	39	34	29	29	28	33	24	24	24	24	26	30	24	0.82	0.51	0.74	0.46	1443	33	48	44	46	45
Tb927.3.3570	hypothetical protein, conserved, no clear yeast or human matches	0	489	1.17	8	17	479	471	44	396	165	53	15	16	47	41	25	88	73	181	91	92	30	108	0.63	1.78	0.74	2.08	1546	44	51	23	37	13
Tb927.3.4500	fumarate hydratase, class I (FHc)	Citric acid cycle	1698	1.01	69	94	1043	1101	240	1975	318	290	36	26	30	28	30	139	105	101	143	121	30	122	0.74	2.33	0.74	2.34	6063	240	201	571	386	55
Tb927.7.3190	hypothetical protein, conserved	0	1767	1.03	43	93	1306	1556	29	371	49	34	22	24	36	38	29	16	19	15	16	16	30	17	0.72	0.31	0.74	0.32	1013	29	34	63	48	62
Tb927.8.4440	mitochondrial carrier protein, MCP19	Mitochondrial transport	1104	1.03	51	90	574	399	26	147	45	35	41	38	25	15	29	23	12	22	27	20	30	21	0.72	0.39	0.74	0.4	1966	26	65	63	64	82
Tb927.7.7000	hypothetical protein, conserved, in bilobe	0	4791	1.15	191	347	2847	2435	30	286	18	34	35	34	29	22	26	6	5	2	6	4	30	5	0.64	0.08	0.74	0.09	1145	30	38	165	101	286
Tb927.11.12520	hypothetical protein, conserved	0	1008	1.09	30	53	769	750	44	214	75	51	26	24	37	32	27	43	19	40	42	33	30	36	0.68	0.64	0.74	0.69	1653	44	55	43	49	34
Tb927.7.2150	hypothetical protein, conserved	0	4113	0.91	213	226	2211	2129	23	180	19	38	46	26	26	22	33	5	4	2	8	5	30	5	0.82	0.1	0.74	0.09	1334	23	44	135	89	157
Tb927.10.2910	splicing factor PTSR1 interacting protein (TSR1IP)	RNA processing	1137	1.13	39	92	586	709	60	241	52	70	30	38	25	27	26	52	19	25	52	32	30	37	0.65	0.62	0.74	0.71	3620	60	120	99	110	84
Tb927.11.7400	hypothetical protein, conserved	0	3165	1.02	100	209	2081	2156	88	652	85	91	28	31	32	29	29	27	19	14	24	21	30	21	0.73	0.4	0.74	0.41	2277	88	75	105	90	89
Tb927.11.10320	hypothetical protein, conserved	0	1200	1.12	36	101	606	829	52	297	82	56	27	39	24	29	27	42	22	37	39	31	30	35	0.66	0.6	0.74	0.68	1797	52	60	59	59	56
Tb927.11.3580	hypothetical protein, conserved	0	1308	1.03	35	79	889	1081	117	917	291	114	24	28	33	35	29	88	63	120	73	83	30	86	0.72	1.6	0.74	1.65	3877	117	129	133	131	73
Tb927.8.7120	Squalene synthase	Sterols	1371	0.98	23	128	841	1033	347	4524	795	405	15	43	30	32	31	248	297	312	248	282	30	276	0.76	5.42	0.75	5.31	8802	347	292	221	256	65
Tb927.8.3830	ATP-dependent DEAD/H RNA helicase, putative,mitochondrial	Mitochondrial RNA	2238	1.05	78	143	1497	1424	42	583	33	55	31	30	32	27	29	18	23	8	21	17	30	18	0.71	0.32	0.75	0.34	1177	42	39	97	68	85
Tb927.10.11940	ABC1 protein, putative	Transporter	1965	0.98	83	115	1110	1295	31	356	53	32	37	27	27	28	31	15	16	14	14	15	30	15	0.76	0.29	0.75	0.29	854	31	28	32	30	46
Tb927.3.3910	RNApol Rpc34 family, pol III subunit, likely homologue of yeast RPC34	RNA synthesis	1068	1.19	31	65	751	804	47	158	33	46	26	28	34	32	25	43	13	17	36	23	30	27	0.63	0.44	0.75	0.53	1690	47	56	42	49	42
Tb927.7.4040	hypothetical protein, conserved	0	2559	1.08	155	141	1219	1069	86	209	72	74	54	26	23	18	28	33	7	15	24	19	30	20	0.69	0.36	0.75	0.38	3758	86	125	108	117	109
Tb927.10.16090	Mitchondrial SSU ribosomal protein	Mitochondrial translation	2412	1.05	108	163	1269	1341	96	436	72	102	40	31	25	24	29	39	16	16	35	25	30	27	0.71	0.49	0.75	0.51	2488	96	82	122	102	82
Tb927.11.11810	hypothetical protein, conserved	0	3285	1.02	86	264	2106	2212	61	789	36	56	23	37	31	29	30	18	22	6	14	15	30	15	0.74	0.28	0.75	0.29	1319	61	44	96	70	124
Tb927.11.9980	2-oxoglutarate dehydrogenase E1 component, putative	Citric acid cycle	3018	1.12	176	231	1224	948	480	2170	123	661	52	36	20	13	27	156	65	22	184	95	30	107	0.67	1.82	0.75	2.05	28518	480	945	1027	986	238
Tb927.11.5100	hypothetical protein, conserved	0	2901	0.96	118	193	1737	1663	28	271	22	41	36	31	29	24	31	9	8	4	12	9	30	8	0.78	0.17	0.75	0.16	1146	28	38	83	60	81
Tb927.7.5200	hypothetical protein, conserved	0	2175	0.99	77	139	1410	1430	64	486	90	93	31	30	31	28	30	29	20	22	36	27	30	27	0.75	0.52	0.75	0.52	1968	64	65	81	73	77
Tb927.10.4370	ESAG3, putative	ESAG	1353	0.89	70	54	763	915	27	186	53	21	46	19	27	29	34	20	12	21	13	19	30	17	0.84	0.36	0.75	0.32	134	27	4	2	3	10
Tb927.11.9620	hypothetical protein, conserved	0	2295	0.99	73	143	1379	1855	59	761	106	66	28	29	29	35	30	25	30	25	24	26	30	26	0.75	0.5	0.75	0.5	2185	59	72	56	64	72
Tb927.3.5390	hypothetical protein, conserved	0	1701	1.7	63	120	1009	1054	17	124	28	23	33	33	29	26	18	10	7	9	11	5	30	9	0.44	0.1	0.75	0.18	374	17	12	19	16	39
Tb927.11.14940	hypothetical protein, conserved	0	1620	0.91	65	109	957	962	30	287	75	31	36	31	29	25	33	18	16	25	16	21	30	19	0.82	0.4	0.75	0.36	1105	30	37	46	42	36
Tb927.5.3440	hypothetical protein, conserved	0	1146	2.86	40	66	776	814	19	356	64	27	31	27	33	30	11	16	28	30	20	8	30	23	0.26	0.16	0.75	0.45	800	19	27	47	37	40
Tb927.10.5970	hypothetical protein, conserved,predicted tripartite motif protein,predicted zinc finger protein	0	1701	0.89	61	106	1056	1198	34	278	59	35	32	29	30	30	34	20	15	19	17	20	30	18	0.85	0.38	0.75	0.34	1193	34	40	36	38	43
Tb927.4.2490	hypothetical protein, conserved	0	1248	1.07	37	85	777	960	38	440	90	71	26	32	30	33	28	30	32	39	48	34	30	37	0.7	0.66	0.75	0.71	879	38	29	36	33	43
Tb927.4.2820	hypothetical protein, conserved	0	3006	1.14	129	144	1951	2060	82	730	73	65	38	22	31	29	27	27	22	13	18	18	30	20	0.66	0.34	0.75	0.38	2307	82	76	128	102	113
Tb927.3.2940	hypothetical protein, conserved, no clear yeast or human matches	0	909	1.87	25	47	709	742	15	136	49	15	24	24	38	35	16	16	13	29	14	10	30	18	0.4	0.19	0.75	0.35	334	15	11	15	13	17
Tb927.2.2470	RNA-editing complex protein,KREPA1 (KREPA1)	Mitochondrial RNA	2289	1.24	77	150	1506	1549	97	676	78	106	30	30	32	29	24	42	27	18	39	25	30	31	0.61	0.49	0.75	0.6	3033	97	101	111	106	102
Tb927.7.6920	hypothetical protein, conserved	0	1875	1.07	57	167	917	1289	49	284	68	59	27	41	24	29	28	26	14	19	26	20	30	21	0.7	0.38	0.75	0.41	1200	49	40	46	43	45
Tb927.8.830	hypothetical protein, conserved	0	4560	1	211	371	2310	1932	32	217	43	32	41	38	24	18	30	7	4	5	6	6	30	6	0.75	0.11	0.75	0.11	1454	32	48	98	73	161
Tb927.9.12040	MT57 or MTr3 cap methyltransferase	RNA processing	1536	0.89	73	72	908	1041	58	417	64	58	42	22	29	29	34	37	24	22	32	32	30	29	0.85	0.63	0.75	0.56	1977	58	66	54	60	59
Tb927.7.4110	Kinesin-like but poor match	Cytoskeleton	2685	0.91	108	195	1409	1677	39	400	56	64	36	34	25	27	34	14	13	11	20	16	30	15	0.83	0.31	0.75	0.28	897	39	30	48	39	87
Tb927.11.15380	hypothetical protein	0	492	1.96	20	38	231	309	8	47	9	6	36	36	23	27	15	16	9	10	10	6	30	11	0.38	0.11	0.75	0.21	142	8	5	3	4	6
Tb927.1.2740	lipase-like protein, putative	Lipids & fatty acids	1620	1.09	49	77	1187	1410	33	536	100	72	27	22	35	37	28	20	30	33	37	27	30	30	0.69	0.53	0.75	0.58	1967	33	65	81	73	82
Tb927.7.6990	MItochondrial cytochrome c oxidase complex	Mitochondrial electron transport	903	1.15	21	73	558	707	134	1744	406	160	21	38	30	33	26	145	174	242	149	155	30	177	0.66	2.98	0.75	3.41	4623	134	153	108	131	36
Tb927.10.7200	hypothetical protein, conserved	0	2541	1.15	116	159	1419	1487	63	504	48	84	40	29	27	25	27	24	18	10	28	17	30	20	0.66	0.34	0.76	0.39	2646	63	88	109	98	115
Tb927.10.12060	hypothetical protein, conserved	0	4482	0.94	194	279	2667	2676	104	838	61	101	38	29	29	25	32	23	17	7	19	17	30	16	0.8	0.34	0.76	0.32	2368	104	79	159	119	126
Tb927.9.15690	hypothetical protein	0	381	2.36	12	34	234	201	2	11	1	0	28	41	30	23	13	5	3	1	0	1	30	2	0.32	0.02	0.76	0.04	7	2	0	1	1	6
Tb927.8.1020	6-phosphofructo-2-kinase/fructose-2,6-biphosphatase, putative	Glucose & glycerol	2109	0.94	88	140	1237	1256	33	340	40	32	37	31	28	25	32	15	15	10	13	14	30	13	0.81	0.27	0.76	0.25	1547	33	51	58	54	80
Tb927.8.500	hypothetical protein	0	945	0.55	30	62	608	707	20	320	51	19	28	30	31	32	56	21	30	29	17	44	30	24	1.39	0.86	0.76	0.47	347	20	12	12	12	9
Tb927.9.10710	EF1 alpha, elongation factor 1-alpha, putative,hsp70 subfamily B suppressor 1	Translation	1914	0.97	74	105	1329	1275	99	654	81	89	34	25	34	28	31	51	31	23	39	37	30	36	0.78	0.71	0.76	0.69	3625	99	120	108	114	70
Tb927.11.12250	DNA replication licensing factor MCM4, putative	DNA synthesis, modification, repair	2511	1.1	57	157	1876	2149	90	917	88	94	20	29	36	37	28	35	33	19	31	27	30	30	0.69	0.52	0.76	0.57	2101	90	70	82	76	81
Tb927.3.3050	hypothetical protein, conserved	0	3036	1.07	88	201	1976	2427	85	786	87	102	26	31	31	34	28	27	23	15	28	22	31	24	0.71	0.42	0.76	0.45	2308	85	77	85	81	76
Tb927.4.2690	hypothetical protein	0	813	1.44	15	39	593	917	15	111	26	19	16	22	35	48	21	18	12	17	20	12	31	17	0.53	0.22	0.76	0.32	355	15	12	11	11	11
Tb927.10.15570	transcription factor IIa, putative (TFIIA-1)	RNA synthesis	1692	0.92	80	101	1012	937	42	366	28	42	42	28	29	24	33	24	19	9	21	20	31	18	0.83	0.39	0.76	0.35	1359	42	45	62	54	57
Tb927.11.14630	ATP-dependent DEAD/H RNA helicase, putative, no clear yeast homologue	RNA helicase	4227	1.02	158	304	2636	2534	39	399	28	40	33	33	30	26	30	9	9	4	8	7	31	7	0.74	0.14	0.76	0.14	1294	39	43	121	82	159
Tb927.11.15110	hypothetical protein, conserved	0	1788	0.98	37	158	1208	1271	41	449	62	60	18	41	33	30	31	22	23	19	28	24	31	23	0.78	0.45	0.76	0.44	1269	41	42	53	47	54
Tb927.7.3130	hypothetical protein, conserved	0	2871	1.05	145	210	1339	1423	36	209	30	33	45	34	23	21	29	12	7	6	10	8	31	9	0.72	0.16	0.76	0.16	1036	36	34	109	72	113
Tb927.2.2720	protein kinase, putative	Protein kinase	4506	0.99	193	329	2456	2561	132	513	98	116	38	34	26	24	31	29	10	12	22	18	31	18	0.77	0.35	0.76	0.35	3704	132	123	157	140	156
Tb927.7.5490	arginine N-methyltransferase, type III (PRMT7)	Arginine methylation	1173	1.66	60	102	517	425	51	157	36	49	45	40	21	15	19	43	12	16	35	16	31	27	0.46	0.31	0.76	0.51	3648	51	121	99	110	112
Tb927.11.3050	hypothetical protein	0	1071	1.06	35	78	609	812	61	541	191	63	29	34	27	32	29	56	45	96	49	58	31	62	0.72	1.11	0.76	1.19	2027	61	67	67	67	41
Tb927.2.4470	hypothetical protein, conserved	0	2385	0.96	68	146	1739	1893	63	456	81	47	25	28	35	34	32	26	17	18	17	20	31	19	0.8	0.39	0.76	0.37	1212	63	40	38	39	59
Tb927.9.2100	hypothetical protein, conserved	0	1515	1.09	40	101	1064	1228	98	1113	123	142	23	31	34	35	28	63	66	44	79	58	31	63	0.7	1.11	0.76	1.21	3187	98	106	106	106	62
Tb927.10.3610	hypothetical protein, conserved	0	1497	1.02	48	98	1005	1110	44	401	86	48	28	30	32	32	30	29	24	31	27	27	31	28	0.75	0.52	0.76	0.53	1624	44	54	54	54	43
Tb927.11.11650	hypothetical protein, conserved	0	3021	1.11	175	193	1500	1267	43	88	19	52	51	30	24	18	28	14	3	3	14	8	31	9	0.69	0.15	0.76	0.17	3126	43	104	132	118	137
Tb927.4.1440	hypothetical protein, conserved	Mitochondrial pathway	618	1.18	23	30	441	478	41	336	124	25	33	23	34	33	26	65	49	108	34	54	31	64	0.65	1.04	0.76	1.23	843	41	28	30	29	32
Tb927.11.10680	hypothetical protein	0	468	2.08	23	46	129	225	7	69	7	8	44	46	13	21	15	15	13	8	14	6	31	13	0.37	0.12	0.76	0.24	318	7	11	9	10	9
Tb927.11.9270	protein kinase,zinc finger protein kinase (ZFK)	Protein kinase	2577	1.03	84	135	1976	1984	28	225	30	52	29	24	37	33	30	11	8	6	17	10	31	10	0.74	0.2	0.77	0.2	1638	28	54	52	53	90
Tb927.11.7870	hypothetical protein, conserved	0	1773	0.94	76	121	1034	1053	34	151	28	42	38	32	28	25	33	19	8	8	20	15	31	14	0.81	0.28	0.77	0.26	1414	34	47	94	71	84
Tb927.7.6650	hypothetical protein, conserved	0	2826	0.99	109	196	1727	1819	45	271	32	39	34	32	29	27	31	16	9	6	12	11	31	10	0.77	0.2	0.77	0.2	1716	45	57	72	65	126
Tb927.10.9860	Mitochondrial N(5)-glutamine methyltransferase MTQ1, putative	Mitochondrial pathway	1263	0.93	21	101	874	1128	69	826	124	67	15	37	33	38	33	54	59	53	45	57	31	52	0.83	1.09	0.77	1.01	1682	69	56	38	47	37
Tb927.6.2800	hypothetical protein, conserved	0	2643	0.88	73	229	1454	1995	80	824	95	95	25	40	27	32	35	30	28	19	30	31	31	27	0.88	0.59	0.77	0.52	2009	80	67	62	64	67
Tb927.3.5210	hypothetical protein, conserved	0	957	0.85	27	88	530	653	26	186	81	31	25	43	27	29	36	27	18	45	27	34	31	29	0.9	0.66	0.77	0.56	971	26	32	22	27	29
Tb927.10.9270	hypothetical protein, conserved, some resemblance to p24 family (ER-Golgi transport)	0	699	1.04	23	42	492	533	34	417	84	34	29	28	34	33	30	48	54	65	41	50	31	52	0.74	0.95	0.77	0.99	514	34	17	23	20	17
Tb927.9.11890	hypothetical protein, conserved	0	2895	1.06	100	214	1816	1931	43	384	52	69	31	34	30	28	29	15	12	10	20	13	31	14	0.73	0.26	0.77	0.27	1419	43	47	93	70	95
Tb927.10.9040	hypothetical protein, conserved	0	4623	0.96	219	270	2770	2816	88	1004	111	66	42	27	29	26	32	19	20	13	12	16	31	16	0.8	0.32	0.77	0.3	2904	88	96	131	114	128
Tb927.3.2150	protein phosphatase 2C, putative	Protein phosphatase	1089	1.09	35	56	805	919	112	1245	229	141	29	24	36	36	28	101	103	113	109	98	31	106	0.71	1.88	0.77	2.05	3833	112	127	111	119	28
Tb927.11.15660	hypothetical protein, conserved	0	1560	1.09	53	74	1109	1377	61	502	68	70	30	22	34	38	28	38	29	23	38	29	31	32	0.71	0.57	0.77	0.62	1200	61	40	112	76	64
Tb927.10.15160	hypothetical protein, conserved	0	2634	1.04	113	162	1626	1712	61	467	77	52	38	29	30	28	30	23	16	16	17	17	31	18	0.74	0.33	0.77	0.34	2632	61	87	82	85	116
Tb927.11.12860	hypothetical protein, conserved	0	909	1.02	31	63	574	666	29	43	29	32	30	32	30	31	30	31	4	17	30	20	31	21	0.76	0.39	0.77	0.4	1438	29	48	39	43	47
Tb927.11.11310	hypothetical protein, conserved	0	1497	1.05	46	118	933	1064	70	472	93	82	27	37	30	30	30	46	28	33	46	37	31	38	0.74	0.71	0.77	0.74	2104	70	70	66	68	46
Tb927.7.670	hypothetical protein, conserved	0	2478	0.88	90	188	1424	1699	22	190	23	48	32	35	28	29	36	9	7	5	16	11	31	9	0.88	0.2	0.77	0.18	984	22	33	55	44	77
Tb927.5.3480	hypothetical protein, conserved	0	1671	0.9	78	84	1092	1111	34	244	28	47	41	23	32	28	35	20	13	9	24	18	31	16	0.86	0.35	0.77	0.32	1556	34	52	65	58	49
Tb927.7.1240	Sphingosine kinase	Lipids & fatty acids	2310	0.97	121	161	1276	1038	41	225	28	32	46	32	27	19	32	17	9	7	12	11	31	11	0.8	0.22	0.77	0.21	2565	41	85	106	96	112
Tb927.11.13510	hypothetical protein, conserved	Mitochondrial pathway	543	1.3	11	46	347	466	55	545	155	65	18	39	31	37	24	99	90	153	100	86	31	111	0.6	1.65	0.78	2.13	1175	55	39	38	39	13
Tb927.5.4340	hypothetical protein, conserved	0	1851	0.98	50	153	1237	1314	50	429	74	89	24	38	32	30	32	26	21	21	40	28	31	27	0.79	0.53	0.78	0.53	2254	50	75	66	70	61
Tb927.6.2760	hypothetical protein, conserved	0	4506	0.91	168	294	3005	3103	101	544	105	135	33	30	32	29	35	22	11	13	25	19	31	18	0.86	0.37	0.78	0.34	2927	101	97	84	91	114
Tb927.10.3690	rRNA dimethyltransferase, putative	rRNA tRNA processing	1404	1	59	66	911	1139	35	626	118	49	37	22	31	35	31	24	40	45	29	35	31	35	0.77	0.67	0.78	0.67	818	35	27	28	28	29
Tb927.7.4330	hypothetical protein, conserved	0	2805	1.02	113	195	1809	1707	44	272	29	59	36	32	31	26	31	15	9	6	18	12	31	12	0.76	0.22	0.78	0.23	1658	44	55	113	84	117
Tb927.3.2460	hypothetical protein, conserved	0	1008	2.34	26	71	611	952	15	213	34	9	23	33	29	40	13	15	19	18	7	6	31	15	0.33	0.12	0.78	0.28	497	15	16	22	19	23
Tb927.8.7840	dynein heavy chain, cytosolic, putative	Cytoskeleton	2397	0.94	76	178	1515	1807	33	392	45	57	28	34	30	32	33	13	15	10	20	16	31	15	0.83	0.3	0.78	0.28	1312	33	43	71	57	76
Tb927.8.4530	hypothetical protein, conserved	0	822	1.81	33	53	467	624	49	639	123	57	36	30	27	32	17	58	70	80	58	37	31	67	0.43	0.71	0.78	1.28	818	49	27	38	32	26
Tb927.7.6200	chaperone protein DNAj, putative	Chaperone	855	0.98	33	41	554	754	82	553	234	76	34	22	31	38	32	94	58	147	75	96	31	93	0.8	1.84	0.78	1.8	2113	82	70	51	60	23
Tb927.8.3430	hypothetical protein, conserved	0	1506	1.06	36	110	1046	1309	67	831	107	54	21	34	34	37	30	44	50	38	30	38	31	40	0.74	0.74	0.78	0.78	1546	67	51	67	59	53
Tb927.7.4310	hypothetical protein, conserved	0	1434	0.99	66	80	887	980	67	643	73	64	41	26	30	29	32	46	40	27	37	38	31	38	0.79	0.73	0.78	0.73	1537	67	51	63	57	40
Tb927.7.2670	ZC3H21	RNA binding	1386	0.84	48	126	674	953	149	877	118	185	31	42	23	29	38	105	57	46	112	96	31	80	0.93	1.84	0.78	1.54	2997	149	99	130	115	67
Tb927.11.2710	cell division cycle 45 (CDC45), putative	Cell cycle	2058	0.96	70	143	1287	1599	50	566	37	45	30	32	30	33	33	24	25	10	18	20	31	19	0.81	0.38	0.78	0.37	1458	50	48	79	64	70
Tb927.7.4360	hypothetical protein, conserved	0	993	0.93	23	99	600	693	43	369	49	40	21	46	29	30	34	42	33	27	34	37	31	34	0.84	0.71	0.78	0.66	2042	43	68	39	53	35
Tb927.9.15660	ESAG4, putative,	ESAG	3729	1	115	240	2528	3133	36	553	53	47	27	30	33	36	31	9	13	8	11	10	31	10	0.78	0.2	0.78	0.2	520	36	17	58	37	56
Tb927.9.10840	hypothetical protein, conserved	0	1377	1.01	52	90	924	957	75	669	121	81	33	30	32	30	31	53	44	47	49	48	31	48	0.77	0.92	0.78	0.93	1577	75	52	54	53	37
Tb927.2.5200	hypothetical protein, conserved, resembles human cholesterol esterase	Sterols	2028	2.21	107	108	1376	1028	25	135	32	36	47	25	33	22	14	12	6	8	15	5	31	10	0.35	0.09	0.78	0.2	2308	25	77	176	126	194
Tb927.10.14880	hypothetical protein, conserved	0	2553	0.92	93	203	1482	1716	66	595	59	63	32	37	28	29	34	25	21	12	21	22	31	20	0.85	0.41	0.78	0.38	2278	66	76	82	79	92
Tb927.7.6680	protein kinase, putative	Protein kinase	2700	0.96	159	183	1207	1309	110	576	86	106	52	31	22	21	33	40	19	17	33	28	31	27	0.82	0.55	0.78	0.53	5372	110	178	166	172	130
Tb927.10.5270	mitogen-activated protein kinase kinase 5, putative;with=GeneDB:LmxM36.0860 (MKK5)	Protein kinase	1137	0.88	69	73	510	552	24	258	52	49	54	30	22	21	36	21	20	25	36	29	32	25	0.89	0.56	0.78	0.49	1465	24	49	40	44	38
Tb927.3.5290	hypothetical protein, conserved	0	2835	0.97	171	182	1295	1379	68	584	82	76	54	30	22	21	32	24	19	16	22	21	32	20	0.81	0.4	0.78	0.39	3402	68	113	114	113	133
Tb927.5.2020	hypothetical protein, conserved	0	2610	1.44	90	161	2026	1805	20	611	17	18	31	29	37	30	22	8	21	3	6	7	32	9	0.54	0.13	0.78	0.18	1028	20	34	54	44	75
Tb927.3.5170	hypothetical protein, conserved	0	1284	1.03	45	78	938	954	50	154	65	42	31	28	35	32	31	38	11	27	27	25	32	26	0.77	0.49	0.78	0.5	2758	50	91	62	77	54
Tb927.2.2210	hypothetical protein, conserved	Mitochondrial pathway	3120	1.15	119	122	2340	2785	68	488	69	107	34	18	36	38	27	21	14	12	29	17	32	19	0.68	0.32	0.78	0.37	3083	68	102	103	102	98
Tb927.7.2490	hypothetical protein, conserved	0	2112	1.1	101	112	1284	1481	59	281	47	63	42	25	29	30	29	27	12	12	25	17	32	19	0.71	0.33	0.79	0.37	1710	59	57	68	62	70
Tb927.11.1570	hypothetical protein, conserved	0	987	0.97	38	64	613	745	73	598	87	81	34	30	30	32	33	72	55	47	69	63	32	61	0.81	1.21	0.79	1.17	3877	73	129	108	118	51
Tb927.6.1100	hypothetical protein, conserved	0	1479	0.97	65	104	825	967	47	259	55	51	39	33	27	28	33	31	16	20	29	25	32	24	0.81	0.47	0.79	0.46	1564	47	52	50	51	53
Tb927.6.2160	hypothetical protein, conserved	0	888	0.5	20	89	498	685	163	1193	449	155	20	47	27	33	63	180	121	272	146	360	32	180	1.58	6.93	0.79	3.46	4289	163	142	48	95	46
Tb927.11.2580	POMP11	Mitochondrial membrane	1158	0.97	35	70	825	1012	164	1591	233	176	27	28	34	37	32	139	124	108	128	128	32	125	0.81	2.46	0.79	2.4	5052	164	167	125	146	42
Tb927.10.9960	hypothetical protein, conserved	0	1380	1.03	62	66	1007	953	55	601	85	65	40	22	35	29	31	39	39	33	40	37	32	38	0.76	0.7	0.79	0.73	868	55	29	35	32	31
Tb927.11.9310	tRNA pseudouridine synthase, putative	rRNA tRNA processing	2772	1.02	61	193	2124	2463	73	628	54	66	20	32	37	38	31	26	20	10	20	19	32	19	0.77	0.36	0.79	0.37	1793	73	59	72	66	96
Tb927.8.4510	hypothetical protein, conserved	0	1905	1.02	95	142	1061	942	43	242	56	33	44	35	27	21	31	22	11	16	15	16	32	16	0.78	0.3	0.79	0.31	2001	43	66	71	69	88
Tb927.6.4760	hypothetical protein, conserved	0	2385	1.09	144	179	1133	868	79	237	55	87	54	35	23	16	29	32	9	12	31	19	32	21	0.72	0.37	0.79	0.41	3285	79	109	159	134	121
Tb927.5.3470	hypothetical protein, conserved	0	1269	1.1	48	92	689	1001	109	1006	286	94	34	34	26	34	29	84	71	121	62	77	32	85	0.72	1.49	0.79	1.63	2809	109	93	96	95	48
Tb927.9.10960	ATP-dependent DEAD/H RNA helicase, putative, no clear yeast homologue	RNA helicase	2388	0.98	124	148	1346	1406	89	775	120	104	46	29	27	25	33	37	29	27	37	33	32	32	0.81	0.64	0.79	0.62	4561	89	151	126	138	95
Tb927.11.4730	hypothetical protein, conserved	0	999	1.08	30	70	615	897	51	413	65	69	27	33	30	38	29	50	37	35	58	42	32	45	0.73	0.8	0.79	0.87	1663	51	55	45	50	39
Tb927.10.6520	hypothetical protein, conserved	0	1794	0.99	57	108	1165	1671	77	858	84	106	28	28	31	40	32	42	43	25	50	40	32	40	0.8	0.78	0.79	0.77	2247	77	74	68	71	59
Tb927.11.15010	serine/threonine-protein kinase, putative	Protein kinase	1722	0.82	74	122	1014	1122	106	1158	84	108	38	33	28	28	39	60	61	26	53	61	32	50	0.97	1.17	0.79	0.96	2800	106	93	123	108	38
Tb927.10.10300	hypothetical protein, conserved	0	1782	1.11	62	113	1358	1261	63	667	111	99	31	29	37	30	29	35	34	33	47	33	32	37	0.71	0.64	0.79	0.71	2294	63	76	71	73	54
Tb927.9.14300	hypothetical protein, conserved	0	1983	1.18	71	116	1411	1583	75	578	51	97	32	27	34	34	27	37	26	14	41	25	32	30	0.67	0.48	0.79	0.57	2594	75	86	87	87	82
Tb927.10.12180	hypothetical protein, conserved	0	2109	1.03	70	170	1395	1414	56	575	57	74	29	37	32	29	31	26	25	15	29	23	32	24	0.77	0.44	0.79	0.45	1326	56	44	67	55	68
Tb927.10.13200	PPR4	Mitochondrial translation	2787	1.05	133	164	1787	1763	68	446	75	100	42	27	31	27	30	24	14	14	30	20	32	21	0.75	0.38	0.79	0.4	2825	68	94	89	91	95
Tb927.11.5900	hypothetical protein, conserved	0	966	0.88	39	58	667	693	34	500	73	48	36	28	33	31	36	35	47	41	42	47	32	41	0.9	0.9	0.79	0.79	688	34	23	15	19	13
Tb927.9.8040	hypothetical protein, conserved	0	2703	0.96	103	156	1834	2176	86	534	56	42	34	27	33	34	33	31	18	11	13	19	32	18	0.83	0.37	0.79	0.35	2973	86	99	118	108	113
Tb927.9.14170	hypothetical protein, conserved	0	1968	1.04	79	88	1417	1698	51	501	60	39	36	21	35	37	31	25	23	16	17	20	32	20	0.76	0.38	0.8	0.39	782	51	26	26	26	37
Tb927.10.13350	hypothetical protein, conserved	0	3354	1.01	122	241	2233	2376	108	757	77	103	32	33	32	30	32	32	20	12	26	22	32	22	0.79	0.43	0.8	0.43	2574	108	85	116	101	109
Tb927.3.3740	hypothetical protein, conserved	0	1866	1.17	96	89	1275	1198	60	506	62	106	46	22	33	27	27	32	24	18	48	26	32	30	0.68	0.5	0.8	0.58	2636	60	87	131	109	83
Tb927.11.6990	protein kinase, putative,serine/threonine protein kinase, putative	Protein kinase	1827	0.95	85	116	1039	1283	38	390	42	46	41	29	27	30	34	20	19	12	21	19	32	18	0.84	0.37	0.8	0.35	1153	38	38	79	59	62
Tb927.10.1330	hypothetical protein, conserved	0	1809	1	69	126	1152	1325	96	559	84	81	34	32	31	31	32	52	28	25	38	36	32	36	0.8	0.68	0.8	0.68	2511	96	83	69	76	64
Tb927.10.7950	hypothetical protein	0	348	1.4	15	20	239	246	11	71	27	10	38	27	33	30	23	31	18	42	24	21	32	29	0.57	0.4	0.8	0.55	618	11	20	18	19	18
Tb927.7.2620	Mitchondrial SSU ribosomal protein	Mitochondrial translation	885	1.07	32	78	503	578	55	387	94	67	32	41	27	28	30	61	39	57	64	52	32	55	0.74	0.99	0.8	1.06	1714	55	57	51	54	37
Tb927.9.11690	hypothetical protein, conserved	0	1983	0.98	64	138	1309	1653	57	464	49	55	29	32	32	36	33	28	21	13	23	22	32	21	0.81	0.42	0.8	0.41	1243	57	41	60	51	56
Tb927.11.12460	hypothetical protein, conserved	0	3081	1.12	121	261	1673	2022	42	480	23	63	35	39	26	28	29	13	14	4	17	11	32	12	0.71	0.21	0.8	0.23	1661	42	55	122	89	135
Tb927.10.15930	hypothetical protein, conserved	0	1458	1	45	114	921	1169	47	360	53	52	27	36	30	34	32	32	22	20	30	26	32	26	0.8	0.5	0.8	0.5	1206	47	40	34	37	33
Tb927.10.1380	serine/threonine-protein kinase, putative	Protein kinase	2964	1.08	106	249	1896	1868	104	925	104	82	32	39	31	27	30	34	28	19	23	24	32	26	0.74	0.47	0.8	0.5	3401	104	113	141	127	137
Tb927.11.5340	protein kinase, putative	Protein kinase	2022	0.87	69	169	1310	1335	25	354	43	39	30	39	31	28	37	12	16	11	16	16	32	14	0.92	0.31	0.8	0.27	1231	25	41	57	49	65
Tb927.3.4900	tRNA isopentenyltransferase, putative	rRNA tRNA processing	1377	0.85	42	130	873	873	39	526	57	48	27	44	31	27	38	28	34	22	29	33	32	28	0.94	0.64	0.8	0.55	1821	39	60	44	52	59
Tb927.9.9300	hypothetical protein, conserved	0	1449	1.03	80	108	771	660	69	290	47	69	49	35	26	19	31	47	18	17	40	29	32	31	0.77	0.57	0.8	0.59	3969	69	132	178	155	111
Tb927.11.14180	hypothetical protein, conserved	0	2898	1.02	109	210	1811	2147	35	824	40	40	33	34	30	32	31	12	26	7	12	14	32	14	0.78	0.27	0.8	0.27	1012	35	34	74	54	84
Tb927.7.4380	hypothetical protein, conserved	0	1893	1.14	71	115	1332	1489	81	282	57	80	33	28	34	34	28	42	13	16	35	24	32	27	0.71	0.45	0.8	0.51	2841	81	94	60	77	60
Tb927.6.1070	hypothetical protein, conserved	0	2796	1.04	102	231	1829	1766	126	1196	115	153	32	38	32	27	31	44	39	22	46	36	32	38	0.77	0.7	0.8	0.72	4224	126	140	98	119	96
Tb927.7.2530	N-acetyltransferase, putative	Enzyme	927	0.96	47	48	652	574	35	291	84	45	45	24	34	26	34	37	28	49	41	40	32	39	0.84	0.78	0.8	0.74	1429	35	47	31	39	24
Tb927.4.3940	calpain-like cysteine peptidase, putative,cysteine peptidase, Clan CA, family C2, putative (TbCALP2)	Protease or peptidase	2379	1.81	91	173	1407	1852	90	1421	83	127	34	34	29	33	18	37	54	19	45	21	32	39	0.45	0.41	0.8	0.74	2745	90	91	127	109	66
Tb927.9.12490	hypothetical protein, conserved	0	3840	1.71	136	315	2460	2620	52	708	66	86	31	38	31	29	19	13	17	9	19	8	32	14	0.47	0.16	0.81	0.28	2256	52	75	98	86	111
Tb927.2.4160	hypothetical protein, conserved	0	2508	0.9	109	156	1674	1758	53	276	43	58	39	29	32	30	36	21	10	9	19	16	32	15	0.9	0.32	0.81	0.28	1698	53	56	65	60	76
Tb927.3.3850	hypothetical protein, conserved, Sec23-binding domain of Sec16, matsche yeast proline-rich domain proteins associated with actin organisation	Vesicular transport	4164	1.24	217	222	2893	2449	27	186	17	25	46	25	34	25	26	6	4	2	5	4	32	4	0.65	0.07	0.81	0.08	1398	27	46	203	124	219
Tb927.6.1180	hypothetical protein, conserved	0	3816	1.07	200	242	2321	2176	119	798	54	110	46	29	29	24	30	31	19	8	24	19	32	20	0.75	0.36	0.81	0.39	4751	119	158	172	165	212
Tb927.9.4350	hypothetical protein, conserved	0	2646	0.96	102	162	1792	2128	101	940	72	98	34	28	33	34	34	37	32	15	31	30	32	29	0.84	0.58	0.81	0.55	3991	101	132	141	136	109
Tb927.10.13660	hypothetical protein, conserved	0	2220	0.98	121	137	1208	1373	83	204	59	68	48	29	26	26	33	37	8	14	26	22	32	21	0.82	0.42	0.81	0.41	2435	83	81	120	101	97
Tb927.5.3110	Mitchondrial LSU ribosomal protein	Mitochondrial translation	657	1.27	32	49	402	344	19	218	38	18	43	35	30	22	26	28	30	31	23	22	32	28	0.64	0.43	0.81	0.54	817	19	27	25	26	32
Tb927.10.1240	hypothetical protein, conserved	0	759	1.02	20	62	495	657	45	280	105	47	23	38	31	37	32	58	33	74	52	53	32	54	0.79	1.03	0.81	1.05	1267	45	42	44	43	37
Tb927.11.5120	hypothetical protein, conserved	0	1953	1	72	125	1451	1441	23	248	32	31	33	30	36	32	32	12	11	9	13	11	32	11	0.8	0.22	0.81	0.22	755	23	25	39	32	78
Tb927.10.7010	hypothetical protein, conserved	0	1917	1.06	69	142	1187	1511	88	667	125	114	32	34	30	34	31	45	31	35	50	38	32	40	0.76	0.73	0.81	0.78	2511	88	83	74	79	59
Tb927.7.4950	NAD(p)-dependent steroid dehydrogenase-like protein	Sterols	1215	0.97	35	78	892	1112	102	1286	201	129	26	30	35	39	33	82	95	89	89	91	32	89	0.83	1.76	0.81	1.71	3563	102	118	89	104	32
Tb927.9.15980	nucleoside transporter 1, putative	Nucleotides	1449	1.45	33	71	1196	1598	3	27	2	5	20	23	40	47	22	2	2	1	3	1	32	2	0.56	0.02	0.81	0.04	25	3	1	3	2	24
Tb927.8.780	hypothetical protein, conserved	0	3078	1.07	180	241	1446	1370	24	244	23	28	52	36	23	19	30	8	7	4	8	6	32	7	0.75	0.12	0.81	0.13	1410	24	47	86	67	156
Tb927.10.4540	ARP2/3 complex subunit, putative	Cytoskeleton	552	1	18	41	386	425	31	165	72	17	29	35	34	33	33	55	27	70	26	45	33	44	0.81	0.86	0.81	0.86	476	31	16	12	14	11
Tb927.11.15620	hypothetical protein, conserved	0	1875	1.01	97	118	1007	1275	98	1053	203	81	46	29	26	29	32	51	51	58	36	48	33	49	0.8	0.93	0.81	0.94	2223	98	74	82	78	58
Tb927.10.7560	hypothetical protein, conserved	0	855	1.23	36	60	540	594	66	693	187	72	37	33	30	30	27	76	73	118	71	69	33	84	0.66	1.32	0.81	1.62	1265	66	42	34	38	28
Tb927.11.6040	hypothetical protein, conserved	0	1932	1.72	91	132	1137	1276	85	876	228	93	42	32	28	28	19	43	41	63	40	27	33	47	0.47	0.53	0.81	0.9	2833	85	94	159	126	33
Tb927.4.3420	Putative Wee1 kinase	Cell cycle	1812	1.09	82	144	1014	1113	53	228	60	51	40	37	27	26	30	29	11	18	24	19	33	20	0.74	0.36	0.81	0.39	2243	53	74	77	76	88
Tb927.11.10670	glycosyl hydrolase, putative	Glycan synthesis & metabolism	3600	0.94	198	227	2042	2110	83	1010	62	99	49	29	27	25	35	23	25	9	23	21	33	20	0.86	0.41	0.81	0.39	3058	83	101	121	111	99
Tb927.6.1450	hypothetical protein, conserved	0	843	0.88	25	26	786	887	85	334	163	82	26	14	45	45	37	99	36	104	82	91	33	80	0.92	1.75	0.81	1.54	3861	85	128	87	108	42
Tb927.3.3920	serine/threonine-protein kinase, putative,protein kinase, putative	Protein kinase	1143	1.2	42	54	829	1098	55	383	127	69	33	22	35	41	27	47	30	60	51	39	33	47	0.68	0.76	0.81	0.9	1573	55	52	68	60	58
Tb927.11.16530	hypothetical protein, conserved	Mitochondrial pathway	3207	0.95	113	217	2299	2500	163	1482	149	127	31	31	35	33	34	50	42	25	33	39	33	37	0.86	0.76	0.81	0.72	5176	163	172	156	164	124
Tb927.10.8990	hypothetical protein, conserved	0	1257	1.05	39	70	908	1246	61	427	103	57	28	26	35	42	31	48	31	44	38	38	33	40	0.77	0.73	0.81	0.77	1934	61	64	47	55	38
Tb927.6.4750	hypothetical protein, conserved	0	1875	0.97	73	119	1317	1436	216	1502	131	226	35	29	34	33	34	113	72	38	101	84	33	81	0.84	1.61	0.81	1.56	7680	216	255	165	210	114
Tb927.11.13410	hypothetical protein, conserved	0	846	1.21	11	77	708	722	39	439	68	38	12	42	40	36	27	45	47	43	38	36	33	43	0.67	0.69	0.81	0.83	808	39	27	27	27	26
Tb927.7.3110	transporter protein, putative	Transporter	1605	1.08	56	114	1152	1206	88	1224	80	84	31	33	35	32	30	54	69	27	44	45	33	48	0.75	0.86	0.81	0.93	2095	88	69	89	79	75
Tb927.6.2470	hypothetical protein, conserved	0	1479	0.97	61	98	1007	1056	103	655	129	100	37	31	33	30	34	68	40	47	57	55	33	53	0.84	1.05	0.81	1.02	2437	103	81	64	72	50
Tb927.10.12550	hypothetical protein, conserved	0	891	0.97	26	77	567	709	34	328	96	48	26	40	31	34	34	37	33	58	45	45	33	43	0.84	0.86	0.81	0.84	1078	34	36	12	24	24
Tb927.8.6690	ATP-dependent DEAD/H DNA helicase recQ, putative	RNA helicase	4647	1.07	236	310	2816	2781	80	497	41	65	45	31	29	26	31	17	10	5	12	10	33	11	0.76	0.19	0.81	0.21	3564	80	118	173	145	213
Tb927.11.15550	NADH-cytochrome b5 reductase, putative (B5R)	Mitochondrial electron transport	927	0.86	28	72	627	769	80	778	161	70	27	36	33	35	38	85	76	93	63	92	33	79	0.95	1.78	0.81	1.52	1541	80	51	56	54	14
Tb927.4.5060	hypothetical protein	0	816	1.05	30	51	545	709	32	355	37	40	33	29	32	37	31	38	39	24	41	34	33	36	0.77	0.65	0.81	0.69	1422	32	47	66	57	22
Tb927.10.9210	hypothetical protein, conserved	0	1614	0.98	60	106	1084	1327	34	532	52	44	33	31	32	35	34	21	30	17	23	23	33	23	0.83	0.45	0.81	0.44	683	34	23	30	26	31
Tb927.2.3970	hypothetical protein, conserved	0	912	0.91	26	43	735	961	54	393	88	41	25	22	39	45	36	58	39	52	38	51	33	47	0.9	0.99	0.81	0.9	1120	54	37	33	35	39
Tb927.1.3130	protein kinase, putative	Protein kinase	1500	1.16	44	80	1164	1506	23	204	23	36	26	25	37	43	28	15	12	8	20	12	33	14	0.71	0.23	0.81	0.27	1000	23	33	60	47	89
Tb927.11.1540	isovaleryl-coA dehydrogenase, putative	Amino acid metabolism	1236	0.97	83	57	621	749	119	1065	160	161	60	21	24	26	34	94	78	70	109	91	33	88	0.84	1.74	0.81	1.69	6726	119	223	134	178	66
Tb927.1.4040	hypothetical protein, conserved	0	1620	1.11	88	119	845	898	62	209	69	41	48	34	25	24	30	38	12	23	21	21	33	23	0.74	0.4	0.81	0.45	2471	62	82	54	68	56
Tb927.8.6260	hypothetical protein, conserved	0	2844	1	114	213	1909	1897	70	550	30	74	36	35	32	28	33	24	17	6	22	17	33	17	0.82	0.33	0.82	0.33	2736	70	91	105	98	105
Tb927.3.3990	KREPB6	Mitochondrial RNA	1317	0.97	38	122	799	1029	56	544	156	54	26	43	29	33	34	42	37	64	34	45	33	44	0.84	0.87	0.82	0.85	1607	56	53	39	46	30
Tb927.3.2710	6-phosphofructo-2-kinase/fructose-2,6-bisphosphatase	Glucose & glycerol	3072	1.02	159	208	1864	1780	69	218	95	59	46	31	29	25	32	22	6	17	16	15	33	15	0.8	0.29	0.82	0.29	2279	69	76	114	95	117
Tb927.8.3220	exonuclease, putative	RNA degradation	2394	1.08	143	170	1323	1054	70	217	46	68	53	33	27	19	30	29	8	10	24	16	33	18	0.75	0.31	0.82	0.34	4675	70	155	167	161	182
Tb927.10.12210	ribulose-5-phosphate 3-epimerase, putative	Pentose phosphate pathway	741	0.98	5	53	693	819	108	1313	240	120	6	33	45	47	34	143	160	174	136	157	33	153	0.84	3.01	0.82	2.95	3229	108	107	74	90	27
Tb927.6.1860	hypothetical protein, conserved, prokaryotic ribosome recycling factor domain, no Sc match	Mitochondrial pathway	1029	1.03	14	70	936	1062	133	2002	281	200	12	32	44	44	32	127	175	147	163	149	33	153	0.8	2.86	0.82	2.94	5029	133	167	71	119	27
Tb927.3.4210	hypothetical protein, conserved, dsRNA binding domain	Mitochondrial pathway	5313	1.2	209	307	4144	4032	67	865	51	75	35	27	38	32	27	12	15	5	12	9	33	11	0.68	0.18	0.82	0.21	1860	67	62	197	129	194
Tb927.9.7040	hypothetical protein, conserved	0	1614	1.14	63	105	1061	1333	45	549	102	32	35	30	32	35	29	27	31	34	17	24	33	27	0.72	0.46	0.82	0.52	987	45	33	43	38	45
Tb927.11.4680	hypothetical protein, conserved	Mitochondrial pathway	1041	1.07	24	100	727	806	131	1124	205	135	20	45	34	33	31	123	97	106	109	102	33	109	0.77	1.96	0.82	2.09	3819	131	127	113	120	47
Tb927.6.2920	hypothetical protein, conserved	0	1959	0.86	59	162	1316	1576	66	404	100	73	27	38	32	34	38	33	19	27	31	32	33	28	0.95	0.61	0.82	0.53	1406	66	47	41	44	47
Tb927.10.9180	hypothetical protein, conserved	0	1257	0.97	49	87	889	916	48	313	57	40	35	32	34	31	34	37	22	24	27	28	33	28	0.84	0.55	0.82	0.53	2945	48	98	73	86	93
Tb927.10.7000	hypothetical protein, conserved	0	999	1.01	31	83	731	717	35	259	59	36	28	39	35	31	33	34	23	32	30	30	33	30	0.81	0.57	0.82	0.58	765	35	25	37	31	38
Tb927.9.12090	hypothetical protein, conserved	0	6261	0.93	282	371	4533	4359	123	1055	76	124	40	28	35	30	36	19	15	7	17	16	33	14	0.89	0.3	0.82	0.28	5112	123	169	304	237	268
Tb927.6.1760	KU80 protein (KU80)	DNA synthesis, modification, repair	1908	0.89	65	143	1319	1515	113	1174	124	156	30	35	33	34	37	58	55	35	69	61	33	54	0.92	1.17	0.82	1.04	4492	113	149	124	137	91
Tb927.6.3330	hypothetical protein, conserved	0	894	1.12	21	80	642	738	108	942	223	112	21	42	35	35	30	118	95	134	105	101	33	113	0.74	1.95	0.82	2.18	2288	108	76	48	62	43
Tb927.3.5130	hypothetical protein, conserved	0	1137	0.94	38	59	881	1098	49	720	109	55	30	24	37	41	35	42	57	52	41	51	33	48	0.87	0.98	0.82	0.92	2228	49	74	62	68	41
Tb927.11.8980	EFG2 elongation factor G2-like protein	Translation	2475	1.09	128	182	1581	1248	65	312	46	55	46	34	31	22	30	26	11	10	19	15	33	16	0.76	0.29	0.82	0.32	2320	65	77	104	91	74
Tb927.11.11800	DNA repair and recombination helicase protein PIF3	Mitochondrial DNA	2439	1.06	119	188	1262	1626	36	373	49	38	43	36	25	28	31	14	14	11	13	12	33	13	0.78	0.24	0.82	0.25	1054	36	35	66	51	77
Tb927.11.9150	hypothetical protein, conserved	Mitochondrial pathway	5460	1.06	279	461	3020	2728	116	539	88	100	45	39	27	21	31	21	9	9	15	13	33	13	0.78	0.24	0.82	0.26	4214	116	140	239	189	219
Tb927.10.15970	class 3 lipase, putative,triacylglycerol lipase, putative	Lipids & fatty acids	1695	1	79	107	1150	1158	26	399	24	22	41	29	33	29	33	15	21	8	11	14	33	14	0.83	0.26	0.82	0.26	800	26	27	55	41	56
Tb927.11.10510	ubiquinone biosynthesis methyltransferase, putative	Mitochondrial pathway	867	1.15	33	73	515	634	80	427	142	84	34	39	29	31	29	90	44	88	81	66	33	76	0.72	1.27	0.83	1.46	3823	80	127	95	111	79
Tb927.3.1550	hypothetical protein, conserved	0	3030	0.84	145	221	1791	1981	27	194	18	47	42	34	29	28	40	9	6	3	13	9	33	8	0.99	0.18	0.83	0.15	1339	27	44	103	74	105
Tb927.9.7820	hypothetical protein, conserved	0	2316	1	140	110	1425	1491	91	682	94	81	54	22	30	27	33	39	27	22	29	29	33	29	0.82	0.56	0.83	0.56	3038	91	101	102	102	105
Tb927.3.1440	AAA ATPase, putative,Spastin, putative	Enzyme	2445	0.93	152	198	1212	931	69	224	36	80	55	38	24	16	36	28	8	8	27	19	33	18	0.88	0.37	0.83	0.34	3349	69	111	135	123	123
Tb927.4.3970	hypothetical protein, conserved, kinetoplastid-specific	0	1464	1.08	49	119	1046	1065	48	272	60	44	30	38	34	31	31	32	17	22	25	22	33	24	0.77	0.43	0.83	0.46	719	48	24	32	28	50
Tb927.2.2240	tRNA exportin, putative,exportin-T, putative (25N14.145)	Nucleo-cytoplasmic transport	3660	0.99	127	306	2678	2406	138	579	82	141	31	39	35	28	33	37	14	12	32	24	33	24	0.83	0.46	0.83	0.46	3984	138	132	160	146	150
Tb927.2.5480	hypothetical protein, conserved	0	2295	1.98	94	171	1341	1821	51	428	65	74	36	35	28	34	17	22	17	15	27	10	33	20	0.42	0.2	0.83	0.39	1987	51	66	110	88	106
Tb927.10.340	mitochondrial structure specific endonuclease I (SSE-1), putative	Mitochondrial DNA	888	0.94	35	60	567	747	31	228	56	37	35	31	31	36	36	34	23	34	35	34	33	32	0.88	0.65	0.83	0.61	1023	31	34	28	31	26
Tb927.5.4300	prolyl oligopeptidase, putative,Serine peptidase, Clan SC, Family S9A	Protease or peptidase	3087	1	110	221	2311	2322	95	1121	91	82	32	33	36	32	33	30	33	16	22	25	33	25	0.83	0.48	0.83	0.49	2887	95	96	153	124	103
Tb927.11.4660	kinesin, MCAK-like KIF13-2, tip of flagellum	Cytoskeleton	2073	1.02	103	168	1212	1130	38	202	15	32	44	38	28	23	33	18	9	4	13	11	33	11	0.81	0.21	0.83	0.21	1815	38	60	98	79	94
Tb927.10.10800	palmitoyl acyltransferase 2, TbPAT2	Lipids & fatty acids	1359	1.2	58	93	928	975	74	484	72	84	38	32	33	31	28	53	32	28	52	35	33	41	0.69	0.67	0.83	0.8	1993	74	66	72	69	46
Tb927.6.2390	hypothetical protein, conserved	0	1719	0.9	63	166	933	1195	161	2547	304	184	33	45	26	30	37	92	133	95	90	115	33	103	0.92	2.2	0.83	1.97	3893	161	129	101	115	48
Tb927.11.6800	hypothetical protein, conserved	0	1164	1.03	53	65	755	976	19	351	48	24	40	26	31	36	33	16	27	22	17	20	33	21	0.81	0.39	0.83	0.4	797	19	26	27	27	36
Tb927.10.670	hypothetical protein, conserved	0	681	1.1	27	58	454	424	28	159	57	30	35	40	32	27	30	40	21	45	37	33	33	36	0.75	0.63	0.83	0.69	1251	28	41	43	42	27
Tb927.10.8730	hypothetical protein, conserved	Mitochondrial pathway	1329	1.08	41	85	1081	1157	89	981	114	104	27	30	39	37	31	66	66	46	66	57	33	61	0.77	1.09	0.83	1.17	2308	89	77	79	78	44
Tb927.10.15610	zinc finger protein, putative	Zinc finger	2115	0.94	139	141	1046	1016	46	191	35	64	58	31	24	21	36	21	8	9	25	17	33	16	0.89	0.33	0.83	0.31	1412	46	47	48	47	62
Tb927.4.3500	hypothetical protein, conserved	0	729	3.34	29	70	357	516	177	1697	595	190	35	45	24	30	10	238	210	439	219	83	33	276	0.25	1.59	0.83	5.31	7907	177	262	168	215	19
Tb927.4.820	TFIIF-stimulated CTD phosphatase, putative	Protein phosphatase	1146	1.11	36	68	842	1153	64	648	144	71	28	28	35	43	30	55	51	68	52	51	33	56	0.75	0.98	0.83	1.08	1788	64	59	43	51	39
Tb927.10.11810	hypothetical protein, conserved	0	1917	1	71	147	1263	1515	51	529	72	59	33	36	32	34	33	26	25	20	26	24	34	24	0.83	0.47	0.83	0.47	1413	51	47	57	52	55
Tb927.8.4670	hypothetical protein, conserved	0	1746	1.01	54	133	1309	1436	45	265	32	60	27	35	36	35	33	25	14	10	29	19	34	19	0.83	0.37	0.83	0.37	2664	45	88	82	85	83
Tb927.11.12540	hypothetical protein	0	3159	1.16	98	196	2452	2991	164	1027	95	231	28	29	37	40	29	51	29	16	61	34	34	39	0.72	0.65	0.83	0.76	3337	164	111	204	158	89
Tb927.6.2210	hypothetical protein, conserved	0	3387	0.46	143	242	2246	2507	266	3329	186	257	37	33	32	32	73	77	89	30	64	141	34	65	1.82	2.71	0.83	1.24	7233	266	240	236	238	225
Tb927.5.1330	hypothetical protein, conserved	0	2958	1.39	107	232	2113	2166	52	447	54	47	32	36	34	31	24	17	14	10	13	10	34	13	0.6	0.19	0.83	0.26	1810	52	60	92	76	85
Tb927.4.4750	hypothetical protein, conserved	0	1272	1.01	39	137	863	727	53	449	91	62	27	50	33	24	33	41	32	38	41	37	34	38	0.82	0.72	0.84	0.73	1835	53	61	44	53	38
Tb927.8.3190	hypothetical protein, conserved	0	945	1.28	23	63	874	824	54	307	64	51	22	31	45	37	26	56	29	36	45	33	34	42	0.65	0.63	0.84	0.8	1044	54	35	42	38	37
Tb927.11.12180	kinesin, 4/10 family.	Cytoskeleton	2751	1	104	246	1668	1942	122	944	143	139	34	42	29	30	33	43	31	28	42	36	34	36	0.83	0.69	0.84	0.7	2477	122	82	83	83	74
Tb927.10.9320	hypothetical protein, conserved	0	918	1.05	34	60	658	792	16	179	53	19	33	30	35	37	32	17	18	31	17	20	34	21	0.8	0.38	0.84	0.4	317	16	11	16	13	18
Tb927.11.2160	hypothetical protein, conserved	0	465	1.04	32	30	231	215	24	179	47	26	61	30	24	20	32	51	35	54	47	45	34	47	0.8	0.86	0.84	0.9	2555	24	85	50	67	27
Tb927.10.11830	hypothetical protein, conserved	0	1047	1.05	22	95	842	865	49	330	40	32	19	42	39	35	32	46	28	21	26	29	34	30	0.8	0.55	0.84	0.58	1301	49	43	46	45	59
Tb927.8.4240	hypothetical protein, conserved	Mitochondrial pathway	5070	1.03	214	390	3368	3521	56	920	56	67	37	36	32	30	33	11	16	6	11	11	34	11	0.81	0.21	0.84	0.21	1610	56	53	209	131	223
Tb927.10.5220	hypothetical protein, possible component of cytochorome oxidase complex	Mitochondrial electron transport	1344	1.01	43	86	1020	1268	197	2572	509	194	28	30	37	40	33	144	172	203	121	159	34	160	0.83	3.05	0.84	3.08	4903	197	163	154	158	44
Tb927.10.7890	hypothetical protein, conserved	0	2190	1.1	147	136	1307	917	56	255	31	75	60	29	29	18	31	25	10	8	29	16	34	18	0.76	0.31	0.84	0.35	2461	56	82	140	111	139
Tb927.8.5690	KREPB8	Mitochondrial RNA	1107	1.04	54	73	701	794	27	281	33	23	43	31	31	31	33	24	23	16	17	19	34	20	0.81	0.37	0.84	0.39	762	27	25	37	31	27
Tb927.3.2130	hypothetical protein, conserved	Mitochondrial pathway	2241	1.13	63	166	1772	1973	152	1269	189	155	25	34	38	38	30	66	51	45	58	49	34	55	0.75	0.94	0.84	1.06	3510	152	116	109	113	81
Tb927.6.4660	cationic amino acid transporter, putative	Amino acid transporter	1620	1.06	64	95	1097	1524	114	1212	251	141	35	27	33	40	32	69	67	83	73	69	34	73	0.79	1.33	0.84	1.41	3568	114	118	74	96	54
Tb927.10.7130	hypothetical protein, conserved	0	2241	1.05	73	161	1697	1913	82	877	62	89	29	33	37	36	32	36	35	15	33	29	34	30	0.8	0.55	0.84	0.57	2203	82	73	66	69	80
Tb927.4.3520	hypothetical protein, conserved	0	537	2.34	10	60	367	426	57	478	105	38	17	52	33	34	14	104	80	105	59	37	34	87	0.36	0.72	0.84	1.68	3068	57	102	57	80	19
Tb927.4.990	hypothetical protein, conserved	0	1053	1	67	85	459	501	36	183	57	38	56	37	21	20	34	34	16	29	30	27	34	27	0.84	0.52	0.84	0.52	1883	36	62	44	53	46
Tb927.7.4530	hypothetical protein, conserved	0	2091	0.93	71	206	1130	1635	77	587	122	79	30	46	26	33	36	36	25	31	32	33	34	31	0.9	0.64	0.84	0.6	1599	77	53	73	63	78
Tb927.2.5000	hypothetical protein, conserved, no domains, no yeast or human match	0	1221	1.18	62	87	737	803	126	1032	127	153	45	33	29	28	29	101	76	56	105	71	34	85	0.71	1.37	0.84	1.63	2891	126	96	118	107	81
Tb927.11.5490	synaptojanin (N-terminal domain), putative	Vesicular transport	4683	0.9	266	366	2613	2389	45	249	34	40	50	36	27	22	38	9	5	4	7	7	34	6	0.94	0.14	0.84	0.12	1208	45	40	97	68	141
Tb927.11.9280	hypothetical protein, conserved	0	2007	1.04	104	159	1088	1245	41	683	31	58	46	37	26	26	33	20	31	8	24	20	34	21	0.81	0.39	0.84	0.4	981	41	33	69	51	57
Tb927.11.2550	recombinase rad51, putative	DNA synthesis, modification, repair	1524	0.97	55	90	1223	1332	49	537	69	59	32	27	39	37	35	32	32	24	32	31	34	30	0.87	0.6	0.84	0.58	2102	49	70	52	61	51
Tb927.6.3620	zinc finger protein, putative	Zinc finger	1272	0.83	27	128	980	977	27	255	55	24	19	47	37	33	41	21	18	23	16	24	34	19	1.02	0.45	0.84	0.37	501	27	17	13	15	44
Tb927.3.3640	FG-GAP repeat protein, putative,intergrin alpha chain protein, putative	Cytoskeleton	2256	1.01	120	151	1440	1408	37	489	36	42	47	31	31	27	34	16	20	9	16	15	34	15	0.84	0.29	0.84	0.29	1986	37	66	78	72	71
Tb927.6.1790	hypothetical protein	0	528	1.67	15	23	547	499	18	57	13	19	25	20	50	40	20	33	10	13	30	13	34	22	0.5	0.25	0.84	0.42	288	18	10	7	8	14
Tb927.11.16600	EAP2 exosome-associated protein 2	RNA degradation	885	1.01	20	65	747	850	52	469	138	71	20	34	41	41	34	58	48	84	67	64	34	64	0.84	1.22	0.84	1.23	1647	52	55	43	49	46
Tb927.10.1190	hypothetical protein, conserved	0	2154	0.96	65	196	1428	1764	75	969	82	69	27	42	32	35	36	34	41	20	27	32	34	30	0.88	0.61	0.85	0.59	1042	75	35	47	41	60
Tb927.10.15010	lipoic acid synthetase, mitochondrial precursor, putative	Lipids & fatty acids	1230	1.02	41	74	956	1181	104	1175	174	111	30	28	38	41	33	83	86	76	76	78	34	80	0.83	1.51	0.85	1.54	3293	104	109	81	95	53
Tb927.10.4330	2-oxoisovalerate dehydrogenase beta subunit, mitochondrial precursor, putative	Lipids & fatty acids	1107	1.06	28	75	832	1189	186	1694	355	213	22	31	36	46	32	165	138	172	161	150	34	159	0.8	2.88	0.85	3.06	3493	186	116	84	100	32
Tb927.6.910	hypothetical protein, conserved	0	1635	1.07	50	133	1189	1386	81	936	151	132	27	38	35	36	32	49	52	50	68	51	34	54	0.79	0.98	0.85	1.05	3367	81	112	69	90	67
Tb927.10.3890	phosphatidylinositol-4-phosphate 5-kinase, putative (PIP5KII-alpha)	Signalling	2520	0.91	103	185	1705	1978	80	616	65	65	36	34	33	34	38	31	22	14	22	24	34	22	0.93	0.47	0.85	0.43	2091	80	69	106	88	81
Tb927.11.3420	leucine-rich repeat protein (LRRP)	LRRP	1653	1.03	59	147	1097	1221	42	245	53	41	32	41	32	32	33	25	13	17	21	19	34	19	0.82	0.36	0.85	0.37	1487	42	49	45	47	65
Tb927.11.6030	ras-like small GTPase, putative (TbRLP)	Signalling	681	1.74	19	55	450	676	23	135	58	18	25	38	32	42	20	33	18	46	22	17	34	30	0.49	0.33	0.85	0.57	551	23	18	14	16	16
Tb927.11.3520	hypothetical protein, conserved	0	726	1.1	8	68	581	759	30	131	55	40	10	44	39	45	31	41	16	41	46	33	34	36	0.77	0.63	0.85	0.69	1173	30	39	29	34	30
Tb927.10.2050	hypothetical protein, conserved	0	1239	1.02	39	105	903	989	107	1170	212	95	28	39	35	34	33	85	85	92	64	80	34	81	0.83	1.53	0.85	1.57	2145	107	71	56	64	40
Tb927.11.12270	hypothetical protein, conserved,drug resistence protein, putative	Membrane protein	1476	1	67	71	1278	1112	74	155	59	58	40	22	42	32	34	49	9	21	33	28	34	28	0.85	0.54	0.85	0.54	3725	74	123	83	103	65
Tb927.11.14850	hypothetical protein, conserved	0	2199	0.97	81	170	1554	1747	36	577	57	62	33	36	34	34	35	16	24	14	24	20	34	19	0.87	0.38	0.85	0.37	1076	36	36	52	44	55
Tb927.10.10650	iron-containing hydrogenase, putative	Mitochondrial pathway	1428	1.14	46	118	1107	1079	52	275	61	54	29	38	37	32	30	36	17	23	32	24	34	27	0.74	0.45	0.85	0.52	2134	52	71	70	71	61
Tb927.7.200	hypothetical protein, conserved	0	1617	1.81	52	126	1166	1408	58	444	98	44	29	36	35	37	19	35	25	33	23	16	34	29	0.47	0.31	0.85	0.55	1047	58	35	35	35	30
Tb927.9.5170	phosphomevalonate kinase protein, putative (28G16.155)	Prenylation	1416	0.96	51	102	868	1387	101	956	218	103	32	33	30	42	36	70	61	83	61	71	34	69	0.88	1.37	0.85	1.32	2121	101	70	70	70	46
Tb927.7.5360	hypothetical protein, conserved	0	984	0.93	27	52	844	1074	29	115	44	30	24	25	41	47	37	29	11	24	26	24	34	22	0.91	0.46	0.85	0.43	877	29	29	28	28	36
Tb927.5.3530	hypothetical protein, conserved	0	795	0.94	47	34	540	594	23	250	109	33	52	20	33	32	36	28	28	74	35	44	34	41	0.91	0.85	0.85	0.79	704	23	23	26	25	27
Tb927.10.5090	hypothetical protein, conserved	0	558	1.18	23	45	385	388	63	255	95	55	37	37	33	30	29	111	41	91	83	69	34	81	0.72	1.33	0.85	1.57	2284	63	76	87	82	47
Tb927.8.6610	hypothetical protein, conserved	0	1038	0.8	32	80	706	1001	37	356	74	50	27	36	33	41	43	35	31	38	40	45	34	36	1.06	0.87	0.85	0.7	1425	37	47	36	41	39
Tb927.4.980	actin, putative	Cytoskeleton	1119	1.17	38	77	917	933	61	563	97	65	30	32	40	36	29	53	45	47	49	42	34	49	0.73	0.8	0.85	0.93	3934	61	130	108	119	67
Tb927.11.15500	Mitchondrial LSU ribosomal protein	Mitochondrial translation	852	1.13	33	61	587	730	73	384	126	95	34	33	33	37	30	84	41	79	94	66	34	74	0.76	1.27	0.85	1.43	2541	73	84	77	81	36
Tb927.3.2820	TFIIF-stimulated CTD phosphatase, putative	Protein phosphatase	1704	1.08	91	75	1320	1287	54	355	80	42	47	20	37	32	32	31	19	25	21	22	34	24	0.79	0.43	0.85	0.46	2020	54	67	65	66	88
Tb927.11.660	hypothetical protein, conserved. predicted zinc finger protein	Zinc finger	1554	1	38	91	1440	1598	104	781	194	123	22	27	45	44	34	66	45	67	66	61	34	61	0.85	1.17	0.85	1.18	2397	104	79	81	80	58
Tb927.10.760	hypothetical protein, conserved	Mitochondrial pathway	825	0.85	23	81	523	709	68	620	161	50	25	46	31	37	41	81	68	105	51	90	34	76	1.01	1.73	0.86	1.46	1498	68	50	49	50	29
Tb927.1.1660	hypothetical protein, conserved	0	888	1.06	37	74	467	762	35	469	95	62	37	39	25	37	33	39	48	57	59	48	34	51	0.81	0.92	0.86	0.97	996	35	33	34	33	27
Tb927.6.3360	hypothetical protein, conserved	Mitochondrial pathway	492	0.97	12	40	404	446	12	134	64	18	22	38	40	39	36	24	25	70	31	38	34	37	0.88	0.74	0.86	0.72	803	12	27	13	20	16
Tb927.6.2960	AP-1/4 adapter complex gamma/epsilon subunit, putative	Vesicular transport	3078	0.89	98	260	2206	2580	101	1532	151	128	28	39	35	36	39	32	45	26	35	39	34	35	0.97	0.75	0.86	0.66	2531	101	84	62	73	71
Tb927.10.3350	hypothetical protein, conserved	0	1638	0.85	86	92	1230	1114	44	142	52	45	47	26	36	29	40	26	8	17	23	22	34	19	1	0.42	0.86	0.36	2172	44	72	100	86	125
Tb927.10.9950	hypothetical protein, conserved	0	1185	1.05	60	96	721	723	35	365	126	35	45	38	29	26	33	29	28	57	25	33	34	35	0.82	0.64	0.86	0.67	1585	35	53	46	49	48
Tb927.9.4310	tricarboxylate carrier, putative	Mitochondrial pathway	984	1.02	45	75	654	691	121	1720	255	125	41	35	32	30	34	121	157	139	107	128	35	131	0.84	2.46	0.86	2.52	3248	121	108	130	119	29
Tb927.7.4430	hypothetical protein, conserved, no yeast or human match	0	690	1.06	10	56	590	747	29	248	89	37	13	38	41	46	33	41	32	69	45	44	35	47	0.81	0.85	0.86	0.9	1877	29	62	41	52	31
Tb927.11.11000	hypothetical protein, conserved	0	1482	1.17	68	116	967	1024	50	509	43	66	41	36	31	30	30	33	31	16	37	25	35	29	0.73	0.48	0.86	0.56	3640	50	121	125	123	118
Tb927.7.2960	POMP33	Mitochondrial membrane	1371	0.96	83	130	577	643	46	264	123	52	54	44	20	20	36	33	17	48	32	34	35	33	0.89	0.65	0.86	0.63	1851	46	61	51	56	61
Tb927.3.2810	hypothetical protein, conserved	0	5028	1.09	174	404	3750	4015	130	1557	147	145	31	37	36	34	32	25	28	16	24	21	35	23	0.79	0.41	0.86	0.45	4195	130	139	180	159	160
Tb927.3.2860	hypothetical protein, conserved	0	903	1.16	44	60	532	754	51	436	121	45	43	31	28	36	30	55	43	72	42	46	35	53	0.74	0.88	0.86	1.02	1797	51	60	36	48	27
Tb927.11.11410	trans-sialidase, putative	Membrane protein	2046	0.96	106	157	1285	1259	22	83	15	30	46	36	30	26	36	11	4	4	12	8	35	8	0.89	0.15	0.86	0.15	737	22	24	5	15	33
Tb927.10.3780	hypothetical protein, conserved	0	3069	1	123	256	2097	2228	83	442	47	58	36	39	33	31	34	27	13	8	16	16	35	16	0.86	0.3	0.86	0.31	2604	83	86	90	88	120
Tb927.11.14890	hypothetical protein, conserved	0	1947	0.97	77	151	1413	1468	62	646	58	62	35	36	35	32	36	31	30	16	27	27	35	26	0.89	0.52	0.86	0.5	1992	62	66	78	72	80
Tb927.10.2550	malate dehydrogenase-related	Mitochondrial electron transport	1074	1.19	37	102	677	837	52	955	161	62	31	44	30	33	29	47	80	81	48	54	35	64	0.72	1.03	0.86	1.23	952	52	32	16	24	23
Tb927.7.3820	hypothetical protein, conserved	0	2091	1.03	88	149	1372	1780	94	1131	204	120	37	33	32	36	33	44	49	52	48	47	35	48	0.83	0.9	0.86	0.93	2560	94	85	73	79	66
Tb927.7.1720	HIRA-interacting protein 5, putative (HIRIP5)	0	843	1.07	25	74	632	695	50	678	107	51	26	41	36	35	32	58	72	68	51	58	35	62	0.81	1.12	0.86	1.2	757	50	25	24	24	20
Tb927.8.840	hypothetical protein, conserved	0	3261	0.92	198	211	1907	2011	85	501	109	92	54	30	28	26	37	26	14	18	24	22	35	20	0.93	0.42	0.86	0.39	3513	85	116	136	126	134
Tb927.9.11770	hypothetical protein, conserved	0	3012	0.95	105	278	2039	2259	134	1773	130	121	31	43	33	32	37	44	53	23	34	41	35	38	0.91	0.78	0.86	0.74	4030	134	134	174	154	135
Tb927.10.12610	hypothetical protein	0	336	1.05	11	12	339	348	9	38	8	7	29	17	49	44	33	26	10	13	17	16	35	17	0.82	0.31	0.86	0.32	474	9	16	17	16	14
Tb927.9.4810	hypothetical protein, conserved	0	897	1.05	46	54	557	738	45	366	64	41	45	28	30	35	33	49	37	38	38	39	35	41	0.82	0.74	0.86	0.78	1495	45	50	39	44	29
Tb927.3.3800	hypothetical protein, conserved	0	3075	1.06	119	251	2119	2381	108	343	76	95	34	38	33	33	33	34	10	13	26	20	35	21	0.82	0.38	0.86	0.4	4090	108	136	122	129	129
Tb927.9.15080	hypothetical protein, conserved	0	348	1.1	6	23	361	347	16	415	74	20	15	31	50	43	32	45	107	114	48	72	35	79	0.79	1.38	0.86	1.51	941	16	31	26	28	14
Tb927.1.2640	hypothetical protein, conserved	0	957	1.71	43	72	683	659	32	139	53	25	40	35	34	29	20	33	13	30	22	14	35	24	0.5	0.27	0.86	0.47	1365	32	45	29	37	29
Tb927.7.640	hypothetical protein, conserved	Mitochondrial pathway	1005	0.97	68	52	687	509	29	217	74	56	60	24	33	22	36	28	19	40	47	34	35	34	0.88	0.66	0.86	0.64	3878	29	129	90	109	66
Tb927.11.5630	hypothetical protein, conserved	0	1725	0.97	78	98	1306	1441	80	692	137	98	40	26	37	36	36	45	36	43	48	44	35	43	0.89	0.86	0.86	0.83	2075	80	69	63	66	49
Tb927.7.6340	hypothetical protein, conserved, no clear yeast or human matches	0	1329	0.97	49	75	1199	1129	150	857	312	169	33	26	44	36	36	111	58	126	107	103	35	100	0.89	1.99	0.86	1.93	2663	150	88	82	85	52
Tb927.11.310	hypothetical protein, conserved	0	2076	0.94	58	198	1468	1727	38	613	71	45	25	44	34	36	37	18	27	18	18	22	35	20	0.92	0.42	0.86	0.39	1057	38	35	19	27	52
Tb927.5.1030	hypothetical protein, conserved	0	522	1.57	21	43	373	371	15	114	38	22	36	38	34	30	22	28	20	39	35	20	35	31	0.55	0.38	0.86	0.59	1650	15	55	38	46	29
Tb927.10.16140	Adenylate/guanylate cyclase, putative	Signalling	801	1.05	24	51	633	836	31	291	39	22	27	30	38	45	33	38	33	26	23	29	35	30	0.82	0.55	0.86	0.58	802	31	27	49	38	58
Tb927.10.12400	membrane transporter protein, putative	Transporter	1449	0.96	46	103	1088	1407	80	986	119	80	28	33	36	41	36	54	61	44	46	54	35	51	0.9	1.03	0.86	0.99	1754	80	58	28	43	45
Tb927.10.11430	hypothetical protein, conserved	0	921	1.29	30	74	688	790	32	385	42	29	29	37	36	37	27	34	38	25	26	24	35	31	0.67	0.46	0.86	0.59	1068	32	35	29	32	25
Tb927.8.5750	hypothetical protein, conserved	0	2637	1.02	68	218	2182	2329	93	1495	94	102	23	38	40	38	34	35	51	19	32	34	35	34	0.85	0.65	0.86	0.66	2655	93	88	101	95	84
Tb927.8.2840	hypothetical protein, conserved	0	1413	1.2	73	73	992	1169	23	129	23	38	46	24	34	35	29	16	8	9	23	12	35	14	0.72	0.22	0.86	0.27	1199	23	40	48	44	53
Tb927.10.13190	ARP2/3 complex subunit, putative	Cytoskeleton	1158	1.04	40	106	814	867	44	261	75	30	31	43	34	32	34	37	20	35	22	28	35	29	0.83	0.53	0.86	0.55	1935	44	64	45	55	46
Tb927.7.7210	POMP37	Mitochondrial membrane	2091	1.07	98	182	1278	1354	132	1080	94	138	42	40	29	28	33	62	47	24	55	44	35	47	0.81	0.85	0.86	0.9	4759	132	158	174	166	80
Tb927.11.10630	hypothetical protein, conserved	0	2697	1.01	152	191	1717	1616	73	537	66	87	50	33	31	26	34	27	18	13	27	21	35	21	0.85	0.4	0.87	0.41	2086	73	69	94	81	84
Tb927.11.12510	hypothetical protein, conserved	0	2754	1.05	117	239	1846	1862	44	271	41	66	38	40	32	29	33	16	9	8	20	12	35	13	0.82	0.24	0.87	0.25	1346	44	45	91	68	100
Tb927.3.5240	Mitchondrial SSU ribosomal associated KRIPP8 (PPR)	Mitochondrial translation	1746	0.94	61	117	1495	1463	140	1310	122	132	31	31	41	36	37	79	68	38	63	65	35	62	0.92	1.26	0.87	1.19	3100	140	103	98	101	70
Tb927.10.10810	adenosine deaminase-like protein	Nucleotides	1857	1.2	88	108	1390	1486	77	587	84	80	42	27	36	34	29	41	28	24	36	27	35	32	0.72	0.52	0.87	0.62	1836	77	61	64	62	64
Tb927.11.16060	zinc finger protein, putative,predicted zinc finger protein	Zinc finger	1593	1.02	54	121	1193	1414	69	350	85	54	30	35	36	38	34	42	20	29	28	29	35	30	0.85	0.56	0.87	0.57	2052	69	68	47	58	47
Tb927.9.11900	acyl transferase-like protein	Lipids & fatty acids	1653	0.94	51	135	1188	1528	71	866	181	80	27	38	35	39	37	42	47	59	41	50	35	47	0.92	0.96	0.87	0.91	2136	71	71	58	65	50
Tb927.7.560	hypothetical protein, conserved	0	2322	0.85	93	170	1718	1865	73	522	68	51	36	34	36	34	41	31	20	16	18	25	35	21	1.02	0.48	0.87	0.41	2324	73	77	75	76	63
Tb927.9.6580	hypothetical protein, conserved	0	3700	0.91	142	287	2723	2945	81	839	87	99	34	36	36	34	38	21	20	13	22	21	35	19	0.96	0.41	0.87	0.37	2814	81	93	82	88	#N/A
Tb927.7.5130	hypothetical protein, conserved	0	717	1.15	19	49	612	725	59	645	142	52	24	32	41	43	30	81	81	106	61	72	35	82	0.76	1.38	0.87	1.58	1594	59	53	51	52	30
Tb927.8.5700	hypothetical protein, conserved	0	1197	0.98	61	66	897	915	27	114	28	26	45	26	36	33	36	22	9	13	18	16	35	15	0.88	0.3	0.87	0.3	1310	27	43	47	45	40
Tb927.10.460	NIMA-related protein kinase (NRKC)	Protein kinase	2295	0.95	123	159	1494	1531	27	302	51	36	48	32	31	28	37	12	12	12	13	13	35	12	0.92	0.25	0.87	0.23	1295	27	43	57	50	87
Tb927.9.2450	electron transport protein SCO1/SCO2, putative	Mitochondrial electron transport	1161	0.95	46	115	714	786	110	754	158	83	35	46	30	29	37	93	58	73	60	75	35	71	0.92	1.44	0.87	1.37	2213	110	73	73	73	32
Tb927.9.8620	CAP125 Clathrin-associated protein	Vesicular transport	3336	1.06	180	261	2064	2007	76	588	55	73	48	36	30	26	33	22	16	9	18	15	35	16	0.82	0.3	0.87	0.31	4915	76	163	163	163	197
Tb927.11.16680	hypothetical protein, conserved	0	2010	1.08	65	140	1606	1896	74	1186	78	65	29	32	39	40	32	36	53	21	27	32	35	34	0.81	0.61	0.87	0.66	1345	74	45	62	53	50
Tb927.7.6790	hypothetical protein, conserved	0	1614	1.16	68	98	1249	1400	107	813	95	119	37	28	37	37	30	65	45	32	62	44	35	51	0.75	0.84	0.87	0.98	2909	107	96	144	120	91
Tb927.11.13080	hypothetical protein, conserved	0	1581	1.23	78	126	949	1120	99	740	95	75	44	37	29	30	28	61	42	32	40	36	35	44	0.71	0.69	0.87	0.84	3150	99	104	88	96	87
Tb927.3.3520	POMP25	Mitochondrial membrane	1284	1.25	66	103	894	709	57	296	52	70	46	37	34	24	28	44	21	22	46	26	35	33	0.69	0.51	0.87	0.63	3045	57	101	88	94	73
Tb927.8.3820	hypothetical protein, conserved, kinetoplastid-specific	0	1020	0.99	66	69	665	472	20	144	6	32	57	31	31	20	35	19	13	3	26	15	35	15	0.88	0.3	0.87	0.3	1670	20	55	119	87	126
Tb927.2.3990	hypothetical protein, conserved	0	3177	0.99	170	269	1873	1846	67	227	31	72	47	39	28	25	35	21	6	5	19	13	35	13	0.87	0.25	0.87	0.25	2637	67	87	98	92	111
Tb927.7.320	RBP8	RNA binding	543	1.16	15	42	383	580	39	387	101	33	25	36	34	46	30	70	64	100	51	61	35	71	0.75	1.18	0.87	1.37	980	39	32	32	32	20
Tb927.4.2830	hypothetical protein, conserved	0	696	1.02	19	54	497	740	27	208	71	20	24	36	34	45	34	38	27	55	24	35	35	36	0.85	0.68	0.87	0.69	817	27	27	23	25	22
Tb927.8.2980	Bis(5'-adenosyl)-triphosphatase, putative	Nucleotides	1251	1.12	36	95	996	1199	106	781	208	109	26	35	38	41	31	83	56	89	73	67	35	75	0.78	1.29	0.87	1.45	2127	106	71	44	57	41
Tb927.10.10740	hypothetical protein, conserved	0	1935	1.18	80	95	1710	1725	76	898	79	52	37	23	43	38	30	38	42	22	23	27	35	31	0.74	0.51	0.87	0.6	2019	76	67	67	67	54
Tb927.5.2870	hypothetical protein	0	1443	1.25	63	113	1012	1057	22	172	12	10	39	36	34	31	28	15	11	4	6	7	35	9	0.7	0.14	0.87	0.17	241	22	8	20	14	31
Tb927.11.12690	hypothetical protein, conserved	0	1128	1.11	66	74	696	744	33	307	34	39	52	30	30	28	32	29	25	16	29	22	35	25	0.79	0.43	0.87	0.47	1179	33	39	26	32	20
Tb927.8.8160	hypothetical protein, conserved	0	2466	2.28	149	142	1569	1692	66	462	49	74	54	27	31	29	15	26	17	11	25	9	35	20	0.38	0.17	0.87	0.38	2312	66	77	78	77	88
Tb927.7.1710	DOM34, releases stalled ribosomes	Translation	1218	0.93	39	110	945	929	60	264	110	57	28	42	37	33	38	48	20	49	39	42	35	39	0.94	0.81	0.87	0.75	2135	60	71	48	59	47
Tb927.1.1340	FG-GAP repeat protein, putative,intergrin alpha chain protein, putative	Cytoskeleton	2229	0.94	82	155	1614	2114	82	364	78	82	33	32	35	40	37	36	15	19	31	27	35	25	0.93	0.51	0.87	0.48	2918	82	97	83	90	82
Tb927.11.1760	hypothetical protein, conserved	0	1479	1.02	59	90	1087	1429	63	636	120	58	35	28	35	41	34	42	39	44	33	39	35	39	0.86	0.74	0.87	0.76	1793	63	59	60	60	#N/A
Tb927.8.6420	beta-ketoacyl-ACP reductase 2	Enzyme	1497	1.09	59	133	1007	1112	63	538	103	85	35	41	32	32	32	41	32	37	48	36	35	40	0.8	0.7	0.87	0.76	2230	63	74	80	77	58
Tb927.3.1560	hypothetical protein, conserved	0	1143	1.45	37	91	916	965	36	379	69	42	29	37	39	36	24	31	30	32	31	21	35	31	0.6	0.41	0.87	0.6	1573	36	52	44	48	43
Tb927.8.6840	mismatch repair protein MLH1	DNA synthesis, modification, repair	2664	1.2	111	203	1718	2309	65	851	68	68	37	35	31	37	29	24	29	14	21	18	35	22	0.73	0.35	0.87	0.42	1943	65	64	128	96	104
Tb927.7.2680	ZC3H22	RNA binding	2127	1	92	206	1232	1459	235	1534	90	258	38	45	28	29	35	108	65	23	102	74	35	74	0.87	1.43	0.87	1.43	4787	235	159	292	225	72
Tb927.10.14190	hypothetical protein, conserved	0	1383	1.06	57	110	1024	1016	65	146	26	67	37	37	36	31	33	46	10	10	41	25	35	27	0.82	0.48	0.87	0.51	2409	65	80	54	67	49
Tb927.8.3260	hypothetical protein, conserved	0	588	0.97	27	40	411	476	24	259	92	20	41	32	34	35	36	40	40	84	29	49	35	48	0.9	0.95	0.87	0.92	658	24	22	17	20	14
Tb927.6.3830	hypothetical protein, conserved	0	1350	1.33	54	117	815	1132	85	664	200	56	35	40	29	36	26	62	44	80	35	41	35	55	0.66	0.8	0.87	1.06	1487	85	49	40	44	23
Tb927.6.2890	single strand-specific nuclease, putative	DNA synthesis, modification, repair	831	1.62	21	87	578	704	43	682	145	81	22	49	34	36	22	51	74	94	82	46	35	75	0.54	0.89	0.87	1.44	1640	43	54	48	51	25
Tb927.6.1250	Mitchondrial SSU ribosomal protein S29	Mitochondrial translation	1497	1.05	41	117	1221	1433	111	1519	190	182	24	36	39	41	34	73	91	68	102	80	35	84	0.84	1.53	0.88	1.61	3860	111	128	82	105	57
Tb927.7.1070	KREX1	Mitochondrial RNA	2685	0.99	91	223	2011	2269	54	722	61	87	30	39	36	36	36	20	24	12	27	21	35	21	0.88	0.41	0.88	0.4	2547	54	84	148	116	124
Tb927.9.7090	hypothetical protein, conserved	0	1350	1.1	58	102	909	1112	37	209	58	55	38	35	32	35	32	27	14	23	34	22	35	25	0.8	0.43	0.88	0.47	1105	37	37	47	42	50
Tb927.9.13290	HSP20 domain	Chaperone	1017	0.95	29	77	819	990	53	326	120	41	25	35	39	42	37	51	29	63	34	47	35	44	0.92	0.89	0.88	0.85	1354	53	45	30	38	29
Tb927.10.4070	hypothetical protein, conserved	0	993	1.05	20	92	795	962	71	518	129	59	18	43	39	41	33	70	47	70	50	56	35	59	0.83	1.08	0.88	1.14	1819	71	60	48	54	42
Tb927.10.11290	hypothetical protein, conserved	0	1044	0.98	24	87	881	1005	31	269	63	49	20	39	41	41	36	29	23	32	39	32	35	31	0.89	0.61	0.88	0.6	2390	31	79	46	63	34
Tb927.3.980	hypothetical protein, conserved	0	2103	0.95	100	166	1428	1448	42	158	49	56	42	37	33	29	37	20	7	13	22	16	35	15	0.92	0.31	0.88	0.29	1899	42	63	71	67	110
Tb927.11.10190	telomerase reverse transcriptase, putative	DNA synthesis, modification, repair	3579	1.06	185	286	2328	2239	127	1362	132	135	46	37	31	27	33	35	34	20	32	29	35	30	0.83	0.55	0.88	0.58	3651	127	121	167	144	199
Tb927.10.13150	hypothetical protein, conserved	0	2559	0.95	81	239	1850	2082	62	348	51	76	28	43	35	35	37	24	12	11	25	19	35	18	0.93	0.36	0.88	0.34	1578	62	52	71	62	74
Tb927.1.2110	calpain-like cysteine peptidase, putative,cysteine peptidase, Clan CA, family C2, putative	Protease or peptidase	2049	1.03	82	173	1260	1763	52	362	105	60	36	39	30	37	34	25	16	28	25	23	35	23	0.85	0.43	0.88	0.45	850	52	28	43	36	49
Tb927.11.12170	hypothetical protein, conserved	0	1767	1.11	55	142	1389	1584	94	929	169	111	28	37	38	38	32	52	47	51	53	46	35	51	0.79	0.88	0.88	0.98	1484	94	49	51	50	51
Tb927.8.5130	POMP41	Mitochondrial membrane	1734	0.95	84	128	1201	1238	73	703	88	60	43	34	33	30	37	41	37	27	29	35	35	34	0.92	0.68	0.88	0.64	3317	73	110	77	93	71
Tb927.11.7920	hypothetical protein, conserved	0	1245	1.08	32	109	882	1269	85	797	150	70	23	41	34	44	33	67	58	65	47	55	35	59	0.81	1.05	0.88	1.14	2010	85	67	47	57	43
Tb927.9.3590	monothiol glutaredoxin, putative	Redox pathways	642	1.08	25	59	434	471	45	428	88	45	35	43	33	31	33	69	60	74	59	60	35	65	0.81	1.16	0.88	1.26	1557	45	52	37	45	27
Tb927.10.9940	hypothetical protein, conserved	0	486	1.1	15	40	372	440	14	130	40	11	27	38	37	39	32	28	24	44	19	26	35	29	0.8	0.51	0.88	0.56	505	14	17	14	16	14
Tb927.8.2660	hypothetical protein, conserved	0	5760	1.13	373	370	3571	3243	53	384	27	57	57	30	30	24	31	9	6	3	8	6	35	6	0.78	0.11	0.88	0.12	1098	53	36	100	68	315
Tb927.11.12910	hypothetical protein, conserved	0	642	1.21	25	35	551	601	25	290	102	35	35	25	41	40	29	38	41	85	46	43	35	52	0.72	0.83	0.88	1.01	1006	25	33	27	30	23
Tb927.3.810	hypothetical protein, conserved	0	1005	1.02	40	35	923	1070	53	456	104	62	35	16	44	45	35	52	41	56	52	49	35	50	0.86	0.95	0.88	0.96	1593	53	53	45	49	39
Tb927.11.820	hypothetical protein	0	465	1.72	8	33	410	551	8	55	16	10	15	33	43	51	21	17	11	18	18	9	35	16	0.51	0.18	0.88	0.31	459	8	15	11	13	12
Tb927.7.1610	6-phosphofructo-2-kinase/fructose-2,6-biphosphatase, putative	Glucose & glycerol	1947	0.95	66	174	1378	1625	63	785	58	70	30	42	34	36	37	32	36	16	30	30	35	29	0.93	0.58	0.88	0.55	1977	63	66	95	80	88
Tb927.11.2220	hypothetical protein, conserved	0	1203	0.93	47	121	764	827	42	152	31	43	35	47	31	29	38	34	11	14	30	24	35	22	0.95	0.46	0.88	0.43	1533	42	51	38	44	39
Tb927.11.14570	hypothetical protein, conserved	0	1245	1.01	30	120	970	1100	55	804	105	56	21	45	38	38	35	43	58	45	38	45	35	46	0.87	0.87	0.88	0.89	1702	55	56	44	50	35
Tb927.10.14480	hypothetical protein, conserved	0	2598	1	100	159	2112	2415	112	778	69	122	34	28	39	40	35	42	27	14	39	31	35	31	0.88	0.59	0.88	0.59	2473	112	82	122	102	116
Tb927.10.2920	hypothetical protein, salivarian tryp only	0	3171	0.92	162	227	2106	2295	34	620	30	50	45	33	32	31	38	11	18	5	13	13	35	12	0.95	0.24	0.88	0.22	956	34	32	92	62	117
Tb927.4.1380	hypothetical protein, conserved	0	528	1.1	8	41	553	513	16	136	85	27	13	36	51	41	32	30	23	86	43	41	35	46	0.8	0.8	0.88	0.88	1157	16	38	15	27	11
Tb927.7.2040	hypothetical protein, conserved	0	822	0.9	31	61	566	779	18	116	44	28	33	34	33	40	39	21	13	29	29	25	35	23	0.98	0.49	0.88	0.44	368	18	12	11	12	15
Tb927.9.10970	Bem46-like serine peptidase,Serine peptidase, Clan SC, Family S09X	Protease or peptidase	1113	0.89	60	64	789	858	36	243	109	53	48	27	34	33	40	32	20	53	40	41	35	36	0.99	0.78	0.88	0.69	1324	36	44	45	44	42
Tb927.11.15610	hypothetical protein, conserved	0	2994	1.04	117	197	2249	2819	48	436	36	45	35	31	36	40	34	16	13	6	13	12	35	12	0.85	0.22	0.88	0.23	1162	48	39	91	65	102
Tb927.7.290	leucine-rich repeat protein (LRRP)	LRRP	1614	0.99	85	106	1028	1275	87	1012	113	79	47	31	31	34	36	53	56	38	41	47	35	47	0.89	0.91	0.88	0.9	2785	87	92	79	86	62
Tb927.10.14860	hypothetical protein, conserved	Mitochondrial pathway	2142	1.69	125	128	1428	1511	64	220	44	86	52	28	32	30	21	29	9	11	34	12	35	21	0.52	0.24	0.88	0.4	4931	64	163	137	150	82
Tb927.7.5330	hypothetical protein, conserved	0	2316	0.87	87	162	1751	2148	67	666	107	65	33	32	36	40	41	28	26	25	24	29	35	26	1.01	0.57	0.88	0.49	1372	67	45	46	46	58
Tb927.11.3860	hypothetical protein, conserved	0	1356	0.79	75	100	919	823	92	562	128	101	49	34	33	26	45	67	37	51	62	68	35	54	1.11	1.32	0.88	1.04	3375	92	112	94	103	82
Tb927.2.4000	hypothetical protein, conserved	0	2679	1.05	105	195	2104	2226	73	999	49	83	35	34	38	35	34	27	34	10	26	23	35	24	0.84	0.44	0.88	0.46	2246	73	74	109	92	111
Tb927.9.2550	hypothetical protein, conserved	0	3129	0.99	148	272	2128	1972	88	584	55	73	42	40	33	27	36	28	17	9	20	18	36	18	0.89	0.35	0.88	0.35	3069	88	102	149	125	170
Tb927.11.9290	hypothetical protein, conserved	0	2292	0.98	129	178	1362	1475	34	354	28	45	50	36	29	27	36	15	14	7	16	13	36	13	0.9	0.25	0.88	0.25	1321	34	44	84	64	89
Tb927.9.10660	hypothetical protein, conserved	0	528	1.77	5	31	470	786	28	331	72	34	8	27	43	64	20	52	56	73	54	33	36	59	0.5	0.64	0.88	1.13	953	28	32	20	26	14
Tb927.11.8240	hypothetical protein, conserved	0	2202	0.94	96	169	1475	1844	54	193	31	36	39	36	32	36	38	24	8	8	14	14	36	13	0.94	0.27	0.88	0.26	1262	54	42	75	59	106
Tb927.11.13740	GRESAG 4, putative receptor-type adenylate cyclase	GRESAG	3645	1.07	151	247	2595	3410	179	2314	87	165	37	31	34	40	33	48	57	13	38	36	36	39	0.83	0.7	0.89	0.75	6728	179	223	615	419	144
Tb927.4.3180	hypothetical protein, conserved	0	648	1.19	14	42	572	769	12	305	26	8	19	30	43	51	30	18	42	22	10	19	36	23	0.74	0.37	0.89	0.44	316	12	10	12	11	16
Tb927.6.890	hypothetical protein, conserved	0	4695	1.04	288	295	3309	2742	98	643	66	79	54	29	34	25	34	20	12	8	14	13	36	14	0.85	0.25	0.89	0.26	4331	98	144	214	179	221
Tb927.8.490	hypothetical protein	0	852	0.99	40	53	537	830	8	215	38	9	42	29	30	42	36	9	23	24	9	16	36	16	0.89	0.31	0.89	0.31	524	8	17	11	14	21
Tb927.9.3120	protein kinase, putative	Protein kinase	3072	1.04	164	245	1845	2099	98	415	69	113	47	37	29	29	34	31	12	12	31	21	36	22	0.85	0.4	0.89	0.42	4288	98	142	228	185	125
Tb927.10.4360	hypothetical protein	0	339	0.82	28	21	142	162	7	23	13	3	73	29	20	20	43	20	6	21	7	16	36	14	1.07	0.32	0.89	0.26	26	7	1	0	1	2
Tb927.6.370	hypothetical protein, conserved	0	951	2.41	29	85	658	909	49	334	102	49	27	42	33	41	15	51	32	58	43	19	36	46	0.37	0.37	0.89	0.88	766	49	25	19	22	27
Tb927.11.2830	hypothetical protein, conserved, no domains	0	3111	0.97	161	266	1888	2040	78	426	34	60	46	40	29	28	37	25	12	6	16	15	36	15	0.92	0.29	0.89	0.28	2748	78	91	122	107	146
Tb927.11.10180	hypothetical protein, conserved	0	1794	1.06	87	126	1314	1342	39	255	42	32	43	33	35	32	34	21	13	13	15	15	36	15	0.84	0.28	0.89	0.3	1171	39	39	61	50	83
Tb927.11.12320	hypothetical protein, conserved	0	2580	0.96	99	223	1727	2205	111	1910	154	195	34	40	32	36	37	42	67	32	63	53	36	51	0.92	1.02	0.89	0.98	4332	111	144	167	155	88
Tb927.11.4650	Mitchondrial LSU ribosomal protein	Mitochondrial translation	4569	1.11	170	286	3570	4623	238	2935	403	260	33	29	38	43	32	51	58	47	48	46	36	51	0.8	0.88	0.89	0.98	6100	238	202	183	193	168
Tb927.10.12320	hypothetical protein	0	1212	1.05	30	143	794	984	55	543	122	60	22	55	32	35	34	44	40	54	42	43	36	45	0.85	0.83	0.89	0.87	1449	55	48	22	35	41
Tb927.10.15670	hypothetical protein, conserved	0	2055	0.9	64	180	1562	1834	95	1018	110	96	28	41	37	38	40	45	45	29	39	44	36	39	0.99	0.85	0.89	0.76	2992	95	99	95	97	94
Tb927.1.1160	PPR3	Mitochondrial translation	1596	0.99	52	135	1298	1333	32	416	65	62	29	39	39	36	36	20	23	22	33	25	36	24	0.9	0.48	0.89	0.47	1653	32	55	58	56	46
Tb927.2.2410	hypothetical protein, conserved	0	1944	1.06	80	137	1508	1661	78	854	116	86	37	33	37	36	34	39	40	32	37	35	36	37	0.84	0.67	0.89	0.71	1687	78	56	58	57	52
Tb927.6.3810	Possible non-canonical poly(A) polymerase. PAP/OAS1 substrate-binding domain (poly(A) polymerase substrate binding)	0	1536	1.8	62	117	1323	1094	63	400	72	96	36	35	42	30	20	40	23	25	52	20	36	35	0.49	0.38	0.89	0.68	3250	63	108	61	85	74
Tb927.3.2070	hypothetical protein, conserved	0	4059	1.02	163	387	2892	2750	95	845	87	73	36	44	34	29	35	23	19	12	15	17	36	17	0.87	0.32	0.89	0.33	2474	95	82	133	107	139
Tb927.9.6620	hypothetical protein, conserved	Mitochondrial pathway	721	1	35	48	495	610	88	953	183	97	43	31	33	36	36	120	119	136	113	122	36	122	0.89	2.34	0.89	2.35	2142	88	71	72	72	#N/A
Tb927.10.6620	hypothetical protein, conserved, no domains	0	1452	1.05	53	101	1174	1348	38	323	41	32	32	32	39	40	34	26	20	15	18	19	36	20	0.85	0.36	0.89	0.38	765	38	25	39	32	43
Tb927.11.6580	hypothetical protein, conserved	0	2142	0.97	83	134	1733	2052	127	1419	166	141	34	29	39	41	37	58	60	42	55	56	36	54	0.92	1.07	0.89	1.03	2720	127	90	84	87	97
Tb927.8.4260	protein kinase, putative	Protein kinase	2820	1	124	221	2032	2193	53	523	60	34	39	36	35	33	36	18	17	11	10	14	36	14	0.9	0.27	0.89	0.27	1733	53	57	76	67	83
Tb927.11.2330	molybdopterin synthase sulphurylase protein, putative	Enzyme	1518	0.97	91	88	1040	1075	68	350	61	73	53	27	33	30	37	44	21	22	40	33	36	32	0.92	0.63	0.89	0.61	3025	68	100	96	98	96
Tb927.4.1450	hypothetical protein, conserved	0	1266	1.12	89	92	645	675	20	210	37	20	62	34	25	23	32	15	15	16	13	13	36	15	0.79	0.25	0.89	0.29	1216	20	40	38	39	51
Tb927.10.3180	hypothetical protein, conserved	0	1347	0.92	45	115	996	1216	29	543	61	47	30	40	36	39	39	21	36	24	29	30	36	28	0.97	0.58	0.89	0.53	882	29	29	30	29	30
Tb927.4.2120	hypothetical protein, conserved	0	1227	1.05	65	76	893	938	65	397	95	71	47	29	35	33	34	52	29	42	49	41	36	43	0.85	0.78	0.89	0.82	2042	65	68	50	59	46
Tb927.11.12290	hypothetical protein, conserved	0	1512	1.1	94	117	1014	711	40	220	105	50	55	36	32	20	33	26	13	37	28	24	36	26	0.81	0.46	0.89	0.5	3352	40	111	100	106	131
Tb927.11.5260	SNF2 DNA repair protein, putative,SNF2 family protein	DNA synthesis, modification, repair	2907	0.88	173	198	1873	1909	34	224	29	57	53	32	31	28	41	11	7	5	16	11	36	10	1.01	0.22	0.89	0.19	1295	34	43	63	53	81
Tb927.7.6800	Mitchondrial LSU ribosomal protein	Mitochondrial translation	1137	1.14	46	79	833	1067	191	1350	430	241	36	32	35	40	32	165	107	203	178	144	36	163	0.78	2.76	0.89	3.14	4726	191	157	97	127	39
Tb927.9.10510	hypothetical protein, conserved	0	405	1.99	9	35	365	382	17	204	31	11	20	40	43	40	18	41	45	41	23	19	36	38	0.45	0.36	0.89	0.72	255	17	8	7	8	10
Tb927.7.5850	hypothetical protein, conserved	0	1875	0.79	88	167	1214	1294	70	437	149	78	42	41	31	29	45	37	21	43	35	43	36	34	1.13	0.82	0.89	0.65	3826	70	127	82	104	76
Tb927.11.7950	kinetoplastid-specific dual specificity phosphatase, putative	Phosphatase	1857	0.86	80	145	1328	1511	35	402	54	61	38	36	35	35	42	18	19	16	28	24	36	20	1.04	0.45	0.89	0.39	1950	35	65	69	67	63
Tb927.9.7020	hypothetical protein, conserved	Mitochondrial pathway	678	1.06	32	49	432	597	25	272	59	27	42	34	31	38	34	36	36	47	33	36	36	38	0.84	0.69	0.89	0.73	763	25	25	20	22	17
Tb927.11.12430	cell division cycle phosphatase 14, putative	Cell cycle	2457	1.07	115	193	1619	1956	59	604	45	90	42	36	32	34	34	24	22	10	31	20	36	22	0.83	0.39	0.89	0.41	2396	59	79	124	102	125
Tb927.7.3090	hypothetical protein, conserved	0	3087	0.92	195	249	1814	1586	83	501	64	94	56	37	28	22	39	26	15	11	26	21	36	19	0.97	0.41	0.89	0.37	4650	83	154	208	181	177
Tb927.11.12700	hypothetical protein, conserved	0	453	1.33	5	36	437	537	16	245	63	15	10	37	47	51	27	35	49	75	28	35	36	46	0.67	0.67	0.89	0.89	443	16	15	7	11	5
Tb927.3.3630	EF-TS Mitochondrial elongation factor ts	Mitochondrial translation	825	1.13	37	65	563	669	118	974	253	127	40	37	33	35	32	140	106	165	129	119	36	135	0.79	2.3	0.89	2.6	4214	118	140	91	115	24
Tb927.10.12650	hypothetical protein, salivarian tryp only, 3'-UTR of 12660?	0	594	1.98	40	26	473	356	12	19	3	10	60	20	38	26	18	20	3	3	14	5	36	10	0.45	0.1	0.9	0.19	349	12	12	14	13	26
Tb927.11.16220	mitochondrial b/c1 complex, putative	Mitochondrial electron transport	564	1.01	20	38	481	531	80	874	211	95	31	31	41	40	36	139	140	201	141	153	36	155	0.88	2.95	0.9	2.99	1819	80	60	49	55	14
Tb927.11.6810	tubulin-tyrsoine ligase-like protein, putative (TTL)	Cytoskeleton	2943	1.08	149	225	1973	2167	68	238	49	65	45	36	32	31	33	23	7	9	19	13	36	14	0.83	0.26	0.9	0.28	3143	68	104	178	141	153
Tb927.10.1600	hypothetical protein, conserved	0	1074	0.99	31	84	904	1049	60	538	177	58	26	36	41	42	36	55	45	89	45	59	36	58	0.9	1.13	0.9	1.12	1260	60	42	27	34	25
Tb927.11.13440	mitochondrial carrier protein, MCP21	Mitochondrial transport	951	1.22	56	83	499	583	33	148	60	36	52	41	25	26	30	34	14	34	32	23	36	28	0.73	0.45	0.9	0.55	1519	33	50	46	48	49
Tb927.10.8850	hypothetical protein, conserved	0	1758	0.92	83	159	1214	1118	51	340	50	61	42	42	33	27	39	28	17	15	29	25	36	23	0.98	0.47	0.9	0.43	2256	51	75	90	83	79
Tb927.2.5830	hypothetical protein, conserved	0	924	1.14	42	65	645	816	36	61	36	48	40	33	34	38	32	38	6	21	44	24	36	27	0.79	0.46	0.9	0.52	2263	36	75	56	66	52
Tb927.7.4850	hypothetical protein, conserved	0	687	0.89	32	60	444	504	26	39	33	18	41	41	31	31	41	37	5	26	22	25	36	23	1.01	0.49	0.9	0.43	1086	26	36	32	34	29
Tb927.2.2200	hypothetical protein, conserved	0	573	1.11	29	40	419	427	17	136	33	17	45	32	35	32	33	29	21	31	25	24	36	27	0.81	0.46	0.9	0.51	1195	17	40	28	34	24
Tb927.8.6470	hypothetical protein, conserved	0	1638	1.11	63	129	1326	1330	44	244	39	27	34	37	39	35	33	26	13	13	14	15	36	17	0.81	0.29	0.9	0.32	1560	44	52	84	68	76
Tb927.9.4640	hypothetical protein, conserved	0	4827	1.08	231	384	3250	3681	126	1246	80	79	42	37	32	33	33	26	23	9	14	17	36	18	0.83	0.32	0.9	0.34	2904	126	96	203	150	153
Tb927.11.16840	hypothetical protein, conserved	0	2763	0.95	148	132	2183	2370	78	651	75	62	48	22	38	37	38	28	21	15	19	22	36	21	0.95	0.42	0.9	0.4	1966	78	65	98	82	95
Tb927.11.7330	hypothetical protein, conserved	0	633	1.08	32	26	454	681	70	741	197	67	45	19	35	46	34	108	105	167	89	109	36	117	0.83	2.1	0.9	2.26	1855	70	61	42	52	27
Tb927.11.12020	hypothetical protein, conserved	0	684	0.95	39	59	372	442	17	155	43	26	51	40	26	28	38	24	20	34	32	29	36	28	0.95	0.56	0.9	0.53	861	17	29	22	25	28
Tb927.11.15590	hypothetical protein, conserved	0	864	0.97	23	91	594	785	79	790	158	89	24	49	33	39	37	90	82	98	86	92	36	89	0.93	1.77	0.9	1.72	2214	79	73	52	63	30
Tb927.7.6270	peptidase t, putative,aminotripeptidase, putative	Protease or peptidase	1221	0.99	41	99	1010	1063	74	563	91	54	30	38	40	37	36	59	42	40	37	45	36	45	0.91	0.86	0.9	0.86	2193	74	73	84	78	49
Tb927.11.5660	hypothetical protein, conserved	0	1227	1.08	45	111	783	1127	24	346	51	21	33	42	31	39	33	19	25	22	14	19	36	20	0.83	0.36	0.9	0.39	422	24	14	15	15	24
Tb927.10.5750	protocatechuate 4,5-dioxygenase-like protein	Enzyme	810	0.91	31	67	581	714	37	425	92	32	34	38	35	38	40	45	47	61	33	51	36	47	0.99	0.99	0.9	0.9	630	37	21	32	26	29
Tb927.4.3720	hypothetical protein, conserved	0	864	1.27	26	107	509	647	47	485	114	39	27	58	28	32	29	53	51	71	38	42	36	53	0.71	0.81	0.9	1.02	1032	47	34	30	32	27
Tb927.3.3250	hypothetical protein, conserved	0	1044	1.26	31	105	811	834	59	550	82	64	26	47	37	34	29	55	47	42	51	39	36	49	0.71	0.75	0.9	0.94	1097	59	36	47	42	46
Tb927.5.4080	hypothetical protein, conserved	Mitochondrial pathway	1602	1.04	72	91	1309	1463	86	649	84	72	40	26	39	39	35	53	36	28	38	37	36	39	0.87	0.72	0.9	0.75	3418	86	113	103	108	90
Tb927.11.12610	cyclin 1,serine peptidase family S51, peptidase E, putative	Cell cycle	1167	1.1	46	84	945	1017	87	575	108	97	35	33	39	37	33	73	44	50	70	54	36	59	0.82	1.04	0.9	1.14	2191	87	73	76	75	55
Tb927.11.12280	hypothetical protein, conserved	0	1611	1.01	74	92	1392	1348	68	595	90	55	41	27	42	36	36	41	33	30	29	33	36	33	0.89	0.63	0.9	0.64	1908	68	63	63	63	45
Tb927.9.2130	hypothetical protein, conserved	0	4278	0.99	244	345	2808	2505	72	469	46	77	51	37	32	25	36	16	10	6	15	12	36	12	0.91	0.23	0.9	0.23	3749	72	124	182	153	197
Tb927.3.3290	protein kinase, putative	Protein kinase	1419	1.01	65	92	1070	1253	59	555	100	58	41	30	36	38	36	41	35	38	34	37	36	37	0.89	0.7	0.9	0.71	1711	59	57	45	51	48
Tb927.11.9680	hypothetical protein, conserved	0	1791	1.11	94	127	1269	1310	60	238	61	61	47	33	34	31	32	33	12	18	29	21	36	23	0.81	0.4	0.9	0.44	1816	60	60	69	64	63
Tb927.11.5470	hypothetical protein, conserved	0	1254	0.98	30	100	1032	1380	47	417	103	79	21	37	40	47	37	37	30	44	53	42	36	41	0.92	0.8	0.9	0.79	1273	47	42	33	37	37
Tb927.8.6340	CYC2-like cyclin, putative (CYC10)	Cell cycle	1011	1.88	31	92	851	828	37	328	62	70	27	42	41	35	19	36	29	33	58	21	36	39	0.48	0.4	0.9	0.75	1149	37	38	37	37	31
Tb927.7.660	hypothetical protein, conserved	0	1401	1.01	43	121	1032	1386	68	765	130	68	27	40	36	42	36	48	49	50	41	46	36	47	0.89	0.89	0.9	0.9	2134	68	71	57	64	45
Tb927.11.4870	hypothetical protein, conserved, no clear yeast or human matches, domain of unknown funciton	Mitochondrial pathway	663	1.02	26	45	507	651	72	960	263	66	35	32	37	42	35	106	130	213	84	130	36	133	0.88	2.51	0.9	2.57	3040	72	101	63	82	22
Tb927.11.6380	hypothetical protein, conserved	0	891	1.09	31	48	832	923	53	493	152	71	31	25	45	44	33	58	50	92	67	61	36	67	0.83	1.17	0.9	1.28	1163	53	39	35	37	32
Tb927.11.9650	hypothetical protein, conserved	0	1455	1.09	60	117	1083	1213	71	567	100	61	37	37	36	36	33	48	35	37	35	36	36	39	0.83	0.69	0.9	0.75	1901	71	63	69	66	73
Tb927.3.4940	5-histidylcysteine sulfoxide synthase, 1st step ovothiol s/s	Redox pathways	2250	1.09	127	135	1543	1819	83	564	49	83	50	28	33	35	33	36	23	12	31	23	36	25	0.83	0.45	0.9	0.49	2923	83	97	151	124	80
Tb927.10.590	hypothetical protein, conserved	0	2142	1	74	183	1612	1953	52	688	46	54	31	40	36	39	37	24	29	12	21	21	36	21	0.91	0.41	0.9	0.41	1459	52	48	68	58	68
Tb927.1.1910	hypothetical protein, conserved	0	3777	1.06	146	301	2790	3425	91	715	95	97	34	37	36	39	34	24	17	14	22	18	36	19	0.86	0.34	0.91	0.36	3309	91	110	126	118	164
Tb927.10.2060	hypothetical protein, conserved	0	2901	1.07	131	267	1987	2026	90	782	75	103	40	43	33	30	34	30	24	14	30	23	36	25	0.84	0.44	0.91	0.47	3636	90	121	130	125	107
Tb927.8.1700	hypothetical protein, conserved	0	2256	1.11	79	188	1878	1889	72	934	72	82	31	39	40	36	33	31	37	17	30	26	36	29	0.81	0.5	0.91	0.56	1623	72	54	112	83	101
Tb927.11.6840	Golgin	Vesicular transport	1635	1.06	101	150	842	898	52	359	57	50	55	43	25	23	34	31	20	19	26	22	36	24	0.85	0.43	0.91	0.46	2305	52	76	90	83	93
Tb927.11.5940	GRESAG 4, putative receptor-type adenylate cyclase	GRESAG	3735	1	159	348	2666	2653	108	1971	108	141	38	43	34	30	36	28	48	16	32	31	36	31	0.9	0.59	0.91	0.59	4312	108	143	295	219	187
Tb927.7.3510	Mitchondrial LSU ribosomal protein	Mitochondrial translation	1449	1.04	82	116	893	978	79	556	187	81	50	37	30	29	35	53	35	69	47	49	36	51	0.87	0.94	0.91	0.98	2102	79	70	69	69	40
Tb927.11.14650	hypothetical protein, conserved	0	3351	0.95	173	208	2453	2830	89	951	83	115	46	29	35	36	38	26	26	13	29	25	37	23	0.95	0.47	0.91	0.45	2485	89	82	111	97	104
Tb927.9.2260	hypothetical protein, conserved	0	1200	1.06	35	125	751	1168	86	994	200	137	26	48	30	42	34	70	75	90	96	78	37	83	0.85	1.49	0.91	1.59	2603	86	86	77	82	43
Tb927.11.11450	hypothetical protein, conserved	0	2049	1.08	56	148	1928	2057	116	1134	122	128	24	34	45	43	34	55	50	32	52	44	37	47	0.84	0.84	0.91	0.91	2634	116	87	86	87	63
Tb927.8.6600	SAM35, putative	Mitochondrial membrane	948	1.8	39	78	732	758	42	356	68	27	36	38	37	34	20	43	34	39	24	19	37	35	0.5	0.37	0.91	0.67	912	42	30	31	31	29
Tb927.2.2950	hypothetical protein, conserved	0	2868	1.11	109	244	2208	2403	181	1847	160	179	34	40	37	36	33	62	58	30	52	46	37	51	0.82	0.88	0.91	0.97	8499	181	282	248	265	131
Tb927.11.4590	hypothetical protein, conserved	0	834	1.06	29	49	794	824	63	348	163	61	31	27	46	42	35	74	38	105	61	66	37	69	0.86	1.27	0.91	1.34	987	63	33	30	31	29
Tb927.10.6100	hypothetical protein, conserved	0	1506	1.08	58	153	1056	1099	96	704	230	92	34	47	34	31	34	62	42	82	51	55	37	59	0.84	1.06	0.91	1.14	2697	96	89	80	85	57
Tb927.10.5110	KREPA4	Mitochondrial RNA	657	1.09	25	35	648	620	37	116	84	43	34	25	48	40	33	55	16	69	55	44	37	49	0.83	0.86	0.91	0.94	2698	37	89	52	71	37
Tb927.10.10670	kinetoplastid-specific dual specificity phosphatase, putative	Phosphatase	600	1.02	20	63	402	502	41	487	95	57	30	49	32	36	36	67	73	85	80	75	37	76	0.89	1.44	0.91	1.47	1394	41	46	62	54	21
Tb927.10.9980	hypothetical protein, conserved	0	1026	1.1	39	73	808	1001	28	344	99	43	34	33	38	42	33	27	30	52	35	33	37	36	0.83	0.63	0.91	0.69	783	28	26	22	24	24
Tb927.7.3960	Mitchondrial LSU ribosomal protein L16, putative	Mitochondrial translation	504	1.01	7	49	515	468	26	261	41	28	12	45	49	40	36	51	47	44	47	46	37	47	0.9	0.89	0.91	0.9	1155	26	38	34	36	29
Tb927.3.2630	hypothetical protein, conserved	0	2349	1.08	89	153	2045	2237	87	1061	94	110	34	30	42	41	34	36	41	22	39	32	37	34	0.84	0.61	0.91	0.66	2698	87	89	110	100	93
Tb927.4.3700	hypothetical protein, conserved	0	2517	1.19	112	182	1800	2302	85	656	111	141	39	34	35	39	31	33	23	24	47	27	37	32	0.77	0.52	0.91	0.61	3539	85	117	128	123	123
Tb927.1.2770	hypothetical protein, conserved	0	1212	1.15	36	106	994	1140	63	443	89	76	26	41	40	40	32	51	33	39	53	38	37	44	0.79	0.73	0.91	0.85	963	63	32	24	28	30
Tb927.5.1040	hypothetical protein	0	594	1.76	14	44	537	665	22	156	27	17	21	34	44	48	21	36	24	24	24	15	37	27	0.52	0.3	0.91	0.52	446	22	15	15	15	18
Tb927.8.8320	hypothetical protein, conserved	0	1311	1.02	60	128	827	934	24	278	51	29	41	45	30	30	36	18	19	21	19	19	37	19	0.89	0.36	0.91	0.37	562	24	19	21	20	35
Tb927.11.14260	atypical dual specificity phosphatase, putative	Phosphatase	1086	1.09	39	79	859	1095	43	470	96	45	32	34	38	43	34	39	39	47	35	37	37	40	0.83	0.7	0.91	0.77	1038	43	34	28	31	29
Tb927.10.3730	hypothetical protein, conserved	0	2019	0.94	97	157	1541	1480	78	639	71	81	43	36	37	31	39	38	29	19	34	32	37	30	0.97	0.61	0.91	0.57	2882	78	96	83	89	86
Tb927.1.3940	hypothetical protein, conserved	0	2739	1.17	167	179	1905	1854	76	390	43	72	54	30	34	29	32	27	13	8	22	15	37	18	0.78	0.29	0.91	0.34	4568	76	151	195	173	217
Tb927.7.4970	glutamine synthetase, putative	Amino acid metabolism	1266	0.93	40	107	939	1301	533	5698	1367	534	28	39	36	44	40	413	405	580	354	471	37	438	0.98	9.07	0.91	8.43	12314	533	408	270	339	35
Tb927.11.6880	hypothetical protein	0	534	2	17	54	369	481	20	41	16	8	28	47	33	38	18	37	7	16	13	9	37	18	0.46	0.17	0.91	0.35	407	20	13	15	14	11
Tb927.10.15080	hypothetical protein, conserved	0	4905	1.03	228	420	3481	3665	92	877	67	123	41	40	34	32	36	18	16	7	21	15	37	16	0.89	0.29	0.91	0.3	2404	92	80	166	123	189
Tb927.7.6930	ATPase, putative	Mitochondrial pathway	1473	1.19	68	108	1111	1235	40	473	40	60	41	34	36	36	31	27	29	15	34	22	37	26	0.77	0.42	0.91	0.5	1415	40	47	72	60	41
Tb927.10.3650	NADH-dependent fumarate reductase, putative	Citric acid cycle	3699	0.95	125	340	2803	3289	157	2544	110	153	30	43	37	38	39	42	62	16	35	41	37	39	0.96	0.78	0.91	0.74	5552	157	184	349	267	162
Tb927.7.3310	hypothetical protein, conserved	0	1071	1.15	25	82	972	1183	80	570	100	83	21	36	44	47	32	73	48	50	65	51	37	59	0.8	0.99	0.91	1.14	1406	80	47	46	46	45
Tb927.11.10140	hypothetical protein, possible component of cytochorome oxidase complex	Mitochondrial electron transport	810	1.19	16	61	747	953	116	1560	451	139	18	35	44	50	31	140	173	299	144	159	37	189	0.77	3.05	0.91	3.64	2645	116	88	80	84	28
Tb927.2.2500	hypothetical protein, conserved	0	846	1.14	27	70	668	840	67	525	131	55	28	38	38	42	32	78	56	83	55	59	37	68	0.8	1.14	0.92	1.3	2950	67	98	52	75	45
Tb927.1.760	hypothetical protein, conserved	0	2286	1.08	109	174	1608	1909	55	703	53	56	42	35	34	36	34	24	28	12	21	20	37	21	0.85	0.38	0.92	0.41	1699	55	56	75	65	79
Tb927.2.2940	hypothetical protein, conserved	Mitochondrial pathway	900	0.95	43	63	731	699	53	410	146	56	42	33	39	33	39	58	41	87	52	63	37	60	0.97	1.21	0.92	1.15	2322	53	77	52	65	35
Tb927.3.4030	hypothetical protein, conserved	Mitochondrial pathway	3642	1.19	208	287	2533	2259	135	914	70	113	51	37	34	26	31	36	23	10	26	20	37	24	0.77	0.38	0.92	0.46	5660	135	188	287	237	224
Tb927.8.5610	hypothetical protein, conserved	0	1497	1.08	61	151	1025	1097	46	469	40	43	36	47	33	31	34	30	28	14	24	22	37	24	0.85	0.43	0.92	0.47	1203	46	40	41	40	46
Tb927.8.1350	hypothetical protein, conserved	0	1089	1.24	28	86	950	1168	46	603	71	78	23	37	42	46	30	41	50	35	60	38	37	47	0.74	0.72	0.92	0.9	1799	46	60	54	57	43
Tb927.11.4560	hypothetical protein, conserved	0	870	1.3	17	96	657	866	26	292	63	31	17	51	36	43	28	29	30	39	30	25	37	32	0.71	0.47	0.92	0.62	624	26	21	29	25	58
Tb927.11.12160	hypothetical protein, conserved	Mitochondrial pathway	603	1.01	21	44	470	638	21	511	101	33	31	34	38	45	37	34	76	90	46	61	37	62	0.91	1.17	0.92	1.18	888	21	29	27	28	21
Tb927.8.7820	hypothetical protein, conserved, Cold-shock DNA-binding domain.	0	1515	1.17	83	146	1051	737	34	100	31	42	49	45	33	21	31	22	6	11	23	13	37	16	0.78	0.26	0.92	0.3	958	34	32	52	42	93
Tb927.11.1220	hypothetical protein, conserved	0	2343	0.93	55	208	2014	2420	51	775	53	62	21	41	41	44	40	21	30	12	22	23	37	21	0.99	0.44	0.92	0.41	1600	51	53	76	64	71
Tb927.4.3120	hypothetical protein, conserved, in bilobe	0	2802	1.17	175	242	1609	1603	48	411	25	55	55	40	28	24	32	17	13	5	16	11	37	13	0.79	0.21	0.92	0.25	1670	48	55	103	79	114
Tb927.1.4230	hypothetical protein, conserved	Mitochondrial pathway	1281	0.96	47	111	982	1137	62	308	69	53	33	40	37	38	39	47	22	29	35	35	37	33	0.96	0.67	0.92	0.64	4321	62	143	87	115	63
Tb927.4.2480	8-oxoguanine DNA glycosylase, putative	DNA synthesis, modification, repair	1503	1.05	59	127	1142	1303	44	663	94	62	35	39	37	37	35	29	40	34	35	33	37	34	0.88	0.63	0.92	0.66	1329	44	44	47	45	39
Tb927.6.610	hypothetical protein, conserved	0	1740	1.06	82	120	1302	1544	138	1342	211	132	42	32	36	38	35	78	69	65	64	65	37	69	0.87	1.25	0.92	1.33	3537	138	117	65	91	56
Tb927.5.2360	hypothetical protein, conserved	0	2106	1.34	124	165	1342	1413	35	150	55	48	52	36	31	29	28	16	6	14	19	10	37	14	0.69	0.2	0.92	0.27	766	35	25	28	27	42
Tb927.10.430	hypothetical protein, conserved	Mitochondrial pathway	1122	0.97	34	102	895	1063	147	1662	416	140	27	42	38	40	38	128	133	199	105	146	37	141	0.95	2.8	0.92	2.72	3065	147	102	88	95	39
Tb927.2.4340	hypothetical protein, conserved	0	1293	0.91	48	125	871	1142	31	257	64	21	33	45	33	38	41	24	18	27	14	22	37	20	1.01	0.43	0.92	0.39	960	31	32	36	34	56
Tb927.8.3580	mitochondrial chaperone BCS1, putative	Chaperone	1443	1.07	48	111	1346	1279	75	1299	70	92	30	36	45	38	35	51	81	26	53	49	37	53	0.86	0.95	0.92	1.02	1978	75	66	93	79	58
Tb927.10.10210	procyclin-associated gene 4 (PAG4) protein (PAG4)	PAG	1122	1.03	57	94	698	900	20	297	26	16	45	39	30	34	36	17	24	12	12	16	37	16	0.9	0.31	0.92	0.32	424	20	14	82	48	6
Tb927.8.7830	hypothetical protein, conserved	0	3519	1.05	159	336	2511	2423	97	704	107	116	40	44	34	29	35	27	18	16	28	21	37	22	0.88	0.41	0.92	0.43	2545	97	84	103	94	113
Tb927.11.9190	protein kinase, putative	Protein kinase	4113	0.95	219	362	2781	2663	67	543	47	64	47	41	33	28	39	16	12	6	13	12	37	12	0.97	0.24	0.92	0.23	1652	67	55	122	88	164
Tb927.8.2770	IP3/ryanodine receptor, putative	Lysosome	9300	1.06	599	626	6561	5657	205	2145	122	130	57	31	34	26	35	22	21	7	12	14	37	15	0.87	0.28	0.92	0.29	7341	205	243	1103	673	474
Tb927.10.5500	hypothetical protein, conserved	Mitochondrial pathway	1041	1.75	34	86	847	1020	38	446	59	46	29	38	39	42	21	36	39	30	37	20	37	35	0.53	0.39	0.92	0.68	2255	38	75	52	63	36
Tb927.9.7030	hypothetical protein, conserved	0	4956	1.15	230	410	3629	3895	215	2302	173	187	41	38	35	34	32	43	42	19	32	29	37	34	0.8	0.56	0.92	0.65	5528	215	183	207	195	169
Tb927.10.3510	hypothetical protein, pseudouridine synthase domain BS specific	0	5409	0.97	306	461	3893	3052	115	930	82	124	50	40	35	24	38	21	15	8	19	16	37	16	0.95	0.32	0.92	0.31	4278	115	142	300	221	261
Tb927.4.370	hypothetical protein, conserved	0	1221	1.81	38	110	981	1157	33	541	84	31	28	42	39	40	21	26	40	37	21	17	37	31	0.51	0.33	0.92	0.6	781	33	26	30	28	29
Tb927.10.12970	hypothetical protein, conserved	0	912	0.99	41	66	658	866	57	430	100	65	40	34	35	41	38	61	42	59	60	56	37	56	0.93	1.08	0.93	1.07	1375	57	46	36	41	32
Tb927.9.4450	hypothetical protein	0	2166	1.03	139	184	1299	1195	28	252	35	57	57	39	29	24	36	13	10	9	22	13	37	13	0.9	0.25	0.93	0.26	1315	28	44	75	59	94
Tb927.3.920	hypothetical protein, conserved	0	3810	0.99	211	287	2630	2808	81	1092	70	88	49	35	33	31	37	21	26	10	19	19	37	19	0.93	0.37	0.93	0.37	2004	81	66	112	89	159
Tb927.7.3710	hypothetical protein, conserved	0	1419	0.97	52	135	998	1272	67	614	134	49	33	44	34	38	38	46	39	51	29	42	37	41	0.95	0.82	0.93	0.79	1934	67	64	48	56	57
Tb927.10.3250	Mitchondrial SSU ribosomal protein	Mitochondrial translation	924	1.07	24	50	878	1188	52	614	89	77	23	25	46	55	35	55	60	52	70	55	37	59	0.86	1.06	0.93	1.14	1669	52	55	56	56	38
Tb927.10.5740	hypothetical protein, conserved	0	588	0.99	37	29	511	390	23	100	26	41	56	23	42	28	37	38	15	24	59	34	37	34	0.93	0.66	0.93	0.65	1180	23	39	24	32	20
Tb927.10.4720	hypothetical protein, conserved	0	1083	1.04	30	65	1065	1250	22	361	50	36	25	28	47	49	36	20	30	25	28	25	37	26	0.9	0.48	0.93	0.49	1059	22	35	45	40	45
Tb927.4.4100	hypothetical protein, conserved	0	1620	1.12	47	157	1354	1447	33	424	29	42	26	45	40	38	33	20	24	10	22	17	37	19	0.83	0.32	0.93	0.36	1009	33	33	40	37	52
Tb927.7.4400	inositol polyphosphate kinase-like protein, putative	Signalling	2271	0.96	111	154	1696	2040	73	594	59	67	43	31	36	38	39	32	24	14	25	24	37	23	0.97	0.47	0.93	0.45	2432	73	81	94	87	74
Tb927.1.2160	calpain-like protein fragment, putative	Protease or peptidase	393	1.29	20	32	262	314	3	68	22	7	45	38	32	34	29	7	16	30	15	13	37	17	0.72	0.25	0.93	0.33	265	3	9	21	15	7
Tb927.1.790	hypothetical protein, conserved	Mitochondrial pathway	2406	0.95	91	174	2104	2252	106	1065	140	110	34	34	42	40	39	43	40	31	38	40	37	38	0.97	0.77	0.93	0.73	3160	106	105	103	104	86
Tb927.7.2810	hypothetical protein, conserved, trypanosome-specific	0	1041	1.08	74	74	672	541	21	67	32	35	63	33	31	22	35	20	6	17	28	16	37	18	0.86	0.31	0.93	0.34	1087	21	36	32	34	70
Tb927.11.7120	hypothetical protein, conserved	0	3012	1	191	221	2011	1897	72	677	42	76	56	34	32	27	37	23	20	7	21	18	37	18	0.93	0.35	0.93	0.35	2224	72	74	102	88	126
Tb927.4.4500	hypothetical protein, conserved	0	3513	1.15	139	310	2661	3031	137	946	122	111	35	41	37	37	32	38	24	19	27	23	37	27	0.81	0.45	0.93	0.52	2745	137	91	121	106	170
Tb927.6.4120	GTPase activating protein, putative	Signalling	1416	1.79	66	122	958	1182	70	627	194	60	41	40	33	36	21	48	40	74	36	28	37	49	0.52	0.53	0.93	0.95	1928	70	64	32	48	32
Tb927.4.2980	hypothetical protein, conserved	0	825	1.1	29	51	760	876	18	314	98	47	31	29	44	45	34	21	34	64	48	38	37	42	0.85	0.73	0.93	0.8	832	18	28	17	22	17
Tb927.4.4060	hypothetical protein, conserved	0	2832	1.08	142	273	1891	1871	68	611	33	106	44	45	32	28	35	24	19	6	31	19	37	20	0.86	0.36	0.93	0.39	2075	68	69	123	96	107
Tb927.11.2700	hypothetical protein, conserved	0	1890	0.95	126	203	877	810	38	223	64	74	59	50	22	18	39	20	11	18	33	21	37	20	0.98	0.41	0.93	0.39	3365	38	112	116	114	122
Tb927.11.470	transcription factor, putative,transcription factor IIIb, putative	RNA synthesis	1827	0.83	64	166	1442	1645	65	654	69	53	31	42	38	38	45	35	32	20	24	34	37	28	1.13	0.65	0.93	0.54	1395	65	46	24	35	56
Tb927.10.2970	hypothetical protein, conserved	0	348	1.97	11	42	275	225	93	773	274	107	28	56	38	28	19	262	200	423	258	145	37	286	0.47	2.79	0.93	5.5	2917	93	97	82	90	13
Tb927.2.5410	ABC transporter, putative	Transporter	3846	1.11	186	287	2851	3289	114	1385	118	68	43	35	36	37	34	29	32	16	15	21	37	23	0.84	0.4	0.93	0.45	3566	114	118	108	113	126
Tb927.6.2440	hypothetical protein, conserved	0	1167	0.9	33	81	1025	1372	47	590	116	85	25	32	42	50	42	39	46	53	61	55	37	50	1.04	1.07	0.93	0.96	1861	47	62	37	50	35
Tb927.3.1970	hypothetical protein, conserved	0	969	0.87	41	90	736	740	51	451	78	58	38	43	37	33	43	52	42	43	50	53	37	47	1.07	1.03	0.93	0.9	1751	51	58	49	53	31
Tb927.4.4710	hypothetical protein, conserved	0	3090	1.04	116	234	2709	2836	101	1074	95	121	33	35	42	39	36	32	31	17	33	27	37	28	0.9	0.52	0.93	0.54	2946	101	98	110	104	113
Tb927.11.13540	hypothetical protein, conserved	0	1515	1.14	107	84	1057	991	80	228	90	66	63	26	34	28	33	52	14	32	37	29	37	33	0.82	0.56	0.93	0.64	2382	80	79	55	67	55
Tb927.11.16300	hypothetical protein, conserved	0	1077	1.05	30	103	848	1083	236	2550	455	270	25	44	38	43	36	215	213	227	210	205	38	216	0.89	3.95	0.93	4.16	5399	236	179	146	162	44
Tb927.7.870	hypothetical protein, conserved	0	1092	0.97	38	101	884	953	54	452	126	64	31	43	39	37	39	48	37	62	49	51	38	49	0.96	0.98	0.93	0.95	998	54	33	27	30	28
Tb927.7.6740	hypothetical protein, conserved	0	2982	1.23	101	290	2173	2778	82	1146	99	96	30	45	35	40	30	27	35	18	27	22	38	27	0.76	0.42	0.93	0.51	2631	82	87	100	94	101
Tb927.9.12720	predicted zinc finger protein, 3'-5' exonuclease	DNA synthesis, modification, repair	1173	0.86	51	97	816	1089	38	569	69	54	39	38	34	40	43	32	44	32	39	42	38	36	1.08	0.81	0.93	0.7	1000	38	33	28	31	30
Tb927.7.5590	hypothetical protein, conserved	0	4938	0.94	247	347	3859	4102	97	1295	64	87	44	33	38	35	40	19	24	7	15	17	38	16	1	0.33	0.93	0.31	3453	97	114	223	169	171
Tb927.4.3020	ATP-dependent DEAH-box RNA helicase, putative	Mitochondrial RNA	4323	1.13	166	349	3633	3862	97	1527	78	99	34	37	41	38	33	22	32	10	19	18	38	21	0.83	0.35	0.93	0.4	2750	97	91	179	135	160
Tb927.10.11220	procyclic form surface glycoprotein (PSSA-2)	Membrane protein	1278	1.04	45	127	877	1190	251	1873	216	284	31	46	33	40	36	193	132	91	186	144	38	150	0.89	2.77	0.93	2.89	9144	251	303	387	345	47
Tb927.11.2170	hypothetical protein, conserved	0	1266	1.05	48	105	1037	1145	70	627	111	61	34	39	40	39	36	54	45	47	40	45	38	47	0.89	0.86	0.93	0.9	1556	70	52	52	52	51
Tb927.10.11240	hypothetical protein, conserved	0	1194	1.12	72	100	770	750	23	205	31	35	53	39	31	27	34	19	15	14	25	16	38	18	0.83	0.31	0.93	0.35	1400	23	46	69	58	81
Tb927.10.12250	hypothetical protein, conserved	0	2379	1.1	105	200	1725	2071	158	1953	235	156	39	39	35	37	34	65	74	53	55	56	38	62	0.85	1.09	0.93	1.19	2417	158	80	85	82	72
Tb927.7.4300	hypothetical protein, conserved	0	1605	1.73	63	115	1388	1524	48	533	95	66	35	33	42	41	22	29	30	32	35	18	38	31	0.54	0.35	0.93	0.6	1435	48	48	55	51	51
Tb927.11.5380	hypothetical protein, conserved	0	849	0.93	15	67	828	1018	42	570	102	33	16	37	47	51	41	48	60	65	33	55	38	52	1.01	1.07	0.94	0.99	1140	42	38	33	36	33
Tb927.2.3730	hypothetical protein, conserved	0	1764	0.99	94	171	1109	1155	53	661	120	49	47	45	30	28	38	29	34	37	23	31	38	31	0.95	0.6	0.94	0.59	1728	53	57	45	51	51
Tb927.10.2600	hypothetical protein, conserved	0	1755	0.98	70	122	1503	1710	27	694	52	45	35	32	41	42	39	15	36	16	22	23	38	22	0.96	0.43	0.94	0.42	877	27	29	29	29	57
Tb927.7.620	hypothetical protein, conserved	0	1188	1.01	37	74	1203	1257	63	575	132	73	28	29	49	45	37	52	44	60	52	51	38	52	0.93	0.99	0.94	0.99	1283	63	43	39	41	39
Tb927.10.5660	heat shock protein, putative	Chaperone	1008	0.9	36	70	921	1007	46	435	132	69	32	32	44	43	42	45	39	70	57	58	38	53	1.04	1.13	0.94	1.02	1993	46	66	55	61	36
Tb927.11.6150	hypothetical protein, conserved	0	1257	1.12	47	141	935	871	160	1558	376	199	33	52	36	30	34	125	112	161	133	118	38	132	0.83	2.27	0.94	2.55	3007	160	100	86	93	34
Tb927.4.2200	hypothetical protein, conserved	0	5016	1.1	294	352	3428	3904	66	477	52	62	52	33	33	33	34	13	9	6	10	9	38	9	0.85	0.16	0.94	0.18	2708	66	90	209	149	229
Tb927.11.16050	HSP20 domain	Chaperone	1872	1	102	182	1206	1152	54	276	45	64	48	45	31	26	38	28	13	13	29	21	38	21	0.93	0.4	0.94	0.4	2806	54	93	87	90	79
Tb927.6.2730	hypothetical protein, conserved	0	5535	0.84	264	454	4144	4453	130	1615	139	131	42	38	36	34	45	23	26	13	20	25	38	21	1.11	0.47	0.94	0.4	5115	130	170	175	172	195
Tb927.11.240	hypothetical protein, conserved	Mitochondrial pathway	3156	1	223	244	1815	1815	144	1002	156	120	63	36	28	25	38	45	29	27	32	33	38	33	0.94	0.64	0.94	0.63	6427	144	213	94	153	114
Tb927.2.2920	hypothetical protein, conserved	0	1347	1.6	37	127	1129	1338	72	928	163	88	24	44	40	42	24	52	62	65	55	37	38	59	0.59	0.71	0.94	1.13	2324	72	77	67	72	33
Tb927.3.850	hypothetical protein, conserved	0	2265	0.87	92	179	1762	2163	27	582	32	24	36	37	38	41	43	12	23	8	9	15	38	13	1.08	0.28	0.94	0.25	733	27	24	31	28	52
Tb927.11.16370	hypothetical protein, conserved	0	1698	1.02	81	109	1411	1545	37	356	28	52	42	30	40	39	37	21	19	9	26	18	38	19	0.92	0.35	0.94	0.36	2183	37	72	84	78	96
Tb927.11.2460	hypothetical protein, signal pep, TM domain (Q)10	0	930	1.39	14	90	740	1185	15	345	22	14	13	45	38	54	27	16	33	13	13	13	38	19	0.68	0.26	0.94	0.36	482	15	16	24	20	40
Tb927.6.4530	RBP17	RNA binding	462	1.09	12	22	459	628	74	773	244	104	23	22	48	58	35	157	151	284	189	178	38	195	0.86	3.43	0.94	3.75	2552	74	85	33	59	30
Tb927.3.5160	hypothetical protein, conserved	0	3699	1.02	177	338	2613	2787	52	695	47	79	42	42	34	32	37	14	17	7	18	14	38	14	0.92	0.26	0.94	0.27	1832	52	61	113	87	120
Tb927.10.11230	hypothetical protein, conserved	0	972	1.39	48	61	731	954	79	494	228	80	44	29	36	42	27	80	46	126	69	58	38	80	0.67	1.11	0.94	1.54	1846	79	61	47	54	34
Tb927.11.4890	MT48 or MTr2 cap methyltransferase	RNA processing	1254	1.03	54	108	896	1130	25	411	51	35	38	40	34	38	37	20	30	22	23	23	38	24	0.91	0.44	0.94	0.45	1389	25	46	41	44	48
Tb927.8.4470	chaperone protein DNAj, putative	Chaperone	714	1.09	30	50	605	678	45	378	108	58	37	33	41	41	35	62	48	81	68	59	38	65	0.86	1.14	0.94	1.25	1380	45	46	38	42	34
Tb927.4.840	hypothetical protein, conserved	0	1239	1.21	58	78	1017	1188	79	1136	227	108	42	29	40	41	31	63	83	98	73	65	38	79	0.77	1.25	0.94	1.52	2557	79	85	84	84	52
Tb927.10.8570	hypothetical protein, conserved	0	1866	1.12	54	161	1669	1854	45	425	63	40	26	40	43	42	34	24	21	18	18	18	38	20	0.84	0.35	0.94	0.39	1496	45	50	57	53	95
Tb927.10.7100	delta-4 fatty acid desaturase	Lipids & fatty acids	1266	1.77	38	126	1015	1180	104	1079	261	115	27	46	39	40	21	81	77	111	76	48	38	86	0.53	0.93	0.94	1.66	3413	104	113	106	110	33
Tb927.10.13600	hypothetical protein, possible component of cytochorome oxidase complex	Mitochondrial electron transport	477	1.2	17	51	295	450	63	765	182	61	32	50	30	40	32	129	144	205	107	122	38	147	0.79	2.35	0.94	2.82	1230	63	41	43	42	21
Tb927.10.12130	hypothetical protein, conserved	0	2352	1.04	90	161	2016	2441	73	726	124	102	34	32	41	44	37	30	28	28	36	30	38	31	0.91	0.57	0.94	0.59	2094	73	69	68	69	74
Tb927.8.4840	Trypanosome-specific kinesin family 1	Cytoskeleton	3045	0.99	158	263	2169	2208	24	271	21	20	46	40	34	31	38	8	8	4	6	6	38	6	0.95	0.12	0.94	0.12	699	24	23	54	39	146
Tb927.3.2640	hypothetical protein, conserved	0	1134	1.13	39	78	1086	1138	58	557	107	59	31	32	46	43	34	50	44	51	44	42	38	47	0.84	0.81	0.94	0.91	860	58	29	31	30	35
Tb927.11.9200	hypothetical protein, conserved	0	1743	1.03	63	132	1585	1657	31	378	48	33	32	35	44	41	37	17	20	15	16	16	38	17	0.92	0.32	0.94	0.33	704	31	23	36	30	57
Tb927.10.5070	ribonuclease H, putative	DNA synthesis, modification, repair	981	1.06	29	83	831	1046	49	283	71	50	26	39	41	46	36	49	26	39	43	37	38	39	0.89	0.71	0.94	0.75	2196	49	73	76	74	65
Tb927.5.1960	hypothetical protein, conserved, dsRNA binding domain	RNA binding	1143	1.25	49	91	955	980	26	178	83	48	38	37	40	37	30	22	14	39	35	22	38	28	0.76	0.43	0.94	0.53	1164	26	39	35	37	53
Tb927.9.8680	cytochrome c oxidase assembly factor, putative	Mitochondrial electron transport	816	1.19	32	76	641	688	59	395	67	72	35	43	38	36	32	71	44	44	74	49	38	58	0.79	0.94	0.94	1.12	2723	59	90	83	87	46
Tb927.10.3850	hypothetical protein, conserved	0	1911	0.9	82	154	1446	1792	55	615	138	64	38	37	37	40	42	28	29	39	28	34	38	31	1.05	0.66	0.94	0.6	1865	55	62	88	75	51
Tb927.10.1310	hypothetical protein, conserved	0	2835	1.15	108	223	2397	2719	181	1617	193	167	34	37	41	41	33	63	51	37	49	43	38	50	0.82	0.84	0.95	0.96	3485	181	116	119	117	109
Tb927.3.1580	hypothetical protein, conserved	0	1641	0.91	88	144	1286	997	42	215	41	47	48	41	38	26	42	25	12	13	24	20	38	19	1.04	0.39	0.95	0.36	1809	42	60	61	61	64
Tb927.11.6120	ABC transporter, putative	Transporter	5217	0.88	263	482	3415	4016	66	545	81	85	45	43	32	33	43	12	9	8	14	12	38	11	1.08	0.24	0.95	0.21	1116	66	37	88	62	218
Tb927.10.5580	hypothetical protein, conserved	0	1041	0.87	44	92	793	897	24	66	45	30	37	41	37	37	44	23	6	23	24	22	38	19	1.09	0.42	0.95	0.36	1213	24	40	44	42	49
Tb927.11.3460	hypothetical protein, conserved	0	897	0.94	37	64	790	840	20	474	80	42	37	33	42	40	40	22	48	48	39	42	38	39	1.01	0.8	0.95	0.75	713	20	24	31	27	29
Tb927.10.14320	hypothetical protein, conserved	0	3402	1.09	210	255	2409	2271	148	944	81	114	55	35	34	29	35	43	25	13	28	25	38	27	0.87	0.48	0.95	0.52	3855	148	128	189	159	212
Tb927.9.12100	hypothetical protein, conserved	0	1257	0.87	48	110	1002	1158	53	384	111	53	34	41	38	39	44	41	28	47	35	44	38	38	1.09	0.84	0.95	0.73	1217	53	40	40	40	36
Tb927.7.1660	hypothetical protein, conserved	0	3195	0.96	138	240	2679	2894	71	1004	92	79	38	35	40	39	39	22	28	15	21	22	38	22	0.98	0.43	0.95	0.42	1775	71	59	83	71	103
Tb927.11.8120	protein transport protein Sec13, putative	Vesicular transport	984	1.16	52	90	759	595	73	334	143	87	47	42	37	26	33	73	31	78	74	55	38	64	0.81	1.06	0.95	1.23	2867	73	95	59	77	68
Tb927.8.3390	hypothetical protein, conserved	0	783	1.97	21	69	557	979	8	93	35	6	24	41	34	53	19	10	11	24	6	6	38	13	0.48	0.12	0.95	0.25	231	8	8	9	8	17
Tb927.3.1360	cytosine-specific DNA methylase, putative	DNA synthesis, modification, repair	1866	0.91	60	168	1520	1870	61	896	108	73	29	42	39	43	42	32	43	31	33	38	38	35	1.04	0.74	0.95	0.67	1714	61	57	64	61	74
Tb927.10.3100	Glycerol-3-phosphate acyltransferase	Lipids & fatty acids	2097	1	97	195	1526	1626	45	480	50	51	41	43	35	33	38	21	21	13	20	19	38	19	0.95	0.36	0.95	0.36	1727	45	57	75	66	77
Tb927.10.380	PPR5 mitochondrial RNA binding protein 1	Mitochondrial translation	1029	0.93	29	83	945	1104	57	495	115	80	25	37	44	46	41	54	43	60	65	60	38	56	1.02	1.15	0.95	1.07	2125	57	70	47	59	34
Tb927.8.3130	S-adenosyl-methyltransferase mraW-like protein, putative	Amino acid metabolism	1425	1.17	82	106	953	1165	59	563	62	57	51	35	32	35	33	41	36	23	34	29	38	33	0.81	0.55	0.95	0.64	1208	59	40	47	44	38
Tb927.11.3290	p166, conserved	Cytoskeleton	4506	1.05	271	379	3069	2902	68	675	47	98	53	39	33	27	37	15	13	6	18	12	38	13	0.91	0.24	0.95	0.25	2827	68	94	204	149	233
Tb927.6.2670	NUDIX hydrolase, conserved	Enzyme	885	0.86	34	78	684	839	41	477	125	64	34	41	37	40	44	45	49	76	61	67	38	58	1.1	1.28	0.95	1.11	1379	41	46	25	35	35
Tb927.7.5820	Monooxygenase, putative	Mitochondrial pathway	1548	1.02	55	92	1401	1814	99	1193	208	129	32	28	44	50	38	63	69	72	70	67	38	69	0.93	1.3	0.95	1.32	2512	99	83	80	81	48
Tb927.10.15450	hypothetical protein, conserved	0	1449	0.93	83	117	1010	1050	48	603	77	82	51	38	34	31	41	32	37	29	47	39	38	36	1.02	0.76	0.95	0.7	1233	48	41	40	41	37
Tb927.10.13440	hypothetical protein, conserved	0	1569	1.01	48	148	1361	1474	61	430	39	68	27	44	42	40	38	38	25	13	36	28	38	28	0.94	0.53	0.95	0.54	1600	61	53	46	49	52
Tb927.11.4540	nucleoporin 48 (TbNup48)	Nucleo-cytoplasmic transport	1362	1.17	33	107	1402	1444	71	763	64	91	21	36	50	45	33	51	50	25	56	39	38	46	0.81	0.75	0.95	0.88	2312	71	77	78	77	76
Tb927.10.11820	Mitchondrial SSU ribosomal protein	Mitochondrial translation	1005	1.11	49	61	832	981	57	535	100	62	43	28	40	42	34	56	48	53	52	47	38	52	0.86	0.91	0.95	1	1633	57	54	47	50	38
Tb927.11.15460	ATP-dependent DEAD/H RNA helicase, putative, no clear yeast homologue	RNA helicase	2178	1	143	177	1416	1318	86	233	41	68	58	38	31	26	38	39	10	10	26	21	38	21	0.95	0.41	0.95	0.41	3572	86	118	143	131	131
Tb927.10.11210	hypothetical protein, conserved	0	1416	1.17	51	81	1383	1580	124	1324	172	157	32	27	47	48	33	86	84	65	93	70	38	82	0.81	1.35	0.95	1.58	2856	124	95	93	94	72
Tb927.10.2180	hypothetical protein, conserved	0	1425	1.04	44	127	1133	1540	70	834	107	76	27	41	38	46	37	48	53	40	45	45	38	46	0.91	0.86	0.95	0.89	1861	70	62	45	53	41
Tb927.10.11200	hypothetical protein, conserved	0	357	1.33	24	16	263	312	19	100	38	32	60	21	36	37	29	52	25	57	75	40	38	52	0.72	0.76	0.95	1.01	813	19	27	26	27	24
Tb927.2.2580	hypothetical protein, conserved	0	3174	1.13	177	221	2461	2545	55	434	41	62	49	32	37	34	34	17	12	7	16	12	38	13	0.84	0.22	0.95	0.25	1271	55	42	93	68	144
Tb927.7.7090	hypothetical protein, conserved, no clear yeast or human matches	0	459	2.57	25	32	337	402	91	861	169	71	48	32	35	37	15	194	169	198	130	67	38	173	0.37	1.29	0.95	3.32	4899	91	162	96	129	20
Tb927.9.8760	hypothetical protein, conserved, related to a yeast GPI-anchored protein	0	6975	1.11	328	485	5945	6277	57	1679	61	68	42	32	41	38	34	8	22	5	8	10	38	11	0.86	0.18	0.95	0.2	1476	57	49	340	194	310
Tb927.4.1260	hypothetical protein, conserved	0	1005	1.09	38	101	786	840	31	334	61	45	34	47	38	36	35	30	30	33	38	30	38	33	0.87	0.57	0.95	0.63	1155	31	38	45	41	40
Tb927.9.2140	protein kinase, putative	Protein kinase	3078	1	151	268	2297	2432	90	811	93	78	44	40	36	34	38	29	24	16	21	22	38	22	0.95	0.43	0.96	0.43	3337	90	111	114	113	121
Tb927.10.4000	methylglutaconyl-CoA hydratase, mitochondrial precursor, putative	Amino acid metabolism	834	1.16	38	46	749	866	89	735	215	113	40	26	43	44	33	105	79	139	114	94	38	109	0.82	1.81	0.96	2.1	5202	89	172	136	154	63
Tb927.1.1140	hypothetical protein, conserved	0	1074	1.03	49	77	778	1134	73	443	206	107	40	33	35	45	37	67	37	103	84	71	38	73	0.93	1.36	0.96	1.4	2525	73	84	83	83	48
Tb927.9.12780	hypothetical protein, conserved	0	3438	0.89	187	254	2358	3074	92	1057	89	144	48	34	33	38	43	26	28	14	35	29	38	26	1.08	0.56	0.96	0.5	3635	92	121	161	141	121
Tb927.7.6240	hypothetical protein, conserved	0	1584	1.14	55	98	1418	1897	107	1149	256	98	31	29	43	51	34	66	65	87	52	59	38	68	0.84	1.14	0.96	1.3	3016	107	100	61	80	55
Tb927.8.2230	hypothetical protein, conserved	0	1137	1.07	42	65	1059	1322	49	659	121	74	33	27	45	50	36	42	52	57	55	48	38	52	0.89	0.92	0.96	0.99	1345	49	45	33	39	31
Tb927.6.3730	chaperone protein DNAj, putative	Chaperone	921	0.97	52	64	627	835	72	893	187	67	50	32	33	39	40	77	87	109	61	86	38	84	0.99	1.66	0.96	1.61	931	72	31	21	26	24
Tb927.6.860	hypothetical protein	0	2337	0.83	137	207	1570	1554	96	747	88	154	52	41	32	28	47	40	29	20	55	44	38	36	1.16	0.84	0.96	0.7	3002	96	100	99	99	69
Tb927.10.6540	kinetoplastid-specific phospho-protein phosphatase, putative	Protein phosphatase	1914	1.06	88	161	1479	1651	62	682	46	74	41	39	37	37	36	32	32	13	32	26	38	27	0.9	0.5	0.96	0.53	1412	62	47	64	56	69
Tb927.9.2630	hypothetical protein, conserved	0	5760	0.98	350	534	3995	3179	87	758	52	76	54	43	33	24	39	15	12	5	11	11	38	11	0.98	0.21	0.96	0.2	3088	87	102	196	149	288
Tb927.8.1000	hypothetical protein, conserved	0	774	1.13	39	53	481	862	33	367	75	37	45	32	30	48	34	42	43	52	40	39	39	44	0.84	0.75	0.96	0.85	1749	33	58	42	50	33
Tb927.11.3400	hypothetical protein, conserved	0	939	1.1	38	80	723	912	78	907	94	89	36	40	37	41	35	81	87	54	80	69	39	75	0.87	1.32	0.96	1.45	1659	78	55	83	69	45
Tb927.11.11580	hypothetical protein, conserved	0	1224	1.13	29	91	1157	1518	40	455	96	50	21	35	46	53	34	32	33	42	34	31	39	35	0.84	0.6	0.96	0.68	909	40	30	43	37	44
Tb927.11.1770	hypothetical protein, conserved	0	681	1.08	18	54	670	740	46	419	150	67	23	37	47	46	36	66	55	118	83	75	39	81	0.89	1.44	0.96	1.55	1952	46	65	58	61	51
Tb927.3.4990	oxidoreductase, putative	Enzyme	1020	1.01	41	78	861	1010	164	1558	297	172	36	36	41	42	38	158	138	156	141	146	39	148	0.94	2.81	0.96	2.85	4233	164	140	87	113	34
Tb927.1.1700	hypothetical protein, conserved	0	1482	1.03	66	94	1403	1373	114	654	114	86	40	29	46	40	38	75	40	41	49	50	39	51	0.93	0.96	0.96	0.99	4312	114	143	99	121	70
Tb927.8.660	hypothetical protein, conserved	0	981	1.01	46	105	632	731	26	341	82	39	42	50	31	32	38	26	31	45	33	33	39	34	0.95	0.64	0.96	0.65	936	26	31	31	31	38
Tb927.8.6320	hypothetical protein, conserved	0	1254	1.03	58	81	1024	1286	58	530	76	66	41	30	39	44	37	45	38	33	44	39	39	40	0.93	0.75	0.96	0.77	1402	58	46	45	46	41
Tb927.10.11600	hypothetical protein, conserved	0	1800	1.24	83	137	1351	1760	125	824	73	108	41	35	36	42	31	68	41	22	50	37	39	45	0.77	0.7	0.96	0.87	4037	125	134	100	117	86
Tb927.10.11420	hypothetical protein, conserved	0	2181	1.12	95	208	1553	1887	84	477	115	121	39	44	34	37	34	38	20	28	47	30	39	33	0.86	0.57	0.96	0.64	3364	84	112	104	108	84
Tb927.10.7280	pre-mRNA splicing factor ATP-dependent RNA helicase, putative	RNA processing	3189	1.16	131	209	2932	3216	102	870	94	144	36	30	44	43	33	31	25	16	38	24	39	27	0.83	0.46	0.96	0.53	6591	102	219	233	226	166
Tb927.11.5500	mitochondrial RNA binding protein 1 KRIPP1 (PPR)	Mitochondrial RNA	2439	0.89	73	223	2161	2433	229	3641	235	310	27	42	43	43	43	92	134	52	107	108	39	96	1.08	2.08	0.96	1.85	4216	229	140	183	161	76
Tb927.11.8950	leucine rich repeat (TbLRRP1), in bilobe	LRRP	2142	1.07	161	186	1384	812	60	180	13	63	67	40	31	16	36	27	8	3	25	15	39	16	0.9	0.28	0.96	0.3	2236	60	74	159	117	176
Tb927.7.340	hypothetical protein, conserved	0	1089	0.97	32	88	945	1248	50	312	60	44	26	38	42	49	40	45	26	30	34	35	39	34	0.99	0.67	0.96	0.65	1709	50	57	37	47	35
Tb927.9.7810	hypothetical protein, conserved	0	447	1.31	9	39	435	514	22	182	52	26	18	41	47	49	30	48	37	63	49	38	39	49	0.73	0.72	0.96	0.94	2025	22	67	37	52	43
Tb927.11.12450	hypothetical protein, conserved	0	1707	1.05	73	123	1381	1759	34	416	38	39	38	33	39	44	37	20	22	12	19	17	39	18	0.92	0.33	0.96	0.35	954	34	32	39	35	59
Tb927.11.15470	methionyl-tRNA formyltransferase	Mitochondrial pathway	1956	0.9	100	130	1593	1783	93	855	110	103	45	31	39	39	43	47	39	30	44	45	39	40	1.07	0.86	0.96	0.77	2669	93	88	95	92	89
Tb927.11.14030	cyclin 9,cyclin C-like,	Cell cycle	846	0.97	15	76	731	1097	84	768	233	69	16	42	42	55	40	97	82	148	68	102	39	99	0.99	1.95	0.96	1.9	2079	84	69	37	53	32
Tb927.10.550	hypothetical protein, conserved	0	1095	0.84	31	70	1112	1301	30	194	69	44	25	30	49	51	46	27	16	34	34	33	39	28	1.15	0.64	0.96	0.53	1184	30	39	39	39	41
Tb927.10.5990	hypothetical protein, conserved, spectrin repeat.	0	1332	1	77	89	865	1278	34	274	40	61	51	31	31	41	39	25	19	16	38	25	39	25	0.96	0.47	0.96	0.47	1808	34	60	62	61	56
Tb927.11.16660	hypothetical protein, conserved	0	6408	0.95	416	497	4690	3861	75	1000	48	77	58	36	35	26	41	11	14	4	10	10	39	10	1.01	0.2	0.96	0.19	3485	75	116	321	218	348
Tb927.11.3450	hypothetical protein, conserved	0	2190	1.04	87	204	1784	1892	83	808	124	112	35	43	39	37	37	37	33	30	43	35	39	36	0.92	0.66	0.96	0.69	4121	83	137	115	126	123
Tb927.11.5570	DNA replication licensing factor MCM5, putative	DNA synthesis, modification, repair	2313	0.89	122	151	1812	2157	65	774	97	91	47	30	38	40	43	28	30	23	33	32	39	28	1.08	0.61	0.96	0.54	2092	65	69	71	70	63
Tb927.3.3810	hypothetical protein, conserved	0	1077	1.25	45	84	880	1060	39	439	73	41	37	36	39	42	31	35	37	36	32	28	39	35	0.77	0.54	0.96	0.68	1174	39	39	37	38	35
Tb927.8.2480	3-oxo-5-alpha-steroid 4-dehydrogenase-like, putative	Sterols	1008	1.02	45	84	849	849	16	148	45	21	40	39	41	36	38	16	13	24	17	17	39	18	0.94	0.33	0.96	0.34	618	16	20	30	25	49
Tb927.11.2970	hypothetical protein, conserved	0	1977	0.98	105	150	1535	1625	55	706	77	70	47	35	37	35	39	27	32	21	30	28	39	28	0.98	0.54	0.96	0.53	2289	55	76	86	81	77
Tb927.8.1820	nonspecific lipid-transfer protein, putative,sterol carrier protein, putative	Lipids & fatty acids	1230	1.19	62	83	961	1186	58	551	136	63	45	31	38	41	33	46	40	59	43	40	39	47	0.81	0.76	0.96	0.91	2483	58	82	71	77	61
Tb927.10.2150	hypothetical protein, conserved	0	645	1.01	13	76	481	700	34	392	91	35	18	55	36	46	39	52	55	76	46	57	39	57	0.96	1.09	0.96	1.1	976	34	32	25	28	24
Tb927.8.1720	Phosphatidylglycerophosphate synthase	Lipids & fatty acids	1848	1.07	98	145	1316	1608	120	1271	111	115	47	36	34	37	36	64	62	32	52	49	39	53	0.9	0.95	0.96	1.01	4665	120	155	168	161	97
Tb927.6.2980	protein kinase, putative	Protein kinase	3117	0.83	125	303	2288	2839	157	1433	265	167	36	45	35	39	47	49	41	46	45	55	39	45	1.17	1.06	0.96	0.87	3604	157	119	72	96	77
Tb927.3.4280	mismatch repair protein MSH5	DNA synthesis, modification, repair	2199	1.02	126	153	1649	1842	38	343	55	47	51	32	36	36	38	17	14	13	18	15	39	16	0.95	0.29	0.96	0.3	1232	38	41	58	49	100
Tb927.11.1940	hypothetical protein, conserved	0	1395	1.08	62	118	1149	1197	45	244	82	37	39	39	40	37	36	32	16	32	22	24	39	25	0.9	0.45	0.96	0.49	891	45	30	23	26	28
Tb927.2.2340	hypothetical protein, conserved	0	3624	1.01	197	367	2310	2470	110	526	98	129	48	47	31	29	38	30	13	15	30	22	39	22	0.95	0.42	0.96	0.42	2160	110	72	86	79	90
Tb927.11.5710	chaperone protein DNAj, putative	Chaperone	1272	1.66	58	102	934	1252	20	387	36	20	40	37	35	42	23	15	27	15	13	11	39	18	0.58	0.21	0.96	0.34	494	20	16	24	20	30
Tb927.3.5120	hypothetical protein, conserved	0	2121	1.01	117	168	1500	1757	63	518	83	82	49	37	34	35	39	29	22	21	32	26	39	26	0.96	0.5	0.96	0.5	1649	63	55	51	53	62
Tb927.4.2720	ATP dependent DEAD-box helicase (RH)	Mitochondrial translation	2220	1	146	147	1494	1755	81	336	99	100	58	31	32	34	39	36	14	24	38	28	39	28	0.97	0.54	0.97	0.53	3667	81	122	120	121	108
Tb927.7.3670	hypothetical protein, conserved	0	1962	0.89	85	172	1680	1608	80	711	141	77	38	41	41	35	43	40	33	39	33	40	39	36	1.08	0.78	0.97	0.69	1941	80	64	55	59	69
Tb927.10.2120	U1 small nuclear ribonucleoprotein C, putative =U2A􏰎 (U2-40K)	RNA processing	585	1.73	21	52	517	544	23	204	67	30	32	41	43	40	22	39	31	62	43	25	39	44	0.56	0.48	0.97	0.84	837	23	28	16	22	14
Tb927.11.9510	nucleic acid binding protein, putative	DNA synthesis, modification, repair	1551	1.1	80	119	1162	1381	75	755	150	78	46	36	36	38	35	47	44	52	42	42	39	46	0.88	0.81	0.97	0.89	2713	75	90	77	83	70
Tb927.7.5250	hypothetical protein, conserved	0	2193	0.98	79	229	1789	1836	62	226	59	58	32	49	39	36	40	28	9	14	22	19	39	18	0.99	0.36	0.97	0.35	2374	62	79	82	81	87
Tb927.11.4250	hypothetical protein, conserved	0	723	1.18	45	69	442	453	32	206	62	29	55	44	29	27	33	43	26	46	34	32	39	37	0.82	0.61	0.97	0.72	590	32	20	22	21	23
Tb927.9.7760	hypothetical protein, conserved	0	2772	0.94	111	236	2250	2700	70	379	42	56	36	40	39	42	41	25	12	8	17	16	39	16	1.03	0.32	0.97	0.3	1640	70	54	82	68	98
Tb927.5.1180	hypothetical protein, conserved	0	2589	1.55	174	218	1698	1550	142	650	134	130	60	39	32	26	25	54	23	28	42	24	39	37	0.63	0.45	0.97	0.7	5187	142	172	195	183	131
Tb927.1.4250	hypothetical protein, conserved	0	2370	1	95	232	1807	2117	102	883	150	101	36	45	37	38	39	42	34	34	36	36	39	36	0.97	0.7	0.97	0.7	2580	102	86	80	83	69
Tb927.7.5240	hypothetical protein, conserved	0	1473	0.92	77	109	1284	1144	61	127	35	59	46	34	42	33	42	41	8	13	34	26	39	24	1.05	0.49	0.97	0.46	1743	61	58	74	66	68
Tb927.10.1740	hypothetical protein, conserved	0	1149	1.26	30	106	1054	1233	102	661	257	113	23	43	44	46	31	87	52	120	83	68	39	85	0.77	1.31	0.97	1.64	1954	102	65	49	57	48
Tb927.9.15330	hypothetical protein, conserved	0	2694	1.07	102	227	2290	2673	116	737	76	135	34	39	41	42	36	42	25	15	42	29	39	31	0.9	0.56	0.97	0.6	3033	116	101	132	116	104
Tb927.7.7270	hypothetical protein, conserved	0	2367	1.1	79	172	2315	2528	62	577	56	75	30	34	47	46	36	26	22	13	27	20	39	22	0.88	0.38	0.97	0.42	1816	62	60	95	77	105
Tb927.8.6540	TFIIH basal transcription factor subunit (p44)	RNA synthesis	1056	1.18	40	104	888	897	22	332	35	35	34	46	41	36	33	20	28	18	28	20	39	24	0.82	0.39	0.97	0.45	732	22	24	28	26	34
Tb927.9.6440	hypothetical protein, conserved	0	447	1.08	19	45	361	343	9	140	17	1	38	47	39	33	36	20	28	20	2	16	39	18	0.9	0.31	0.97	0.34	365	9	12	13	12	15
Tb927.3.670	hypothetical protein	0	1449	0.87	54	129	1180	1444	42	582	101	52	33	41	39	43	45	28	36	37	30	38	39	33	1.12	0.73	0.97	0.64	633	42	21	20	21	28
Tb927.11.6270	inositol-1,4,5-trisphosphate (IP3) 5-phosphatase, putative	Signalling	1695	1.04	77	152	1250	1538	77	250	75	68	40	42	36	39	37	45	13	24	34	28	39	29	0.93	0.53	0.97	0.55	2620	77	87	104	95	77
Tb927.8.790	hypothetical protein, conserved	0	3900	0.98	161	395	3051	3188	64	905	53	86	37	47	38	35	40	16	21	7	19	16	39	16	1	0.31	0.97	0.3	2632	64	87	143	115	178
Tb927.4.2790	hypothetical protein, conserved	0	1710	1.07	66	167	1395	1496	85	1023	100	81	34	45	39	37	36	49	54	31	40	40	39	43	0.91	0.78	0.97	0.84	1733	85	57	61	59	56
Tb927.9.2780	hypothetical protein, conserved	0	1029	1.02	20	95	984	1207	67	686	159	87	17	43	46	50	38	64	60	83	71	68	39	69	0.96	1.31	0.97	1.34	1283	67	43	38	40	38
Tb927.10.1140	epsilon tubulin (TUBE1)	Cytoskeleton	1464	1.06	39	94	1545	1783	58	377	91	82	24	30	51	52	37	39	23	33	47	34	39	36	0.92	0.65	0.97	0.68	2089	58	69	63	66	62
Tb927.1.1300	hypothetical protein, conserved	0	924	1.58	34	78	725	1010	20	274	69	42	33	39	38	47	25	21	27	40	38	20	39	32	0.61	0.38	0.97	0.61	750	20	25	16	21	19
Tb927.4.2990	hypothetical protein, conserved	0	3870	1.07	203	346	2863	2964	61	348	43	85	47	42	36	33	36	15	8	6	18	11	39	12	0.9	0.21	0.97	0.23	2894	61	96	142	119	178
Tb927.11.6940	hypothetical protein, conserved	0	1113	1.09	49	104	844	976	28	420	64	40	39	43	37	37	36	25	34	31	30	27	39	30	0.89	0.53	0.97	0.58	708	28	23	28	26	34
Tb927.10.7400	Zinc finger domain found in E3 ubiquitin ligases	Zinc finger	1563	1.19	67	140	1305	1341	86	695	150	103	38	42	40	37	33	54	40	52	55	42	39	50	0.82	0.81	0.97	0.97	2804	86	93	70	82	88
Tb927.1.2730	hypothetical protein, conserved	0	1065	1.84	27	111	911	1107	47	343	84	50	22	48	41	44	21	43	29	42	39	21	39	39	0.53	0.4	0.97	0.74	2067	47	69	56	62	51
Tb927.11.5990	Mitchondrial LSU ribosomal protein	Mitochondrial translation	1851	0.98	54	191	1722	1642	54	531	115	49	26	48	45	38	40	29	26	33	22	28	39	28	0.99	0.54	0.97	0.53	1781	54	59	54	56	50
Tb927.7.5720	hypothetical protein, conserved	0	1050	0.98	56	68	802	1041	36	163	66	51	47	30	37	42	40	34	14	34	41	31	39	31	0.99	0.6	0.97	0.59	1825	36	61	46	53	41
Tb927.7.2970	ATP-dependent DEAD/H RNA helicase, putative Mph1, DNA repair?	DNA synthesis, modification, repair	2475	0.94	108	225	2137	1978	37	188	35	43	39	42	42	34	42	15	7	8	15	12	39	11	1.04	0.22	0.97	0.21	1962	37	65	90	77	184
Tb927.10.1260	aspartyl-tRNA synthetase, putative	Translation tRNA	1626	1.06	49	130	1541	1798	114	1148	230	114	27	37	46	47	37	69	64	76	59	63	39	67	0.92	1.21	0.97	1.28	3853	114	128	94	111	67
Tb927.11.4280	hypothetical protein, conserved	0	4299	1.01	266	391	3030	2588	138	769	89	119	55	42	34	26	39	31	16	11	23	20	39	20	0.97	0.39	0.97	0.39	4545	138	151	207	179	227
Tb927.10.11180	E1-like ubiquitin-activating enzyme, putative,ATG7/CVT2/APG7, putative (ATG7)	Ubiquitin & proteasome	2265	1.09	110	175	1854	2039	78	1187	127	106	43	36	39	38	36	34	47	30	39	35	39	38	0.9	0.67	0.98	0.72	2289	78	76	78	77	77
Tb927.9.8540	chloride channel protein, putative	Ion channel or pump	2817	1.06	113	252	2228	2748	115	1641	148	159	36	42	38	42	37	40	52	28	47	40	39	42	0.92	0.76	0.98	0.81	2705	115	90	148	119	89
Tb927.9.12880	protein kinase, putative	Protein kinase	2064	0.9	101	208	1566	1458	66	772	87	79	43	47	37	30	44	31	34	23	32	33	39	30	1.08	0.64	0.98	0.58	2376	66	79	78	78	100
Tb927.10.15290	hypothetical protein, tubulin-binding CAP cofactor domain (cytoskeletal)	Cytoskeleton	4938	1.03	230	424	4025	4222	124	1977	70	80	41	40	39	37	38	25	36	8	14	20	39	20	0.94	0.38	0.98	0.39	3819	124	127	297	212	212
Tb927.10.410	hypothetical protein, conserved	0	1434	0.97	50	137	1185	1406	29	400	97	27	31	44	40	42	40	20	25	36	16	25	39	24	1	0.48	0.98	0.47	1096	29	36	43	40	50
Tb927.11.8000	hypothetical protein, conserved	0	1635	1.71	60	136	1312	1805	34	700	112	49	33	39	39	47	23	20	39	37	25	18	39	30	0.57	0.34	0.98	0.58	1875	34	62	38	50	46
Tb927.10.11400	hypothetical protein, conserved	0	1239	1.07	35	86	1260	1471	71	907	122	100	25	32	49	51	37	56	66	53	68	57	39	61	0.91	1.09	0.98	1.17	1975	71	65	54	60	59
Tb927.10.8250	hypothetical protein, conserved	0	795	1.08	26	71	694	828	38	358	82	25	29	41	42	44	36	47	41	55	26	39	39	42	0.91	0.76	0.98	0.81	2073	38	69	31	50	33
Tb927.10.14940	hypothetical protein	0	366	0.95	10	32	290	463	11	35	45	28	24	41	38	54	41	29	9	66	64	44	39	42	1.02	0.85	0.98	0.81	940	11	31	10	20	12
Tb927.9.4570	hypothetical protein, conserved	0	660	0.89	25	71	505	566	58	340	119	42	34	50	37	37	44	86	46	97	53	80	39	71	1.1	1.53	0.98	1.36	1595	58	53	43	48	31
Tb927.4.1990	RNA helicase, SUV3 homologue, putative,in mitochondrion	Mitochondrial RNA	1881	1.07	88	168	1562	1501	56	693	80	64	42	41	40	34	37	29	33	23	29	27	39	28	0.91	0.51	0.98	0.55	3860	56	128	115	121	127
Tb927.10.3420	NADH-ubiquinone oxidoreductase c, putative	Mitochondrial electron transport	468	1.6	19	22	479	548	4	27	9	6	36	22	49	50	25	8	5	10	11	5	39	9	0.61	0.1	0.98	0.17	134	4	4	5	5	5
Tb927.4.2900	hypothetical protein, conserved	0	2916	1.15	125	225	2460	2925	74	698	65	71	38	36	41	43	34	25	22	12	20	17	39	20	0.85	0.33	0.98	0.38	2775	74	92	112	102	123
Tb927.11.11640	DNA replication licensing factor MCM6, putative	DNA synthesis, modification, repair	2607	1.01	91	170	2576	2968	76	770	48	87	31	30	48	49	39	29	27	10	28	23	39	23	0.97	0.44	0.98	0.45	2092	76	69	106	88	110
Tb927.10.4750	hypothetical protein, conserved	0	1173	0.94	73	100	788	834	56	346	53	73	55	40	32	30	42	47	27	24	52	40	39	37	1.04	0.77	0.98	0.72	3240	56	107	115	111	87
Tb927.7.6560	hypothetical protein, conserved	0	684	1.12	30	60	457	734	16	123	19	11	39	41	32	46	35	23	16	15	13	15	39	17	0.87	0.29	0.98	0.32	613	16	20	21	21	46
Tb927.9.6660	hypothetical protein, conserved	0	1659	0.97	93	134	1299	1270	51	326	70	44	50	38	38	33	41	30	18	23	22	24	39	23	1.01	0.46	0.98	0.45	1176	51	39	40	40	36
Tb927.9.5380	YPT RAB/GAP domain, possible flagellar protein	0	2226	1.07	108	165	1864	2077	74	453	67	97	43	34	40	40	37	33	18	16	37	24	39	26	0.92	0.47	0.98	0.5	2316	74	77	103	90	83
Tb927.9.1640	hypothetical protein, conserved	0	393	0.92	17	23	364	437	12	242	55	21	38	27	45	47	43	30	55	75	45	56	39	51	1.06	1.07	0.98	0.99	457	12	15	12	13	14
Tb927.7.5600	leucine-rich repeat protein (LRRP)	LRRP	3081	0.82	137	326	2347	2338	97	778	92	122	39	49	37	32	48	31	23	16	33	31	39	26	1.2	0.6	0.98	0.49	3243	97	108	120	114	136
Tb927.6.3260	hypothetical protein, conserved	0	1131	0.84	38	88	963	1344	49	580	105	57	30	36	41	51	47	42	46	50	42	54	39	45	1.17	1.04	0.98	0.87	1200	49	40	25	32	31
Tb927.1.1550	tubulin-tyrosine ligase, putative	Cytoskeleton	2073	0.9	94	203	1527	1775	73	668	64	63	40	45	36	37	44	35	29	17	25	29	39	26	1.08	0.56	0.98	0.51	2302	73	76	65	71	83
Tb927.3.4540	hypothetical protein, conserved	0	1491	1.19	49	138	1280	1546	64	989	89	85	29	43	41	44	33	42	60	32	48	38	39	45	0.82	0.73	0.98	0.87	1887	64	63	64	63	63
Tb927.10.8610	hypothetical protein, conserved	Mitochondrial pathway	2658	1.04	109	179	2601	2675	188	1715	232	232	36	31	47	43	38	69	58	47	73	59	39	62	0.94	1.14	0.98	1.19	5322	188	176	154	165	140
Tb927.11.3440	hypothetical protein, conserved, no domains	0	1593	1.05	84	122	1359	1281	94	662	67	100	47	36	41	34	38	58	37	23	53	41	39	43	0.94	0.78	0.98	0.82	1841	94	61	92	77	72
Tb927.11.10390	hypothetical protein, conserved	0	2325	1.01	73	179	2302	2531	62	934	87	112	28	36	48	46	39	26	36	20	40	30	39	31	0.97	0.58	0.98	0.59	1687	62	56	63	59	65
Tb927.11.10710	hypothetical protein, conserved	0	3549	1.15	135	280	3331	3518	184	1234	153	142	34	37	45	42	34	51	31	23	34	30	40	35	0.85	0.58	0.98	0.67	5284	184	175	214	194	164
Tb927.11.10130	hypothetical protein, conserved	0	975	1.27	15	58	1080	1447	40	558	82	62	14	28	53	63	31	40	52	45	53	37	40	48	0.77	0.72	0.98	0.92	734	40	24	34	29	30
Tb927.10.2590	hypothetical protein, conserved	0	2436	0.96	102	227	1850	2343	50	973	75	54	37	43	37	41	41	20	36	17	19	24	40	23	1.02	0.46	0.98	0.44	1304	50	43	31	37	61
Tb927.10.9810	hypothetical protein, conserved	Mitochondrial pathway	906	1.02	42	75	659	924	138	1790	410	150	41	38	35	44	39	149	178	243	139	173	40	177	0.96	3.34	0.98	3.41	2580	138	86	61	73	24
Tb927.10.15040	hypothetical protein, conserved	0	1569	0.94	109	136	879	1077	16	139	28	26	62	40	27	29	42	10	8	10	14	11	40	10	1.04	0.21	0.98	0.2	713	16	24	28	26	50
Tb927.10.930	hypothetical protein, conserved	0	1938	1.1	100	168	1564	1515	73	416	47	73	46	40	39	33	36	37	19	13	32	23	40	25	0.9	0.44	0.98	0.49	2346	73	78	110	94	113
Tb927.5.2350	hypothetical protein, conserved	0	1503	1.33	56	123	1337	1563	21	201	51	26	33	38	43	44	30	14	12	18	15	11	40	15	0.74	0.21	0.98	0.28	330	21	11	36	23	45
Tb927.7.1900	protein kinase, putative,cdc2-related related kinase, putative (CRK7)	Protein kinase	879	0.97	24	72	832	1040	43	439	131	45	24	38	46	51	41	48	45	80	43	56	40	54	1.02	1.08	0.98	1.04	872	43	29	20	24	23
Tb927.11.10890	hypothetical protein, conserved	0	1329	1.06	30	123	1277	1528	62	543	133	60	20	43	46	49	38	46	37	54	38	41	40	44	0.93	0.79	0.98	0.84	1519	62	50	33	42	43
Tb927.4.3470	hypothetical protein, conserved, no yeast or human match	0	1806	1.26	80	116	1594	1979	58	774	109	55	39	30	43	47	32	31	39	32	26	25	40	32	0.78	0.49	0.99	0.62	1783	58	59	88	74	82
Tb927.6.3280	cyclosome subunit 1, putative	0	5514	0.87	264	478	4529	4667	115	2177	107	173	42	40	40	36	46	20	36	10	26	27	40	23	1.14	0.51	0.99	0.45	3091	115	102	151	127	163
Tb927.7.2050	hypothetical protein, conserved	0	2424	0.96	77	238	2102	2437	80	1093	116	142	28	46	42	43	41	32	41	26	49	38	40	37	1.02	0.74	0.99	0.71	2586	80	86	82	84	94
Tb927.9.15290	hypothetical protein, conserved	0	4137	1.11	253	319	3367	2833	575	2884	245	620	54	36	39	29	36	136	63	32	126	80	40	89	0.89	1.55	0.99	1.72	12251	575	406	556	481	353
Tb927.10.9020	hypothetical protein, conserved	0	1431	1.12	48	139	1311	1324	85	592	117	107	30	45	44	40	36	58	37	44	63	45	40	51	0.88	0.87	0.99	0.97	2773	85	92	72	82	59
Tb927.8.5370	hypothetical protein, conserved, no yeast or human match	0	1377	0.96	81	128	880	1046	61	451	65	54	52	43	31	32	41	43	29	25	33	34	40	33	1.03	0.66	0.99	0.63	1920	61	64	48	56	41
Tb927.8.2500	ribosomal RNA methyltransferase, putative	rRNA tRNA processing	768	1.25	31	50	810	750	96	737	217	81	36	30	51	42	32	123	86	152	88	90	40	112	0.79	1.72	0.99	2.16	1756	96	58	38	48	31
Tb927.7.1640	ras-like small GTPase, putative (TbEAR)	Signalling	1731	0.87	91	157	1245	1427	85	830	71	89	47	42	35	35	46	48	43	22	43	45	40	39	1.14	0.87	0.99	0.75	3225	85	107	104	105	68
Tb927.11.14550	hypothetical protein, conserved	0	1791	0.84	52	194	1566	1696	76	1055	144	91	26	50	42	40	47	42	53	43	43	54	40	45	1.17	1.03	0.99	0.87	2598	76	86	93	90	55
Tb927.8.2340	hypothetical protein, conserved	0	354	1.82	4	27	369	522	30	404	80	31	10	35	50	63	22	83	103	121	73	52	40	95	0.54	1	0.99	1.83	649	30	22	16	19	13
Tb927.5.410	hypothetical protein	0	1182	1.41	57	76	965	1292	19	169	57	15	43	30	39	47	28	16	13	26	11	12	40	16	0.7	0.22	0.99	0.31	861	19	29	24	26	28
Tb927.8.5770	Elongator-like Protein 3a ELP3a	Chromatin	2040	0.97	75	220	1496	1941	140	1451	330	136	33	50	35	41	41	67	64	87	56	70	40	69	1.01	1.36	0.99	1.32	3087	140	102	98	100	68
Tb927.6.4930	Mitchondrial SSU ribosomal associated, rhodanese	Mitochondrial translation	744	1.53	40	59	572	648	98	706	284	106	48	37	37	37	26	129	85	205	120	88	40	135	0.65	1.7	0.99	2.59	2854	98	95	42	69	27
Tb927.8.3180	hypothetical protein, conserved	0	3471	1.12	148	271	3073	3416	66	1442	93	98	38	36	43	42	36	19	37	14	24	21	40	24	0.88	0.41	0.99	0.45	2189	66	73	122	97	142
Tb927.8.6370	hypothetical protein, conserved	0	1335	0.96	59	149	915	1087	44	394	42	48	39	52	33	35	41	32	27	17	30	27	40	26	1.02	0.53	0.99	0.51	1092	44	36	63	50	71
Tb927.10.4880	hypothetical protein, possible component of cytochorome oxidase complex	Mitochondrial electron transport	675	1.21	14	84	633	593	298	2891	849	326	18	58	45	38	33	433	386	676	405	392	40	475	0.81	7.53	0.99	9.14	6267	298	208	188	198	38
Tb927.4.480	hypothetical protein, conserved	0	699	0.87	38	66	499	532	18	122	83	27	48	44	34	32	46	25	16	64	32	39	40	34	1.14	0.76	0.99	0.66	1244	18	41	23	32	38
Tb927.11.15710	hypothetical protein, conserved	0	1542	0.89	65	152	1235	1344	91	501	140	65	37	46	39	37	45	58	29	49	35	48	40	43	1.11	0.92	0.99	0.82	2237	91	74	61	67	50
Tb927.9.13130	hypothetical protein, conserved	0	1821	0.98	63	185	1539	1734	61	478	75	75	31	47	41	41	41	33	24	22	35	29	40	28	1.01	0.56	0.99	0.54	1799	61	60	68	64	48
Tb927.8.5080	fatty-acid amide hydrolase 2, putative (H sapeiens E-115)	Lipids & fatty acids	1788	1.02	96	103	1684	1654	25	338	26	26	48	27	45	39	39	14	17	8	12	12	40	13	0.97	0.24	0.99	0.24	695	25	23	41	32	109
Tb927.1.4710	hypothetical protein, conserved	0	537	1.73	12	58	485	576	14	125	28	10	20	50	44	46	23	26	21	28	16	13	40	23	0.57	0.25	0.99	0.43	694	14	23	8	16	21
Tb927.10.11620	calcium-transporting ATPase, putative	Ion channel or pump	3303	1.09	164	249	2828	3025	108	1294	145	108	44	35	41	39	37	32	35	24	27	27	40	30	0.91	0.52	0.99	0.57	2407	108	80	104	92	104
Tb927.10.2070	hypothetical protein, conserved	0	600	1.13	8	38	721	847	31	657	150	43	12	29	58	60	35	51	99	134	60	76	40	86	0.88	1.46	0.99	1.65	939	31	31	27	29	20
Tb927.3.3230	hypothetical protein, conserved	0	1830	1.09	80	164	1473	1726	100	607	97	103	39	42	39	40	37	54	30	28	47	37	40	40	0.91	0.7	0.99	0.77	2473	100	82	87	85	63
Tb927.9.12410	riboflavin kinase, putative	Enzyme	1624	2.59	50	130	1510	1908	69	1191	189	83	27	37	45	50	15	42	66	63	43	21	40	53	0.38	0.4	0.99	1.02	2195	69	73	54	64	#N/A
Tb927.10.15200	hypothetical protein, conserved	0	720	1.18	47	47	545	589	26	161	26	25	58	30	37	35	34	35	20	19	29	22	40	26	0.84	0.42	0.99	0.5	762	26	25	29	27	38
Tb927.11.9340	hypothetical protein, conserved	0	1047	1.23	43	90	900	1027	61	495	116	53	36	40	41	42	32	57	43	60	42	41	40	50	0.8	0.79	0.99	0.97	1892	61	63	38	50	44
Tb927.11.10550	hypothetical protein, conserved	0	2481	1.03	142	227	1725	1915	72	448	48	57	51	42	34	33	39	28	16	10	19	18	40	19	0.97	0.35	0.99	0.36	2870	72	95	92	93	84
Tb927.6.1590	hypothetical protein, conserved	Mitochondrial pathway	1404	0.98	65	111	1214	1325	118	1547	191	148	41	37	42	40	41	82	99	73	88	88	40	86	1.02	1.69	0.99	1.65	2547	118	84	51	68	39
Tb927.9.9140	hypothetical protein, conserved	0	1281	1.06	45	156	883	1165	25	194	43	28	31	57	33	39	38	19	14	18	18	16	40	17	0.94	0.31	0.99	0.33	1067	25	35	32	34	40
Tb927.10.16160	protein kinase, putative	Protein kinase	903	1.17	21	65	864	1263	73	891	239	85	21	33	46	60	34	79	89	142	79	83	40	97	0.85	1.6	0.99	1.87	1185	73	39	31	35	33
Tb927.8.2880	hypothetical protein, conserved	Mitochondrial pathway	3396	0.94	197	300	2585	2460	59	416	53	73	51	41	37	31	42	17	11	8	18	14	40	14	1.05	0.28	1	0.26	1557	59	52	64	58	82
Tb927.6.1110	ubiquitin carboxyl-terminal hydrolase, Clan CA cysteine peptidase, family C12, putative	Ubiquitin & proteasome	3291	0.98	171	270	2514	3017	127	1359	102	125	46	38	37	39	41	38	37	17	32	31	40	31	1.01	0.6	1	0.59	2918	127	97	100	98	122
Tb927.10.10190	Homologue of GRR1, and F-box component of the SCF ubiquitin ligase complex.	Ubiquitin & proteasome	2541	1.07	139	199	2049	2167	60	714	32	71	49	36	39	36	37	23	25	7	23	18	40	20	0.93	0.35	1	0.38	2036	60	67	102	85	112
Tb927.11.16580	hypothetical protein, conserved	0	1776	1.09	59	127	1671	2170	100	950	136	111	29	33	45	52	37	55	48	41	52	45	40	49	0.92	0.87	1	0.95	2613	100	87	92	89	85
Tb927.8.6860	hypothetical protein, conserved	0	2247	1.05	86	196	1830	2447	152	1452	169	164	34	41	39	46	38	66	58	40	61	54	40	57	0.94	1.03	1	1.09	4122	152	137	139	138	98
Tb927.8.1670	serine/threonine-protein kinase, putative	Protein kinase	1779	1.06	129	88	1338	1529	22	126	14	31	64	23	36	37	38	12	6	4	15	9	40	9	0.94	0.17	1	0.18	1797	22	60	88	74	100
Tb927.6.3230	RNA pseudouridylate synthase, putative	rRNA tRNA processing	1389	0.81	88	93	1112	1118	74	368	78	78	56	31	39	34	49	52	24	30	47	47	40	38	1.23	0.91	1	0.74	1600	74	53	42	48	46
Tb927.10.14000	aconitase (ACO)	Citric acid cycle	2694	0.87	85	293	2267	2605	305	2424	170	269	28	51	41	41	46	111	81	34	84	89	40	77	1.14	1.71	1	1.49	7060	305	234	236	235	71
Tb927.4.1760	hypothetical protein, conserved	Mitochondrial pathway	474	1.08	17	64	295	399	34	303	74	41	32	63	30	36	37	70	58	84	73	66	40	71	0.92	1.27	1	1.37	1697	34	56	41	48	35
Tb927.10.6650	G10 protein homologue, putative, unknown function	0	726	1.12	37	54	507	800	38	117	73	46	45	35	34	47	36	51	15	54	53	38	40	43	0.89	0.74	1	0.83	1292	38	43	36	39	35
Tb927.11.11270	hypothetical protein, conserved	0	1710	1.13	62	122	1777	1807	90	786	147	91	32	33	50	45	36	52	41	46	45	41	40	46	0.89	0.79	1	0.88	1959	90	65	57	61	58
Tb927.8.3330	mitochondrial carrier protein, MCP18	Mitochondrial transport	1023	1.04	51	101	634	973	23	200	33	33	44	46	30	41	39	22	18	17	27	20	40	21	0.96	0.39	1	0.4	710	23	24	30	27	44
Tb927.3.3070	3', 5'-cyclic nucleotide phosphodiesterase, putative (PDEC)	Signalling	2730	1.13	96	273	2373	2626	63	929	51	90	31	46	42	41	35	23	31	10	28	20	40	23	0.88	0.39	1	0.44	1386	63	46	64	55	77
Tb927.3.3110	hypothetical protein, conserved	0	3186	1.12	210	297	2111	2012	69	446	26	64	58	43	32	27	36	21	13	4	17	12	40	14	0.89	0.24	1	0.26	2969	69	98	211	155	224
Tb927.10.9630	hypothetical protein	0	483	2.56	31	34	346	413	18	53	16	20	57	33	35	37	16	37	10	18	35	10	40	25	0.39	0.19	1	0.48	767	18	25	15	20	11
Tb927.10.10730	hypothetical protein	0	4530	1.12	246	366	3555	3941	160	1883	144	106	48	38	38	37	36	35	37	17	20	24	40	27	0.9	0.47	1	0.52	5573	160	185	245	215	233
Tb927.1.870	deoxyhypusine synthase, putative	Amino acid metabolism	1029	0.92	53	74	883	970	62	501	88	48	46	33	41	40	44	59	44	46	39	51	40	47	1.09	0.98	1	0.9	3282	62	109	66	87	80
Tb927.9.13140	hypothetical protein, conserved	0	1974	0.9	65	213	1623	1931	87	886	134	103	29	50	40	42	45	43	40	36	44	45	40	41	1.11	0.87	1	0.79	2110	87	70	58	64	71
Tb927.3.2690	serine/threonine-protein kinase, putative,protein kinase, putative	Protein kinase	3786	1.11	201	308	3105	3222	72	591	62	70	47	38	40	36	36	19	14	9	16	13	40	14	0.9	0.25	1	0.27	2016	72	67	144	105	150
Tb927.5.1290	hypothetical protein, conserved	0	1419	1.48	49	113	1320	1605	29	343	71	35	31	37	45	48	27	20	22	27	21	15	40	22	0.68	0.29	1	0.43	954	29	32	43	37	54
Tb927.10.4680	NUDIX hydrolase, conserved,predicted MutT/NUDIX family protein	Enzyme	897	1.11	48	57	807	849	50	474	134	48	47	30	43	40	36	55	48	80	45	51	40	57	0.9	0.99	1	1.09	1104	50	37	34	35	31
Tb927.11.6400	kinesin	Cytoskeleton	2961	1.08	117	253	2630	2999	89	984	49	118	35	40	43	43	37	29	30	9	33	24	40	25	0.93	0.45	1	0.49	3120	89	103	184	144	194
Tb927.10.4100	hypothetical protein, conserved	0	2076	1.06	81	159	1838	2332	52	900	46	53	35	36	43	48	38	25	39	12	21	23	40	24	0.94	0.44	1	0.47	1454	52	48	103	76	93
Tb927.6.1440	Mitchondrial LSU ribosomal protein	Mitochondrial translation	909	1.15	28	64	945	1082	138	1231	331	166	27	33	50	51	35	149	122	196	153	135	40	155	0.87	2.59	1	2.98	2549	138	85	48	66	33
Tb927.8.1280	hypothetical protein, conserved	0	4182	1.03	254	360	3235	2932	74	613	44	49	54	40	37	30	39	17	13	6	10	11	40	12	0.97	0.21	1	0.22	2275	74	75	137	106	207
Tb927.11.12070	hypothetical protein, conserved	0	936	1.15	54	70	715	845	34	165	76	31	51	35	37	39	35	36	16	44	28	27	40	31	0.87	0.51	1	0.59	1616	34	54	39	46	39
Tb927.11.8470	ZC3H45	RNA binding	624	1.86	20	53	602	686	20	139	48	12	28	39	47	47	22	31	20	41	16	15	40	27	0.54	0.28	1	0.52	483	20	16	9	13	11
Tb927.7.7280	RNA binding protein, putative, SWAP domain	RNA binding	1842	1.22	81	171	1504	1720	115	784	102	101	39	43	39	40	33	61	38	30	46	36	40	44	0.82	0.69	1	0.84	3283	115	109	108	108	122
Tb927.10.770	hypothetical protein, conserved	Mitochondrial pathway	1899	1.06	117	144	1274	1742	126	1074	115	123	55	35	32	39	38	65	51	33	54	48	40	51	0.95	0.92	1	0.98	4025	126	133	94	114	63
Tb927.4.4230	RBP31, in silico screen suggests component of motile flagellae.	RNA binding	2268	1.06	114	203	1786	1983	50	421	62	44	45	42	38	37	38	22	17	15	16	16	40	17	0.95	0.32	1	0.33	942	50	31	35	33	54
Tb927.9.1970	syntaxin binding protein 1, putative	Vesicular transport	1929	0.96	127	159	1352	1400	64	374	83	55	58	38	34	31	42	33	17	23	24	25	40	24	1.04	0.48	1	0.47	1949	64	65	51	58	84
Tb927.6.1420	hypothetical protein, conserved	0	747	1.15	30	50	719	846	27	458	72	39	36	31	46	48	35	35	55	52	44	40	40	47	0.87	0.78	1	0.9	1060	27	35	20	28	24
Tb927.5.3640	Mitchondrial SSU ribosomal protein	Mitochondrial translation	813	0.91	29	85	735	718	60	420	71	60	32	49	44	38	44	72	47	47	62	62	40	57	1.1	1.2	1	1.1	1310	60	43	37	40	28
Tb927.4.2940	hypothetical protein, conserved	0	987	1.09	22	87	1012	1189	65	751	152	70	20	41	49	51	37	65	69	83	60	63	40	69	0.92	1.21	1	1.32	1217	65	40	33	37	34
Tb927.3.1700	DAG acyltransferase	Lipids & fatty acids	1473	0.88	54	140	1244	1527	16	318	33	24	33	44	41	44	46	11	19	12	14	16	40	14	1.14	0.3	1	0.27	1147	16	38	54	46	56
Tb927.3.3960	DRBD6A	RNA binding	1134	1.22	47	74	1085	1288	44	192	58	25	37	30	46	48	33	38	15	27	18	20	40	25	0.83	0.39	1.01	0.48	1042	44	35	51	43	45
Tb927.9.11830	hypothetical protein, conserved, resemblance to myosin	0	1962	0.84	71	201	1626	1934	46	377	46	72	32	48	40	42	48	23	17	13	31	25	40	21	1.19	0.48	1.01	0.4	1614	46	54	77	65	80
Tb927.10.13260	hypothetical protein, conserved	0	3474	1.02	214	225	2710	3208	51	552	46	53	55	30	38	39	40	14	14	7	13	12	40	12	0.98	0.23	1.01	0.23	2053	51	68	167	118	190
Tb927.6.3850	chaperone protein DNAj, putative	Chaperone	870	2.37	18	117	758	795	17	352	65	25	18	62	42	39	17	19	36	40	24	13	40	30	0.42	0.24	1.01	0.58	443	17	15	12	13	15
Tb927.10.9700	hypothetical protein, conserved,predicted C2 domain protein	0	3546	0.99	229	357	2413	2077	45	283	25	62	57	47	33	25	41	12	7	4	15	10	40	10	1.02	0.19	1.01	0.18	1980	45	66	159	113	187
Tb927.1.1770	glutaredoxin, putative	Redox pathways	324	2.6	7	13	448	436	32	273	89	35	19	19	67	57	16	97	76	148	91	39	40	103	0.39	0.76	1.01	1.98	1069	32	35	19	27	15
Tb927.10.15840	hypothetical protein, conserved	0	2595	1.01	152	221	1911	2125	43	488	45	63	52	40	36	35	40	16	17	9	20	16	41	16	0.99	0.3	1.01	0.3	2525	43	84	109	96	106
Tb927.10.7540	hypothetical protein, conserved	0	2949	1.1	167	258	2198	2433	43	492	40	36	50	41	36	35	37	14	15	7	10	11	41	12	0.92	0.21	1.01	0.23	1269	43	42	95	69	129
Tb927.1.1730	hypothetical protein, conserved	Mitochondrial pathway	2082	1.16	101	147	1940	2013	81	877	65	112	43	33	45	41	35	38	38	17	45	30	41	34	0.87	0.57	1.01	0.66	3251	81	108	158	133	140
Tb927.4.2510	multidrug resistance-associated protein, putative,p-glycoprotein (PGPA)	Transporter	4512	1.01	214	352	4095	4236	57	696	63	65	42	36	44	40	40	12	14	8	12	11	41	11	1	0.22	1.01	0.22	2084	57	69	133	101	210
Tb927.10.9580	hypothetical protein	0	474	1.11	18	49	351	499	27	327	84	43	34	48	36	45	36	56	62	95	76	65	41	72	0.91	1.25	1.01	1.39	912	27	30	21	25	16
Tb927.7.4350	hypothetical protein, conserved	0	480	1.23	23	29	502	465	21	128	63	25	43	28	50	41	33	43	24	71	44	37	41	45	0.82	0.71	1.01	0.87	635	21	21	16	18	21
Tb927.11.12390	hypothetical protein, conserved	0	3489	1.08	151	334	2967	3148	93	837	67	85	38	44	41	39	38	26	22	10	20	18	41	20	0.94	0.35	1.01	0.38	3212	93	106	157	132	150
Tb927.3.1330	hypothetical protein, conserved	0	4278	1.02	144	406	4015	4345	91	1969	100	111	30	44	45	43	40	21	41	13	22	24	41	24	0.99	0.46	1.01	0.46	1872	91	62	135	98	149
Tb927.7.7230	nitroreductase (NTR)	Enzyme	963	1.22	30	88	841	1137	38	277	68	45	28	42	42	50	33	39	26	38	39	29	41	35	0.83	0.56	1.01	0.68	1348	38	45	51	48	40
Tb927.9.13540	hypothetical protein, conserved	0	1074	0.97	62	85	911	849	65	460	101	54	51	37	41	34	42	59	39	51	42	49	41	48	1.05	0.95	1.01	0.92	2737	65	91	71	81	60
Tb927.9.12530	hypothetical protein, conserved	0	1254	0.84	36	145	1091	1220	60	829	89	48	25	54	42	42	49	47	60	38	32	53	41	44	1.21	1.02	1.01	0.85	1082	60	36	33	34	32
Tb927.7.6630	hypothetical protein, conserved	0	2538	0.99	143	241	1864	1977	91	440	73	108	50	44	35	33	41	35	16	15	36	26	41	25	1.02	0.5	1.01	0.49	3448	91	114	164	139	162
Tb927.6.690	hypothetical protein, conserved, no clear yeast or human matches	0	750	0.99	26	69	707	770	82	310	136	85	31	43	45	44	41	107	37	97	95	85	41	84	1.02	1.63	1.01	1.62	2136	82	71	39	55	39
Tb927.10.11190	hypothetical protein, conserved	0	1461	1.03	81	112	1145	1378	29	301	51	57	49	36	38	40	40	19	19	19	33	22	41	22	0.98	0.42	1.01	0.43	3150	29	104	92	98	96
Tb927.10.9930	hypothetical protein, conserved	0	1773	1	98	141	1419	1593	84	349	89	112	49	37	39	38	41	46	18	27	53	36	41	36	1.01	0.69	1.01	0.69	2404	84	80	71	75	74
Tb927.1.1390	hypothetical protein, conserved	0	738	1.49	37	53	618	773	33	669	101	40	44	33	40	45	27	44	82	74	45	41	41	61	0.68	0.79	1.01	1.18	1592	33	53	30	41	18
Tb927.8.1260	hypothetical protein, conserved	0	3105	1.21	124	293	2687	3052	115	1402	101	133	35	44	42	42	34	36	41	17	36	27	41	33	0.84	0.52	1.01	0.63	5719	115	190	201	195	144
Tb927.3.1000	frataxin-like, mitochondrial precursor, putative	Mitochondrial pathway	543	1	21	51	515	500	45	493	91	29	34	44	46	39	41	81	82	90	45	75	41	74	1.01	1.43	1.01	1.43	1791	45	59	43	51	30
Tb927.11.16710	hypothetical protein, conserved	0	357	0.97	14	41	273	318	89	611	233	71	35	53	37	38	42	244	154	351	167	236	41	229	1.05	4.55	1.01	4.41	2085	89	69	45	57	14
Tb927.11.5530	Mitochondrial LSU-associated	Mitochondrial pathway	789	1.08	25	91	639	783	56	810	166	55	28	54	39	42	38	70	92	113	58	78	41	83	0.94	1.49	1.01	1.6	1266	56	42	35	38	26
Tb927.7.590	hypothetical protein, conserved	0	1392	1	69	90	1322	1412	78	1057	184	79	44	30	46	43	41	55	68	71	48	60	41	60	1.01	1.16	1.01	1.16	2770	78	92	69	80	59
Tb927.10.5570	hypothetical protein, conserved	0	699	1.03	27	51	613	863	18	290	62	35	34	34	42	53	40	25	37	48	42	37	41	38	0.99	0.71	1.01	0.73	639	18	21	17	19	16
Tb927.2.3400	hypothetical protein, copurified with splicing complex	0	1005	1.15	51	73	864	1013	50	355	127	57	45	34	41	43	35	49	32	68	48	43	41	49	0.88	0.82	1.01	0.94	2416	50	80	45	62	39
Tb927.5.3980	Mitchondrial LSU ribosomal protein	Mitochondrial translation	1125	0.99	62	86	996	953	83	545	78	63	49	36	43	36	41	72	44	37	47	51	41	50	1.03	0.97	1.01	0.96	2397	83	79	68	74	46
Tb927.4.2560	Cardolipin synthase	Lipids & fatty acids	1920	1.07	89	110	1830	2231	105	622	71	110	41	27	46	50	38	54	29	20	48	35	41	38	0.95	0.68	1.02	0.72	3351	105	111	123	117	88
Tb927.2.3910	beta-ketoacyl synthase family protein, putative	Lipids & fatty acids	1503	0.92	87	122	1143	1325	68	648	107	77	51	38	37	38	44	44	39	38	43	44	41	41	1.1	0.86	1.02	0.79	1878	68	62	72	67	62
Tb927.4.880	TPR-repeat-containing chaperone protein DNAJ, putative	Chaperone	1917	1.03	85	147	1830	1912	65	754	65	69	39	36	46	43	40	33	35	18	30	28	41	29	0.98	0.54	1.02	0.56	968	65	32	44	38	54
Tb927.11.5170	ubiquitin activating enzyme, putative	Ubiquitin & proteasome	834	1.12	59	64	590	607	26	78	31	26	63	36	34	31	37	31	8	20	26	19	41	21	0.91	0.37	1.02	0.41	1356	26	45	31	38	37
Tb927.11.10840	hypothetical protein, conserved	0	1500	1.06	82	106	1256	1472	55	513	85	73	48	33	40	42	39	36	31	30	41	33	41	35	0.96	0.63	1.02	0.66	1897	55	63	60	61	56
Tb927.5.4100	hypothetical protein, conserved	0	1545	1.1	66	116	1396	1710	119	1235	250	158	38	35	44	47	37	75	72	87	86	72	41	80	0.92	1.39	1.02	1.54	3969	119	132	98	115	71
Tb927.10.15950	TFIID-like protein, putative (TRF4)	RNA synthesis	789	1.14	46	54	701	689	35	363	97	38	52	32	43	37	36	43	41	66	40	42	41	48	0.89	0.81	1.02	0.92	1043	35	35	29	32	28
Tb927.9.6510	Mitchondrial SSU ribosomal associated	Mitochondrial translation	2001	1.14	60	201	1851	2146	227	2356	270	227	27	47	45	46	36	111	106	72	95	85	41	96	0.89	1.63	1.02	1.85	3736	227	124	142	133	77
Tb927.11.13210	hypothetical protein, conserved	0	1029	1.09	53	60	897	1178	48	389	52	41	46	27	42	49	38	46	34	27	33	32	41	35	0.94	0.62	1.02	0.68	1218	48	40	44	42	37
Tb927.10.3570	KREX2	Mitochondrial RNA	2724	1.01	134	234	2372	2437	113	1130	82	145	44	40	42	38	40	41	37	16	45	34	41	35	1.01	0.66	1.02	0.67	3142	113	104	165	135	132
Tb927.9.12810	poly(ADP-ribose) glycohydrolase, putative	DNA synthesis, modification, repair	1596	0.86	58	146	1393	1756	44	642	101	46	32	42	42	47	48	27	36	34	24	35	41	30	1.18	0.68	1.02	0.58	1506	44	50	43	46	45
Tb927.11.4790	hypothetical protein	0	495	0.99	12	58	417	549	21	244	40	5	22	54	41	47	41	42	44	43	8	35	41	34	1.02	0.67	1.02	0.66	710	21	24	13	18	20
Tb927.9.13120	POMP8	Mitochondrial membrane	747	1.07	24	71	690	818	53	540	202	55	29	44	45	47	38	70	65	145	62	80	41	85	0.95	1.54	1.02	1.64	1155	53	38	29	33	26
Tb927.8.5210	cullin, putative	Ubiquitin & proteasome	3486	0.99	144	297	3150	3625	91	1650	85	109	37	40	44	44	41	26	43	13	26	27	41	27	1.03	0.52	1.02	0.52	2257	91	75	130	102	119
Tb927.5.1370	cyclophilin-type peptidyl-prolyl cis-trans isomerase, putative (PPIase)	Chaperone	714	1.21	27	62	645	783	15	119	21	13	34	40	44	47	34	21	15	16	15	14	41	17	0.84	0.26	1.02	0.32	1000	15	33	21	27	18
Tb927.11.14420	hypothetical protein, conserved	0	1068	0.88	43	88	1006	1122	26	573	61	38	36	38	45	45	47	24	48	31	30	38	41	33	1.16	0.73	1.02	0.64	1578	26	52	41	47	46
Tb927.3.1860	hypothetical protein, conserved	0	2316	1	77	221	2138	2492	98	841	113	131	29	44	45	46	41	41	33	26	47	37	41	37	1.02	0.71	1.02	0.71	3452	98	114	115	115	99
Tb927.10.11610	hypothetical protein, conserved	0	417	1.24	35	20	341	275	18	85	29	12	74	22	39	28	33	42	18	37	24	25	41	31	0.83	0.48	1.02	0.59	855	18	28	19	24	19
Tb927.11.15740	hypothetical protein, conserved	0	1629	1	92	152	1166	1389	43	185	38	51	50	43	35	36	41	26	10	13	26	19	41	19	1.02	0.36	1.02	0.36	1475	43	49	50	49	72
Tb927.7.1620	hypothetical protein, conserved	0	903	1.09	37	64	812	1095	40	423	41	47	36	33	43	52	38	43	42	24	44	35	41	38	0.94	0.68	1.02	0.74	746	40	25	26	26	27
Tb927.9.7470	purine nucleoside transporter NT10	Nucleotides	1389	0.81	42	118	1533	1461	528	5996	1445	631	27	39	53	45	51	373	389	559	381	523	41	425	1.26	10.06	1.02	8.18	17477	528	579	636	608	46
Tb927.11.5420	hypothetical protein, conserved	0	993	0.91	72	66	780	732	46	550	91	54	64	31	38	31	45	45	50	49	46	52	41	48	1.12	1.01	1.02	0.91	1937	46	64	52	58	51
Tb927.7.4590	chaperone protein DNAj, putative	Chaperone	1641	0.98	102	128	1189	1470	33	290	83	64	55	36	35	38	42	20	16	27	33	24	41	24	1.05	0.47	1.02	0.46	1941	33	64	59	62	80
Tb927.6.2040	nitrate reductase, putative	Enzyme	1185	0.93	40	107	1158	1264	70	590	109	73	30	42	47	46	44	58	45	49	52	55	41	51	1.1	1.05	1.02	0.98	1652	70	55	48	51	50
Tb927.9.4820	calcium/potassium channel (CAKC), putative	Ion channel or pump	2637	0.96	180	132	2194	2511	57	628	75	110	61	23	40	41	43	21	21	15	35	24	41	23	1.07	0.47	1.02	0.45	2338	57	78	95	86	100
Tb927.11.8330	hypothetical protein, conserved, 4 C2H2 Zn fingers	Zinc finger	1305	0.9	62	133	911	1267	14	97	17	20	42	47	34	41	46	11	7	7	13	10	41	9	1.14	0.2	1.02	0.18	392	14	13	20	16	75
Tb927.3.2800	hypothetical protein	0	2007	1.14	124	178	1435	1604	40	198	33	60	55	41	34	34	36	20	9	9	25	14	41	16	0.9	0.26	1.02	0.3	1306	40	43	52	48	77
Tb927.10.9590	hypothetical protein, conserved	0	1302	1.06	85	109	920	1032	77	675	100	86	58	39	34	34	39	58	47	41	55	48	41	50	0.97	0.92	1.02	0.97	1768	77	59	44	51	41
Tb927.10.10830	RGG2, MRB complex component	Mitochondrial RNA	963	1.1	47	100	734	822	141	216	113	82	43	48	37	36	37	144	20	63	71	68	41	75	0.93	1.3	1.02	1.43	9545	141	316	163	240	89
Tb927.5.520	stomatin-like protein, putative	Mitochondrial pathway	1596	1.6	93	133	1407	1190	122	772	118	116	52	39	43	32	26	75	44	40	61	34	41	55	0.64	0.66	1.02	1.05	5280	122	175	149	162	98
Tb927.9.6010	hypothetical protein, conserved	0	1869	0.92	89	189	1558	1548	119	723	96	88	42	47	40	35	45	62	35	28	40	45	41	41	1.12	0.86	1.02	0.79	3461	119	115	87	101	88
Tb927.1.3320	leucine-rich repeat protein (LRRP)	LRRP	1050	1.83	63	106	732	764	10	206	29	23	53	47	34	31	23	9	18	15	18	8	41	15	0.56	0.16	1.02	0.29	192	10	6	1	4	13
Tb927.11.13260	hypothetical protein, conserved	0	1005	0.88	32	138	646	984	99	576	159	79	28	64	31	42	47	97	52	85	66	85	41	75	1.17	1.64	1.02	1.44	3337	99	111	93	102	67
Tb927.1.3010	mRNA processing protein, putative	Mitochondrial RNA	1119	1.21	82	78	869	787	34	197	25	53	65	32	37	30	34	30	16	12	40	20	41	24	0.85	0.39	1.02	0.47	2160	34	72	52	62	66
Tb927.7.980	hypothetical protein, conserved	0	2622	0.96	120	207	2304	2777	84	1011	111	72	41	37	42	45	43	31	35	23	23	29	41	28	1.07	0.56	1.02	0.54	1927	84	64	88	76	86
Tb927.11.13370	hypothetical protein, conserved	0	933	0.94	48	90	736	798	33	248	39	29	46	45	38	37	44	35	24	22	26	28	41	27	1.09	0.55	1.03	0.52	949	33	31	30	31	30
Tb927.10.13620	NADH-ubiquinone oxidoreductase complex I subunit, NDUFA9 subunit, putative	Mitochondrial electron transport	1458	1.08	70	127	1375	1247	117	1395	110	111	43	40	46	37	38	79	86	41	64	62	41	67	0.95	1.19	1.03	1.29	2387	117	79	113	96	66
Tb927.3.1180	hypothetical protein, conserved	0	2496	0.99	103	240	2207	2406	88	1280	74	126	37	45	43	41	42	35	46	16	42	35	41	35	1.04	0.68	1.03	0.67	2218	88	74	98	86	101
Tb927.10.1950	leucine-rich repeat protein (LRRP)	LRRP	2136	1.06	134	165	1588	1887	58	819	71	90	56	36	36	38	39	27	35	18	35	27	41	29	0.97	0.52	1.03	0.55	1951	58	65	89	77	80
Tb927.11.16310	myosin, putative,myosin heavy chain, putative	Cytoskeleton	3180	0.89	131	310	2629	3234	73	1212	105	74	37	45	40	43	46	23	34	18	20	26	41	24	1.15	0.51	1.03	0.45	1616	73	54	88	71	78
Tb927.10.1770	hypothetical protein	0	795	1.23	46	76	549	672	9	81	18	13	51	44	33	36	34	11	9	12	14	9	41	12	0.84	0.18	1.03	0.22	197	9	7	19	13	59
Tb927.10.9230	adaptin complex 4 subunit, putative,beta-adaptin 4 protein, putative	Vesicular transport	2310	0.92	69	207	2262	2695	82	1354	147	104	26	42	47	50	45	35	53	34	38	44	41	40	1.12	0.84	1.03	0.77	2193	82	73	77	75	71
Tb927.2.2400	hypothetical protein, conserved	0	2250	1.07	113	254	1604	1785	28	243	26	31	45	52	34	34	39	12	10	6	12	9	41	10	0.96	0.18	1.03	0.19	580	28	19	40	30	72
Tb927.1.3910	hypothetical protein, conserved	0	2724	1.16	148	266	2144	2171	123	450	67	125	48	45	38	34	36	44	15	13	39	24	41	28	0.89	0.46	1.03	0.53	3898	123	129	190	160	181
Tb927.10.3790	hypothetical protein, conserved	0	11706	0.95	965	931	8341	5789	128	1424	74	129	73	37	34	21	44	11	11	3	9	9	41	9	1.08	0.17	1.03	0.17	6734	128	223	774	499	602
Tb927.1.830	hypothetical protein, conserved	0	2847	0.94	126	261	2561	2690	97	948	133	99	39	43	43	40	44	33	30	25	29	31	41	29	1.1	0.6	1.03	0.57	3924	97	130	115	122	119
Tb927.11.15330	phosphatidylinositol 3-kinase catalytic subunit, putative	Signalling	3483	0.95	182	294	2781	3387	56	481	64	73	46	39	39	42	44	16	12	10	18	15	41	14	1.08	0.28	1.03	0.27	1419	56	47	71	59	95
Tb927.11.11050	hypothetical protein, conserved	0	1005	1.16	26	94	1003	1202	66	761	130	65	23	43	48	51	36	64	68	69	54	55	41	64	0.89	1.06	1.03	1.23	1293	66	43	30	37	31
Tb927.11.4010	hypothetical protein, conserved, no domains, no yeast or human match	0	3435	0.91	205	256	2751	3175	63	480	46	103	53	35	39	39	46	18	13	7	25	17	41	16	1.13	0.33	1.03	0.3	2230	63	74	107	91	122
Tb927.7.5890	hypothetical protein, conserved	0	2232	0.88	101	222	1853	2058	74	596	113	102	40	46	40	39	47	32	24	27	38	34	41	31	1.16	0.66	1.03	0.59	1619	74	54	66	60	71
Tb927.10.3770	hypothetical protein, conserved,predicted TPR repeat protein	Mitochondrial pathway	2103	0.96	82	208	1969	1975	159	1762	134	166	35	46	45	40	43	74	75	34	66	65	41	63	1.07	1.25	1.03	1.2	4462	159	148	136	142	78
Tb927.3.1290	cullin 4B, putative	Ubiquitin & proteasome	2844	0.92	204	186	2232	2268	115	593	62	130	64	30	38	34	45	40	19	12	38	29	41	27	1.12	0.57	1.03	0.52	6187	115	205	192	199	184
Tb927.11.8760	hypothetical protein, conserved	0	1584	1.17	120	115	1190	1067	67	207	74	80	67	34	36	29	35	41	12	25	42	26	41	30	0.88	0.49	1.03	0.58	2674	67	89	77	83	90
Tb927.4.2850	hypothetical protein, conserved	0	2046	1.12	87	154	1958	2257	100	710	74	80	38	35	46	47	37	48	31	19	33	29	41	33	0.92	0.57	1.03	0.63	2860	100	95	102	98	104
Tb927.1.1720	hypothetical protein, conserved	0	1227	1.07	70	109	945	1063	75	727	136	73	51	41	37	37	39	60	53	60	50	52	42	56	0.96	1	1.03	1.07	1855	75	61	54	58	47
Tb927.1.1010	hypothetical protein, conserved	0	2160	0.98	127	199	1566	1826	66	948	181	67	52	43	35	36	42	30	40	45	26	36	42	35	1.06	0.69	1.03	0.68	1836	66	61	59	60	74
Tb927.11.16460	hypothetical protein, conserved	0	2229	0.99	97	210	1914	2207	103	714	138	135	39	44	41	42	42	45	29	33	51	40	42	40	1.04	0.77	1.03	0.76	4924	103	163	147	155	124
Tb927.9.13580	hypothetical protein, conserved	Mitochondrial pathway	1269	1.8	53	146	980	1140	80	1603	102	107	37	53	37	38	23	62	114	43	71	40	42	72	0.57	0.77	1.03	1.39	2471	80	82	101	92	43
Tb927.10.5650	hypothetical protein, conserved	0	699	1.95	29	62	649	710	10	80	30	24	37	41	45	43	21	14	10	23	29	10	42	19	0.53	0.19	1.03	0.37	631	10	21	21	21	28
Tb927.9.7100	hypothetical protein, conserved	0	741	0.99	20	44	955	911	24	256	91	36	24	28	62	52	42	32	31	66	41	43	42	42	1.05	0.83	1.03	0.82	389	24	13	20	16	17
Tb927.7.2380	hypothetical protein, conserved	0	369	1.09	10	20	432	523	30	215	74	24	24	25	56	61	38	80	52	108	55	68	42	74	0.95	1.3	1.03	1.42	985	30	33	22	27	15
Tb927.9.12850	Mitchondrial LSU ribosomal protein	Mitochondrial translation	1761	0.98	77	207	1306	1529	112	1185	120	107	39	55	36	37	43	62	61	37	51	54	42	53	1.06	1.04	1.03	1.01	2758	112	91	88	90	67
Tb927.11.15280	tRNA-sepcific adenosine deaminase (ADAT3)	rRNA tRNA processing	1098	1.01	45	83	1071	1230	90	1168	257	106	36	35	47	48	41	80	96	126	81	94	42	96	1.02	1.82	1.03	1.84	1536	90	51	43	47	41
Tb927.10.1000	hypothetical protein	0	483	1.45	24	44	436	412	31	295	51	29	44	42	44	36	29	63	55	57	50	39	42	56	0.71	0.74	1.03	1.08	1000	31	33	21	27	8
Tb927.10.6170	hypothetical protein, conserved	Mitochondrial pathway	4527	1	325	351	3420	3210	144	1394	146	149	64	36	36	30	41	31	28	17	28	26	42	26	1.03	0.5	1.03	0.5	4393	144	146	222	184	195
Tb927.11.11490	2,3-bisphosphoglycerate-independent phosphoglycerate mutase-like protein, putative	Glucose & glycerol	2244	1.06	110	187	1966	2209	142	1076	137	131	43	39	42	42	39	62	43	33	49	44	42	47	0.98	0.85	1.03	0.9	3394	142	113	105	109	105
Tb927.11.9330	helicase-like protein	DNA synthesis, modification, repair	3030	1.05	119	273	2906	3091	59	403	33	46	35	42	46	44	40	19	12	6	13	12	42	12	0.99	0.23	1.03	0.24	1566	59	52	86	69	107
Tb927.11.1050	RNA processing factor 1, putative,ribosome biogenesis protein	rRNA tRNA processing	996	0.89	59	116	707	598	33	238	46	40	53	54	34	26	47	32	22	25	34	32	42	28	1.16	0.61	1.03	0.54	2663	33	88	79	84	82
Tb927.11.6330	6-phosphoglucolactonase	Glucose & glycerol	801	1.08	60	70	485	569	52	365	104	52	66	41	29	30	39	64	41	70	54	53	42	57	0.96	1.02	1.04	1.1	1197	52	40	20	30	31
Tb927.3.2080	hypothetical protein, conserved	Mitochondrial pathway	783	1.07	45	85	474	662	55	871	96	94	51	50	29	36	39	69	100	66	101	78	42	84	0.96	1.5	1.04	1.61	2421	55	80	63	72	38
Tb927.1.4140	hypothetical protein, conserved	0	1110	1.03	44	103	1049	1115	74	700	146	88	35	43	46	43	41	65	57	71	67	63	42	65	1.01	1.21	1.04	1.25	2198	74	73	55	64	45
Tb927.11.8810	hypothetical protein, conserved	0	1470	1.14	51	182	1175	1378	69	747	116	77	31	58	39	40	37	46	46	42	44	39	42	45	0.91	0.75	1.04	0.86	2385	69	79	70	75	74
Tb927.10.9030	hypothetical protein, conserved	0	516	1.12	25	41	449	544	29	262	107	31	43	37	42	45	37	55	46	111	50	59	42	66	0.93	1.13	1.04	1.26	824	29	27	14	21	12
Tb927.4.2160	hypothetical protein, conserved	0	402	1.14	18	26	470	385	31	182	58	36	40	30	56	41	36	76	41	78	75	59	42	67	0.91	1.13	1.04	1.29	1511	31	50	20	35	27
Tb927.9.13330	hypothetical protein, conserved	0	3453	0.92	162	328	2959	3237	91	805	58	101	42	44	41	40	45	26	21	9	25	22	42	20	1.13	0.42	1.04	0.39	2859	91	95	110	102	137
Tb927.10.15400	Trypanosome-specific kinesin family 2	Cytoskeleton	5049	0.91	292	465	4018	4097	108	886	51	126	51	43	38	35	46	21	16	5	21	17	42	16	1.15	0.34	1.04	0.3	4772	108	158	244	201	222
Tb927.7.750	hypothetical protein, conserved	0	2547	1.06	163	230	1969	1858	113	812	105	164	57	42	37	31	39	43	29	22	54	35	42	37	0.98	0.67	1.04	0.71	3194	113	106	112	109	96
Tb927.4.2950	mitochondrial DNA polymerase I protein A, putative	Mitochondrial DNA	2877	1.08	113	289	2507	2941	168	1456	148	159	35	47	42	44	39	57	46	28	46	41	42	44	0.96	0.79	1.04	0.85	3163	168	105	125	115	119
Tb927.7.5680	deoxyribose-phosphate aldolase, putative	Enzyme	843	0.88	27	78	804	983	102	978	204	93	28	43	46	50	48	119	104	130	93	127	42	111	1.19	2.45	1.04	2.14	2710	102	90	76	83	31
Tb927.3.3700	hypothetical protein	0	468	1.66	17	40	438	550	17	126	46	11	32	40	45	50	25	36	24	53	20	20	42	33	0.62	0.38	1.04	0.64	319	17	11	4	8	7
Tb927.11.14150	hypothetical protein, conserved	0	645	1.14	30	54	515	734	31	284	134	30	41	39	39	49	37	47	40	112	39	52	42	59	0.91	1	1.04	1.14	986	31	33	24	28	18
Tb927.10.7050	chromatin assembly factor 1 subunit B, putative	Chromatin	1653	0.97	56	208	1368	1505	89	842	173	97	30	58	40	39	43	53	46	56	49	53	42	51	1.07	1.01	1.04	0.98	2178	89	72	67	69	58
Tb927.11.16260	hypothetical protein, conserved	0	12387	0.99	707	1096	9931	10716	57	3935	60	45	51	41	39	37	42	5	29	3	3	10	42	10	1.05	0.19	1.04	0.19	891	57	30	179	104	462
Tb927.11.16930	ABC transporter, putative	Transporter	2160	0.87	99	190	1873	2226	121	1371	141	139	41	41	42	44	48	55	57	35	54	58	42	50	1.2	1.11	1.04	0.97	2899	121	96	102	99	72
Tb927.6.3060	hypothetical protein, conserved	0	561	1.79	11	63	586	623	18	405	59	31	17	52	50	47	23	31	65	57	46	28	42	50	0.58	0.54	1.04	0.96	415	18	14	10	12	12
Tb927.7.760	hypothetical protein, conserved	0	1710	0.97	157	140	1043	740	71	342	59	91	81	38	29	18	43	41	18	19	45	32	42	30	1.08	0.61	1.04	0.59	6046	71	200	183	192	199
Tb927.5.3420	hypothetical protein, conserved	0	1587	0.91	73	163	1219	1556	40	506	38	61	41	48	37	42	46	25	29	13	32	27	42	25	1.14	0.52	1.04	0.47	1424	40	47	57	52	61
Tb927.4.5130	hypothetical protein, conserved	0	798	1.03	47	61	610	800	42	213	23	30	52	36	37	43	41	52	24	15	32	30	42	31	1.01	0.57	1.04	0.59	2315	42	77	56	66	35
Tb927.7.7010	Mitchondrial LSU ribosomal protein	Mitochondrial translation	465	0.94	26	56	317	316	39	313	85	36	50	56	33	29	44	82	61	98	65	81	42	76	1.1	1.56	1.04	1.47	754	39	25	23	24	15
Tb927.10.13470	hypothetical protein, conserved	0	2649	1.04	139	228	2202	2533	95	1302	87	116	47	40	40	41	40	35	44	18	37	32	42	33	1	0.62	1.04	0.64	2145	95	71	108	89	99
Tb927.3.4690	hypothetical protein, conserved	0	1494	1.02	47	143	1476	1661	70	778	105	92	28	44	48	47	41	46	47	38	52	45	42	46	1.02	0.86	1.04	0.88	1868	70	62	55	58	57
Tb927.9.6530	hypothetical protein	0	4578	0.97	321	438	3254	2852	59	538	37	55	62	44	34	27	43	13	11	4	10	10	42	9	1.07	0.19	1.04	0.18	3023	59	100	166	133	#N/A
Tb927.6.2080	Mitchondrial SSU ribosomal associated KRIPP22 (PPR)	Mitochondrial translation	1191	0.96	76	67	1065	1162	99	818	193	165	57	26	43	42	43	81	62	87	116	90	42	87	1.08	1.73	1.04	1.67	3561	99	118	64	91	47
Tb927.8.4860	Mitchondrial SSU ribosomal protein	Mitochondrial translation	2040	1.02	83	186	1906	2106	97	882	94	106	36	42	45	44	41	47	39	25	44	38	42	38	1.02	0.72	1.04	0.74	2297	97	76	87	82	72
Tb927.7.1090	hypothetical protein, conserved	0	4626	1.05	226	424	3923	4421	81	925	65	64	43	43	41	41	40	17	18	8	12	13	42	14	1	0.25	1.04	0.26	1659	81	55	175	115	221
Tb927.10.14300	protein kinase, putative,serine/threonine protein kinase, putative	Protein kinase	3252	1.01	162	259	2988	3213	46	351	27	36	44	37	44	42	41	14	10	4	9	9	42	9	1.03	0.18	1.04	0.18	1754	46	58	126	92	173
Tb927.11.10490	hypothetical protein, conserved	0	1818	1.04	80	173	1546	1851	92	424	168	110	39	44	41	43	40	50	21	50	51	41	42	43	1	0.79	1.04	0.82	2759	92	91	77	84	76
Tb927.9.4660	hypothetical protein, conserved	0	1488	0.98	91	117	1141	1395	70	495	59	86	54	37	37	40	43	46	30	21	48	37	42	36	1.06	0.72	1.04	0.7	2350	70	78	76	77	64
Tb927.7.5630	hypothetical protein, conserved	0	2001	0.89	121	146	1725	1813	74	969	80	60	54	34	42	39	47	36	44	21	25	36	42	32	1.18	0.69	1.04	0.61	1730	74	57	58	58	50
Tb927.10.13120	mitochondrial carrier protein, MCP14	Mitochondrial transport	1035	0.87	28	91	1032	1332	51	441	119	60	24	41	48	55	48	48	38	62	49	56	42	49	1.2	1.09	1.04	0.95	1413	51	47	35	41	37
Tb927.10.4320	hypothetical protein, conserved	0	1992	1.02	113	214	1406	1569	83	485	62	71	50	50	34	34	41	41	22	17	30	27	42	27	1.03	0.52	1.04	0.53	3305	83	110	93	101	104
Tb927.2.4440	hypothetical protein	0	714	1.49	49	33	618	733	20	145	69	24	61	21	42	44	28	27	18	52	28	21	42	31	0.7	0.41	1.04	0.61	2663	20	88	42	65	31
Tb927.7.5690	hypothetical protein, conserved	0	1827	0.9	106	162	1460	1573	31	389	52	44	51	41	39	37	47	17	19	15	20	20	42	18	1.16	0.38	1.04	0.34	2781	31	92	91	92	110
Tb927.1.4470	hypothetical protein, conserved	0	1332	1.24	50	108	1300	1559	111	811	160	130	33	38	47	50	34	82	55	65	82	57	42	71	0.85	1.1	1.04	1.36	2152	111	71	83	77	69
Tb927.11.7440	hypothetical protein, conserved	0	639	1.08	35	61	461	603	32	203	54	30	49	44	35	40	39	49	29	45	39	38	42	41	0.97	0.73	1.04	0.78	568	32	19	18	18	21
Tb927.3.2730	hypothetical protein, trypanosoma specific	0	5085	1.23	287	444	4280	4385	117	1165	71	123	50	41	41	37	34	23	21	8	20	14	42	18	0.85	0.28	1.04	0.34	3712	117	123	259	191	276
Tb927.7.5650	Kinesin-4/10	Cytoskeleton	1917	0.96	106	200	1365	1625	79	577	138	73	49	48	34	36	44	40	27	39	32	36	42	35	1.09	0.69	1.04	0.66	2037	79	68	59	63	58
Tb927.10.14330	hypothetical protein, conserved	0	3123	1.02	168	355	2455	2167	187	1109	93	196	48	53	38	30	41	59	32	16	53	39	42	40	1.03	0.75	1.04	0.77	10555	187	350	371	360	266
Tb927.9.10340	amino acid transporter, putative	Amino acid transporter	1479	0.95	60	147	1258	1561	45	373	76	72	36	46	41	45	44	30	23	28	41	32	42	30	1.1	0.61	1.05	0.58	2086	45	69	70	69	47
Tb927.3.660	hypothetical protein, conserved	0	1137	0.97	40	102	1092	1306	41	697	189	46	31	42	46	49	43	35	55	89	34	55	42	53	1.08	1.06	1.05	1.03	1355	41	45	30	37	27
Tb927.5.2970	suppressive immunomodulating factor (TSIF)	0	2493	1.26	149	177	2190	2333	52	263	34	78	53	33	42	40	33	20	10	7	26	13	42	16	0.83	0.24	1.05	0.31	1475	52	49	113	81	90
Tb927.10.15640	LST8, TOR complex	Signalling	2115	0.97	100	156	2122	2168	111	866	76	105	42	34	48	44	43	51	37	19	42	39	42	37	1.08	0.74	1.05	0.72	2380	111	79	100	90	89
Tb927.9.3460	ZC3H27	RNA binding	2391	1.07	128	235	1834	2142	97	1286	87	89	47	46	37	38	39	40	48	20	31	32	42	35	0.97	0.62	1.05	0.67	2559	97	85	90	87	78
Tb927.7.5140	hypothetical protein, conserved	0	1413	0.95	94	119	1055	1135	93	274	64	70	59	39	36	34	44	65	17	24	42	39	42	37	1.11	0.75	1.05	0.71	3272	93	108	94	101	81
Tb927.9.12900	LEO1	RNA degradation	1743	0.98	106	182	1259	1274	64	426	58	58	54	49	35	31	43	36	22	18	28	27	42	26	1.07	0.51	1.05	0.5	3094	64	103	83	93	95
Tb927.10.1750	hypothetical protein, conserved	0	729	1.32	22	73	695	841	74	277	121	76	27	47	46	49	32	100	34	89	87	59	42	78	0.79	1.13	1.05	1.49	1263	74	42	37	39	36
Tb927.10.7360	ATP-binding cassette protein, putative	0	1941	1.15	67	173	1910	2231	71	804	139	87	31	41	47	49	37	36	37	38	38	33	42	37	0.91	0.63	1.05	0.72	1452	71	48	54	51	67
Tb927.5.4070	hypothetical protein, DNA primase domain	0	1827	0.92	78	155	1736	1950	113	583	149	117	38	39	46	46	46	61	29	44	54	51	42	47	1.14	0.97	1.05	0.9	2791	113	93	86	89	82
Tb927.11.11630	Mitchondrial LSU ribosomal protein	Mitochondrial translation	729	1.19	24	78	672	775	62	491	129	78	29	50	44	45	35	83	61	95	90	69	42	82	0.88	1.33	1.05	1.58	1773	62	59	45	52	30
Tb927.11.2150	hypothetical protein, conserved	0	1488	0.98	65	160	1204	1431	51	609	64	52	39	50	39	41	43	34	37	23	29	31	42	31	1.07	0.6	1.05	0.59	966	51	32	48	40	50
Tb927.11.16820	hypothetical protein, conserved	0	1107	1.12	44	132	1047	844	96	489	139	129	35	55	46	33	38	85	40	67	98	65	42	73	0.94	1.25	1.05	1.39	4447	96	147	100	124	56
Tb927.11.3840	hypothetical protein, conserved	0	1389	1.08	57	128	1283	1467	107	702	97	103	36	43	45	45	39	76	46	38	62	51	42	55	0.97	0.98	1.05	1.06	4275	107	142	97	119	87
Tb927.8.3360	hypothetical protein, conserved	0	399	2.14	14	16	494	555	12	155	32	10	31	19	60	59	20	29	35	43	21	15	42	32	0.49	0.29	1.05	0.62	265	12	9	7	8	15
Tb927.11.3750	NADH-cytochrome b5 reductase, putative (B5R)	Mitochondrial electron transport	921	0.89	48	72	697	1076	97	668	155	101	46	36	37	50	48	103	65	90	92	99	42	88	1.18	1.9	1.05	1.69	3000	97	99	79	89	26
Tb927.8.2450	hypothetical protein, conserved	0	933	0.92	39	85	805	1047	31	400	101	50	37	42	42	48	46	33	39	58	45	47	42	44	1.14	0.91	1.05	0.84	2051	31	68	43	56	63
Tb927.10.9420	mitochondrial chaperone BCS1, putative	Chaperone	1599	1.06	44	175	1502	1812	66	623	106	82	24	51	45	48	40	40	35	36	43	36	42	39	0.99	0.7	1.05	0.74	2125	66	70	57	64	78
Tb927.10.7270	hypothetical protein, conserved	0	1578	1.1	101	145	1147	1273	66	261	48	54	57	43	35	34	38	41	15	16	29	23	42	25	0.96	0.44	1.05	0.49	2311	66	77	65	71	73
Tb927.8.7050	mu-adaptin 4, putative,adaptor complex AP-4 medium subunit, putative	Vesicular transport	1365	1.2	55	106	1460	1458	43	786	89	50	36	36	52	46	35	31	52	35	31	31	42	37	0.88	0.6	1.05	0.71	788	43	26	41	34	48
Tb927.11.8250	hypothetical protein, conserved	0	555	1.25	18	50	594	608	19	90	52	21	29	42	52	47	34	34	15	50	32	26	42	33	0.84	0.5	1.05	0.63	1106	19	37	24	30	31
Tb927.3.5070	hypothetical protein, conserved	0	1827	0.97	83	182	1613	1707	90	1082	84	89	40	46	43	40	44	48	53	25	41	43	42	42	1.08	0.83	1.05	0.8	3280	90	109	120	114	104
Tb927.10.15780	hypothetical protein, conserved	0	2343	0.97	117	208	1982	2353	74	692	76	77	44	41	41	43	44	31	27	17	28	26	42	26	1.09	0.51	1.05	0.49	2116	74	70	87	79	85
Tb927.10.720	CAP118 Clathrin-associated protein	Vesicular transport	3252	1.07	156	301	2919	3076	65	603	53	34	43	43	43	40	40	20	17	9	9	13	42	13	0.98	0.24	1.05	0.26	3267	65	108	219	163	199
Tb927.11.3410	hypothetical protein, conserved	0	3171	1.1	115	288	3062	3591	146	1867	118	134	32	42	47	48	38	45	53	20	35	35	42	38	0.95	0.67	1.05	0.74	2514	146	83	115	99	120
Tb927.11.11920	molybdenum cofactor biosynthesis protein, putative	Enzyme	2328	1.09	166	230	1517	1569	77	700	68	83	63	46	31	29	39	32	27	16	30	24	42	26	0.97	0.46	1.05	0.51	3245	77	108	89	98	97
Tb927.11.7260	hypothetical protein, conserved	0	237	2.46	5	20	298	282	27	230	72	33	19	39	61	51	17	112	87	163	117	49	42	120	0.43	0.94	1.05	2.3	451	27	15	9	12	4
Tb927.3.3900	carnitine O-palmitoyltransferase II, putative (CPT II)	Lipids & fatty acids	1866	1.1	95	176	1737	1556	265	1424	214	321	45	44	45	36	38	139	69	62	144	94	42	103	0.95	1.8	1.05	1.99	8286	265	275	326	300	163
Tb927.8.2680	hypothetical protein, conserved	0	1962	1.91	96	220	1427	1794	31	335	74	47	43	52	35	39	22	15	15	20	20	9	42	18	0.55	0.18	1.05	0.34	1526	31	51	41	46	52
Tb927.6.1150	hypothetical protein	0	603	1.86	43	31	507	592	23	318	30	31	63	24	41	42	23	37	47	27	43	21	42	39	0.57	0.4	1.05	0.74	1887	23	63	33	48	36
Tb927.4.2640	MCM-BP is required for repression of life-cycle specific genes transcribed by RNA polymerase I in the mammalian infectious form of Trypanosoma brucei	RNA synthesis	3825	1.11	273	347	2857	2521	118	548	100	144	63	42	36	28	38	30	13	14	32	20	42	22	0.95	0.38	1.05	0.43	5578	118	185	275	230	253
Tb927.6.1720	hypothetical protein, conserved	0	2295	0.97	116	191	2031	2335	106	1250	108	138	45	39	43	43	44	45	49	25	50	44	42	43	1.09	0.84	1.05	0.82	1790	106	59	58	59	69
Tb927.10.1370	hypothetical protein, conserved	0	852	1.1	32	83	832	878	75	834	163	76	33	45	47	44	39	86	88	103	75	80	42	88	0.96	1.54	1.05	1.69	2015	75	67	49	58	41
Tb927.10.7320	hypothetical protein, conserved	0	612	1.2	33	53	468	642	69	648	171	69	48	40	37	45	35	111	95	150	95	94	42	113	0.88	1.8	1.05	2.17	1960	69	65	43	54	27
Tb927.11.6340	hypothetical protein, conserved	0	1392	1.04	80	111	1136	1384	88	624	91	92	51	37	39	42	41	62	40	35	55	46	42	48	1.02	0.89	1.06	0.93	4242	88	141	92	116	91
Tb927.11.1630	Mitchondrial LSU ribosomal protein	Mitochondrial translation	2496	1.05	108	268	2153	2339	95	709	57	114	38	50	42	40	40	37	26	12	38	27	42	28	1	0.52	1.06	0.55	2717	95	90	106	98	83
Tb927.9.10630	hypothetical protein, conserved	0	801	0.89	22	91	764	877	36	560	81	58	24	53	46	47	48	44	63	54	61	62	42	56	1.18	1.2	1.06	1.07	978	36	32	33	33	37
Tb927.11.14110	TFIIH basal transcription factor subunit (TSP2)	RNA synthesis	1311	0.82	45	113	1344	1534	27	469	95	34	30	40	49	50	52	20	32	39	22	35	42	28	1.29	0.67	1.06	0.54	1685	27	56	55	55	66
Tb927.3.1770	leucine-rich repeat protein (LRRP)	LRRP	2694	0.96	165	278	1999	2013	68	636	61	88	54	48	36	32	44	25	21	12	27	22	42	21	1.11	0.43	1.06	0.41	1403	68	47	71	59	91
Tb927.9.8060	hypothetical protein, conserved, WASH domain (actin nucleation)	0	1731	0.97	97	173	1397	1417	55	397	86	76	50	46	39	35	44	31	21	27	37	30	43	29	1.08	0.57	1.06	0.55	1597	55	53	82	68	107
Tb927.7.790	hypothetical protein, conserved	0	1704	1	57	180	1601	1834	38	650	48	50	30	49	45	46	43	22	34	15	25	24	43	24	1.06	0.46	1.06	0.46	915	38	30	45	37	54
Tb927.11.7340	hypothetical protein, conserved	0	1680	0.95	68	132	1668	1957	102	1076	179	115	36	36	48	50	45	60	58	57	57	61	43	58	1.11	1.18	1.06	1.12	1895	102	63	74	68	62
Tb927.10.1940	serine/threonine-protein kinase, putative	Protein kinase	1038	0.99	42	112	840	1094	35	306	68	27	36	50	39	45	43	33	27	35	22	30	43	29	1.07	0.57	1.06	0.56	1303	35	43	31	37	35
Tb927.10.680	hypothetical protein, conserved	0	873	0.98	54	97	560	669	46	272	91	42	55	52	31	33	44	52	28	56	40	45	43	44	1.08	0.87	1.06	0.85	829	46	27	25	26	31
Tb927.3.4400	hypothetical protein, conserved, Golgin-like, SMC domain (chromosome-segregatng ATPase), also matches yeast myosin-like	0	1164	1.08	41	108	1116	1354	37	357	84	48	31	43	46	50	39	31	28	39	35	31	43	33	0.98	0.59	1.06	0.64	837	37	28	16	22	23
Tb927.8.2870	hypothetical protein, conserved	0	2805	1.14	162	265	2370	2263	42	212	36	68	51	44	41	34	37	15	7	7	20	11	43	12	0.93	0.21	1.06	0.23	2924	42	97	91	94	118
Tb927.3.3530	hypothetical protein, conserved	0	1143	1.14	70	93	884	1097	70	522	130	84	54	38	37	41	37	60	41	61	62	49	43	56	0.93	0.94	1.06	1.08	1313	70	44	44	44	43
Tb927.7.2480	peptidyl-prolyl cis-trans isomerase, putative (PAR45)	Chaperone	1152	0.96	46	99	1003	1432	83	695	159	81	35	40	42	53	44	71	54	74	59	67	43	65	1.1	1.29	1.06	1.24	2631	83	87	64	76	50
Tb927.9.2150	hypothetical protein	0	396	2.23	25	41	229	357	9	14	10	11	56	48	28	38	19	22	3	14	23	7	43	16	0.48	0.13	1.06	0.3	701	9	23	13	18	7
Tb927.10.1900	DNA topoisomerase IA, putative	Mitochondrial DNA	2421	0.98	109	237	2141	2406	77	912	71	68	40	45	43	42	43	31	34	16	24	27	43	26	1.08	0.51	1.06	0.5	1671	77	55	99	77	94
Tb927.11.13550	hypothetical protein, conserved	0	1923	1	92	171	1651	2045	25	236	33	40	42	41	41	45	43	13	11	9	17	13	43	13	1.06	0.24	1.06	0.24	1242	25	41	58	50	100
Tb927.11.2990	KREPB4	Mitochondrial RNA	1245	1.08	57	94	1176	1438	64	866	116	69	41	35	46	49	39	50	63	50	46	48	43	52	0.98	0.93	1.06	1.01	1074	64	36	36	36	34
Tb927.1.840	hypothetical protein, conserved	Mitochondrial pathway	720	1.17	49	50	546	700	31	432	155	43	60	32	37	42	37	42	54	116	50	56	43	66	0.91	1.08	1.06	1.26	1768	31	59	49	54	30
Tb927.7.3890	hypothetical protein, conserved	0	921	1.01	40	75	824	1105	46	832	76	51	39	38	43	51	42	49	81	44	46	55	43	55	1.06	1.06	1.06	1.06	1276	46	42	30	36	32
Tb927.10.1930	hypothetical protein, conserved	Mitochondrial pathway	1944	1.04	93	227	1442	1745	115	1547	203	171	42	54	36	38	41	58	72	56	74	63	43	65	1.02	1.21	1.06	1.25	4127	115	137	126	131	74
Tb927.7.5510	hypothetical protein, conserved	0	1020	1.03	24	126	955	1132	40	434	69	38	21	57	45	47	41	38	38	36	31	35	43	36	1.03	0.67	1.06	0.69	740	40	25	28	26	28
Tb927.11.6020	hypothetical protein, conserved	0	810	1.79	20	91	853	872	31	319	121	43	22	52	51	46	24	38	35	80	45	28	43	49	0.59	0.53	1.06	0.95	737	31	24	23	24	24
Tb927.11.10870	32 kDa ER-associated protein (ERAP32)	Vesicular transport	852	1.12	28	60	909	1148	44	458	43	63	29	33	51	58	38	51	48	27	62	42	43	47	0.95	0.81	1.06	0.91	929	44	31	30	30	29
Tb927.7.5500	hypothetical protein, conserved	0	3537	0.98	141	341	3269	3828	110	1439	87	135	35	45	45	46	44	30	37	13	32	29	43	28	1.09	0.55	1.06	0.54	2819	110	93	137	115	136
Tb927.7.3010	hypothetical protein, conserved	0	2241	0.93	137	188	1901	1935	26	262	21	29	54	39	41	37	46	11	11	5	11	10	43	9	1.14	0.19	1.06	0.18	1113	26	37	28	32	110
Tb927.7.6250	hypothetical protein, conserved	0	1281	1.12	41	140	1203	1397	70	660	79	80	28	51	45	47	38	54	46	33	52	41	43	46	0.95	0.79	1.06	0.89	2152	70	71	71	71	67
Tb927.6.2710	hypothetical protein, conserved	0	2286	1.69	107	253	2016	1906	114	1050	110	161	42	51	43	36	25	49	41	26	59	26	43	44	0.63	0.5	1.06	0.84	4070	114	135	84	109	93
Tb927.10.5140	protein kinase, putative,mitogen-activated protein kinase 2, putative	Protein kinase	1329	1.1	73	155	1095	886	34	139	20	53	49	54	40	28	39	25	9	8	33	17	43	19	0.97	0.33	1.06	0.37	1650	34	55	102	78	112
Tb927.11.3540	hypothetical protein, conserved	0	996	1.29	45	92	947	989	68	510	177	81	40	43	46	42	33	67	46	95	68	53	43	69	0.82	1.03	1.06	1.33	1098	68	36	42	39	43
Tb927.9.6430	Rab geranylgeranyl transferase component A, putative	Prenylation	2922	1.04	171	231	2626	2688	122	1053	65	102	52	37	43	39	41	41	32	12	29	28	43	29	1.03	0.53	1.06	0.55	3265	122	108	160	134	140
Tb927.9.4440	hypothetical protein, conserved	0	1296	0.94	60	130	1170	1216	49	268	44	44	41	47	44	40	46	37	19	18	28	27	43	26	1.14	0.53	1.06	0.49	1001	49	33	39	36	48
Tb927.7.4150	hypothetical protein, conserved	0	3501	1.1	190	345	3165	2772	71	448	51	76	48	46	44	34	39	20	12	8	18	13	43	14	0.97	0.25	1.06	0.28	2432	71	81	164	122	152
Tb927.11.2980	hypothetical protein, conserved	0	645	1.15	20	53	697	809	57	530	117	49	28	38	52	54	37	87	74	97	64	70	43	80	0.92	1.34	1.06	1.55	1211	57	40	29	34	28
Tb927.8.5970	cullin, putative	Ubiquitin & proteasome	2229	0.9	141	206	1605	1966	85	302	83	81	56	43	35	38	47	37	12	20	30	28	43	25	1.18	0.53	1.07	0.48	3995	85	132	116	124	109
Tb927.10.3340	protein kinase, putative	Protein kinase	2676	0.97	119	322	2154	2337	248	1506	254	245	39	56	39	37	44	91	51	51	77	70	43	67	1.1	1.34	1.07	1.3	4510	248	150	145	147	96
Tb927.8.1800	hypothetical protein, conserved	0	1749	1.13	62	156	1872	1924	83	503	96	82	31	41	52	47	38	47	26	29	39	31	43	35	0.94	0.6	1.07	0.68	2189	83	73	96	84	91
Tb927.11.6780	regulator of chromatin condensation, putative (RCC1)	Chromatin	1683	1.17	76	164	1411	1802	126	1426	277	128	40	45	40	46	37	73	76	88	64	65	43	75	0.91	1.25	1.07	1.45	2452	126	81	77	79	51
Tb927.4.1490	hypothetical protein, conserved	0	1812	0.98	71	193	1562	1938	38	547	116	47	35	49	42	46	44	21	27	34	22	26	43	26	1.08	0.51	1.07	0.5	1408	38	47	36	41	61
Tb927.7.6640	hypothetical protein, conserved, no domains, no yeast or human match	0	4854	1.18	325	412	4033	3708	227	1153	122	187	59	39	40	33	36	46	21	14	32	24	43	28	0.91	0.46	1.07	0.54	6479	227	215	348	281	362
Tb927.8.850	hypothetical protein, conserved	0	2268	0.9	169	188	1669	1672	61	396	64	66	66	39	36	31	48	26	16	15	24	23	43	20	1.18	0.44	1.07	0.39	1670	61	55	68	62	74
Tb927.4.640	hypothetical protein, conserved, C-terminal GRIP domain, resemblance to myosin	0	1389	1.11	38	143	1347	1715	66	540	102	64	24	48	47	53	39	47	35	39	39	36	43	40	0.96	0.69	1.07	0.77	1782	66	59	53	56	49
Tb927.11.8940	protein kinase (LDK)	Protein kinase	1665	1.17	93	165	1291	1506	65	561	80	69	50	46	37	39	37	38	30	26	35	28	43	32	0.91	0.53	1.07	0.62	1575	65	52	58	55	55
Tb927.10.3870	hypothetical protein, tryp-specific, WD40 repeat and alcohol dehydrogenase-like domain	0	6456	0.94	370	565	5833	5541	67	914	43	70	51	41	44	37	46	10	13	4	9	9	43	9	1.13	0.18	1.07	0.17	1692	67	56	190	123	243
Tb927.10.11550	hypothetical protein, conserved	0	2229	1.06	142	228	1529	1808	91	937	105	74	57	48	33	35	41	40	38	25	28	31	43	33	1.01	0.59	1.07	0.63	2809	91	93	90	92	90
Tb927.11.16590	RBP37	RNA binding	1374	1.02	54	103	1396	1708	56	571	97	86	35	35	49	53	42	40	37	38	53	41	43	42	1.05	0.79	1.07	0.81	1935	56	64	44	54	46
Tb927.3.1650	hypothetical protein	0	528	1.81	20	33	552	726	4	22	7	2	34	29	50	59	24	7	4	7	3	3	43	5	0.59	0.06	1.07	0.1	85	4	3	3	3	9
Tb927.10.11570	hypothetical protein, conserved	0	2160	1.12	125	178	1966	1936	77	978	122	97	51	38	44	38	38	35	41	30	38	32	43	36	0.95	0.62	1.07	0.69	2411	77	80	72	76	78
Tb927.6.3030	hypothetical protein, conserved	0	2487	0.91	157	292	1580	1786	83	459	109	105	56	55	31	31	47	33	17	24	35	30	43	27	1.18	0.57	1.07	0.52	3932	83	130	79	105	95
Tb927.10.150	hypothetical protein, conserved	0	603	1.79	51	66	286	328	9	126	29	20	75	51	23	23	24	15	19	26	28	12	43	22	0.6	0.23	1.07	0.42	724	9	24	13	19	19
Tb927.11.2780	hypothetical protein, conserved	0	1986	0.99	77	203	1901	2046	66	622	105	90	34	47	46	44	43	33	28	28	38	32	43	32	1.08	0.62	1.07	0.61	2231	66	74	84	79	69
Tb927.6.3710	hypothetical protein, conserved	0	2157	1	110	219	1860	1923	96	438	68	127	45	47	42	38	43	44	18	17	49	32	43	32	1.07	0.62	1.07	0.62	3343	96	111	101	106	119
Tb927.1.4280	hypothetical protein, conserved, African tryp specific, PTZ (tail-specific protease) domain	0	2097	1.03	121	165	1904	1991	52	188	69	82	51	37	44	41	42	24	8	18	33	20	43	21	1.04	0.39	1.07	0.4	2446	52	81	95	88	116
Tb927.10.10310	hypothetical protein, conserved	0	1446	1.11	60	140	1398	1480	143	1518	279	126	37	45	47	44	39	97	95	104	73	83	43	92	0.97	1.6	1.07	1.77	3349	143	111	76	94	56
Tb927.11.15340	hypothetical protein, conserved	0	1878	0.91	102	194	1430	1729	72	525	125	61	48	48	37	39	48	38	25	36	27	35	43	31	1.18	0.67	1.07	0.6	2304	72	76	50	63	53
Tb927.1.4010	TbPRI2, primase 2, kDNA replication	Mitochondrial DNA	3750	1.2	229	340	3040	3234	95	1154	151	100	54	42	39	37	36	25	28	22	22	20	43	24	0.89	0.39	1.07	0.46	2916	95	97	164	131	186
Tb927.7.2630	hypothetical protein, conserved	Mitochondrial pathway	2703	1.05	159	288	2019	2187	112	882	150	101	52	49	36	35	41	41	29	30	31	31	43	33	1.02	0.6	1.07	0.63	5825	112	193	148	171	158
Tb927.10.5190	hypothetical protein	0	948	0.95	41	101	787	985	83	783	158	84	38	49	40	44	45	86	74	90	74	85	43	81	1.12	1.63	1.07	1.56	2056	83	68	62	65	33
Tb927.9.10820	hypothetical protein, conserved	0	1938	1.03	83	140	1978	2337	86	761	101	107	38	34	49	51	42	43	35	28	46	37	43	38	1.04	0.72	1.07	0.74	2296	86	76	76	76	83
Tb927.4.3000	hypothetical protein, conserved	0	1305	1.17	35	129	1373	1586	60	781	158	70	24	46	51	52	37	45	54	65	45	45	43	52	0.92	0.86	1.07	1.01	1453	60	48	41	45	51
Tb927.7.7060	hypothetical protein, conserved	0	501	1.5	34	55	330	345	34	359	78	39	60	51	32	29	29	67	65	84	65	47	43	70	0.71	0.9	1.07	1.35	2090	34	69	46	58	16
Tb927.10.5440	RNA editing endoribonuclease (KREN2)	Mitochondrial RNA	1617	1.02	87	136	1424	1632	61	952	214	112	48	39	42	43	42	37	53	71	58	54	43	55	1.05	1.04	1.07	1.05	2103	61	70	56	63	46
Tb927.8.5800	hypothetical protein, conserved	0	477	1.15	12	28	607	687	39	251	110	35	22	27	61	61	38	80	47	124	62	68	43	78	0.93	1.31	1.07	1.51	852	39	28	17	23	15
Tb927.5.3920	PEX6 peroxisome assembly protein, AAA ATPase	Glycosome biogenesis	2949	1.02	177	290	2329	2450	126	806	139	122	53	46	38	35	42	42	25	25	35	31	43	32	1.05	0.6	1.07	0.61	3372	126	112	107	109	90
Tb927.10.5910	hypothetical protein, conserved	0	2271	1.05	132	195	1867	2203	112	1165	111	126	52	40	40	41	41	48	46	26	47	40	43	42	1.02	0.77	1.07	0.8	2104	112	70	97	83	92
Tb927.8.5290	hypothetical protein, conserved	0	1854	1.05	68	201	1729	1939	70	1004	124	94	33	50	45	45	41	37	49	36	43	39	43	41	1.02	0.75	1.07	0.79	1656	70	55	69	62	87
Tb927.6.4150	hypothetical protein, conserved, tryp specific	0	804	0.97	23	50	988	1111	73	695	200	74	25	29	59	59	44	89	78	134	77	97	43	94	1.1	1.87	1.07	1.82	1622	73	54	29	41	23
Tb927.9.12740	hypothetical protein, conserved	0	1242	1.59	47	99	1317	1480	20	289	52	19	34	37	51	51	27	16	21	22	13	11	43	18	0.67	0.22	1.07	0.35	433	20	14	18	16	28
Tb927.3.950	hypothetical protein, conserved	Mitochondrial pathway	1263	0.95	44	129	1203	1430	89	777	92	126	31	47	46	48	46	69	55	39	84	65	43	62	1.13	1.25	1.07	1.19	2625	89	87	83	85	61
Tb927.11.4640	calpain-like protein, putative	Protease or peptidase	3156	0.97	120	286	3070	3690	80	1229	101	104	34	42	47	50	44	25	35	17	28	27	43	26	1.1	0.52	1.07	0.5	2186	80	72	82	77	88
Tb927.7.4540	hypothetical protein, conserved	0	936	1.07	50	94	774	850	27	147	59	42	47	47	40	39	40	28	14	34	38	27	43	28	1	0.51	1.07	0.55	553	27	18	24	21	28
Tb927.8.4230	hypothetical protein, conserved	0	3249	1.07	266	277	2273	2035	85	576	47	112	73	40	34	27	40	26	16	8	29	18	43	20	1	0.35	1.07	0.38	4289	85	142	199	171	174
Tb927.11.210	hypothetical protein, conserved	0	2199	1.78	92	197	2110	2457	45	874	138	70	37	42	46	48	24	20	36	34	27	16	43	29	0.6	0.31	1.07	0.56	2355	45	78	37	57	73
Tb927.10.5870	hypothetical protein, conserved	0	1371	0.92	83	136	1126	1071	58	337	45	72	54	46	40	33	47	41	22	18	44	34	43	31	1.16	0.65	1.07	0.6	1437	58	48	73	60	59
Tb927.11.16880	leucine-rich repeat protein (LRRP)	LRRP	1887	1.1	105	167	1580	1854	47	336	51	102	49	41	40	42	39	24	16	15	45	23	43	25	0.98	0.44	1.07	0.48	2088	47	69	90	80	101
Tb927.3.2160	hypothetical protein, conserved	0	1404	0.98	49	138	1330	1661	62	582	152	60	31	46	46	51	44	43	37	58	36	45	43	44	1.1	0.86	1.07	0.84	2174	62	72	57	64	53
Tb927.3.5150	exonuclease, putative	RNA degradation	876	0.99	52	90	708	687	35	451	35	29	53	48	39	33	44	39	46	21	28	34	43	34	1.09	0.66	1.07	0.65	1669	35	55	41	48	55
Tb927.10.7530	hypothetical protein	0	450	1.29	28	37	362	429	13	74	5	12	55	38	39	41	33	28	15	6	22	14	43	18	0.83	0.27	1.07	0.34	340	13	11	19	15	22
Tb927.10.6090	tRNA pseudouridine synthase A, putative	rRNA tRNA processing	2067	1.01	141	131	1871	1903	122	892	138	145	61	29	44	39	43	58	39	36	59	47	43	48	1.06	0.91	1.07	0.92	2933	122	97	116	106	84
Tb927.11.13600	hypothetical protein, conserved	0	1242	1.13	48	124	1165	1368	77	555	154	83	34	46	45	47	38	61	40	67	56	50	43	56	0.95	0.95	1.07	1.08	2132	77	71	51	61	42
Tb927.8.3000	hypothetical protein, conserved	0	1533	1.1	81	149	1252	1496	92	646	96	105	47	45	39	42	39	59	38	34	57	43	43	47	0.98	0.82	1.08	0.9	2316	92	77	68	73	60
Tb927.6.3970	SH3 domain protein, conserved	0	825	1.78	44	79	670	816	26	324	94	36	47	44	39	42	24	31	35	61	37	23	43	41	0.61	0.44	1.08	0.79	1374	26	46	26	36	28
Tb927.11.14530	hypothetical protein, conserved	0	1671	1.01	66	134	1641	2100	54	632	102	59	35	37	47	54	43	32	34	33	30	32	43	32	1.06	0.61	1.08	0.62	1169	54	39	52	45	74
Tb927.5.3730	hypothetical protein, conserved	0	1734	0.93	126	142	1308	1399	56	305	48	82	64	38	36	34	46	32	16	15	40	27	43	26	1.15	0.53	1.08	0.49	2670	56	89	109	99	93
Tb927.5.4290	hypothetical protein, conserved	0	1086	1	57	92	964	1139	47	464	101	60	47	39	43	45	43	42	38	50	46	44	43	44	1.08	0.85	1.08	0.85	1065	47	35	37	36	31
Tb927.10.4230	hypothetical protein, conserved	0	864	1.04	46	71	725	968	55	598	112	67	47	38	40	48	42	62	62	70	65	62	43	65	1.03	1.19	1.08	1.25	1590	55	53	50	51	46
Tb927.4.3170	hypothetical protein, conserved	0	2691	1.85	126	317	2097	2520	39	513	81	55	42	55	38	40	23	14	17	16	17	9	43	16	0.58	0.17	1.08	0.31	915	39	30	52	41	79
Tb927.8.7080	hypothetical protein, conserved, spectrin/polyprotein domains	0	4566	1.14	313	455	3259	3473	114	906	79	126	61	46	34	32	38	24	18	9	23	16	44	19	0.95	0.31	1.08	0.36	5142	114	170	205	188	228
Tb927.7.7030	hypothetical protein, conserved	0	1956	1.16	83	213	1805	1893	97	575	46	85	38	51	45	41	38	49	26	13	36	27	44	31	0.94	0.52	1.08	0.6	2528	97	84	148	116	107
Tb927.10.12830	acetyltransferase, putative	Lipids & fatty acids	921	0.93	25	108	844	1107	58	603	132	67	24	54	44	51	47	62	59	77	61	70	44	65	1.17	1.34	1.08	1.24	1220	58	40	31	36	39
Tb927.11.14210	hypothetical protein, conserved	0	4515	1.03	286	408	3848	3680	91	598	62	103	56	42	41	35	42	20	12	7	19	14	44	15	1.05	0.27	1.08	0.28	2994	91	99	202	151	219
Tb927.7.3210	protein kinase, putative	Protein kinase	1875	1.04	106	194	1489	1650	61	358	55	66	50	48	38	38	42	32	17	16	30	23	44	24	1.04	0.44	1.08	0.45	1287	61	43	48	45	64
Tb927.10.8560	small GTPase, putative (RAB23)	Vesicular transport	681	0.99	40	61	529	685	52	278	83	55	52	42	37	43	44	75	37	65	68	62	44	61	1.09	1.18	1.08	1.18	2107	52	70	48	59	38
Tb927.10.5600	hypothetical protein, conserved	0	1806	0.91	89	148	1713	1973	23	404	49	28	44	38	46	47	48	12	20	15	13	17	44	15	1.19	0.32	1.08	0.29	866	23	29	30	29	42
Tb927.10.8130	hypothetical protein, conserved	0	1230	1.15	49	117	1220	1349	82	617	82	81	35	44	48	47	38	65	45	36	55	44	44	50	0.94	0.84	1.08	0.97	1899	82	63	60	62	61
Tb927.1.1960	chaperone protein DNAj, putative	Chaperone	1977	1.07	79	216	1863	1970	115	862	51	160	35	51	45	43	41	57	39	14	68	42	44	45	1.01	0.8	1.08	0.86	5474	115	181	184	183	166
Tb927.1.1080	TFIIH basal transcription factor subunit (TSP1)	RNA synthesis	1458	1.02	50	157	1340	1690	88	969	195	64	30	50	44	49	43	59	60	72	37	56	44	57	1.06	1.07	1.08	1.1	1896	88	63	43	53	46
Tb927.5.4360	hypothetical protein, conserved	0	969	0.88	33	111	935	1006	38	316	111	39	30	53	47	44	50	38	29	62	34	47	44	41	1.24	0.9	1.08	0.78	1638	38	54	37	46	28
Tb927.10.7730	hypothetical protein, conserved	0	1152	1.4	72	68	1023	1312	62	547	120	67	55	27	43	49	31	53	43	56	49	36	44	50	0.78	0.69	1.08	0.96	2361	62	78	73	76	69
Tb927.8.6120	hypothetical protein, conserved	0	927	1.06	47	61	1012	1002	61	470	79	56	45	31	53	46	41	65	46	46	51	49	44	52	1.02	0.93	1.08	0.99	1428	61	47	49	48	57
Tb927.9.4530	hypothetical protein, conserved	0	3057	1	179	298	2356	2863	90	878	53	112	52	45	37	40	44	29	26	9	31	24	44	24	1.08	0.46	1.08	0.46	2376	90	79	145	112	139
Tb927.8.4370	hypothetical protein, conserved, no domains, K-specific	0	2733	0.93	212	255	1946	1787	38	344	38	61	69	43	34	28	47	14	11	7	19	14	44	13	1.17	0.27	1.08	0.25	3430	38	114	132	123	163
Tb927.11.9690	MORN repeats, phosphatidylinositol- 4-phosphate-5-kinase-like but also histon H3 K4 methylase-like	0	978	0.99	45	124	726	891	52	282	95	52	41	59	36	39	44	52	26	52	45	44	44	44	1.09	0.85	1.08	0.84	2123	52	70	34	52	42
Tb927.10.16020	hypothetical protein, conserved	0	942	1.55	41	84	911	1054	24	252	48	27	39	41	47	48	28	25	24	27	24	16	44	25	0.7	0.31	1.08	0.48	824	24	27	23	25	33
Tb927.10.5170	hypothetical protein, conserved	0	3282	0.91	214	324	2659	2435	71	406	52	81	58	46	39	32	48	21	11	9	21	17	44	15	1.19	0.32	1.08	0.3	2676	71	89	136	112	175
Tb927.6.3580	ATP-dependent DEAD/H DNA helicase recQ, putative	RNA helicase	2742	0.87	90	260	2692	3470	157	3144	230	196	29	44	47	54	50	56	103	45	60	76	44	66	1.25	1.47	1.08	1.27	3447	157	114	83	99	90
Tb927.10.2930	hypothetical protein, conserved	0	2250	0.89	174	163	1676	1920	105	335	48	111	69	34	36	36	49	46	13	11	41	31	44	28	1.22	0.6	1.09	0.54	6032	105	200	178	189	165
Tb927.9.3560	hypothetical protein, conserved	0	801	1.16	24	116	626	810	38	526	54	40	27	67	38	43	38	47	59	36	42	40	44	46	0.94	0.76	1.09	0.88	818	38	27	26	27	34
Tb927.5.3680	hypothetical protein, conserved	0	1062	1.44	72	81	840	1020	57	979	163	50	60	35	38	41	30	53	83	82	40	45	44	64	0.75	0.86	1.09	1.24	1885	57	62	34	48	27
Tb927.11.1340	hypothetical protein, conserved, protein kinase-like domain, no yeast or human match	0	3471	0.91	228	379	2475	2555	109	1313	68	137	58	51	34	31	48	31	34	11	33	30	44	27	1.2	0.57	1.09	0.52	2975	109	99	227	163	98
Tb927.11.11110	protein kinase, putative,serine/threonine kinase, putative	Protein kinase	1107	1.88	41	91	1137	1406	26	313	91	27	33	38	50	54	23	23	25	44	20	15	44	28	0.58	0.29	1.09	0.54	614	26	20	30	25	23
Tb927.8.2160	multidrug resistance protein A,p-glycoprotein (PGPA)	Transporter	4746	0.99	292	484	3681	3942	201	1066	86	209	55	47	37	35	44	42	20	10	37	27	44	27	1.09	0.52	1.09	0.52	10063	201	334	614	474	282
Tb927.11.2350	hypothetical protein, conserved	0	708	0.82	25	62	798	804	45	290	94	36	31	41	54	48	54	62	37	71	43	65	44	53	1.33	1.26	1.09	1.03	1603	45	53	22	37	19
Tb927.4.2470	ARMTOR (TOR complexes)	Signalling	4035	1.08	198	356	3873	4169	164	1847	125	168	44	41	46	44	41	40	41	17	35	31	44	33	1.01	0.59	1.09	0.64	5189	164	172	207	189	191
Tb927.7.6950	hypothetical protein, conserved	0	2463	1.23	130	240	2162	2341	123	1304	128	132	47	45	42	41	35	49	48	28	45	34	44	42	0.88	0.66	1.09	0.82	3791	123	126	127	126	111
Tb927.11.4510	hypothetical protein, conserved	0	5370	1.06	307	516	4806	4590	83	576	47	45	51	45	43	36	41	15	10	5	7	9	44	9	1.02	0.17	1.09	0.18	2283	83	76	266	171	274
Tb927.11.2630	hypothetical protein, conserved	0	1974	0.97	95	202	1783	1907	128	474	122	172	43	48	44	41	45	64	22	33	73	49	44	48	1.12	0.95	1.09	0.92	5121	128	170	147	158	93
Tb927.10.1580	hypothetical protein, conserved	0	345	1.28	12	28	383	428	50	500	105	48	31	38	54	53	34	142	131	164	117	108	44	138	0.85	2.07	1.09	2.66	1700	50	56	34	45	18
Tb927.11.15750	AMP deaminase, putative	Nucleotides	4254	0.93	247	432	3688	3456	59	724	38	97	52	47	42	35	47	14	15	5	19	14	44	13	1.17	0.27	1.09	0.25	2317	59	77	183	130	204
Tb927.11.6850	hypothetical protein, conserved	0	723	1.12	12	100	763	768	41	758	118	45	15	64	51	45	39	56	94	88	52	65	44	72	0.98	1.25	1.09	1.39	658	41	22	27	24	28
Tb927.9.15400	CAP334 ankyrin-repeat protein, clathrin-associated	Vesicular transport	9147	1.01	464	861	8425	9033	112	2020	92	113	45	44	44	42	43	12	20	5	10	12	44	12	1.08	0.23	1.09	0.23	3024	112	100	301	201	450
Tb927.11.4340	hypothetical protein, conserved	0	2778	1.04	142	275	2366	2801	93	632	105	118	45	46	41	43	42	33	20	20	36	26	44	27	1.05	0.51	1.09	0.53	2685	93	89	74	81	82
Tb927.11.13310	hypothetical protein, conserved	0	909	1.17	29	108	864	983	51	441	64	47	28	55	46	46	38	55	44	38	43	38	44	45	0.93	0.74	1.09	0.87	1981	51	66	50	58	37
Tb927.2.1860	MRB complex protein mitochondrial RNA binding complex 1 subunit	Mitochondrial RNA	2619	1.09	121	297	2295	2431	103	937	125	154	41	53	42	40	40	39	32	26	49	33	44	36	1	0.64	1.09	0.7	3095	103	103	130	116	89
Tb927.3.3020	actin-like protein, putative	Cytoskeleton	981	1.12	48	98	910	943	43	443	102	45	43	46	45	41	39	43	41	56	38	40	44	44	0.97	0.76	1.09	0.86	1227	43	41	36	38	27
Tb927.7.2560	hypothetical protein, conserved	0	3618	1.01	178	296	3589	3908	142	1210	115	111	44	38	48	46	44	38	30	17	26	28	44	28	1.08	0.53	1.09	0.54	3808	142	126	114	120	123
Tb927.10.13910	hypothetical protein, conserved	0	603	1.04	24	55	613	691	81	547	203	70	35	42	49	49	42	132	82	181	97	118	44	123	1.05	2.27	1.09	2.36	2142	81	71	52	61	22
Tb927.9.9970	Small nuclear RNA gene activation protein (SNAP) 50 (SNAP50)	RNA processing	1347	1	49	131	1308	1623	67	418	81	63	32	45	47	51	44	49	28	32	39	37	44	37	1.09	0.71	1.09	0.71	2161	67	72	63	67	60
Tb927.10.13460	hypothetical protein	0	396	2.1	23	49	237	352	6	32	1	5	52	57	29	38	21	15	7	1	11	4	44	9	0.52	0.08	1.09	0.16	161	6	5	7	6	7
Tb927.11.12470	hypothetical protein, conserved, possible ARF-GEF domain	Vesicular transport	6588	1.04	317	607	6533	6566	62	750	52	59	43	43	48	43	42	9	10	4	8	8	44	8	1.05	0.14	1.09	0.15	2260	62	75	209	142	316
Tb927.7.5310	hypothetical protein, conserved	0	1989	0.96	100	175	1803	2175	105	823	95	87	45	41	44	47	46	52	37	26	37	39	44	38	1.14	0.76	1.09	0.73	3956	105	131	93	112	74
Tb927.8.2130	hypothetical protein, conserved	0	1539	0.99	81	169	1347	1298	76	592	138	86	47	51	42	36	45	48	35	48	47	45	44	45	1.11	0.87	1.09	0.86	2013	76	67	44	56	45
Tb927.2.5070	hypothetical protein, conserved	0	519	1.89	19	65	449	532	19	174	102	24	32	58	42	44	23	36	30	106	39	28	44	53	0.58	0.54	1.09	1.01	884	19	29	10	20	11
Tb927.10.14400	hypothetical protein, conserved	0	3342	0.94	177	323	2939	3279	126	1247	103	120	47	45	42	42	47	37	34	17	30	31	44	29	1.16	0.6	1.09	0.56	4443	126	147	168	158	155
Tb927.7.6220	protein kinase, putative	Protein kinase	1638	1.03	109	158	1413	1181	69	250	52	69	59	45	42	31	43	41	14	17	35	26	44	27	1.06	0.5	1.1	0.52	2375	69	79	66	72	79
Tb927.7.6760	hypothetical protein, conserved	0	3711	1.08	172	273	4035	4217	92	1249	71	107	41	34	52	49	41	24	30	10	24	21	44	22	1.01	0.4	1.1	0.43	2383	92	79	118	99	167
Tb927.11.1190	hypothetical protein, conserved	0	1350	0.98	54	110	1431	1638	28	422	68	48	35	38	51	52	45	20	28	27	30	27	44	26	1.11	0.51	1.1	0.51	795	28	26	33	30	38
Tb927.11.16250	hypothetical protein, conserved	0	1821	1.07	67	160	2050	2071	49	565	95	97	33	41	54	49	41	26	28	28	45	30	44	32	1.02	0.57	1.1	0.61	1727	49	57	65	61	60
Tb927.7.3690	hypothetical protein	0	477	2.45	25	23	657	458	15	39	13	8	46	22	66	41	18	31	7	15	14	7	44	17	0.45	0.13	1.1	0.32	367	15	12	13	13	17
Tb927.11.1260	copper-transporting ATPase-like protein, putative	Ion channel or pump	2886	0.96	177	305	2159	2486	96	857	72	117	54	49	36	37	46	33	27	13	34	28	44	27	1.14	0.54	1.1	0.51	8026	96	266	306	286	271
Tb927.6.3860	hypothetical protein, conserved	0	1176	1.63	39	118	1263	1338	42	484	111	38	29	47	52	49	27	35	37	51	27	23	44	37	0.67	0.44	1.1	0.72	1104	42	37	27	32	29
Tb927.7.6430	hypothetical protein	0	606	1.14	26	39	721	725	7	89	25	5	38	30	57	51	39	11	13	22	7	12	44	13	0.96	0.23	1.1	0.26	144	7	5	6	5	21
Tb927.8.5850	hypothetical protein, conserved	0	12615	0.98	699	1153	11725	11818	172	3210	127	138	49	42	45	40	45	13	23	5	9	13	44	13	1.11	0.25	1.1	0.24	3478	172	115	687	401	567
Tb927.7.4650	SNF2 DNA repair protein, putative	DNA synthesis, modification, repair	3234	1.65	253	344	2168	1918	10	158	11	24	69	49	32	25	27	3	4	2	6	2	44	4	0.66	0.05	1.1	0.07	589	10	20	37	28	178
Tb927.4.1980	hypothetical protein, conserved	0	2496	0.96	152	247	1928	2294	118	1582	102	109	54	46	37	39	46	46	57	22	37	42	44	41	1.14	0.81	1.1	0.78	3795	118	126	174	150	177
Tb927.9.12690	prenyl protein specific carboxyl methyltransferase	Prenylation	738	1.64	40	46	731	894	15	179	36	11	48	29	48	52	27	20	22	26	13	12	44	20	0.67	0.24	1.1	0.39	493	15	16	16	16	22
Tb927.11.6970	NADH-cytochrome b5 reductase-like protein	Mitochondrial electron transport	1167	1.09	66	114	1039	1043	39	427	74	60	50	45	43	38	41	33	33	34	43	33	44	36	1.01	0.63	1.1	0.69	1323	39	44	44	44	49
Tb927.4.1060	hypothetical protein, conserved	0	3306	1.04	161	315	2986	3536	117	1462	96	111	43	44	44	46	42	35	40	16	28	28	44	30	1.05	0.55	1.1	0.57	2630	117	87	131	109	118
Tb927.10.2040	protein kinase, putative	Protein kinase	2622	1.02	121	252	2361	2928	102	1091	54	102	41	45	43	48	43	38	37	11	33	29	44	30	1.07	0.56	1.1	0.57	2876	102	95	127	111	119
Tb927.7.1570	hypothetical protein, conserved	0	4200	0.94	218	429	3594	4127	151	1140	126	159	46	47	41	42	47	35	24	16	32	29	44	27	1.17	0.55	1.1	0.52	3326	151	110	135	123	134
Tb927.3.2790	leucine-rich repeat protein (LRRP)	LRRP	3435	1.1	179	327	3074	3476	117	1288	70	116	46	44	43	43	40	33	34	11	28	24	44	27	1	0.46	1.1	0.51	2818	117	93	109	101	117
Tb927.4.790	hypothetical protein, conserved	0	663	1.02	32	49	670	791	45	225	90	34	43	34	49	51	44	67	31	73	43	52	44	53	1.08	1.01	1.1	1.02	915	45	30	30	30	34
Tb927.10.1540	ZC3H30	RNA binding	1695	1	112	169	1553	1101	39	212	48	53	59	46	44	28	44	23	11	15	26	19	44	19	1.1	0.36	1.1	0.36	3099	39	103	140	122	140
Tb927.10.10200	hypothetical protein, conserved, no yeast homologue.	0	1410	1.15	78	141	1204	1327	58	835	109	81	49	46	41	40	39	40	53	42	48	40	44	46	0.96	0.77	1.1	0.88	1530	58	51	56	54	57
Tb927.3.5400	hypothetical protein, conserved	0	1719	0.92	85	190	1341	1776	84	903	151	95	44	51	38	44	48	48	47	47	46	51	44	47	1.2	0.99	1.1	0.91	3489	84	116	95	105	68
Tb927.2.4380	hypothetical protein, conserved	Mitochondrial pathway	1236	0.94	43	87	1506	1581	112	779	163	104	31	33	59	55	47	89	57	71	71	76	44	72	1.17	1.47	1.1	1.38	2701	112	90	72	81	43
Tb927.5.2650	L-galactonolactone oxidase (GAL/ALO)	Enzyme	1563	1.19	87	139	1279	1715	58	409	69	63	49	41	39	47	37	36	24	24	34	25	44	29	0.93	0.48	1.1	0.57	1633	58	54	78	66	46
Tb927.10.910	DNA repair and recombination helicase protein PIF6	Mitochondrial DNA	2391	0.99	132	196	2211	2540	46	791	52	84	49	38	45	45	45	19	30	12	29	23	44	22	1.12	0.44	1.1	0.43	1904	46	63	87	75	93
Tb927.4.2370	hypothetical protein, conserved	0	1719	0.98	71	160	1738	1949	55	423	139	56	37	43	49	48	45	31	22	43	27	32	44	31	1.12	0.61	1.1	0.6	1556	55	52	48	50	77
Tb927.8.5870	hypothetical protein, conserved	0	375	1.19	25	38	224	370	11	67	14	11	59	47	29	42	37	29	16	20	25	19	44	22	0.93	0.36	1.1	0.43	393	11	13	23	18	24
Tb927.6.4330	hypothetical protein, conserved	0	642	1.03	13	71	719	809	81	744	199	72	18	51	54	54	43	124	104	167	94	118	44	122	1.07	2.28	1.1	2.35	1958	81	65	29	47	30
Tb927.11.11470	Mitchondrial SSU ribosomal associated KRIPP14 (PPR)	Mitochondrial translation	849	1.05	35	72	943	947	77	630	130	94	37	39	54	48	42	89	67	82	93	79	44	83	1.05	1.52	1.1	1.59	2973	77	99	71	85	41
Tb927.11.1170	hypothetical protein, conserved	0	2157	0.86	108	208	2008	2176	32	712	47	67	44	45	45	43	51	15	30	12	26	24	44	21	1.28	0.46	1.1	0.39	1290	32	43	70	56	78
Tb927.10.13380	hypothetical protein, conserved	0	2142	1.07	114	214	1887	2061	90	1221	181	90	47	46	43	41	41	41	51	45	35	40	44	43	1.03	0.78	1.1	0.83	2128	90	71	71	71	85
Tb927.10.9160	hypothetical protein, conserved	0	1920	1.12	113	115	1980	2134	71	752	115	121	52	28	50	47	39	36	35	32	53	35	44	39	0.98	0.67	1.1	0.75	2953	71	98	104	101	101
Tb927.5.2500	hypothetical protein, conserved	0	2088	1.14	108	253	1784	1657	28	215	37	36	46	56	41	34	39	13	9	10	14	10	44	12	0.97	0.2	1.1	0.22	1769	28	59	75	67	97
Tb927.9.9950	hypothetical protein, conserved	0	1470	1.04	61	184	1242	1431	62	420	105	61	37	58	41	42	42	41	26	38	35	34	44	35	1.06	0.65	1.1	0.67	1681	62	56	61	58	75
Tb927.8.6550	hypothetical protein, conserved	0	822	1.28	47	60	754	932	44	728	134	61	51	34	44	48	35	52	80	88	62	55	44	71	0.86	1.06	1.1	1.36	1270	44	42	37	40	38
Tb927.7.4710	Mitchondrial LSU ribosomal protein	Mitochondrial translation	891	1.11	47	86	798	886	77	916	185	85	47	45	43	42	40	85	93	112	80	83	44	92	0.99	1.6	1.1	1.77	2269	77	75	64	70	40
Tb927.4.2440	hypothetical protein, conserved	Mitochondrial pathway	1155	0.97	43	116	1039	1467	72	785	169	73	33	47	43	54	46	61	61	79	53	66	44	63	1.14	1.26	1.1	1.22	1763	72	58	54	56	36
Tb927.11.15980	hypothetical protein, conserved	0	1503	1.06	48	177	1483	1644	50	209	44	51	28	55	48	47	42	33	13	16	28	21	44	22	1.04	0.4	1.1	0.43	2432	50	81	105	93	92
Tb927.7.4760	hypothetical protein, conserved	0	1620	1.03	101	176	1415	1119	90	573	163	94	55	50	42	29	43	54	32	54	49	46	44	47	1.07	0.88	1.1	0.91	3124	90	104	85	94	106
Tb927.10.10410	DNA replication licensing factor MCM8, putative	DNA synthesis, modification, repair	2136	1.08	86	218	2054	2398	136	1437	127	162	36	47	46	48	41	62	61	32	64	50	44	55	1.02	0.97	1.1	1.05	3841	136	127	123	125	95
Tb927.3.5640	nuclear transcription factor, putative	RNA synthesis	1638	0.87	92	179	1414	1353	77	1059	226	122	50	51	42	35	51	46	58	74	62	69	44	60	1.26	1.33	1.1	1.16	2882	77	96	83	89	100
Tb927.1.1310	hypothetical protein, conserved	0	1293	1.02	53	134	1196	1465	71	965	158	88	36	48	45	48	44	54	67	66	57	60	44	61	1.09	1.15	1.1	1.17	3014	71	100	81	90	60
Tb927.6.1550	POMP30 leucine-rich repeat protein (LRRP)	LRRP	1062	0.97	63	100	928	970	97	774	135	113	53	44	42	39	46	90	66	68	89	80	44	78	1.13	1.54	1.1	1.5	3979	97	132	89	111	80
Tb927.10.10430	hypothetical protein, conserved	0	1035	0.93	16	89	1400	1424	49	456	135	72	14	40	65	59	48	46	40	70	58	57	44	54	1.18	1.11	1.1	1.03	1867	49	62	37	50	34
Tb927.10.2300	hypothetical protein, conserved	Mitochondrial pathway	579	0.95	19	46	635	797	21	267	52	27	29	37	53	59	47	36	42	48	39	43	44	41	1.16	0.83	1.1	0.79	567	21	19	20	19	27
Tb927.9.6670	hypothetical protein, conserved	0	7653	1.11	428	837	6705	6285	155	2610	126	113	50	51	42	35	40	20	31	9	12	16	44	18	0.99	0.31	1.1	0.35	3247	155	108	308	208	316
Tb927.9.4370	GTPase activating protein, putative	Signalling	4194	1.05	210	364	4099	4507	87	916	63	48	44	40	47	46	42	20	20	8	10	14	44	14	1.05	0.26	1.1	0.28	2019	87	67	145	106	219
Tb927.3.4380	Tob55, SAM50	Mitochondrial biogenesis	1440	1.85	79	144	1290	1330	59	344	87	48	49	46	43	39	24	40	22	32	28	17	44	31	0.6	0.32	1.1	0.59	1836	59	61	41	51	36
Tb927.11.16920	hypothetical protein, conserved	0	2754	1	140	272	2289	3013	130	1104	111	128	45	46	40	47	44	46	36	22	39	36	44	36	1.1	0.69	1.1	0.69	3581	130	119	142	130	102
Tb927.8.3950	hypothetical protein, conserved	0	2745	1.22	158	205	2732	2831	134	1317	99	141	51	35	48	44	36	48	43	19	43	31	44	38	0.9	0.6	1.1	0.74	5244	134	174	140	157	138
Tb927.10.13180	hypothetical protein, conserved	0	3711	1.02	255	372	3153	2546	165	964	131	197	61	47	41	29	44	44	23	19	45	32	44	33	1.08	0.61	1.1	0.63	9194	165	305	290	298	255
Tb927.4.3530	hypothetical protein, conserved	0	2133	1.17	74	237	2100	2394	93	1136	112	109	31	52	48	48	38	43	48	28	43	34	44	40	0.94	0.66	1.11	0.78	2374	93	79	101	90	95
Tb927.4.3160	Dihydroxyacetonephosphate acyltransferase	Lipids & fatty acids	3729	1.08	162	322	3909	4245	110	1344	69	113	39	40	51	49	41	29	32	10	25	22	44	24	1.02	0.43	1.11	0.47	2831	110	94	184	139	174
Tb927.11.6480	hypothetical protein, conserved	0	1398	1.05	75	104	1410	1541	87	765	125	72	48	35	49	47	42	61	49	48	43	48	44	50	1.05	0.92	1.11	0.97	2110	87	70	53	61	55
Tb927.10.16180	hypothetical protein, conserved	0	831	1.23	64	62	668	703	54	601	62	47	68	35	39	36	36	64	65	40	47	44	44	54	0.9	0.85	1.11	1.04	1237	54	41	40	41	36
Tb927.4.380	hypothetical protein, conserved	0	1002	1.54	47	115	912	917	31	279	82	56	42	53	44	39	29	30	25	44	47	24	44	37	0.72	0.46	1.11	0.7	1612	31	53	48	51	49
Tb927.7.3230	hypothetical protein, conserved	0	2694	1.12	160	251	2285	2592	79	683	94	84	53	43	41	41	40	29	23	19	26	22	44	24	0.99	0.41	1.11	0.46	1809	79	60	97	79	110
Tb927.8.5550	hypothetical protein, conserved, kineto-specific	0	480	1.84	22	42	425	607	18	122	46	17	41	41	43	54	24	37	23	51	30	19	45	35	0.6	0.37	1.11	0.68	235	18	8	8	8	11
Tb927.11.5560	hypothetical protein, conserved	0	2259	1	113	170	2325	2595	69	1138	118	103	44	35	50	49	44	30	45	28	38	35	45	35	1.1	0.68	1.11	0.68	2217	69	73	76	75	80
Tb927.7.4490	hypothetical protein, conserved	0	4932	0.94	360	417	4077	3949	52	489	57	88	65	39	40	34	48	10	9	6	15	11	45	10	1.18	0.21	1.11	0.19	3124	52	104	161	132	344
Tb927.4.2220	TPR-repeat-containing chaperone protein DNAJ, putative	Chaperone	2118	1.03	171	251	1366	1014	88	281	69	98	72	55	31	20	43	41	12	18	39	26	45	27	1.08	0.51	1.11	0.52	4196	88	139	164	152	156
Tb927.10.12620	Golvesin-2 vacuolar protein	Lysosome	3363	0.95	185	303	3113	3382	80	692	48	104	49	42	45	43	47	23	19	8	26	20	45	19	1.17	0.38	1.11	0.36	3053	80	101	158	130	130
Tb927.8.670	hypothetical protein, conserved	0	873	0.98	40	104	765	818	33	259	65	29	41	55	42	40	45	37	27	40	28	34	45	33	1.13	0.65	1.11	0.63	822	33	27	25	26	40
Tb927.11.4500	hypothetical protein, conserved	0	2766	1.07	128	240	2723	3202	151	2168	186	198	41	40	47	49	42	54	71	36	60	51	45	55	1.03	0.99	1.11	1.06	3235	151	107	126	116	105
Tb927.11.16480	enoyl-CoA hydratase/isomerase family protein, putative	Lipids & fatty acids	1089	0.95	35	112	1158	1294	235	3835	458	364	29	48	51	51	47	212	317	226	280	274	45	259	1.17	5.26	1.11	4.98	7722	235	256	223	239	40
Tb927.1.1880	hypothetical protein, conserved	0	4332	0.98	251	473	3707	3553	49	585	52	67	51	51	41	35	46	11	12	6	13	11	45	11	1.14	0.21	1.11	0.21	1937	49	64	137	101	203
Tb927.3.5380	hypothetical protein, conserved	0	1554	1.74	67	152	1428	1835	55	510	99	39	38	45	44	50	26	35	30	34	21	17	45	30	0.64	0.33	1.11	0.57	1375	55	46	45	45	59
Tb927.9.7480	hypothetical protein, conserved	0	1515	0.83	109	136	1265	1163	35	192	28	31	64	42	40	33	54	23	11	10	17	18	45	15	1.33	0.35	1.11	0.29	1532	35	51	79	65	81
Tb927.3.2010	hypothetical protein, conserved	Mitochondrial pathway	1665	0.99	76	165	1583	1803	85	711	162	75	40	46	46	46	45	50	38	52	38	45	45	45	1.12	0.87	1.11	0.86	2654	85	88	69	78	78
Tb927.8.4180	tRNA-specific adenosine deaminase (ADAT2)	rRNA tRNA processing	678	1.84	27	73	622	779	33	350	117	29	35	50	44	49	24	48	46	93	36	30	45	56	0.6	0.58	1.11	1.07	1278	33	42	24	33	22
Tb927.11.9880	hypothetical protein, conserved	0	1356	1	109	118	1013	981	51	440	86	63	71	40	36	31	45	37	29	34	39	35	45	35	1.11	0.67	1.11	0.67	2188	51	73	60	66	68
Tb927.3.4510	hypothetical protein, conserved	0	3996	1.02	248	358	3536	3678	113	562	68	108	55	42	43	39	44	28	13	9	23	18	45	18	1.08	0.34	1.11	0.35	4354	113	144	193	168	237
Tb927.11.810	hypothetical protein, conserved	0	2391	1.03	118	221	2329	2518	85	571	83	67	44	43	47	45	43	35	22	19	24	24	45	25	1.08	0.46	1.11	0.47	2415	85	80	74	77	80
Tb927.7.6310	polo-like protein kinase,protein kinase (PLK)	Protein kinase	2307	1.53	169	228	1810	1626	73	434	64	96	65	46	38	30	29	31	17	15	35	16	45	24	0.72	0.31	1.11	0.47	3569	73	118	140	129	123
Tb927.11.2180	hypothetical protein, conserved	0	1929	1.13	107	168	1708	2099	122	1520	143	143	49	40	43	46	40	62	71	40	62	52	45	59	0.98	1	1.11	1.13	2475	122	82	102	92	89
Tb927.4.350	hypothetical protein, conserved	0	1527	0.93	50	152	1603	1893	53	1021	130	60	29	46	51	53	48	34	60	46	33	46	45	43	1.19	0.89	1.11	0.83	1126	53	37	32	35	24
Tb927.7.5120	hypothetical protein, conserved	0	1176	1.15	63	119	990	1207	79	997	214	99	48	47	41	44	39	66	76	98	71	68	45	78	0.97	1.3	1.11	1.49	2067	79	69	58	63	60
Tb927.5.4310	GTP-binding protein, putative	Enzyme	2445	1.03	161	251	1887	2047	172	1184	133	181	58	48	37	36	43	69	44	29	62	49	45	51	1.08	0.95	1.11	0.98	5918	172	196	171	183	119
Tb927.10.10170	hypothetical protein, conserved,predicted WD40 repeat protein	0	1335	1.19	75	106	1295	1425	92	848	112	126	50	37	47	46	38	68	57	45	79	52	45	62	0.93	1	1.11	1.2	2883	92	96	68	82	70
Tb927.2.4720	dolichyl-P-Man:GDP-Man7GlcNAc2-PP-dolichyl alpha-1,6-mannosyltransferase, putative	Glycan synthesis & metabolism	2277	1	105	156	2620	2714	83	765	162	94	41	32	56	51	45	36	30	38	35	35	45	35	1.11	0.67	1.11	0.67	2367	83	78	54	66	72
Tb927.10.12140	hypothetical protein, conserved	0	2376	0.98	110	221	2449	2513	51	731	78	64	41	43	50	45	46	21	28	18	23	23	45	22	1.14	0.44	1.11	0.43	1213	51	40	52	46	73
Tb927.10.5240	hypothetical protein, conserved,predicted nucleotide-binding protein	0	5109	0.92	293	455	4948	4812	110	1262	82	133	51	41	47	40	48	21	22	9	22	20	45	18	1.21	0.38	1.11	0.36	6194	110	205	335	270	358
Tb927.9.8050	hypothetical protein, conserved	0	1626	1.08	67	187	1559	1636	81	824	129	109	37	53	46	43	41	49	46	43	56	45	45	48	1.03	0.86	1.11	0.93	1675	81	56	50	53	48
Tb927.8.2620	hypothetical protein, conserved	0	2505	1.01	145	241	2273	2312	73	795	48	106	51	45	44	39	44	29	29	10	36	26	45	26	1.11	0.49	1.11	0.5	3161	73	105	155	130	175
Tb927.11.2900	hypothetical protein, conserved, HIT zinc finger, matches various other HIT proteins	0	585	1.03	23	49	654	706	41	357	133	50	35	39	54	52	44	69	55	122	72	77	45	79	1.08	1.49	1.11	1.53	1230	41	41	23	32	18
Tb927.7.5550	hypothetical protein, conserved	0	1095	0.79	57	94	876	1401	96	1337	288	120	46	40	39	55	56	86	110	141	92	135	45	107	1.4	2.6	1.11	2.06	3681	96	122	105	114	38
Tb927.10.2480	hypothetical protein, conserved	0	2859	0.92	195	287	2248	2291	33	360	27	49	61	47	38	34	49	11	11	5	14	11	45	11	1.21	0.22	1.11	0.2	1414	33	47	39	43	90
Tb927.1.1930	TbTOR4 = TOR-like 2	Signalling	8712	0.97	749	830	6223	4966	121	967	56	152	76	44	34	24	46	14	10	3	15	11	45	10	1.15	0.21	1.11	0.2	4982	121	165	497	331	533
Tb927.5.2710	hypothetical protein, conserved	0	2775	1.24	199	256	2048	2423	44	329	53	52	64	43	36	37	36	16	11	10	16	11	45	13	0.9	0.2	1.11	0.25	1648	44	55	58	56	59
Tb927.11.3330	hypothetical protein, conserved, no yeast or human match	0	3171	1.01	182	259	2965	3373	152	1500	123	136	51	38	45	45	45	47	43	21	36	36	45	37	1.11	0.7	1.11	0.7	3509	152	116	124	120	113
Tb927.6.1220	hypothetical protein, conserved	0	1698	1.07	125	153	1370	1325	59	239	48	76	65	42	39	33	42	34	13	15	38	23	45	25	1.04	0.45	1.11	0.48	4621	59	153	87	120	88
Tb927.10.13680	lipase domain protein, putative,hypothetical protein	Lipids & fatty acids	2091	1.01	110	202	1874	2189	106	1230	73	116	47	45	43	45	44	50	53	19	47	41	45	42	1.1	0.8	1.12	0.81	2376	106	79	118	98	99
Tb927.4.4220	small GTP-binding rab protein, putative (TbRX2)	Vesicular transport	1692	1.73	101	178	1488	1398	43	311	29	65	53	49	42	35	26	25	17	9	32	12	45	21	0.64	0.23	1.12	0.4	1472	43	49	74	61	99
Tb927.7.6750	hypothetical protein, conserved	0	1686	1.27	111	152	1485	1452	63	445	34	54	58	42	42	37	35	37	24	11	27	19	45	25	0.88	0.37	1.12	0.47	1784	63	59	80	69	131
Tb927.9.6310	ABC transporter, putative	Transporter	1941	0.94	94	170	1794	2336	166	1971	110	230	43	41	45	51	48	84	91	30	99	81	45	76	1.19	1.56	1.12	1.47	6282	166	208	257	233	98
Tb927.6.1730	hypothetical protein, conserved, resembles various yeast myosins	Cytoskeleton	3831	0.99	293	392	2823	2575	106	520	56	87	68	48	36	29	45	27	12	8	19	17	45	17	1.13	0.32	1.12	0.32	3132	106	104	146	125	321
Tb927.11.1350	calcium uniporter protein, mitochondrial	Mitochondrial pathway	924	1.04	46	58	1008	1162	27	258	66	36	44	29	53	54	43	29	25	38	33	30	45	31	1.07	0.58	1.12	0.6	908	27	30	27	28	42
Tb927.11.16100	ubiquitin carboxyl-terminal hydrolase, putative	Ubiquitin & proteasome	3555	1.06	245	319	3048	2956	76	792	62	86	61	42	41	36	42	21	20	9	20	17	45	18	1.05	0.32	1.12	0.34	3674	76	122	177	150	212
Tb927.9.4620	ubiquitin-activating enzyme e1, putative	Ubiquitin & proteasome	1404	1.04	80	115	1277	1553	58	237	52	64	51	38	44	47	43	40	15	20	38	27	45	28	1.07	0.52	1.12	0.55	1824	58	60	76	68	85
Tb927.9.11360	hypothetical protein, conserved	0	1035	1.03	68	82	808	1139	84	1083	225	95	58	37	38	47	44	80	94	117	77	89	45	92	1.09	1.72	1.12	1.77	1911	84	63	54	59	37
Tb927.10.9070	hypothetical protein, conserved	0	1791	0.94	97	177	1537	1863	57	769	82	83	48	46	41	44	48	31	39	25	39	35	45	33	1.19	0.68	1.12	0.64	2175	57	72	65	69	67
Tb927.3.4580	hypothetical protein, conserved	0	2586	1.08	153	216	2370	2682	86	743	60	70	52	39	44	44	42	33	26	12	23	22	45	23	1.04	0.42	1.12	0.45	3305	86	110	109	109	118
Tb927.8.3370	Ran-binding protein, putative	Nucleo-cytoplasmic transport	621	1.24	37	52	531	681	19	167	37	19	53	39	41	47	36	30	24	32	26	23	45	28	0.9	0.43	1.12	0.54	407	19	13	13	13	15
Tb927.11.16640	hypothetical protein, conserved	0	2328	1.02	141	203	2066	2334	54	555	65	94	54	41	43	43	44	23	21	15	34	23	45	23	1.1	0.44	1.12	0.45	2513	54	83	104	94	95
Tb927.3.3820	hypothetical protein, conserved	0	1221	1.17	49	106	1232	1580	105	1068	157	106	36	40	49	55	38	84	79	69	73	65	45	76	0.96	1.25	1.12	1.47	3358	105	111	91	101	108
Tb927.3.3710	hypothetical protein, conserved	0	777	1.18	21	66	983	1008	47	614	156	49	24	39	61	55	38	59	71	108	53	62	45	73	0.95	1.19	1.12	1.4	1388	47	46	34	40	28
Tb927.1.1350	kinesin heavy chain, Kinesin-1	Cytoskeleton	2661	0.95	136	299	2163	2687	102	807	63	81	45	52	39	43	47	38	27	13	26	27	45	26	1.17	0.52	1.12	0.5	3356	102	111	94	103	100
Tb927.10.8260	hypothetical protein, conserved	0	567	1.21	24	50	566	707	27	276	95	23	38	41	48	53	37	47	44	90	34	44	45	54	0.92	0.85	1.12	1.03	671	27	22	15	19	14
Tb927.8.1250	hypothetical protein, conserved, predicted GPI anchor	Membrane protein	2412	1.12	127	187	2571	2587	58	347	47	61	47	36	51	46	40	24	13	10	21	15	45	17	0.99	0.29	1.12	0.33	2843	58	94	103	98	226
Tb927.8.4560	hypothetical protein, conserved	0	3756	1.08	194	326	3677	4102	135	1502	100	153	46	40	47	47	42	35	36	14	34	28	45	30	1.04	0.53	1.12	0.58	3116	135	103	162	132	162
Tb927.9.14420	cyclophilin type peptidyl-prolyl cis-trans isomerase, putative (PPIase)	Chaperone	1155	1.21	60	95	1092	1356	136	1139	270	191	46	38	46	50	37	115	89	126	139	97	45	117	0.92	1.86	1.12	2.25	3720	136	123	105	114	54
Tb927.4.2860	hypothetical protein, conserved	0	1044	1.15	30	134	985	1208	34	421	59	63	25	60	46	49	39	32	36	30	51	33	45	37	0.98	0.63	1.12	0.72	1561	34	52	40	46	53
Tb927.7.3950	RNA-editing 3' terminal uridylyl transferase 1,KRET1 (KRET1)	Mitochondrial RNA	2928	1.15	176	302	2394	2699	150	1425	129	180	53	48	39	39	39	50	44	24	52	37	45	42	0.97	0.71	1.12	0.81	4742	150	157	154	155	140
Tb927.11.16500	hypothetical protein, conserved	0	1221	0.97	65	119	1125	1233	42	436	46	45	47	45	44	43	47	34	32	20	31	30	45	29	1.16	0.58	1.12	0.56	1163	42	39	39	39	39
Tb927.10.4650	hypothetical protein, conserved	0	2295	1.07	119	161	2319	2835	66	792	117	122	46	33	49	53	42	28	31	27	45	31	45	33	1.05	0.59	1.12	0.63	2417	66	80	92	86	92
Tb927.8.1140	hypothetical protein, conserved	0	1056	1	47	90	1149	1200	61	558	162	66	39	40	52	49	45	57	48	82	52	60	45	60	1.12	1.15	1.12	1.15	2223	61	74	48	61	45
Tb927.10.10400	Mitchondrial SSU ribosomal protein S11	Mitochondrial translation	981	1.14	64	77	805	1061	46	100	63	51	58	36	40	46	39	46	9	35	44	29	45	33	0.98	0.56	1.12	0.64	2088	46	69	52	60	53
Tb927.11.7540	electron-transfer-flavoprotein, alpha polypeptide, putative	Mitochondrial electron transport	975	0.96	32	102	926	1292	85	1305	189	96	29	49	46	57	47	85	121	104	83	103	45	98	1.17	1.98	1.12	1.89	2363	85	78	63	71	46
Tb927.8.4190	hypothetical protein, conserved, no yeast or human match	0	696	1.11	55	103	339	290	29	49	45	41	70	69	24	18	40	41	6	35	49	30	45	33	1.01	0.57	1.12	0.63	4769	29	158	111	135	121
Tb927.10.16150	ATP-dependent zinc metallopeptidase, putative,metallo-peptidase, Clan MA(E) Family M41	Protease or peptidase	1734	1.21	65	169	1825	2065	214	2152	273	212	33	45	51	51	37	121	112	85	103	87	45	105	0.93	1.67	1.12	2.02	4322	214	143	138	141	91
Tb927.5.680	hypothetical protein, conserved	0	1758	1.53	147	183	1101	1131	43	245	28	77	74	48	30	27	29	24	13	9	37	13	45	20	0.73	0.26	1.12	0.39	2558	43	85	106	96	74
Tb927.10.14410	leucine-rich repeat protein (LRRP)	LRRP	3876	0.99	189	457	3287	3747	86	726	64	98	43	55	41	41	45	22	17	9	21	17	45	17	1.13	0.33	1.12	0.33	1961	86	65	136	101	153
Tb927.10.14920	hypothetical protein, conserved, no clear yeast or human match	0	3723	1.03	189	338	3496	4161	42	432	37	46	45	42	45	48	44	11	10	5	10	9	45	9	1.08	0.17	1.12	0.18	1612	42	53	161	107	284
Tb927.10.2710	ferredoxin, putative	Mitochondrial pathway	195	2.35	6	26	197	193	8	13	1	5	27	62	49	42	19	40	6	3	22	7	45	18	0.48	0.14	1.12	0.34	387	8	13	9	11	12
Tb927.7.5220	protein kinase, putative	Protein kinase	5037	0.97	326	434	4556	4622	94	845	108	76	57	40	44	39	46	18	15	12	13	15	45	14	1.15	0.28	1.12	0.28	2996	94	99	196	148	255
Tb927.11.8730	ATPase, putative,S. cerevisiae cell division control protein 48 homolog, putative	Enzyme	2103	1.14	78	187	2281	2646	163	1527	392	185	33	41	52	54	40	76	65	100	74	69	45	79	0.98	1.33	1.12	1.52	3225	163	107	79	93	83
Tb927.8.580	hypothetical protein, conserved	Mitochondrial pathway	1068	1.02	54	105	949	1173	76	637	229	73	45	46	43	47	44	70	54	115	57	73	45	74	1.1	1.4	1.12	1.42	1901	76	63	46	55	25
Tb927.1.4220	hypothetical protein, conserved	0	1200	1.05	68	113	1131	1149	40	566	170	65	50	44	45	41	43	33	42	76	45	47	45	49	1.07	0.9	1.12	0.95	2856	40	95	74	84	67
Tb927.10.7830	hypothetical protein, conserved	0	1527	1.07	77	138	1496	1659	39	571	37	50	45	42	47	46	42	25	34	13	27	23	45	25	1.05	0.45	1.12	0.48	977	39	32	48	40	49
Tb927.8.5420	hypothetical protein, conserved	Mitochondrial pathway	1245	0.93	70	77	1228	1580	93	1049	182	94	50	29	48	54	48	73	76	79	63	78	45	73	1.21	1.5	1.12	1.4	2283	93	76	50	63	45
Tb927.2.2260	PIK-related	Signalling	12834	1.13	747	1257	11971	11501	72	1380	57	81	52	45	45	38	40	5	10	2	5	5	45	6	1	0.1	1.12	0.11	1331	72	44	371	208	596
Tb927.9.1590	hypothetical protein, conserved, weakly matches human ferrochelateases because of twin Cys-X9-Cys motifs	0	423	1.88	20	69	262	325	52	278	151	37	42	76	30	33	24	121	59	192	73	59	45	111	0.6	1.14	1.12	2.14	2255	52	75	38	57	13
Tb927.11.16120	hypothetical protein, conserved	0	1833	1.02	104	188	1521	1820	49	339	37	46	50	48	40	42	44	26	17	11	21	18	45	19	1.1	0.35	1.12	0.36	1290	49	43	51	47	59
Tb927.10.2130	CAP100 Clathrin-associated protein	Vesicular transport	2730	0.95	147	246	2676	2782	63	491	42	88	48	42	47	44	48	23	16	8	27	20	45	19	1.18	0.38	1.12	0.36	2153	63	71	81	76	119
Tb927.11.5550	DNA polymerase theta, putative	DNA synthesis, modification, repair	2691	0.87	105	266	2588	3374	73	988	108	91	35	46	46	54	52	27	33	22	28	32	45	27	1.3	0.61	1.12	0.53	2724	73	90	87	89	99
Tb927.10.3110	DNA primase large subunit, putative	DNA synthesis, modification, repair	1734	1	100	151	1520	1891	64	622	61	63	51	40	42	47	45	36	32	19	30	30	45	29	1.13	0.57	1.12	0.57	1526	64	51	64	57	58
Tb927.6.3610	hypothetical protein, conserved	0	1038	0.9	49	72	1209	1221	37	425	82	47	42	32	56	50	50	35	37	42	38	42	45	38	1.25	0.82	1.12	0.73	1334	37	44	35	39	32
Tb927.11.4980	ATP-dependent DEAD/H RNA helicase, putative Dbp9, ribosome assembly?	rRNA tRNA processing	1806	1.06	78	172	1809	2102	118	957	151	149	38	44	48	50	43	64	48	45	69	53	45	56	1.06	1.03	1.12	1.09	4072	118	135	114	125	89
Tb927.6.2400	hypothetical protein, conserved	0	2010	0.92	82	202	1962	2383	116	1430	151	155	36	47	47	51	49	57	64	40	65	61	45	56	1.22	1.18	1.12	1.09	3265	116	108	76	92	85
Tb927.7.6410	hypothetical protein, conserved, dsRNA binding domain	0	4371	1.06	186	434	4390	4941	129	2035	136	133	38	46	48	48	42	29	42	17	26	27	45	28	1.05	0.51	1.12	0.54	4078	129	135	201	168	188
Tb927.10.6300	Mitchondrial SSU ribosomal protein S5	Mitochondrial translation	1308	0.99	59	108	1309	1653	96	1155	164	101	40	38	48	54	46	72	80	67	65	72	45	71	1.14	1.38	1.12	1.36	2400	96	80	91	85	42
Tb927.2.5230	protein kinase, putative	Protein kinase	840	1.13	41	49	974	1068	40	422	98	40	43	27	56	54	40	47	45	63	40	43	45	49	0.99	0.83	1.12	0.94	1437	40	48	48	48	43
Tb927.7.1890	hypothetical protein, copurified with splicing complex	0	867	0.82	40	80	843	1016	50	406	171	47	41	43	47	50	55	57	42	106	45	76	45	63	1.37	1.47	1.12	1.2	1917	50	64	29	46	27
Tb927.3.2980	mitochondrial carrier protein, MCP17	Mitochondrial transport	870	1.13	28	105	951	884	50	299	79	74	29	56	53	43	40	56	31	49	71	46	45	52	1	0.89	1.12	1	1945	50	64	64	64	38
Tb927.9.10190	hypothetical protein, conserved	0	2121	0.96	99	211	2067	2292	105	1458	142	141	41	46	47	46	47	49	62	36	56	53	45	51	1.17	1.02	1.12	0.97	2804	105	93	90	91	66
Tb927.11.1040	hypothetical protein, conserved	0	1710	1.06	82	189	1518	1765	124	1073	171	160	43	51	43	44	43	71	57	54	79	61	45	65	1.06	1.18	1.12	1.25	4505	124	149	113	131	99
Tb927.9.4080	hypothetical protein, conserved, DRBD3 interaction. P-loop NTP hydrolase (AAA ATPase), DNA ligase/capping enzyme catalytic domain, C4 zinc finger (LIM domain)	0	3945	1.06	308	460	2674	2281	158	971	92	117	69	54	33	25	43	39	22	13	25	23	45	25	1.06	0.45	1.12	0.48	4983	158	165	235	200	281
Tb927.3.1570	protein kinase, putative	Protein kinase	1869	0.9	94	194	1582	2065	51	333	92	69	45	48	41	47	50	27	16	26	31	28	45	25	1.25	0.54	1.12	0.48	2181	51	72	54	63	63
Tb927.10.4800	hypothetical protein, conserved	0	1746	0.94	94	175	1577	1758	70	856	139	77	48	47	44	43	48	39	44	43	37	43	45	41	1.19	0.83	1.12	0.79	1767	70	59	53	56	66
Tb927.3.5480	hypothetical protein, conserved	0	1464	1	56	142	1490	1812	34	358	95	32	34	45	49	53	45	23	22	35	18	24	45	24	1.12	0.47	1.12	0.47	1193	34	40	29	34	53
Tb927.3.3650	hypothetical protein, conserved	0	1674	1.11	81	179	1653	1596	91	796	84	125	43	50	48	41	41	53	43	27	63	42	45	46	1.01	0.81	1.12	0.89	2217	91	73	95	84	94
Tb927.7.5700	pATOM36	Mitochondrial membrane	1218	0.89	50	97	1322	1574	89	601	149	81	36	37	52	55	51	72	44	66	56	67	45	59	1.26	1.28	1.12	1.14	2831	89	94	56	75	75
Tb927.6.3520	hypothetical protein, conserved	0	1953	0.88	97	161	1981	2277	75	949	177	119	44	38	49	50	51	38	44	49	51	51	45	45	1.28	0.99	1.13	0.87	2899	75	96	63	79	68
Tb927.11.16200	microtubule-associated protein,corset-associated protein 17 (CAP17)	Cytoskeleton	655	2.04	29	76	611	659	309	4108	1133	306	39	54	45	43	22	462	565	929	392	288	45	587	0.55	5.54	1.13	11.3	11764	309	390	173	281	#N/A
Tb927.4.4030	hypothetical protein, conserved	0	1566	1.05	57	164	1608	1861	50	968	103	91	32	49	50	51	43	31	56	35	49	41	45	43	1.07	0.78	1.13	0.82	1387	50	46	54	50	52
Tb927.8.3320	Mitochondrial ATP synthase subunit, putative	Mitochondrial pathway	1410	1.14	66	146	1349	1502	63	525	146	69	42	48	46	45	40	44	34	56	41	38	45	44	0.98	0.73	1.13	0.84	2541	63	84	63	74	60
Tb927.5.3460	hypothetical protein, conserved	0	1614	0.98	78	182	1348	1731	86	606	125	96	43	52	40	46	46	52	34	42	50	45	45	44	1.15	0.87	1.13	0.85	2040	86	68	72	70	68
Tb927.7.540	chaperone protein DNAj, putative	Chaperone	1374	0.83	76	92	1364	1715	74	620	117	99	49	31	48	53	55	53	41	46	60	60	45	50	1.36	1.16	1.13	0.96	2146	74	71	74	73	64
Tb927.11.4490	long-chain-fatty-acid-CoA ligase, putative,acyl-CoA synthetase, putative,fatty acid thiokinase (long chain), putative	Lipids & fatty acids	1998	0.97	135	224	1501	1551	117	424	80	128	60	52	36	33	47	57	19	22	54	39	45	38	1.17	0.76	1.13	0.73	5391	117	179	120	149	87
Tb927.11.5160	hypothetical protein, conserved	0	2781	0.98	130	243	2855	3249	92	983	98	98	41	41	50	50	46	32	32	19	30	29	45	28	1.15	0.55	1.13	0.54	2032	92	67	87	77	120
Tb927.7.5290	hypothetical protein, conserved	0	2241	0.92	114	205	2206	2437	49	579	46	52	45	42	47	46	49	21	23	11	19	20	45	19	1.23	0.39	1.13	0.36	1862	49	62	60	61	74
Tb927.5.3690	hypothetical protein, conserved	0	678	0.81	33	47	704	891	55	582	153	27	43	32	50	56	56	80	77	121	33	96	45	78	1.39	1.85	1.13	1.5	1104	55	37	25	31	15
Tb927.6.2230	TbRGG1	Mitochondrial RNA	2328	1.73	71	135	3479	3030	869	8638	478	971	27	27	72	56	26	366	334	110	350	168	45	290	0.65	3.22	1.13	5.58	51696	869	1714	918	1316	561
Tb927.8.4960	hypothetical protein, conserved	0	4380	1.08	245	432	3934	4411	167	1705	113	157	50	46	43	43	42	37	35	14	30	27	45	29	1.05	0.52	1.13	0.56	3410	167	113	188	150	171
Tb927.8.4410	ARP2/3 complex subunit, putative	Cytoskeleton	1011	0.96	52	71	1141	1162	28	393	34	27	46	33	54	49	48	27	35	18	22	27	45	26	1.18	0.52	1.13	0.49	825	28	27	29	28	27
Tb927.4.2970	chaperone protein DNAj, putative	Chaperone	1008	1.3	38	84	1136	1305	49	611	56	66	33	39	54	55	35	48	55	30	55	36	45	47	0.87	0.69	1.13	0.9	1746	49	58	53	55	46
Tb927.10.11690	hypothetical protein, conserved	0	1455	1.05	67	156	1359	1572	56	571	131	85	41	50	45	46	43	38	35	48	49	40	45	43	1.07	0.78	1.13	0.82	1700	56	56	54	55	54
Tb927.7.2270	hypothetical protein, conserved	0	702	0.99	24	81	734	781	33	400	97	23	30	54	50	48	46	46	51	74	27	50	45	50	1.14	0.96	1.13	0.96	1078	33	36	39	37	42
Tb927.1.4700	hypothetical protein, conserved	0	960	0.89	62	96	721	943	77	552	170	63	57	46	36	42	51	79	52	95	55	78	45	70	1.26	1.51	1.13	1.35	2455	77	81	58	70	34
Tb927.10.7080	ATP-dependent DEAD/H RNA helicase, putative Sub2 ,TREX complex mRNA export, homologue of UAP56, splicing factor	RNA processing	1653	1.13	72	168	1572	1944	74	1080	86	132	39	47	46	50	40	44	59	28	67	44	45	49	1	0.84	1.13	0.95	2569	74	85	85	85	84
Tb927.1.3270	hypothetical protein, conserved	0	2736	1.21	122	311	2683	2712	146	1328	140	141	40	53	47	42	38	52	44	27	43	34	45	42	0.94	0.66	1.13	0.8	4177	146	138	118	128	149
Tb927.11.2890	hypothetical protein, conserved	0	1932	1.08	91	172	2025	2185	113	732	102	86	42	41	51	48	42	57	34	28	37	36	45	39	1.05	0.7	1.13	0.76	3129	113	104	124	114	107
Tb927.10.11510	hypothetical protein, conserved	0	1071	1.05	78	124	730	771	80	564	70	82	65	54	33	31	43	73	47	35	64	52	46	55	1.07	1.01	1.13	1.06	2181	80	72	57	65	55
Tb927.11.10210	hypothetical protein, conserved	0	2883	1.1	174	205	3012	3046	90	681	83	123	54	33	50	45	42	31	21	15	36	24	46	26	1.03	0.45	1.13	0.5	3343	90	111	136	123	141
Tb927.3.5030	KU70 protein (KU70)	DNA synthesis, modification, repair	2214	1	143	164	1998	2434	96	626	119	104	57	34	44	47	46	43	25	29	39	34	46	34	1.13	0.66	1.13	0.66	3525	96	117	96	107	88
Tb927.10.6590	hypothetical protein, conserved	0	2238	1.07	93	207	2477	2567	86	811	107	67	37	43	53	49	43	38	33	26	25	28	46	30	1.06	0.55	1.13	0.58	1726	86	57	69	63	96
Tb927.10.3290	hypothetical protein, conserved	0	822	0.94	27	94	818	1000	60	416	153	60	29	53	48	52	48	72	46	100	61	74	46	70	1.2	1.42	1.13	1.34	1126	60	37	34	36	31
Tb927.6.1120	hypothetical protein, conserved	0	2220	1.06	100	197	2259	2701	68	605	82	84	40	41	49	52	43	30	25	20	32	25	46	27	1.07	0.48	1.13	0.51	2494	68	83	61	72	83
Tb927.10.10250	EP2 procyclin (EP2)	Membrane protein	390	3.25	7	14	671	609	631	11971	1725	636	16	17	83	67	14	1586	2764	2376	1368	622	46	2024	0.35	11.98	1.13	38.93	51506	631	1707	1584	1646	20
Tb927.6.2930	hypothetical protein, conserved	0	1590	1.5	119	155	1217	1255	52	574	64	68	66	45	37	34	30	32	33	22	36	20	46	31	0.76	0.39	1.13	0.59	1938	52	64	52	58	89
Tb927.7.3810	hypothetical protein, conserved	Mitochondrial pathway	1146	1.1	56	142	963	1097	91	1059	186	128	43	58	41	41	41	78	83	87	94	77	46	85	1.03	1.49	1.13	1.64	3367	91	112	103	107	94
Tb927.9.9730	FP45	Vesicular transport	1200	0.95	78	96	1102	1214	82	349	64	94	58	37	44	43	48	67	26	29	66	49	46	47	1.19	0.95	1.13	0.9	2718	82	90	106	98	59
Tb927.10.15820	hypothetical protein, conserved	0	795	1.06	41	58	855	946	61	895	187	80	46	34	52	51	43	75	101	126	84	92	46	97	1.07	1.76	1.13	1.86	1304	61	43	35	39	37
Tb927.4.4670	hypothetical protein, conserved	0	1452	0.97	73	131	1408	1669	37	490	75	73	45	42	47	49	47	25	30	28	42	32	46	31	1.17	0.62	1.13	0.6	1940	37	64	56	60	75
Tb927.2.3720	ubiquitin-conjugating enzyme, putative	Ubiquitin & proteasome	756	1.74	35	84	873	602	25	323	49	35	41	52	56	34	26	32	38	35	39	21	46	36	0.65	0.4	1.13	0.7	910	25	30	20	25	30
Tb927.11.7010	protein kinase, putative	Protein kinase	2076	0.76	212	191	1170	1066	28	190	45	43	91	43	27	22	60	13	8	12	17	17	46	13	1.48	0.32	1.13	0.24	1329	28	44	48	46	110
Tb927.10.8710	Centrin3	Cell cycle	498	1.57	60	31	297	209	33	107	45	33	107	29	29	18	29	65	19	49	56	30	46	47	0.72	0.58	1.13	0.91	1336	33	44	29	37	31
Tb927.7.740	chaperone protein DNAj, putative	Chaperone	1644	1.07	61	196	1514	1916	123	1055	138	128	33	55	44	50	43	73	58	45	65	56	46	60	1.06	1.08	1.13	1.16	4476	123	148	117	133	89
Tb927.9.7190	oxidoreductase, putative	Mitochondrial pathway	1338	1.09	81	148	1075	1211	76	830	140	132	54	51	39	39	42	56	56	56	83	57	46	63	1.04	1.1	1.13	1.21	3418	76	113	108	111	55
Tb927.3.3080	serine/threonine-protein kinase Nek1, putative,protein kinase, putative	Protein kinase	1503	1.04	62	160	1425	1785	50	417	61	47	37	49	46	51	44	33	25	22	26	25	46	26	1.09	0.49	1.13	0.51	1333	50	44	44	44	57
Tb927.11.13580	ubiquinone biosynthesis protein-like protein	Mitochondrial pathway	1035	1.11	73	89	884	940	51	471	130	64	63	40	41	39	41	48	41	67	52	47	46	52	1.02	0.9	1.13	1	2304	51	76	53	65	52
Tb927.9.10040	protein kinase, putative	Protein kinase	804	0.99	39	58	943	931	38	397	66	50	43	34	57	49	46	46	44	44	52	47	46	47	1.14	0.91	1.13	0.9	1541	38	51	47	49	45
Tb927.8.3300	Mitchondrial LSU ribosomal protein	Mitochondrial translation	2076	1.02	108	162	2137	2460	138	2006	118	161	46	36	50	51	45	65	87	31	65	60	46	62	1.11	1.16	1.14	1.19	3365	138	112	131	121	85
Tb927.4.4210	ATP-dependent zinc metallopeptidase, putative,metallo-peptidase, Clan MA(E) Family M41	Protease or peptidase	2634	1.06	171	270	2190	2306	129	1166	82	168	58	48	40	37	43	48	40	17	54	37	46	40	1.07	0.72	1.14	0.76	6063	129	201	207	204	162
Tb927.6.3430	protein kinase, putative	Protein kinase	2541	0.82	159	224	2272	2576	76	886	90	118	56	41	43	43	56	29	31	19	39	36	46	30	1.38	0.7	1.14	0.57	2457	76	81	60	70	77
Tb927.11.16210	cyclic nucleotide-binding protein, putative	Signalling	2118	1	172	193	1525	1676	47	215	37	37	72	42	35	34	46	22	9	9	15	14	46	14	1.13	0.26	1.14	0.26	2055	47	68	101	85	101
Tb927.10.10330	hypothetical protein, conserved	0	1674	1.15	71	144	1830	2061	93	828	221	98	38	40	53	53	40	54	45	71	49	47	46	55	0.98	0.91	1.14	1.05	2245	93	74	73	74	85
Tb927.9.12120	mitochondrial carrier protein, MCP1	Mitochondrial transport	1277	0.85	34	167	1258	1528	81	946	185	99	24	61	48	51	54	62	67	78	65	80	46	68	1.34	1.54	1.14	1.31	2272	81	75	80	78	#N/A
Tb927.2.5900	hypothetical protein, conserved	0	3174	1.09	125	316	3365	3775	199	2114	215	202	35	46	51	51	42	61	60	36	53	48	46	53	1.04	0.93	1.14	1.02	5297	199	176	154	165	147
Tb927.10.15980	hypothetical protein	0	393	1.08	30	46	230	302	5	59	7	4	68	54	28	33	43	12	14	10	9	10	46	11	1.06	0.2	1.14	0.21	222	5	7	13	10	15
Tb927.5.830	hypothetical protein, conserved	0	1791	1.76	102	157	1628	2017	55	671	76	65	51	41	44	48	26	30	34	23	30	17	46	29	0.65	0.32	1.14	0.56	1660	55	55	64	59	59
Tb927.6.3900	hypothetical protein, conserved	0	1884	1.01	71	185	1964	2376	100	1035	180	119	33	46	50	54	45	52	49	51	53	51	46	51	1.13	0.98	1.14	0.99	3084	100	102	67	85	65
Tb927.8.6250	hypothetical protein, conserved	0	2076	0.96	120	222	1782	1985	66	436	69	86	51	50	41	41	48	31	19	18	35	27	46	26	1.18	0.51	1.14	0.49	3313	66	110	106	108	132
Tb927.2.6130	ABC transporter, putative	Transporter	3021	0.92	111	367	2929	3357	93	1053	127	100	33	56	47	47	50	30	31	23	28	30	46	28	1.24	0.59	1.14	0.54	2792	93	93	131	112	164
Tb927.5.4330	dihydrolipoamide branched chain transacylase, putative	Mitochondrial pathway	1320	0.89	52	159	1258	1434	84	1182	235	85	35	56	46	46	51	62	81	96	54	82	46	73	1.27	1.57	1.14	1.41	3044	84	101	95	98	43
Tb927.10.12720	hypothetical protein, conserved, resemblance to myosin	0	2709	0.96	243	270	1672	1753	67	463	40	84	80	46	30	28	48	24	15	8	26	19	46	18	1.18	0.37	1.14	0.35	4260	67	141	128	135	137
Tb927.11.10460	hypothetical protein, conserved	0	933	1.13	45	78	905	1199	27	415	36	39	43	39	47	55	40	28	40	21	35	27	46	31	1	0.53	1.14	0.6	1136	27	38	46	42	52
Tb927.9.10150	hypothetical protein, conserved	0	1809	1.07	78	166	1813	2293	94	823	84	94	38	43	48	54	43	51	41	25	44	38	46	40	1.07	0.72	1.14	0.77	2117	94	70	95	82	89
Tb927.7.3600	hypothetical protein, conserved, some resemblance to p24 family (ER-Golgi transport)	0	678	1.06	24	69	657	920	27	503	73	34	31	47	47	58	43	39	67	58	42	49	46	51	1.08	0.94	1.14	0.99	645	27	21	27	24	22
Tb927.9.3670	hypothetical protein, conserved	0	1596	1.09	51	202	1565	1830	87	744	116	97	28	59	47	49	42	53	42	39	51	42	46	46	1.04	0.82	1.14	0.89	1915	87	63	50	57	60
Tb927.11.4220	palmitoyl acyltransferase 6, putative	Lipids & fatty acids	1416	1.09	66	125	1390	1781	101	1099	292	114	41	41	47	54	42	70	70	111	68	73	46	80	1.04	1.4	1.14	1.53	2533	101	84	58	71	48
Tb927.6.2000	spliceosome-associated protein, SF3b(SAP)145	RNA processing	1434	1.92	58	145	1438	1753	140	1642	253	205	36	47	48	52	24	96	103	95	120	54	46	103	0.59	1.04	1.14	1.99	3750	140	124	70	97	66
Tb927.10.1910	protein kinase, putative,serine/threonine protein kinase, putative	Protein kinase	4605	1.01	263	460	4236	4532	107	622	64	64	51	46	44	42	45	23	12	7	12	13	46	14	1.13	0.26	1.14	0.26	2818	107	93	219	156	210
Tb927.4.2580	hypothetical protein, conserved	Mitochondrial pathway	3021	1.06	180	295	2670	3015	68	918	69	109	53	45	43	43	43	22	27	12	30	22	46	23	1.08	0.42	1.14	0.44	2371	68	79	106	92	101
Tb927.11.5240	hypothetical protein, conserved	0	1533	0.85	83	162	1195	1755	74	1085	195	94	48	49	38	49	54	47	64	68	51	68	46	58	1.34	1.3	1.14	1.11	2378	74	79	50	65	45
Tb927.10.12640	chaperone protein DNAj, putative	Chaperone	1893	0.96	85	213	1792	2033	63	754	54	78	40	52	46	46	48	33	36	15	35	31	46	30	1.18	0.59	1.14	0.57	2369	63	79	80	79	89
Tb927.9.10050	hypothetical protein, conserved	0	1275	1.11	76	126	1139	1247	56	683	102	90	53	46	43	42	42	43	48	43	59	44	46	48	1.03	0.84	1.14	0.93	1784	56	59	61	60	43
Tb927.10.6470	hypothetical protein	0	552	1.09	20	64	536	658	25	220	33	28	32	54	47	51	42	44	36	32	43	36	46	39	1.05	0.68	1.14	0.75	764	25	25	28	26	23
Tb927.10.5180	TPR-repeat-containing chaperone protein DNAJ, putative	Chaperone	2922	0.95	189	307	2489	2496	91	402	36	70	57	49	41	36	48	31	12	7	20	18	46	17	1.2	0.35	1.14	0.33	2291	91	76	112	94	137
Tb927.3.1230	hypothetical protein	0	2847	0.93	202	264	2318	2567	107	750	98	113	63	43	39	38	50	37	24	18	33	30	46	28	1.23	0.58	1.14	0.54	3360	107	111	102	107	116
Tb927.10.1130	dynein arm light chain, axonemal, putative	Cytoskeleton	825	1.14	31	86	882	975	93	899	279	110	33	48	52	50	40	110	98	182	112	110	46	126	1	2.11	1.14	2.42	4051	93	134	84	109	73
Tb927.10.3430	hypothetical protein, conserved	0	1854	0.87	90	154	1872	2322	92	1334	225	112	43	39	49	53	53	49	65	65	51	66	46	57	1.32	1.27	1.14	1.1	3706	92	123	101	112	73
Tb927.11.10880	hypothetical protein, conserved	0	1413	1.08	74	127	1235	1772	82	996	50	110	46	42	42	54	43	57	63	19	65	48	46	51	1.06	0.91	1.14	0.98	2432	82	81	81	81	57
Tb927.2.3920	hypothetical protein, conserved, LYR domain as in NADH dehydrogenase but no evidence that its in the mitochondrion	0	486	1.13	22	50	504	523	68	661	275	83	40	48	50	46	41	137	122	304	143	157	46	177	1.01	3.01	1.14	3.4	1534	68	51	39	45	25
Tb927.10.11500	hypothetical protein, conserved	0	648	1.15	23	71	727	720	49	743	132	74	31	51	54	47	40	74	103	109	96	83	46	96	0.99	1.6	1.14	1.84	1954	49	65	44	54	33
Tb927.9.7150	RNA pseudouridylate synthase protein, putative	rRNA tRNA processing	3840	1.06	175	365	3902	4529	127	1741	110	144	40	44	49	50	43	32	41	15	31	28	46	30	1.08	0.55	1.14	0.58	3063	127	102	162	132	164
Tb927.10.6230	hypothetical protein, conserved,MORN repeat containing protein	Vesicular transport	2073	1	134	223	1714	1785	68	440	56	64	57	50	40	37	46	32	19	15	26	23	46	23	1.15	0.44	1.14	0.44	4751	68	158	108	133	131
Tb927.8.3140	NAD dependent deacetylase, putative, SIR2RP2	Mitochondrial pathway	921	1.26	57	99	696	921	47	658	124	51	55	50	36	43	37	50	64	72	46	46	46	58	0.91	0.89	1.14	1.12	1266	47	42	41	42	39
Tb927.10.15420	hypothetical protein, conserved	0	1173	0.95	51	128	1168	1283	103	1142	163	126	39	51	48	47	48	86	88	75	90	89	46	85	1.2	1.71	1.14	1.63	2388	103	79	81	80	43
Tb927.8.7380	dihydrolipoamide dehydrogenase, point mutation,acetoin dehydrogenase e3 component, putative	Enzyme	1641	1.11	66	152	1913	1886	78	731	86	94	36	43	56	49	41	47	40	28	48	37	46	41	1.03	0.71	1.14	0.78	3480	78	115	104	109	100
Tb927.11.180	electron transfer flavoprotein, putative	Mitochondrial electron transport	810	1.57	43	67	865	892	84	1024	209	79	47	38	52	47	29	102	114	139	82	69	46	109	0.73	1.33	1.14	2.1	2531	84	84	30	57	24
Tb927.8.6580	succinate dehydrogenase flavoprotein, SDH1	Citric acid cycle	1830	1.04	142	171	1506	1377	360	1005	194	293	69	43	40	32	44	193	49	57	134	105	46	108	1.1	2.01	1.14	2.09	12539	360	416	334	375	96
Tb927.7.6180	hypothetical protein, conserved	0	837	0.88	39	75	880	988	40	537	74	69	41	42	51	50	52	47	58	48	69	63	46	55	1.29	1.2	1.14	1.06	1838	40	61	72	66	41
Tb927.6.2010	hypothetical protein, conserved	Mitochondrial pathway	1572	0.9	80	139	1598	1798	187	1877	141	202	45	41	49	49	51	117	108	48	108	105	46	95	1.26	2.02	1.14	1.83	9593	187	318	180	249	91
Tb927.10.2250	ubiquitin-conjugating enzyme variant Kua homologue, putative	Ubiquitin & proteasome	900	2	63	128	630	471	26	103	30	28	62	66	34	22	23	28	10	18	26	10	46	21	0.57	0.2	1.15	0.4	1120	26	37	38	38	39
Tb927.7.2280	hypothetical protein, trypanosome-specific.	0	894	0.96	42	87	936	982	38	312	95	34	42	45	51	47	48	42	31	57	32	42	46	41	1.19	0.81	1.15	0.78	816	38	27	28	27	36
Tb927.3.4660	hypothetical protein, conserved	0	1791	1.08	90	180	1743	1935	62	546	120	61	45	47	47	46	42	34	27	36	29	29	46	31	1.06	0.56	1.15	0.61	2065	62	68	60	64	104
Tb927.4.2730	Kinesin, kinesin-12	Cytoskeleton	2412	1	135	281	2183	2088	39	269	26	50	50	54	44	37	46	16	10	6	17	12	46	12	1.14	0.24	1.15	0.24	1143	39	38	67	52	106
Tb927.7.6350	NADH-ubiquinone oxidoreductase, mitochondrial, putative	Mitochondrial electron transport	822	0.9	30	88	966	879	144	1210	174	152	32	50	57	46	51	172	133	114	155	159	46	143	1.27	3.06	1.15	2.76	2660	144	88	79	84	58
Tb927.11.3690	hypothetical protein, conserved	0	1128	1.06	35	135	987	1563	89	901	87	67	28	56	42	59	44	77	72	41	50	57	46	60	1.09	1.1	1.15	1.16	2972	89	99	73	86	65
Tb927.10.7600	hypothetical protein, conserved	0	1098	1.18	51	126	946	1246	105	653	136	106	41	53	42	48	39	94	54	67	81	63	46	74	0.97	1.2	1.15	1.42	3436	105	114	70	92	61
Tb927.10.11130	hypothetical protein, conserved	0	2934	1.14	189	289	2564	2713	113	411	54	88	57	46	42	39	40	38	13	10	25	19	46	21	1	0.36	1.15	0.41	3328	113	110	139	125	142
Tb927.10.9140	POMP20	Mitochondrial membrane	1935	0.94	111	176	1887	2011	100	1042	104	138	51	42	47	44	49	51	48	29	60	50	46	47	1.22	0.96	1.15	0.9	3671	100	122	112	117	98
Tb927.7.3080	hypothetical protein, conserved, kinetoplastid-specific	0	1290	1.06	58	104	1373	1689	65	604	82	82	40	37	51	56	43	49	42	34	53	42	46	45	1.08	0.81	1.15	0.86	2281	65	76	57	66	60
Tb927.1.3840	hypothetical protein, conserved	0	1971	1.17	105	181	1930	2190	92	896	193	124	47	43	47	47	39	46	41	53	53	41	46	48	0.98	0.79	1.15	0.92	1767	92	59	58	58	63
Tb927.5.750	hypothetical protein, conserved	0	654	1.81	17	69	774	850	20	259	104	35	23	49	57	55	26	30	36	85	45	27	46	49	0.64	0.52	1.15	0.94	1113	20	37	23	30	16
Tb927.7.5540	2,4-dienoyl-coa reductase-like protein	Lipids & fatty acids	2181	0.93	141	194	1916	2232	110	1197	142	131	57	41	42	44	49	49	49	35	50	49	46	46	1.23	0.95	1.15	0.89	2689	110	89	71	80	72
Tb927.9.3410	hypothetical protein, conserved	Mitochondrial pathway	551	1.21	27	37	722	605	32	266	87	32	43	31	63	47	38	57	43	85	49	48	46	58	0.95	0.93	1.15	1.13	1333	32	44	25	34	#N/A
Tb927.11.4840	hypothetical protein, conserved	0	1161	1.02	67	115	1024	1224	66	759	174	77	51	46	43	45	45	56	59	81	56	61	46	63	1.13	1.18	1.15	1.21	3282	66	109	94	101	53
Tb927.10.14340	hypothetical protein, conserved	0	3522	1	269	337	2923	2687	113	879	83	170	68	44	40	33	46	31	22	13	40	27	46	27	1.15	0.52	1.15	0.52	5467	113	181	259	220	218
Tb927.1.3040	hypothetical protein, conserved	0	813	1.34	39	51	1022	1001	109	1358	223	107	43	29	61	53	35	131	150	147	110	101	46	135	0.86	1.94	1.15	2.6	2372	109	79	66	72	45
Tb927.7.1350	hypothetical protein, conserved	0	1053	1.03	44	93	1168	1316	70	948	186	82	37	41	54	53	45	65	81	95	65	74	46	77	1.12	1.43	1.15	1.47	2156	70	71	60	66	50
Tb927.3.4370	hypothetical protein, conserved	0	1695	1.06	79	157	1670	2107	58	1111	158	85	41	43	48	53	43	34	59	50	42	43	46	46	1.08	0.83	1.15	0.89	1452	58	48	52	50	59
Tb927.9.10530	hypothetical protein, conserved	0	3132	0.9	314	299	1867	1688	53	525	46	81	89	44	29	23	52	17	15	8	22	17	46	15	1.28	0.33	1.15	0.29	3773	53	125	155	140	160
Tb927.10.11980	QA-SNARE protein putative	Vesicular transport	858	1.73	34	102	867	923	30	503	70	27	35	55	49	46	27	34	53	44	26	23	46	39	0.66	0.44	1.15	0.76	877	30	29	19	24	17
Tb927.8.6530	hypothetical protein, conserved	0	1119	1.08	41	123	1251	1247	41	336	60	58	33	51	54	48	43	36	27	29	43	31	46	34	1.06	0.6	1.15	0.65	1218	41	40	49	45	57
Tb927.10.4530	hypothetical protein, conserved	0	864	0.98	41	105	764	889	43	617	155	61	42	56	43	44	47	49	64	96	59	68	46	67	1.17	1.32	1.15	1.29	1754	43	58	31	45	27
Tb927.11.14670	hypothetical protein, conserved	0	663	0.86	22	62	780	862	31	246	77	40	29	43	57	56	54	46	33	62	51	56	46	48	1.34	1.08	1.15	0.92	744	31	25	17	21	18
Tb927.11.8960	hypothetical protein, conserved	0	3738	1.04	240	352	3291	3682	110	1049	77	97	57	44	42	42	44	29	25	11	22	21	46	22	1.1	0.4	1.15	0.42	4358	110	144	225	184	233
Tb927.6.1540	hypothetical protein, conserved	0	1161	0.92	89	108	1094	778	35	195	35	47	68	43	45	29	50	30	15	16	34	26	46	24	1.25	0.5	1.15	0.46	3014	35	100	75	88	156
Tb927.10.10870	protein kinase, putative	Protein kinase	1713	1.05	109	182	1490	1506	75	327	154	75	56	49	42	38	44	43	17	48	37	35	46	36	1.1	0.67	1.15	0.7	2425	75	80	41	61	41
Tb927.8.4310	hypothetical protein, conserved, no domains	0	1947	1.01	118	219	1622	1783	80	505	84	96	54	52	40	39	46	40	23	23	41	32	46	32	1.14	0.61	1.15	0.62	2265	80	75	74	74	74
Tb927.2.2360	hypothetical protein, conserved	0	2043	1.03	105	220	1824	2232	57	1033	112	86	46	50	43	47	45	27	46	29	35	33	46	34	1.12	0.64	1.15	0.66	1209	57	40	44	42	47
Tb927.6.660	hypothetical protein, conserved	0	2070	1.16	120	209	2141	1800	131	850	116	168	51	47	50	37	40	62	37	30	68	43	46	49	1	0.82	1.15	0.95	5444	131	180	195	188	167
Tb927.10.7310	terminal uridylyltransferase 3, putative (TUT3)	RNA processing	2670	1.06	169	241	2619	2506	129	983	218	123	56	42	47	40	44	47	33	44	39	38	46	41	1.09	0.74	1.15	0.78	4550	129	151	113	132	100
Tb927.7.4560	histone acetyltransferase HAT1	Chromatin	1401	1.01	78	164	1191	1336	79	458	92	90	49	54	41	41	46	55	29	35	54	43	46	43	1.15	0.83	1.15	0.84	2431	79	81	66	73	75
Tb927.7.3930	CAP161 Clathrin-associated protein	Vesicular transport	4359	1.1	262	357	4147	4932	119	1435	117	118	53	38	46	48	42	27	30	14	23	21	46	23	1.05	0.41	1.15	0.45	3322	119	110	180	145	207
Tb927.4.830	hypothetical protein, conserved	Mitochondrial pathway	483	2.24	16	31	580	775	41	297	53	47	29	30	58	69	21	83	55	59	82	31	46	70	0.52	0.6	1.15	1.34	703	41	23	18	20	9
Tb927.9.15270	hypothetical protein, conserved, only match is to hypothetical protein ACA1_387870 [Acanthamoeba castellanii str. Neff]	Mitochondrial pathway	1716	0.95	107	156	1450	1903	82	885	151	142	55	42	41	47	49	47	46	47	69	55	46	52	1.21	1.06	1.15	1.01	2823	82	94	89	91	66
Tb927.8.2960	HUS1 protein, unknown function.	0	1665	1.08	86	93	1840	2363	72	785	142	91	46	26	53	61	43	42	42	46	46	41	46	44	1.07	0.79	1.15	0.85	2626	72	87	68	78	74
Tb927.4.340	hypothetical protein, conserved	0	690	1.01	23	71	783	866	35	395	52	20	30	48	55	54	46	50	52	40	24	41	46	42	1.14	0.79	1.15	0.8	404	35	13	13	13	12
Tb927.11.8990	cation transporter, putative	Ion channel or pump	1176	1.17	75	94	962	1447	512	5683	667	568	57	37	39	53	40	427	435	305	405	337	46	393	0.99	6.48	1.15	7.56	13471	512	447	291	369	38
Tb927.4.650	chaperone protein DNAj, putative	Chaperone	738	1.05	18	79	812	1059	66	391	182	65	22	50	53	61	44	88	48	132	74	81	46	85	1.1	1.57	1.15	1.64	1839	66	61	37	49	30
Tb927.6.1620	hypothetical protein, conserved	0	801	0.91	36	60	874	1096	44	274	87	43	40	35	53	58	51	54	31	58	45	52	46	47	1.27	1	1.15	0.9	1850	44	61	27	44	31
Tb927.7.5280	hypothetical protein, conserved	Mitochondrial pathway	6030	1	371	584	5457	6006	164	2112	133	125	55	45	44	43	47	27	32	12	17	22	46	22	1.16	0.42	1.15	0.42	5139	164	170	335	253	280
Tb927.9.1940	hypothetical protein, conserved	0	3375	0.91	196	414	2830	2913	98	1034	117	94	52	57	40	37	51	28	28	19	23	27	46	25	1.27	0.52	1.15	0.47	3161	98	105	109	107	144
Tb927.4.1960	hypothetical protein, conserved	0	1125	1.01	73	121	1010	923	79	313	120	87	58	50	43	35	46	69	25	57	65	54	46	54	1.15	1.03	1.16	1.04	2430	79	81	70	75	67
Tb927.8.6270	hypothetical protein, conserved	0	1818	1.05	154	132	1509	1576	55	374	82	82	75	34	40	37	44	30	19	24	38	26	46	28	1.1	0.5	1.16	0.53	3051	55	101	95	98	121
Tb927.11.9800	serine peptidase, Clan SP, family S59, putative Nucleoporin	Nucleo-cytoplasmic transport	1026	2.04	32	152	920	1110	36	558	78	46	28	69	43	46	23	34	49	41	38	20	46	40	0.57	0.38	1.16	0.78	1084	36	36	36	36	30
Tb927.8.1780	protein kinase, putative	Protein kinase	2340	0.9	144	240	2080	2241	35	879	30	36	55	48	43	41	52	15	34	7	13	19	47	17	1.29	0.37	1.16	0.33	1473	35	49	104	76	167
Tb927.10.12020	hypothetical protein, conserved, Rec A domain, P-loop nucleoside triphosphate hydrolase	0	1140	1.08	54	110	1110	1394	121	1117	280	136	42	45	47	52	43	104	88	132	100	99	47	106	1.08	1.9	1.16	2.04	2079	121	69	54	61	44
Tb927.11.1360	hypothetical protein, conserved	0	1707	0.92	108	138	1686	1787	35	196	22	35	56	38	48	45	50	20	10	7	17	15	47	14	1.25	0.28	1.16	0.26	1054	35	35	66	51	74
Tb927.11.14860	hypothetical protein, conserved	0	1938	0.88	85	229	1785	2172	62	655	90	61	39	55	44	48	53	31	30	25	26	32	47	28	1.31	0.62	1.16	0.54	1263	62	42	53	47	53
Tb927.8.2430	hypothetical protein, conserved, resemblance to myosin	0	3540	1.16	215	383	3092	3305	75	607	36	68	54	50	42	40	40	21	15	5	16	12	47	14	1	0.24	1.16	0.28	2263	75	75	111	93	187
Tb927.10.5890	hypothetical protein, conserved	0	2718	0.89	143	237	2747	3202	65	409	96	85	47	41	49	50	52	23	14	19	26	23	47	21	1.29	0.44	1.16	0.4	2740	65	91	86	89	95
Tb927.10.4130	NADH-ubiquinone oxidoreductase complex I subunit, putative,NDUFA5/B13 subunit, putative	Mitochondrial electron transport	798	0.89	37	73	833	977	64	845	68	102	41	42	50	52	52	79	95	46	107	92	47	82	1.3	1.77	1.16	1.57	2952	64	98	77	88	37
Tb927.11.5800	hypothetical protein, conserved	0	2502	0.86	74	293	2649	3198	100	1439	162	124	26	54	51	55	54	39	52	35	42	48	47	42	1.34	0.93	1.16	0.8	3337	100	111	91	101	75
Tb927.10.15020	protein kinase, putative	Protein kinase	3288	0.94	167	285	3394	3942	100	1003	103	101	45	40	50	51	49	30	27	17	26	26	47	25	1.23	0.51	1.16	0.48	2110	100	70	88	79	129
Tb927.11.2640	ras-like small GTPase, putative (TbNST)	Signalling	1461	0.99	54	158	1431	1918	104	1260	156	136	33	50	47	56	47	70	78	57	78	71	47	71	1.17	1.37	1.16	1.36	2354	104	78	75	76	52
Tb927.7.800	MRB complex protein mitochondrial RNA binding complex 1 subunit	Mitochondrial RNA	1632	1.11	63	154	1911	1982	111	1772	326	150	34	44	56	52	42	67	98	107	77	78	47	87	1.04	1.51	1.16	1.68	3393	111	112	75	94	65
Tb927.8.5220	hypothetical protein, conserved	Mitochondrial pathway	3147	1.04	185	314	3151	2931	137	643	70	94	52	46	48	40	45	43	18	12	25	24	47	25	1.12	0.45	1.16	0.47	3872	137	128	172	150	158
Tb927.7.3340	hypothetical protein, conserved	0	1533	1.06	59	174	1613	1758	59	1039	76	82	34	53	51	49	44	38	61	27	45	40	47	43	1.1	0.77	1.16	0.82	1118	59	37	53	45	40
Tb927.11.6980	hypothetical protein, conserved	Mitochondrial pathway	1824	1.05	90	178	1882	2041	154	1551	274	169	44	45	50	48	45	83	77	81	78	76	47	79	1.11	1.46	1.16	1.53	4171	154	138	106	122	75
Tb927.9.13040	hypothetical protein, conserved	0	1248	0.84	65	184	885	1104	45	493	49	50	46	68	34	38	56	35	36	21	34	38	47	31	1.39	0.72	1.16	0.6	1959	45	65	55	60	52
Tb927.9.11370	hypothetical protein, conserved	0	588	1.24	18	49	815	743	48	541	166	50	27	39	67	54	38	80	83	152	71	78	47	96	0.93	1.49	1.16	1.86	616	48	20	20	20	23
Tb927.6.850	NOT2	RNA degradation	993	1.74	40	88	1176	1227	37	513	85	76	36	41	57	53	27	37	47	46	64	28	47	48	0.67	0.53	1.16	0.93	3023	37	100	87	94	85
Tb927.6.4050	ZC3H14	RNA binding	822	0.89	50	71	738	952	20	266	28	19	54	40	43	49	53	24	29	18	19	26	47	23	1.31	0.49	1.16	0.44	632	20	21	31	26	32
Tb927.3.3890	hypothetical protein, conserved	Mitochondrial pathway	963	1.06	40	90	960	1320	84	582	165	102	37	43	48	59	44	86	54	92	89	76	47	80	1.1	1.46	1.16	1.54	2659	84	88	64	76	39
Tb927.10.6500	amino acid transporter, putative,amino acid permease, putative	Amino acid transporter	1362	1.2	38	166	1372	1817	23	414	44	32	25	57	49	57	39	17	27	17	20	17	47	20	0.97	0.33	1.16	0.39	676	23	22	23	23	53
Tb927.11.5700	hypothetical protein, conserved	0	5163	0.88	406	500	4099	4101	78	1250	66	111	70	45	38	34	53	15	22	7	18	18	47	15	1.33	0.34	1.16	0.3	4353	78	144	177	161	243
Tb927.11.14230	hypothetical protein, conserved	0	1365	1.66	70	108	1525	1625	49	427	71	48	45	37	54	51	28	35	28	28	30	18	47	30	0.7	0.35	1.16	0.58	1298	49	43	49	46	56
Tb927.6.2250	rac serine-threonine kinase, putative,protein kinase, putative	Cytoskeleton	1377	0.49	84	189	1039	1055	88	796	52	102	54	64	36	33	96	63	52	20	62	101	47	49	2.38	1.94	1.16	0.95	2723	88	90	76	83	137
Tb927.11.8700	hypothetical protein, conserved, DNA PolY-like superfamily domain: trans-lesion DNA synthesis.	DNA synthesis, modification, repair	1746	1	75	147	1864	2383	135	1208	219	150	38	39	52	58	47	76	62	67	72	70	47	69	1.17	1.34	1.16	1.34	3170	135	105	80	92	74
Tb927.10.12300	hypothetical protein, conserved	0	402	1.25	13	41	420	570	26	321	59	19	29	47	50	61	37	63	72	79	40	51	47	63	0.93	0.97	1.16	1.22	501	26	17	8	12	12
Tb927.3.2050	hypothetical protein, conserved, no domains, poly(Q) tracts, K-specific	0	4719	1.05	334	510	3954	3715	193	2108	115	167	63	50	40	34	45	40	40	13	30	29	47	31	1.11	0.56	1.16	0.59	6593	193	219	375	297	367
Tb927.9.5390	hypothetical protein, conserved	0	708	1.07	25	48	883	1063	37	397	113	40	31	31	60	64	44	51	50	86	47	55	47	59	1.09	1.06	1.16	1.13	998	37	33	25	29	28
Tb927.11.9990	glycosyl transferase-like protein	Glycan synthesis & metabolism	924	1	21	110	1062	1216	86	927	165	74	20	55	55	56	47	91	90	96	67	87	47	86	1.17	1.66	1.16	1.66	1539	86	51	46	48	43
Tb927.7.890	electron transfer protein, putative	Mitochondrial electron transport	537	1.18	17	42	679	777	58	693	126	58	28	36	61	62	40	106	116	126	91	93	47	110	0.98	1.78	1.16	2.11	1033	58	34	42	38	25
Tb927.7.5440	hypothetical protein, conserved	Mitochondrial pathway	5967	0.92	308	636	5662	6446	189	2853	146	153	46	50	46	46	51	31	43	13	22	30	47	27	1.27	0.57	1.16	0.52	5065	189	168	237	203	232
Tb927.3.2770	hypothetical protein, conserved	0	3411	1.09	202	344	3183	3425	163	1608	130	168	53	47	45	43	43	47	42	20	41	35	47	38	1.06	0.66	1.16	0.73	4514	163	150	162	156	164
Tb927.6.1130	hypothetical protein, conserved	0	1407	1.06	75	139	1290	1646	95	783	182	146	47	46	44	50	44	66	50	69	87	65	47	68	1.1	1.24	1.16	1.31	3830	95	127	61	94	54
Tb927.11.9540	hypothetical protein, conserved	0	1659	1.14	98	146	1626	1820	126	1033	246	123	52	41	47	47	41	74	56	80	62	60	47	68	1.02	1.15	1.16	1.31	3976	126	132	123	127	99
Tb927.1.1710	hypothetical protein, conserved	0	5361	0.99	450	517	4420	3564	167	1047	86	176	74	45	40	28	47	31	18	9	28	21	47	21	1.18	0.41	1.16	0.41	7990	167	265	337	301	374
Tb927.10.950	hypothetical protein, conserved	0	1407	1.13	61	144	1412	1747	62	845	62	53	38	48	48	53	41	43	54	24	32	34	47	38	1.03	0.65	1.16	0.73	1888	62	63	50	56	64
Tb927.2.2020	ESAG3, putative	ESAG	1152	0.92	45	133	1126	1403	7	49	14	9	35	54	47	52	51	6	4	7	7	6	47	6	1.26	0.12	1.16	0.11	375	7	12	14	13	57
Tb927.11.4630	hypothetical protein, conserved	0	1323	0.88	45	134	1492	1730	116	1198	356	110	30	47	54	56	53	86	82	145	70	109	47	95	1.33	2.09	1.16	1.84	2081	116	69	58	64	54
Tb927.3.1880	hypothetical protein, conserved	0	2028	0.94	143	170	1909	1927	110	923	110	92	63	39	45	41	50	53	41	29	38	43	47	40	1.24	0.82	1.17	0.78	3293	110	109	91	100	83
Tb927.7.530	hypothetical protein, conserved	0	4689	0.94	299	427	4604	4531	71	1472	72	82	57	42	47	41	50	15	28	8	15	18	47	17	1.24	0.34	1.17	0.32	2633	71	87	150	119	156
Tb927.10.3700	hypothetical protein, conserved,predicted CBS domain protein	0	1509	0.86	79	207	1311	1253	44	514	108	64	46	64	42	35	55	29	31	38	36	39	47	33	1.36	0.75	1.17	0.64	1491	44	49	49	49	45
Tb927.10.13220	cyclophilin type peptidyl-prolyl cis-trans isomerase, putative (PPIase)	Chaperone	2742	0.97	145	256	2762	3129	140	1265	130	149	47	43	49	49	48	50	42	25	46	42	47	41	1.2	0.81	1.17	0.78	3462	140	115	122	118	121
Tb927.9.6420	hypothetical protein, conserved	0	915	1.12	20	104	1010	1333	55	486	141	43	19	53	53	62	42	59	48	83	39	51	47	57	1.04	0.98	1.17	1.1	1614	55	54	43	48	47
Tb927.1.1060	hypothetical protein, conserved, PCNA superfamily with putative DNA-binding site, low match to yeast Rad17	0	918	1.06	45	90	870	1138	33	320	67	35	43	46	46	53	44	35	31	39	32	33	47	34	1.1	0.63	1.17	0.66	1626	33	54	39	46	37
Tb927.10.5310	protein kinase, putative,SNF1-related protein kinases, putative	Protein kinase	2190	0.94	106	196	2160	2852	90	891	102	116	43	42	48	56	50	40	37	25	44	39	47	37	1.25	0.75	1.17	0.7	2343	90	78	93	85	90
Tb927.10.4410	hypothetical protein	0	462	1.44	9	23	599	917	49	168	56	26	17	23	63	85	33	104	33	65	47	43	47	62	0.81	0.83	1.17	1.2	754	49	25	20	22	14
Tb927.10.9060	hypothetical protein, conserved	0	1416	1.1	83	147	1265	1474	30	453	61	49	52	48	43	44	43	21	29	23	29	23	47	25	1.06	0.45	1.17	0.49	1632	30	54	61	58	60
Tb927.2.5080	hypothetical protein, conserved	0	1548	1.73	85	184	1232	1648	91	838	228	103	49	55	38	45	27	58	49	79	56	35	47	60	0.68	0.67	1.17	1.16	2811	91	93	39	66	37
Tb927.11.11020	hypothetical protein, conserved, clathrin-like region, RING finger.	0	5118	1.07	322	594	4616	4147	87	869	42	89	56	54	44	35	44	17	15	4	15	12	47	13	1.09	0.23	1.17	0.25	2619	87	87	181	134	218
Tb927.3.1940	hypothetical protein, possible component of cytochorome oxidase complex	Mitochondrial electron transport	1317	0.95	81	113	1139	1595	79	996	136	108	55	40	42	52	49	59	68	55	69	66	47	63	1.23	1.27	1.17	1.21	3559	79	118	115	116	53
Tb927.9.14050	Mitchondrial LSU ribosomal protein	Mitochondrial translation	1575	1.13	77	133	1640	2031	163	1262	123	143	43	39	50	55	41	101	72	42	76	64	47	73	1.03	1.24	1.17	1.4	4165	163	138	103	121	78
Tb927.10.9350	hypothetical protein, conserved	0	2568	1.05	147	261	2428	2664	95	1320	97	129	51	47	46	44	45	36	46	20	42	35	47	36	1.12	0.67	1.17	0.7	2343	95	78	94	86	79
Tb927.11.14170	hypothetical protein, conserved	0	1857	1.04	86	186	1883	2235	222	1771	541	233	41	47	49	51	45	117	86	157	105	112	47	116	1.12	2.15	1.17	2.24	5827	222	193	130	162	77
Tb927.3.5110	hypothetical protein, conserved, no domains	0	1458	1.02	61	139	1531	1908	97	1209	134	146	37	44	51	56	46	65	75	49	84	67	47	68	1.14	1.29	1.17	1.31	2636	97	87	81	84	78
Tb927.3.5590	hypothetical protein, conserved	0	2088	0.93	115	228	1895	2181	100	2077	262	112	49	51	44	45	51	47	90	67	45	67	47	62	1.26	1.29	1.17	1.2	2083	100	69	78	73	68
Tb927.8.3480	hypothetical protein, conserved	0	1827	1.03	66	204	1897	2311	113	1006	156	110	32	52	50	54	46	61	50	46	51	50	47	52	1.14	0.97	1.17	0.99	2137	113	71	65	68	60
Tb927.10.15890	hypothetical protein, conserved	0	1254	1.07	74	116	1251	1309	33	276	56	34	52	43	48	45	44	26	20	24	23	22	47	23	1.09	0.41	1.17	0.44	1025	33	34	38	36	37
Tb927.7.3050	Mitchondrial SSU ribosomal associated	Mitochondrial translation	3498	1	217	373	3194	3233	192	2769	104	195	55	50	44	39	47	54	71	16	47	47	47	47	1.16	0.9	1.17	0.9	5703	192	189	328	258	202
Tb927.11.2870	hypothetical protein	0	483	0.98	34	59	312	427	15	57	11	14	62	57	31	38	48	30	11	12	24	20	47	19	1.19	0.38	1.17	0.37	374	15	12	13	13	13
Tb927.7.5450	lipin, phosphatidic acid phosphatase	Lipids & fatty acids	2421	0.92	145	255	2239	2350	68	828	54	76	53	49	45	41	51	28	31	12	26	26	47	24	1.27	0.5	1.17	0.46	1348	68	45	56	50	77
Tb927.10.11480	hypothetical protein, conserved	0	1824	1.08	106	158	1904	1964	77	415	72	75	52	40	50	46	43	41	20	21	34	27	47	29	1.08	0.52	1.17	0.57	2550	77	85	73	79	82
Tb927.7.210	proline dehydrogenase	Mitochondrial pathway	1671	0.89	63	198	1440	2273	480	5928	1270	484	33	55	42	58	53	282	319	408	243	352	47	313	1.32	6.78	1.17	6.02	15834	480	525	394	459	61
Tb927.6.3320	ferric reductase transmembrane protein, putative	Enzyme	720	2.01	39	87	625	710	22	299	69	28	48	56	42	42	23	30	37	51	33	19	47	38	0.58	0.36	1.17	0.73	917	22	30	13	22	22
Tb927.10.15550	hypothetical protein, conserved	0	3522	0.98	192	380	3399	3561	63	926	36	68	48	50	47	43	48	18	24	5	16	16	47	16	1.2	0.31	1.17	0.3	2632	63	87	165	126	201
Tb927.11.3010	hypothetical protein, conserved	0	1716	1.1	78	150	1895	2171	156	1795	220	147	40	41	53	54	43	89	94	69	72	74	47	81	1.06	1.41	1.17	1.56	3154	156	105	88	96	72
Tb927.11.11790	hypothetical protein, conserved	0	1662	1.05	119	157	1310	1670	95	391	83	114	64	44	38	43	45	56	21	27	58	38	47	40	1.11	0.74	1.17	0.78	3517	95	117	110	113	102
Tb927.10.6340	hypothetical protein, conserved	0	1212	1.09	40	132	1328	1581	82	822	74	87	29	51	53	56	43	66	61	33	60	51	47	55	1.08	0.98	1.17	1.06	2201	82	73	57	65	56
Tb927.3.5230	DNA repair protein, putative	DNA synthesis, modification, repair	1434	0.94	73	103	1496	2001	65	474	93	49	45	33	50	60	50	44	30	35	29	37	47	34	1.25	0.71	1.17	0.66	2608	65	86	59	73	81
Tb927.8.1470	POMP38	Mitochondrial membrane	1737	1.11	92	167	1677	2044	71	633	85	58	47	45	47	50	42	40	33	26	28	29	47	32	1.06	0.55	1.17	0.61	2065	71	68	52	60	73
Tb927.10.12600	hypothetical protein	0	1788	1	89	191	1698	2048	88	1175	145	120	44	50	46	49	47	48	59	44	56	52	47	52	1.17	1	1.17	1	3256	88	108	90	99	92
Tb927.1.1540	hypothetical protein, conserved	0	1956	0.95	93	227	1883	2112	94	1113	131	112	42	54	46	46	50	47	51	36	48	48	47	46	1.23	0.92	1.17	0.88	3029	94	100	86	93	76
Tb927.7.1770	MCM-BP, binds MCM complex, needed for VSG and EP silencing	RNA synthesis	1830	0.93	75	187	1895	2352	109	689	177	107	36	47	50	55	51	58	34	52	49	52	47	48	1.26	1	1.17	0.93	2503	109	83	77	80	67
Tb927.8.4460	hypothetical protein, conserved	0	3030	1.01	209	303	2762	2629	85	895	81	113	61	46	44	37	47	27	27	14	31	25	47	25	1.16	0.47	1.17	0.48	2961	85	98	144	121	156
Tb927.9.15450	hypothetical protein, conserved	0	1635	0.88	107	154	1479	1657	71	391	63	61	58	44	44	43	54	43	22	21	31	33	47	29	1.33	0.63	1.17	0.56	2240	71	74	81	78	80
Tb927.11.3990	hypothetical protein, conserved	0	942	1	76	76	760	900	33	224	50	50	72	37	39	41	47	34	21	29	45	32	47	32	1.17	0.62	1.17	0.62	1546	33	51	57	54	80
Tb927.7.2410	hypothetical protein, conserved	Mitochondrial pathway	1803	0.89	95	181	1653	2164	110	1267	157	117	47	47	44	51	53	60	63	47	54	63	47	56	1.32	1.22	1.17	1.08	3242	110	107	94	101	70
Tb927.2.4990	hypothetical protein, conserved	0	2598	1.1	165	224	2744	2527	76	694	63	87	56	40	51	42	43	29	24	13	28	21	47	23	1.07	0.41	1.17	0.45	3242	76	107	115	111	174
Tb927.3.5100	TFIIH basal transcription factor subunit XPB	RNA synthesis	2817	0.99	142	282	2917	3149	160	1400	218	172	45	46	50	48	48	56	45	42	51	49	47	48	1.19	0.94	1.17	0.93	5634	160	187	143	165	139
Tb927.11.450	hypothetical protein, conserved	0	2466	0.94	157	274	1936	2488	103	365	107	92	56	52	38	43	50	41	13	23	31	29	47	27	1.24	0.55	1.17	0.52	2776	103	92	50	71	94
Tb927.4.3660	hypothetical protein, conserved	Mitochondrial pathway	1446	1.16	59	147	1564	1810	76	691	114	113	36	47	52	53	41	52	43	42	66	44	47	51	1.02	0.84	1.17	0.97	1884	76	62	72	67	76
Tb927.11.8150	protein kinase, putative	Protein kinase	3762	1.06	246	339	3786	3586	95	703	46	114	58	42	49	41	45	25	17	7	25	17	47	18	1.11	0.33	1.18	0.35	3474	95	115	181	148	228
Tb927.10.1320	hypothetical protein, conserved	0	2148	0.97	139	206	1892	2263	56	487	69	82	57	45	42	45	49	26	20	17	32	25	47	24	1.21	0.47	1.18	0.46	1593	56	53	54	53	71
Tb927.7.3390	hypothetical protein, conserved	0	1182	1.08	59	91	1184	1691	96	1000	298	111	44	36	48	61	44	80	76	135	79	86	47	93	1.09	1.65	1.18	1.78	1905	96	63	53	58	53
Tb927.10.12690	hypothetical protein, conserved	0	1047	0.96	70	94	961	1083	63	537	68	77	59	42	44	44	49	59	46	35	62	52	47	50	1.22	1.01	1.18	0.97	1520	63	50	55	52	56
Tb927.1.4020	hypothetical protein	0	537	1.55	10	68	706	639	18	180	30	12	17	59	63	51	31	33	30	30	19	18	47	28	0.76	0.35	1.18	0.54	454	18	15	17	16	15
Tb927.4.3900	hypothetical protein, conserved	0	1197	1.24	49	122	1261	1545	39	397	69	62	36	47	51	55	38	32	30	31	43	27	47	34	0.95	0.53	1.18	0.66	2009	39	67	53	60	73
Tb927.8.8270	hypothetical protein, conserved	0	2787	1.99	136	301	2768	3148	34	614	61	39	43	50	48	48	24	12	20	12	12	7	47	14	0.59	0.13	1.18	0.27	831	34	28	47	37	121
Tb927.11.10270	golgi SNARE protein-like,GOLGI SNAP receptor complex member, putative	Vesicular transport	798	1.23	34	63	946	1083	39	497	122	60	38	37	57	58	39	48	56	82	63	51	47	62	0.96	0.98	1.18	1.2	875	39	29	27	28	26
Tb927.10.9200	hypothetical protein, conserved	0	1242	1.03	40	108	1399	1931	93	1471	287	98	29	40	54	66	46	73	107	124	66	90	47	93	1.14	1.73	1.18	1.78	1888	93	63	49	56	42
Tb927.8.7850	hypothetical protein, conserved	0	2967	0.99	186	320	2691	2800	175	1047	146	163	56	50	44	40	48	58	32	26	46	41	47	41	1.19	0.79	1.18	0.78	5236	175	174	211	192	207
Tb927.3.1830	TbRM1, DNA recombination and antigenic switching	DNA synthesis, modification, repair	1428	0.96	67	133	1631	1665	32	538	49	49	42	43	55	50	49	22	34	18	29	27	47	26	1.23	0.52	1.18	0.5	789	32	26	39	32	49
Tb927.8.2860	hypothetical protein, conserved, t-snare motif	Vesicular transport	2697	1.11	186	306	2163	2354	79	279	52	82	61	53	39	37	43	29	9	10	26	17	47	18	1.06	0.32	1.18	0.36	3843	79	127	112	120	181
Tb927.10.1660	hypothetical protein, conserved	Mitochondrial pathway	888	1.06	50	79	940	989	89	695	198	94	50	41	51	48	45	98	70	120	89	89	47	94	1.11	1.71	1.18	1.81	1953	89	65	48	56	26
Tb927.7.6780	hypothetical protein	0	555	2.95	31	78	446	472	18	162	20	13	50	65	39	36	16	32	26	19	20	8	47	24	0.4	0.16	1.18	0.47	1238	18	41	38	39	27
Tb927.11.4310	hypothetical protein	0	348	1.05	19	30	306	481	17	75	25	19	48	40	42	59	45	48	19	39	46	36	47	38	1.12	0.69	1.18	0.73	946	17	31	18	25	16
Tb927.4.2660	hypothetical protein, conserved	0	270	1.08	3	30	395	366	52	474	167	38	10	52	71	58	44	189	158	332	118	185	47	199	1.1	3.56	1.18	3.83	1501	52	50	20	35	11
Tb927.11.9670	glycine synthase, putative (GCVT1)	Amino acid metabolism	1128	1.15	66	78	1121	1532	83	785	221	119	52	32	48	58	41	72	63	105	89	71	47	82	1.02	1.37	1.18	1.58	3337	83	111	92	101	71
Tb927.8.7180	hypothetical protein, conserved	0	687	1.18	23	67	825	918	34	334	133	44	30	45	58	57	40	49	44	104	54	53	47	63	1	1.02	1.18	1.2	710	34	24	22	23	22
Tb927.9.4630	hypothetical protein, conserved	0	4038	1.02	204	447	3887	4478	109	1623	71	96	45	51	46	47	47	26	36	9	20	23	48	23	1.16	0.43	1.18	0.44	2810	109	93	168	131	171
Tb927.11.4270	hypothetical protein, conserved	0	834	0.99	33	110	786	942	67	539	163	55	35	61	45	48	48	79	58	105	55	75	48	74	1.19	1.44	1.18	1.43	1518	67	50	34	42	31
Tb927.8.8130	hypothetical protein, conserved	0	2151	1.03	108	253	1989	2332	79	703	76	74	45	55	45	46	46	36	29	19	29	27	48	28	1.15	0.53	1.18	0.54	2073	79	69	90	80	91
Tb927.10.8760	hypothetical protein, conserved	0	1170	1.06	61	140	1074	1205	48	370	81	42	46	56	44	44	45	40	28	37	30	32	48	34	1.12	0.62	1.18	0.65	1597	48	53	42	47	39
Tb927.10.6280	hypothetical protein, conserved	0	657	0.99	40	59	649	720	38	313	91	43	54	42	48	47	48	57	43	74	55	58	48	57	1.19	1.11	1.18	1.1	849	38	28	24	26	20
Tb927.11.13120	hypothetical protein, conserved	0	939	2.21	46	92	998	1100	43	409	111	51	43	46	51	50	22	45	39	64	46	22	48	48	0.54	0.42	1.18	0.93	1095	43	36	19	28	27
Tb927.9.11670	hypothetical protein, conserved	0	3675	0.94	175	356	3815	4570	137	1916	93	141	42	45	50	53	51	37	47	14	32	34	48	32	1.26	0.66	1.18	0.62	3820	137	127	169	148	143
Tb927.9.6110	hypothetical protein, conserved	0	2955	0.96	229	300	2566	2261	61	462	43	85	69	47	42	33	50	20	14	8	24	17	48	17	1.23	0.33	1.18	0.32	2198	61	73	126	100	141
Tb927.11.2040	protein kinase, putative	Protein kinase	2256	1.01	154	180	2142	2486	21	280	20	32	61	37	46	47	47	9	11	5	12	9	48	9	1.17	0.18	1.18	0.18	935	21	31	60	45	129
Tb927.10.13990	hypothetical protein, conserved	0	1086	1.04	67	74	1158	1340	65	555	106	72	55	32	51	53	46	59	46	52	56	51	48	53	1.14	0.98	1.18	1.02	1546	65	51	38	45	39
Tb927.8.5200	Mitchondrial SSU ribosomal associated	Mitochondrial translation	5367	1.04	404	555	4630	4288	142	1564	61	142	67	48	42	34	46	26	26	6	22	19	48	20	1.14	0.37	1.18	0.39	5829	142	193	429	311	344
Tb927.10.4400	hypothetical protein, conserved	0	492	1.87	24	49	472	631	14	103	16	12	43	46	46	55	25	28	19	17	20	11	48	21	0.63	0.22	1.18	0.41	179	14	6	5	6	11
Tb927.4.2870	hypothetical protein, conserved	0	852	1.4	36	92	857	1086	77	532	114	85	37	50	49	54	34	89	56	72	84	54	48	75	0.85	1.03	1.18	1.44	1392	77	46	51	48	47
Tb927.8.1900	hypothetical protein, conserved	0	1185	0.97	66	125	1060	1363	70	799	134	68	49	49	43	49	49	58	61	61	48	59	48	57	1.22	1.13	1.18	1.09	1639	70	54	44	49	46
Tb927.11.14380	Kinetoplast polyadenylation/uridylation factor 2	Mitochondrial RNA	1932	0.91	97	184	2000	2351	66	740	105	114	45	44	50	52	53	33	34	29	50	40	48	37	1.31	0.78	1.18	0.71	2483	66	82	81	82	77
Tb927.11.1830	hypothetical protein, conserved	0	1713	0.97	97	129	1806	2193	178	2404	120	212	50	35	51	55	49	102	126	38	104	95	48	92	1.22	1.83	1.19	1.78	4871	178	161	231	196	71
Tb927.11.930	hypothetical protein, conserved	0	2223	0.96	131	225	2026	2472	104	844	170	124	52	47	44	47	50	46	34	41	47	44	48	42	1.23	0.84	1.19	0.81	2410	104	80	76	78	76
Tb927.1.2320	hypothetical protein, conserved	0	858	0.92	42	115	787	821	36	399	113	47	43	62	44	41	52	41	42	71	46	54	48	50	1.29	1.05	1.19	0.96	1105	36	37	25	31	34
Tb927.10.15800	actin related protein 2, putative	Cytoskeleton	1203	1.02	68	115	1153	1412	82	746	182	80	50	44	46	50	47	67	56	81	56	64	48	65	1.17	1.23	1.19	1.25	1658	82	55	39	47	39
Tb927.7.1510	pseudouridylate synthase I, putative	rRNA tRNA processing	1857	1.07	87	202	1812	2251	114	1302	136	119	42	51	47	52	45	60	63	39	54	50	48	54	1.11	0.97	1.19	1.04	2569	114	85	87	86	86
Tb927.11.14270	protein kinase, putative	Protein kinase	2256	1	173	163	2020	2439	71	682	67	81	68	34	43	46	48	31	27	16	30	26	48	26	1.19	0.5	1.19	0.5	2535	71	84	109	97	76
Tb927.6.2070	hypothetical protein, conserved	0	570	1	22	53	640	794	75	665	103	84	34	43	54	59	48	129	105	97	124	114	48	114	1.19	2.2	1.19	2.19	1476	75	49	29	39	19
Tb927.6.5090	hypothetical protein, conserved	0	2460	1.54	149	305	1989	2355	142	1520	172	218	54	58	39	41	31	57	56	38	74	36	48	56	0.77	0.7	1.19	1.08	7598	142	252	184	218	95
Tb927.8.6830	Kinesin-like but poor match	Cytoskeleton	5460	1.26	387	517	4915	5238	160	1399	129	116	63	44	43	41	38	29	23	13	18	16	48	21	0.94	0.31	1.19	0.4	4717	160	156	248	202	270
Tb927.10.4700	dolicholphosphate-mannose synthase, putative	Glycan synthesis & metabolism	705	1.14	27	86	690	882	56	626	192	58	34	57	47	53	42	78	80	146	69	82	48	93	1.04	1.57	1.19	1.79	1438	56	48	26	37	24
Tb927.8.3970	oxidoreductase, putative	Enzyme	1302	1.15	70	132	1342	1427	81	363	71	85	48	47	50	47	42	61	25	29	55	37	48	43	1.04	0.71	1.19	0.82	3884	81	129	97	113	92
Tb927.8.4650	hypothetical protein, conserved	0	507	1.32	7	43	750	811	88	591	264	87	12	39	71	68	36	170	105	280	144	133	48	175	0.9	2.55	1.19	3.36	1424	88	47	42	45	39
Tb927.7.2470	GTPase activating protein, putative	Signalling	2157	0.93	134	232	1823	2298	78	964	132	90	55	50	41	45	51	35	40	33	35	38	48	36	1.27	0.74	1.19	0.69	3493	78	116	84	100	89
Tb927.11.6820	hypothetical protein, conserved	0	1422	1.07	77	178	1224	1453	40	219	44	82	48	58	42	44	45	28	14	17	48	25	48	27	1.11	0.48	1.19	0.51	2390	40	79	88	84	95
Tb927.9.2240	protein kinase, putative	Protein kinase	2340	0.94	111	300	1990	2669	123	1197	135	131	42	60	41	49	51	52	46	31	47	47	48	44	1.27	0.9	1.19	0.84	3401	123	113	103	108	96
Tb927.3.5140	hypothetical protein, conserved	0	2289	0.89	115	212	2566	2664	66	589	87	59	45	43	54	50	54	28	23	20	22	26	48	23	1.34	0.51	1.19	0.45	1389	66	46	55	51	68
Tb927.11.690	hypothetical protein, conserved	0	2133	1.02	64	242	2315	2984	107	963	118	100	27	53	52	60	47	49	41	30	39	39	48	40	1.17	0.75	1.19	0.76	4007	107	133	119	126	117
Tb927.10.6250	hypothetical protein, conserved	0	1746	1.2	67	174	1998	2286	71	1055	130	115	34	46	55	56	40	40	54	40	55	39	48	47	0.99	0.76	1.19	0.91	1975	71	65	68	67	74
Tb927.6.2660	hypothetical protein, conserved	0	3150	0.93	162	303	3131	3925	190	2006	269	201	46	45	48	53	51	59	57	46	54	58	48	54	1.28	1.11	1.19	1.04	6475	190	215	114	164	135
Tb927.5.3430	ubiquitin-activating enzyme e1, putative	Ubiquitin & proteasome	2391	0.89	89	356	2255	2454	89	1449	54	114	33	69	46	44	54	36	55	12	40	40	48	36	1.33	0.77	1.19	0.69	2208	89	73	95	84	110
Tb927.11.13430	hypothetical protein	0	468	1.15	38	38	453	385	7	112	25	17	72	38	47	35	42	15	22	29	30	21	48	24	1.03	0.4	1.19	0.46	336	7	11	10	11	11
Tb927.3.3550	hypothetical protein, conserved	0	3492	1.09	154	355	3718	4407	111	1591	105	138	39	47	51	54	44	31	41	16	33	28	48	30	1.09	0.53	1.19	0.58	3191	111	106	142	124	135
[truncated: 4,814 more rows]

## Sheet: 2. Regulation statistics
id	ORF length		baseMean	baseMeanA	baseMeanB	foldChange	log2FoldChange	pval	padj	Fadda ribo-BS/PC	Siegel pA+ BS/PC	Jensen pA+ BF culture log/PC	Fadda pA+ BS/PC	Vasquez BS/PC
Tb927.10.13060	426	hypothetical protein	11.6552	10.3182	12.9923	1.25917	0.332473	0.948698	1	0.794174	0.026	0.769441	0.535064	7.49356
Tb927.5.4020	819	hypothetical protein no clear yeast or human matches	99.4021	57.5905	141.214	2.45203	1.29398	0.0291632	0.158052	0.407825	0.082	0.448512	0.131756	0.730509
Tb927.10.2560	957	mitochondrial malate dehydrogenase (mMDH)	1272.44	192.196	2352.69	12.241	3.61365	3.7331e-09	6.69305e-07	0.0816924	0.096	0.172707	0.147189	0.195696
Tb927.5.440	2328	trans-sialidase, putative	717.12	216.435	1217.81	5.62664	2.49227	0.0177343	0.115901	0.177726	0.102	0.200985	0.0496498	0.208619
Tb927.7.6850	2316	trans-sialidase (TbTS)	1225.19	682.094	1768.28	2.59243	1.37431	0.0017142	0.0244328	0.385738	0.116	0.333374	0.188702	0.152688
Tb927.9.7470	1389	purine nucleoside transporter NT10	1238.01	187.519	2288.5	12.2041	3.60929	3.43965e-08	4.5066e-06	0.0819397	0.119	0.53158	0.0752531	0.235165
Tb927.10.4280	606	Mitochondrial cytochrome bc1 complex component, Cytochrome bd ubiquinol oxidase domain	340.011	23.3097	656.713	28.1733	4.81626	0.00204547	0.027325	0.0354945	0.121	0.222401	0.0559507	0.193527
Tb927.11.6280	2742	pyruvate phosphate dikinase (PPDK)	1258.41	169.489	2347.33	13.8495	3.79176	0.0107463	0.0850344	0.0722049	0.123	0.170981	0.0442613	0.10093
Tb927.11.6680	1524	amino acid permease/transporter, putative	170.485	136.815	204.155	1.4922	0.577444	0.107322	0.334549	0.67015	0.129	0.558923	0.270391	0.752917
Tb927.10.15410	972	glycosomal malate dehydrogenase (gMDH)	1147.6	72.8152	2222.39	30.5209	4.93173	1.08547e-07	1.13774e-05	0.0327644	0.143	0.153898	0.0318408	0.104747
Tb927.3.3630	825	EF-TS elongation factor ts, putative ()	264.158	98.4539	429.862	4.36612	2.12635	0.000122543	0.00336648	0.229036	0.167	0.408145	0.204806	0.3306
Tb927.3.1380	1560	ATP synthase F1, alpha subunit	2712.09	926.677	4497.51	4.85337	2.27899	8.7697e-05	0.00258649	0.206042	0.179	0.38477	0.241246	0.471953
Tb927.10.11220	1278	procyclic form surface glycoprotein (PSSA-2)	444.316	158.282	730.349	4.61422	2.20609	0.000237298	0.00571277	0.216721	0.18	0.521466	0.135333	0.814626
Tb927.10.12260	1428	cytosolic nonspecific dipeptidase, putative,peptidase (M20/M25/M40 family), putative	1782.3	272.436	3292.16	12.0842	3.59505	1.67332e-14	1.62861e-11	0.0827529	0.187	0.460907	0.128502	0.197952
Tb927.2.2510	813	voltage-dependent anion-selective channel VDAC	1999.26	833.014	3165.5	3.80006	1.92602	0.0109347	0.0859261	0.263154	0.188	#N/A	0.228991	0.316436
Tb927.11.15550	927	NADH-cytochrome b5 reductase, putative (B5R)	191.605	99.9926	283.216	2.83237	1.50201	0.00414881	0.0438481	0.353061	0.189	0.211876	0.258066	0.606101
Tb927.5.1060	1470	mitochondrial processing peptidase, beta subunit, MMPbeta	807.587	305.142	1310.03	4.29318	2.10205	0.0621442	0.248176	0.232928	0.199	0.184221	0.14334	0.641872
Tb927.1.4100	1062	cytochrome oxidase subunit IV (COXIV)	667.514	190.551	1144.48	6.00613	2.58644	0.000107896	0.00303758	0.166496	0.202	0.242607	0.155475	0.597968
Tb927.4.4620	474	cytochrome oxidase subunit VIII (COXVIII)	1161.38	152.765	2169.99	14.2048	3.82831	3.01553e-05	0.00122291	0.0703987	0.21	0.328734	0.0540655	0.376151
Tb927.10.4880	675	hypothetical protein, possible component of cytochorome oxidase complex	665.516	87.8267	1243.21	14.1552	3.82326	7.05998e-06	0.000404199	0.0706453	0.218	0.298977	0.189558	0.417559
Tb927.10.10210	1122	procyclin-associated gene 4 (PAG4) protein (PAG4)	104.486	138.248	70.7238	0.511572	-0.966989	0.52129	0.761318	1.95476	0.22	0.760693	0.120298	0.234619
Tb927.9.5900	2979	glutamate dehydrogenase (GDH)	1994.76	501.824	3487.7	6.95004	2.79702	0.000997795	0.0167438	0.143884	0.224	0.275505	0.124584	0.215323
Tb927.8.6170	2010	transketolase, putative (TK)	772.881	98.1082	1447.65	14.7557	3.8832	2.53406e-14	1.91828e-11	0.0677705	0.224	0.228196	0.0806687	0.275883
Tb927.3.4500	1698	fumarate hydratase, class I (FHc)	479.217	168.024	790.409	4.70414	2.23393	1.19937e-05	0.000609798	0.212579	0.238	0.294794	0.141335	0.633787
Tb927.5.2560	222	hypothetical protein, conserved, no known domains	206.156	127.69	284.622	2.229	1.15639	0.266881	0.545368	0.448632	0.243	0.113503	0.136718	0.620899
Tb927.10.14000	2694	aconitase (ACO)	572.341	355.236	789.446	2.22232	1.15206	0.0581227	0.238118	0.449981	0.244	0.580253	0.300703	0.390586
Tb927.8.4050	2253	flagellar membrane protein that interacts with FLA1, similar to FLA3	264.531	193.433	335.629	1.73512	0.795036	0.373006	0.646287	0.576329	0.244	#N/A	0.227672	0.633021
Tb927.11.2930	366	hypothetical protein, conserved	567.938	57.7941	1078.08	18.6538	4.2214	1.13767e-06	8.8079e-05	0.0536083	0.246	0.163768	0.130787	0.236133
Tb927.1.2820	1959	pteridine transporter, putative	712.715	418.599	1006.83	2.40524	1.26618	0.0178113	0.115901	0.415759	0.246	0.868729	0.469104	0.487217
Tb927.11.1480	3717	GRESAG 4, putative receptor-type adenylate cyclase	424.915	623.151	226.679	0.363763	-1.45893	0.0626979	0.249801	2.74905	0.251	1.39159	1.89514	2.42938
Tb927.8.500	945	hypothetical protein	91.8933	94.9083	88.8784	0.936466	-0.0947016	0.622967	0.823554	1.06784	0.255	#N/A	0.753334	0.624469
Tb927.11.5940	3735	GRESAG 4, putative receptor-type adenylate cyclase	445.196	451.207	439.185	0.973356	-0.0389602	0.157385	0.412093	1.02737	0.256	0.643385	0.856119	0.894124
Tb927.8.2540	1317	Acetyl-CoA acetyltransferase	867.457	499.725	1235.19	2.47174	1.30553	0.000249775	0.00590875	0.404574	0.257	0.300286	0.303637	0.470903
Tb927.6.4470	978	prozyme,S-adenosylmethionine decarboxylaseregulator	1033.55	399.903	1667.21	4.16903	2.05971	2.89457e-05	0.00119519	0.239864	0.257	0.699896	0.536158	0.542023
Tb927.11.16710	357	hypothetical protein, conserved	182.576	48.0323	317.119	6.6022	2.72295	0.0125084	0.0935449	0.151465	0.262	0.776861	0.243445	0.683827
Tb927.7.4210	351	hypothetical protein, conserved	177.941	71.6757	284.207	3.96518	1.98739	0.194123	0.460202	0.252196	0.263	0.81386	0.536366	0.578078
Tb927.8.5260	156	60S ribosomal protein L39	2973.88	2070.49	3877.27	1.87263	0.905065	0.0390589	0.189193	0.534009	0.263	0.873574	0.932188	1.43291
Tb927.11.6590	1566	aminopeptidase, putative,metallo-peptidase, Clan MF, Family M17	595.888	436.915	754.86	1.7277	0.788855	0.339141	0.614457	0.578803	0.266	0.97535	0.546243	0.749775
Tb927.11.3980	1557	mitochondrial processing peptidase alpha subunit, MMPalpha	953.688	844.072	1063.3	1.25973	0.333117	0.16523	0.422724	0.793819	0.267	0.202	0.386018	0.662327
Tb927.10.9080	1923	pteridine transporter, putative	2200.94	491.308	3910.57	7.9595	2.99268	2.64145e-09	4.99894e-07	0.125636	0.268	0.441641	0.136751	0.156045
Tb927.8.7340	2247	trans-sialidase, putative,neuraminidase, putative	333.861	155.564	512.158	3.29227	1.71908	0.0582731	0.238447	0.303742	0.268	0.361038	0.110575	0.183561
Tb927.10.10220	1257	procyclin-associated gene 2 (PAG2) protein (PAG2)	168.787	229.536	108.038	0.470682	-1.08718	0.0156182	0.107699	2.12458	0.274	0.730165	0.242265	0.5016
Tb927.9.14160	894	rieske iron-sulfur protein, mitochondrial precursor (RISP)	955.94	396.354	1515.53	3.82366	1.93496	1.61426e-05	0.000758478	0.261529	0.276	0.403711	0.243729	0.916726
Tb927.11.11950	1182	cytochrome oxidase assembly protein, putative	203.341	79.6747	327.008	4.10429	2.03713	0.072714	0.271452	0.243648	0.277	0.371824	0.155427	0.307685
Tb927.2.4210	1578	glycosomal phosphoenolpyruvate carboxykinase (PEPCK)	2186.03	826.731	3545.33	4.28837	2.10043	4.20789e-05	0.0014872	0.233189	0.28	0.353374	0.256174	0.159611
Tb927.11.600	321	Mitochondrial tRNA import	511.21	186.305	836.115	4.48787	2.16603	0.15684	0.411333	0.222823	0.28	#N/A	0.270119	0.827483
Tb927.6.4540	1305	HMG-CoA reductase	799.328	327.071	1271.59	3.8878	1.95895	2.14802e-05	0.000956501	0.257215	0.281	0.411865	0.225929	0.468843
Tb927.8.1890	777	cytochrome c1	882.854	194.1	1571.61	8.09692	3.01737	4.42553e-10	1.0397e-07	0.123504	0.282	0.298563	0.252101	0.500777
Tb927.11.6250	810	Mitochondrial ATP synthase subunit, putative	1206.97	260.719	2153.22	8.25879	3.04593	3.2252e-10	8.13826e-08	0.121083	0.288	0.228211	0.170775	0.444008
Tb927.10.12840	915	mitochondrial carrier protein, MCP12	1159.75	220.162	2099.34	9.53544	3.2533	6.74159e-09	1.14826e-06	0.104872	0.29	0.453823	0.161308	0.224678
Tb927.11.6040	1932	hypothetical protein, conserved	280.285	209.271	351.299	1.67868	0.74733	0.128714	0.36939	0.595705	0.29	0.720455	0.262067	0.972385
Tb927.4.1360	882	Aldose-1-epimerase, putative	563.948	164.818	963.077	5.84327	2.54677	0.000130866	0.00356636	0.171137	0.292	0.226717	0.234502	0.519923
Tb927.11.8990	1176	cation transporter, putative	974.867	181.336	1768.4	9.75205	3.28571	1.20192e-13	7.44425e-11	0.102543	0.293	0.261074	0.103308	0.273889
Tb927.6.2590	393	hypothetical protein, conserved	157.894	131.411	184.376	1.40305	0.488564	0.125339	0.364617	0.712734	0.293	0.873561	0.427732	1.00293
Tb927.11.15530	1377	C-14 sterol reductase, putative	194.188	94.2732	294.102	3.11968	1.6414	0.112724	0.34482	0.320546	0.297	0.343965	0.238448	0.592957
Tb927.10.13040	3630	GRESAG 4, putative receptor-type adenylate cyclase	171.927	209.038	134.816	0.644934	-0.632776	0.227185	0.498839	1.55055	0.298	1.12689	0.769966	0.588341
Tb927.11.1270	510	Mitochondrial ATP synthase subunit, putative	786.898	205.323	1368.47	6.66499	2.7366	3.35023e-05	0.00130429	0.150038	0.299	0.384379	0.273994	0.594621
Tb927.9.3540	354	hypothetical protein, conserved	203.237	151.329	255.145	1.68603	0.753631	0.197408	0.46398	0.593109	0.301	0.442173	0.805939	0.706522
Tb927.7.3280	2166	IF2 translation initiation factor IF-2, putative	468.17	453.543	482.797	1.0645	0.0901775	0.131528	0.374153	0.939407	0.305	0.48716	0.633928	0.6119
Tb927.11.12040	480	component of cytochrome c oxidase complex	692.088	210.852	1173.32	5.56467	2.4763	0.115131	0.348865	0.179705	0.307	0.666525	0.158153	0.553381
Tb927.11.7260	237	hypothetical protein, conserved	71.3316	32.7972	109.866	3.34985	1.7441	0.060553	0.244264	0.298521	0.307	0.453	0.301	0.936701
Tb927.10.2970	348	hypothetical protein, conserved	214.397	42.9726	385.822	8.97833	3.16645	0.00072612	0.0132985	0.111379	0.309	0.488572	0.148436	0.958086
Tb927.5.3130	1101	hypothetical protein	76.0679	85.7579	66.378	0.774016	-0.369564	0.479349	0.731319	1.29196	0.309	0.659872	0.882388	2.94392
Tb927.7.4390	2028	threonine synthase, putative	683.207	156.841	1209.57	7.71212	2.94713	9.77698e-08	1.04079e-05	0.129666	0.314	0.424039	0.173982	0.111767
Tb927.11.7780	1260	POMP16	744.352	352.82	1135.88	3.21944	1.68681	5.46496e-05	0.00179868	0.310613	0.314	0.406039	0.469633	0.817266
Tb927.7.7420	1755	ATP synthase F1, alpha subunit	2540.03	891.068	4188.99	4.70109	2.23299	0.00254788	0.0317344	0.212717	0.316	0.411728	0.275701	0.570483
Tb927.8.1270	1689	hypothetical protein, conserved	407.556	311.9	503.211	1.61337	0.690078	0.354891	0.630324	0.61982	0.318	0.396978	0.482275	0.720716
Tb927.11.6210	1446	sterol 14-alpha-demethylase (CYP51)	492.484	120.426	864.543	7.17905	2.84379	3.72268e-08	4.69678e-06	0.139294	0.319	0.296096	0.132153	0.54398
Tb927.7.1790	693	Adenine phosphoribosyltransferase, putative	177.785	135.397	220.173	1.62613	0.701444	0.0105439	0.0841166	0.614956	0.32	0.585467	0.444189	0.470104
Tb927.11.12850	2148	oligopeptidase b,serine peptidase, clan SC, family S9A-like protein (OPB)	1546.46	989.812	2103.12	2.12476	1.0873	0.0187918	0.119877	0.47064	0.32	0.76569	0.72346	1.06872
Tb927.4.2410	3447	hypothetical protein, conserved	411.408	282.139	540.677	1.91635	0.938359	0.164957	0.422429	0.521826	0.321	0.592289	0.333289	0.488714
Tb927.5.1150	2208	ATP-dependent RNA helicase, Prp43, splicing & rRNA processing	987.193	1085.27	889.111	0.81925	-0.287625	0.983004	1	1.22063	0.321	0.457017	0.771434	0.791758
Tb927.10.13360	1413	EF-Tu elongation factor Tu, putative	786.854	374.346	1199.36	3.20389	1.67983	0.0062695	0.058916	0.31212	0.322	0.363359	0.313916	0.856953
Tb927.5.4420	1899	nucleolar RNA helicase 2 human, DDX50 Mouse	1264.38	1122.69	1406.07	1.25241	0.324704	0.364056	0.638761	0.798462	0.322	#N/A	0.885904	1.02119
Tb927.4.2660	270	hypothetical protein, conserved	125.733	41.6933	209.774	5.03135	2.33094	0.102345	0.326899	0.198754	0.323	0.55826	0.314517	0.517235
Tb927.5.3040	597	Cytochrome c Oxidase complex, MIX protein	194.755	110.326	279.185	2.53055	1.33945	0.00496805	0.0502654	0.395171	0.326	0.384405	0.393771	1.09071
Tb927.10.5050	228	Mitochondrial ATP synthase epsilon subunit, putative	328.528	174.561	482.495	2.76404	1.46678	0.0298006	0.160246	0.361789	0.331	0.477678	0.238832	0.56861
Tb927.10.520	1191	Mitochondrial ATP synthase subunit, putative	783.408	523.862	1042.95	1.9909	0.993418	0.00175962	0.0246194	0.502286	0.332	0.603279	0.415684	0.923727
Tb927.8.6060	1215	2-amino-3-ketobutyrate coenzyme A ligase, putative,glycine acetyltransferase, putative	1136.66	498.722	1774.59	3.55828	1.83118	5.06808e-06	0.000322699	0.281034	0.335	1.06774	0.403721	0.530263
Tb927.11.13510	543	hypothetical protein, conserved	144.429	55.5331	233.325	4.20155	2.07092	0.00389232	0.0421926	0.238008	0.336	0.721861	0.32919	0.779152
Tb927.9.6620	#N/A	hypothetical protein, conserved	212.412	85.7709	339.052	3.953	1.98295	4.68067e-05	0.00160962	0.252973	0.338	0.482951	#N/A	0.675389
Tb927.9.2110	342	hypothetical protein, conserved	205.058	86.7346	323.382	3.72841	1.89856	0.00781965	0.0689201	0.268211	0.338	0.516601	0.348748	0.851101
Tb927.11.4700	831	prostaglandin f synthase	3974.81	1076.92	6872.7	6.38182	2.67397	2.6723e-06	0.000191646	0.156695	0.339	0.343163	0.157888	0.294975
Tb927.6.1880	1683	aspartyl-tRNA synthetase, putative	1078.08	547.962	1608.2	2.93488	1.5533	3.2475e-05	0.00127156	0.34073	0.339	0.789159	0.530757	0.975296
Tb927.10.11440	2700	CYC2-like cyclin, putative,G1 cyclin CycE4, putative (CYC5)	596.969	584.736	609.202	1.04184	0.059135	0.956595	1	0.959839	0.342	0.808468	0.78812	0.901319
Tb927.11.16200	#N/A	microtubule-associated protein,corset-associated protein 17 (CAP17)	799.015	97.9095	1500.12	15.3215	3.93749	0.000261368	0.00614033	0.0652677	0.342	#N/A	#N/A	#N/A
Tb927.10.13910	603	hypothetical protein, conserved	187.145	87.2177	287.072	3.29145	1.71872	0.127767	0.3676	0.303818	0.343	0.506943	0.353948	1.20991
Tb927.8.6010	501	Heme uptake protein LHR1	112.932	37.0368	188.827	5.09838	2.35004	0.0939433	0.314065	0.196141	0.344	#N/A	0.183639	0.726566
Tb927.2.2140	327	hypothetical protein, conserved	86.7179	56.9771	116.459	2.04396	1.03136	0.0248948	0.144348	0.489247	0.344	0.333824	0.244407	0.735447
Tb927.5.3640	813	Mitchondrial SSU ribosomal protein	142.407	108.197	176.617	1.63237	0.706965	0.385079	0.656871	0.612608	0.345	0.767422	0.69394	1.15972
Tb927.3.700	258	hypothetical protein, conserved, no clear yeast or human matches	152.919	75.3297	230.508	3.06	1.61353	0.0305374	0.162532	0.326798	0.347	0.261083	0.109103	0.547881
Tb927.10.10980	2115	heat shock protein 83, HSP83	21166.2	19072.2	23260.2	1.21959	0.286392	0.965017	1	0.81995	0.348	0.864813	0.579022	1.14674
Tb927.3.2150	1089	protein phosphatase 2C, putative	278.755	111.507	446.004	3.99979	1.99992	0.000150495	0.00398958	0.250013	0.352	0.463166	0.230842	0.86763
Tb927.10.1540	1695	ZC3H30	185.793	250.058	121.529	0.486003	-1.04096	0.0118686	0.0903471	2.0576	0.352	0.844954	1.15338	1.18775
Tb927.8.7730	1194	Dihydroceramide synthase	431.753	262.219	601.286	2.29307	1.19728	0.00622537	0.0586631	0.436097	0.354	0.49091	0.544043	0.731241
Tb927.9.12680	816	hypothetical protein, conserved, weak ubiquinone oxidoreductase subunit domain	170.305	78.2796	262.33	3.35119	1.74467	0.196221	0.462899	0.298401	0.355	0.716239	0.357765	0.737218
Tb927.8.4380	318	POMP40	210.143	107.278	313.008	2.91772	1.54484	0.0876817	0.302781	0.342734	0.355	0.466865	0.431845	0.999672
Tb927.11.10060	744	Biotin--acetyl-CoA-carboxylase ligase, putative,biotin--protein ligase, putative	837.144	173.087	1501.2	8.67307	3.11654	8.82886e-06	0.000477389	0.115299	0.36	0.592961	0.183238	0.537094
Tb927.10.8320	375	cytochrome oxidase subunit IX (COXIX)	552.187	244.118	860.256	3.52394	1.81719	0.000930575	0.016	0.283773	0.364	0.425676	0.183345	0.545346
Tb927.2.5980	2613	ATP-dependent Clp protease subunit, heat shock protein 104 (HSP104)	533.221	684.531	381.91	0.557915	-0.841883	0.0954059	0.315381	1.79239	0.367	1.2716	0.955886	0.582677
Tb927.10.8050	801	TFIIF-stimulated CTD phosphatase, putative	103.79	47.2187	160.362	3.39616	1.7639	0.14548	0.395672	0.29445	0.368	0.784913	0.250926	0.913854
Tb927.11.5600	360	POMP14	356.687	200.556	512.817	2.55697	1.35444	0.333422	0.610346	0.391087	0.371	0.503788	0.355683	1.05858
Tb927.7.4220	3333	hypothetical protein, conserved	931.696	871.464	991.928	1.13823	0.186794	0.195738	0.462111	0.878556	0.372	0.698225	0.814378	0.463476
Tb927.4.720	510	hypothetical protein, conserved, no clear yeast or human matches	349.171	138.214	560.127	4.05261	2.01885	0.137041	0.381397	0.246755	0.372	0.454672	0.219936	0.670249
Tb927.4.4380	2481	vacuolar-type proton translocating pyrophosphatase 1, putative (PPase1)	3055.95	1832.2	4279.71	2.33584	1.22394	0.016078	0.10943	0.428112	0.373	0.431367	0.624542	0.669581
Tb927.11.10140	810	hypothetical protein, possible component of cytochorome oxidase complex	347.656	97.432	597.88	6.13638	2.61739	0.0173928	0.114195	0.162963	0.373	0.521768	0.329862	0.675044
Tb927.10.1500	2322	methionyl-tRNA synthetase, putative (MetRS)	1363.4	924.98	1801.82	1.94795	0.961958	0.0123073	0.0928564	0.51336	0.373	0.481868	0.654751	0.910315
Tb927.10.13430	1455	citrate synthase, putative	118.679	128.299	109.06	0.850043	-0.234392	1	1	1.17641	0.373	1.36619	0.913104	0.929439
Tb927.1.580	1551	phosphate-repressible phosphate permease, putative	990.869	513.375	1468.36	2.86022	1.51612	0.00583131	0.0557205	0.349624	0.375	0.988183	0.423402	0.74071
Tb927.10.10830	963	RGG2, MRB complex component	201.469	131.456	271.481	2.06518	1.04627	1	1	0.484218	0.376	0.629759	0.369025	0.704116
Tb927.11.14960	2115	PUF7	474.258	397.608	550.908	1.38556	0.470465	0.0410954	0.195338	0.721732	0.376	0.611062	0.579459	0.909312
Tb927.7.2980	573	hypothetical protein, conserved	916.131	252.873	1579.39	6.24579	2.64288	9.78946e-05	0.00279061	0.160108	0.377	#N/A	0.098151	0.256072
Tb927.7.2700	864	NADH-cytochrome b5 reductase, putative (B5R)	474.241	171.562	776.92	4.52851	2.17903	2.35602e-05	0.00102895	0.220823	0.377	0.448266	0.213879	0.434822
Tb927.10.1560	2484	hypothetical protein, conserved	474.314	455.599	493.029	1.08216	0.11391	0.343561	0.619217	0.92408	0.378	0.614478	0.646362	1.08784
Tb927.7.6800	1137	Mitchondrial LSU ribosomal protein	425.092	134.963	715.221	5.29939	2.40583	0.00122371	0.0195519	0.188701	0.379	0.532718	0.308664	0.3944
Tb927.11.2510	3879	hypothetical protein, conserved	1050.27	1105.49	995.057	0.900106	-0.151834	0.603327	0.812353	1.11098	0.379	0.596593	0.672081	0.727611
Tb927.7.7090	459	hypothetical protein, conserved, no clear yeast or human matches	182.035	58.599	305.471	5.21291	2.38209	1.34168e-06	0.000102706	0.191831	0.379	0.255652	0.152785	1.05332
Tb927.9.4310	984	tricarboxylate carrier, putative	305.032	112.817	497.248	4.40758	2.13999	8.2128e-08	9.13892e-06	0.226882	0.382	0.534205	0.245895	0.28672
Tb927.10.12270	807	hypothetical protein, conserved	91.6522	68.0803	115.224	1.69247	0.759131	0.323519	0.599439	0.590852	0.383	0.815171	0.403994	2.22033
Tb927.10.660	1251	2-oxoisovalerate dehydrogenase alpha subunit, putative	446.355	219.569	673.142	3.06573	1.61623	0.0024731	0.0311677	0.326186	0.384	0.701244	0.286842	1.02186
Tb927.10.12430	1950	hypothetical protein, conserved	748	655.665	840.335	1.28165	0.358006	0.319797	0.59758	0.780242	0.385	0.632267	0.731405	0.842268
Tb927.5.2030	1215	hypothetical protein, conserved	390.805	373.399	408.212	1.09323	0.128601	0.318571	0.596599	0.914718	0.385	0.468437	0.483208	0.946912
Tb927.3.1350	2361	hypothetical protein, conserved	810.818	564.958	1056.68	1.87036	0.903317	0.00609151	0.0577211	0.534656	0.386	0.53802	0.692622	0.51556
Tb927.2.3030	2439	ATP-dependent Clp protease subunit, heat shock protein 78 (HSP78)	547.166	555.222	539.109	0.97098	-0.0424869	1	1	1.02989	0.387	0.636724	0.607959	0.686296
Tb927.1.880	13779	MDN1 homologue. Dynein-related AAA ATPase invovled in pre-60S assembly and export	2054.19	3341.91	766.464	0.229349	-2.12438	0.0595421	0.242185	4.36017	0.387	0.502787	1.18748	0.82032
Tb927.5.1710	567	ribonucleoprotein p18, mitochondrial precursor, putative	1380.06	712.554	2047.56	2.87356	1.52284	0.0256105	0.146349	0.348001	0.387	0.686726	0.182404	1.26383
Tb927.8.1620	1764	MSP-B, putative	2140.32	949.649	3330.99	3.5076	1.81049	0.000168582	0.00438378	0.285095	0.388	#N/A	0.227974	0.408363
Tb927.9.13200	570	hypothetical protein	340.08	49.2157	630.945	12.82	3.68032	0.000736599	0.0134183	0.0780032	0.388	0.353752	0.0775248	0.56
Tb927.10.13770	342	hypothetical protein, conserved	155.103	85.5655	224.641	2.62537	1.39252	0.668202	0.853479	0.380899	0.389	0.702395	0.511577	1.10793
Tb927.1.2110	2049	calpain-like cysteine peptidase, putative,cysteine peptidase, Clan CA, family C2, putative	211.18	239.201	183.159	0.765711	-0.385128	0.129981	0.370838	1.30598	0.389	1.24615	1.37729	3.7468
Tb927.8.6410	1425	short-chain dehydrogenase, putative	236.375	109.115	363.634	3.33256	1.73663	0.000527406	0.0104759	0.300069	0.39	0.445847	0.426084	0.568179
Tb927.9.2900	7896	hypothetical protein, conserved	1317.97	1939.5	696.437	0.359081	-1.47762	0.049988	0.217894	2.78489	0.39	0.578811	0.787401	0.58732
Tb927.8.5040	837	hypothetical protein, conserved	277.835	136.798	418.872	3.06198	1.61447	6.57025e-05	0.00208493	0.326586	0.39	0.592492	0.793278	0.719164
Tb927.5.510	384	SDH10 homogue, succinate dehydrogenase complex	279.54	272.879	286.2	1.04882	0.0687629	0.107132	0.334504	0.953455	0.391	0.417146	0.518744	0.773796
Tb927.8.4820	1869	eIF4G3	1617.81	1002.83	2232.79	2.2265	1.15478	0.00240076	0.0305164	0.449135	0.391	0.594308	0.624629	0.856796
Tb927.4.3450	345	Mitochondrial ATP synthase subunit, putative	588.894	203.638	974.15	4.78374	2.25814	0.0139861	0.100833	0.209042	0.392	0.58052	0.367633	0.496827
Tb927.5.2930	1113	Mitochondrial ATP synthase subunit, putative	1369.93	644.07	2095.78	3.25397	1.7022	5.18595e-05	0.00174292	0.307317	0.392	0.38612	0.211434	0.592286
Tb927.8.6650	2001	DRBD12	93.2582	130.708	55.8081	0.426967	-1.2278	0.190162	0.456188	2.3421	0.392	0.961767	1.36339	1.88728
Tb927.8.5090	5346	DNA-directed RNA polymerase I largest subunit (RPA190)	1253.42	1803.9	702.946	0.389682	-1.35963	0.0383293	0.187678	2.5662	0.393	0.645838	1.28648	0.812916
Tb927.11.5250	4755	hypothetical protein, conserved	576.424	790.746	362.102	0.457925	-1.12682	0.624305	0.824053	2.18376	0.394	0.684694	1.03535	0.673732
Tb927.8.2160	4746	multidrug resistance protein A,p-glycoprotein (PGPA)	587.48	690.478	484.482	0.701662	-0.511152	0.218465	0.489445	1.42519	0.394	0.559516	0.594597	0.789268
Tb927.4.3840	1578	nucleolar protein, putative	686.406	599.413	773.398	1.29026	0.367662	0.0541668	0.227801	0.775038	0.394	0.635627	0.841196	0.863249
Tb927.8.1720	1848	Phosphatidylglycerophosphate synthase	303.941	238.015	369.868	1.55397	0.635957	0.0393349	0.189826	0.643514	0.394	0.713567	0.601561	1.27766
Tb927.7.4900	4257	XRNA	996.072	1443.65	548.495	0.379937	-1.39617	0.0862248	0.299326	2.63202	0.395	1.06476	1.23844	0.807384
Tb927.10.3210	1686	delta-1-pyrroline-5-carboxylate dehydrogenase, putative	2429.42	800.742	4058.09	5.06792	2.34139	0.00490847	0.0499892	0.19732	0.395	0.422977	0.312734	0.910324
Tb927.8.5670	525	hypothetical protein, conserved	141.919	116.592	167.246	1.43445	0.520499	0.376768	0.649361	0.69713	0.395	0.932411	0.689322	1.89625
Tb927.11.2580	1158	POMP11	336.575	120.766	552.385	4.57401	2.19346	1.64446e-05	0.000767376	0.218627	0.396	0.774589	0.284669	0.459957
Tb927.5.3800	5502	glutamine hydrolysing (not ammonia-dependent) carbomoyl phosphate synthase, putative	3157.57	4238.9	2076.25	0.489808	-1.02971	0.530609	0.767524	2.04162	0.396	1.31904	1.23803	0.599233
Tb927.3.2750	2616	hypothetical protein, conserved	187.567	205.749	169.384	0.823255	-0.280589	0.992883	1	1.21469	0.396	0.626039	0.653936	0.661643
Tb927.9.1920	330	hypothetical protein, conserved	273.517	108.782	438.251	4.02869	2.01031	1.44365e-05	0.000707597	0.24822	0.396	0.505679	0.482348	0.679212
Tb927.11.9980	3018	2-oxoglutarate dehydrogenase E1 component, putative	755.911	305.435	1206.39	3.94973	1.98176	0.171127	0.430217	0.253182	0.397	0.542828	0.241143	2.08634
Tb927.5.740	630	hypothetical protein, conserved	518.465	191.21	845.72	4.42298	2.14502	0.0811401	0.29072	0.226092	0.398	#N/A	0.415207	1.07398
Tb927.9.14410	1089	RNA 3'-terminal phosphate cyclase-like protein	384.106	188.898	579.313	3.0668	1.61673	0.00142046	0.0217474	0.326073	0.4	0.711715	0.521962	0.764918
Tb927.4.470	690	snoRNP protein GAR1, putative	344.9	236.881	452.919	1.91201	0.93509	0.459121	0.714094	0.52301	0.4	0.60736	0.530259	0.769613
Tb927.10.3280	249	60S ribosomal protein L38	2865.57	2375.87	3355.26	1.41222	0.497969	0.602648	0.811913	0.708103	0.4	0.820122	0.632777	1.80826
Tb927.11.16300	1077	hypothetical protein, conserved	514.756	132.68	896.832	6.75935	2.75688	1.94337e-08	3.00913e-06	0.147943	0.402	0.817259	0.271511	0.42184
Tb927.6.3740	1974	heat shock 70 kDa protein, mitochondrial precursor, putative	15012	4643.64	25380.4	5.46562	2.45038	2.72949e-09	5.02595e-07	0.182962	0.402	0.810701	0.332692	0.472008
Tb927.10.7100	1266	delta-4 fatty acid desaturase	289.507	157.507	421.507	2.67611	1.42014	0.00918554	0.0766925	0.373677	0.402	0.598922	0.302126	0.837673
Tb927.10.1930	1944	hypothetical protein, conserved	379.585	274.781	484.389	1.76282	0.817887	0.0179706	0.116382	0.567272	0.403	0.572793	0.566427	0.799477
Tb927.11.6500	591	40S ribosomal protein S21	6632.95	2624.71	10641.2	4.05423	2.01943	1.80158e-05	0.00082377	0.246656	0.403	#N/A	0.685594	0.86055
Tb927.7.3940	996	mitochondrial carrier protein, MCP16	1126.59	649.566	1603.61	2.46875	1.30378	0.00384776	0.0420109	0.405064	0.404	0.708293	0.622056	0.540597
Tb927.1.4420	2838	ABC transporter, putative	407.19	272.368	542.013	1.99	0.992768	0.0516234	0.221978	0.502513	0.404	0.55141	0.34675	0.690699
Tb927.11.4840	1161	hypothetical protein, conserved	229.813	177.864	281.763	1.58415	0.663709	0.166163	0.423838	0.631254	0.404	0.582377	0.521518	0.942592
Tb927.10.7020	1308	acid phosphatase, putative	570.31	293.743	846.877	2.88306	1.5276	0.0266746	0.149822	0.346854	0.404	0.798118	0.492532	1.13275
Tb927.11.5090	1167	aspartate aminotransferase, mitochondrial	138.749	98.7075	178.79	1.81131	0.857036	0.393276	0.664797	0.552086	0.404	0.623678	0.543241	1.99596
Tb927.3.1410	498	cytochrome oxidase subunit VII (COXVII)	896.997	232.17	1561.82	6.72707	2.74998	0.161591	0.417656	0.148653	0.406	0.311016	0.137622	0.395117
Tb927.8.6890	267	hypothetical protein, conserved	304.272	272.811	335.733	1.23065	0.299415	0.242285	0.517132	0.812582	0.409	0.548047	0.192763	0.549607
Tb927.10.4310	888	prohibitin 2, putative (PHB2)	928.013	326.615	1529.41	4.68261	2.22731	3.94874e-06	0.000265895	0.213556	0.409	#N/A	0.45564	1.00022
Tb927.8.3600	267	hypothetical protein, conserved	179.273	183.694	174.853	0.951875	-0.0711566	0.863464	0.973809	1.05056	0.409	1.08361	1.03698	1.35442
Tb927.3.3670	1872	TRRM3	443.617	308.449	578.785	1.87643	0.907993	0.0400552	0.19218	0.532926	0.41	0.620796	0.479547	0.591736
Tb927.7.3300	2523	Possible homologue of yeast DAL81, which affects pol II transcription in yeast but also has unrelated interactions, e.g. TOR1	121.252	129.274	113.23	0.875889	-0.191181	0.380578	0.653402	1.1417	0.41	0.958878	0.581499	0.666326
Tb927.5.450	1491	NADH-ubiquinone oxidoreductase, mitochondrial, putative	540.226	526.993	553.458	1.05022	0.0706887	0.904673	1	0.952183	0.41	0.827075	0.397008	0.857563
Tb927.11.10570	1002	Mitchondrial LSU ribosomal protein	267.393	165.631	369.155	2.22879	1.15626	0.0639428	0.252839	0.448675	0.41	0.68476	0.539941	1.42493
Tb927.10.12400	1449	membrane transporter protein, putative	225.892	165.657	286.127	1.72722	0.788453	0.0398376	0.191406	0.578965	0.412	1.02634	1.04417	1.04806
Tb927.11.11680	1152	2-oxoglutarate dehydrogenase E2 component, putative	1313.64	396.782	2230.49	5.62145	2.49094	6.3634e-07	5.31939e-05	0.17789	0.413	0.380597	0.331635	0.914533
Tb927.10.6200	315	hypothetical protein, conserved, no clear yeast or human matches	205.106	25.1666	385.045	15.2998	3.93544	2.99692e-11	1.16707e-08	0.0653603	0.415	0.194092	0.0722973	0.433224
Tb927.10.11970	1290	kynurenine aminotransferase, putative	131.14	96.249	166.031	1.72501	0.786605	0.42058	0.686737	0.579707	0.415	0.679108	0.51721	1.42072
Tb927.9.14420	1155	cyclophilin type peptidyl-prolyl cis-trans isomerase, putative (PPIase)	346.07	171.988	520.152	3.02435	1.59662	0.0140521	0.101095	0.33065	0.416	0.691933	0.469955	0.915509
Tb927.7.6300	1650	hypothetical protein, conserved	166.567	123.205	209.929	1.7039	0.768841	0.634403	0.832173	0.586889	0.417	0.612496	0.494714	0.600316
Tb927.6.4420	1059	hypothetical protein, conserved	426.667	199.66	653.674	3.27394	1.71103	0.00378357	0.0414429	0.305442	0.417	0.764107	0.566915	0.654781
Tb927.7.700	2001	hypothetical protein, conserved	568.187	483.584	652.79	1.3499	0.432852	0.20043	0.467839	0.740796	0.417	0.806371	0.619385	0.684409
Tb927.11.10480	2928	hypothetical protein, conserved	635.821	645.132	626.51	0.971136	-0.042255	0.352114	0.627669	1.02972	0.417	0.642959	0.696395	0.895497
Tb927.9.12730	1356	chaperone protein DNAj, endoplasmatic reticulum	494.722	333.094	656.35	1.97047	0.978537	0.0208518	0.1281	0.507494	0.417	0.461397	0.553069	1.10991
Tb927.9.7830	597	mitochondrial tRNA import complex, putative	791.46	279.274	1303.65	4.66798	2.2228	0.00288449	0.0342968	0.214225	0.418	0.203798	0.176613	0.415172
Tb927.11.16480	1089	enoyl-CoA hydratase/isomerase family protein, putative	621.676	159.361	1083.99	6.80213	2.76599	2.64061e-10	6.91941e-08	0.147013	0.418	0.51991	0.165271	0.520169
Tb927.10.6630	1707	ATP-dependent DEAD/H RNA helicase HEL64, putative (cytosolic)	1156.4	780.382	1532.43	1.96369	0.973564	0.0256464	0.146349	0.509246	0.418	0.582137	0.626789	1.09592
Tb927.9.3780	261	hypothetical protein, conserved	225.45	75.3452	375.556	4.98446	2.31744	3.52391e-05	0.00135405	0.200623	0.419	0.523278	0.318999	0.78377
Tb927.11.16220	564	mitochondrial b/c1 complex, putative	202.945	67.0146	338.875	5.05673	2.33821	2.89038e-05	0.00119519	0.197756	0.419	0.600671	0.253618	0.856412
Tb927.8.5310	1047	hypothetical protein, conserved	247.118	185.427	308.81	1.6654	0.735865	0.049182	0.215622	0.600458	0.42	0.559358	0.856458	0.800966
Tb927.7.970	1629	NMD3 (rRNA processing)	515.783	471.529	560.037	1.1877	0.248176	0.54724	0.77764	0.84196	0.42	0.618796	0.851079	0.908551
Tb927.5.2080	1476	guanosine monophosphate reductase, putative	691.618	454.423	928.812	2.04394	1.03135	0.14585	0.395887	0.489252	0.422	0.737092	0.455055	0.762934
Tb927.8.6580	1830	succinate dehydrogenase flavoprotein, SDH1	514.228	281.834	746.623	2.64916	1.40553	0.537585	0.77145	0.377479	0.423	0.366626	0.256725	0.588036
Tb927.11.8910	522	NADH dehydrogenase subunit NB6M, putative	258.162	169.067	347.256	2.05396	1.03841	0.000471252	0.00969981	0.486865	0.423	0.642949	0.55801	1.3566
Tb927.9.4550	381	hypothetical protein, conserved	86.4947	60.5785	112.411	1.85562	0.891902	0.223795	0.495087	0.538903	0.424	0.581199	0.466357	1.12999
Tb927.7.6660	774	chaperone protein DNAj, putative	330.222	123.505	536.94	4.34752	2.12019	0.00454963	0.047251	0.230016	0.425	0.614615	0.291455	0.421806
Tb927.11.15370	3219	hypothetical protein, conserved (TbKap123)	2025.23	2223.39	1827.06	0.821744	-0.283238	0.341051	0.616638	1.21692	0.427	0.635534	1.12772	1.01817
Tb927.9.5890	1080	solanesyl-diphosphate synthase, putative (28G16.440)	632.756	408.731	856.781	2.0962	1.06778	0.046736	0.208522	0.477054	0.428	0.621109	0.70732	0.800239
Tb927.8.5360	489	hypothetical protein, conserved	41.5352	24.9049	58.1656	2.33551	1.22374	0.418597	0.685883	0.428172	0.428	0.757271	0.624637	0.84435
Tb927.9.5960	#N/A	succinate dehydrogenase, SDH2C	223.775	137.558	309.991	2.25352	1.17218	0.0194407	0.122866	0.44375	0.428	0.627032	#N/A	0.912051
Tb927.8.1260	3105	hypothetical protein, conserved	401.495	417.451	385.538	0.923553	-0.114733	0.644436	0.838689	1.08277	0.428	0.54511	0.738333	0.951071
Tb927.7.4880	648	hypothetical protein, conserved	376.721	239.537	513.905	2.14541	1.10125	0.00513589	0.0512311	0.466111	0.429	0.992514	0.658662	0.618651
Tb927.9.14990	423	hypothetical protein, conserved, no clear yeast or human matches	288.367	106.644	470.09	4.40801	2.14013	0.00174081	0.0245551	0.226859	0.429	0.376741	0.246234	0.664183
Tb927.9.1520	258	hypothetical protein, conserved, no clear yeast or human matches	680.011	308.042	1051.98	3.41505	1.77191	0.0163018	0.110252	0.292821	0.429	0.476945	0.262877	1.13521
Tb927.11.13650	360	cytochrome b5, putative (CYB5)	181.457	97.2627	265.651	2.73127	1.44957	0.0217845	0.131576	0.36613	0.429	0.763791	0.23623	1.28496
Tb927.11.3070	1731	RRB1 homologue, involved in early stages of ribosome biogenesis.	1001.21	713.465	1288.95	1.80661	0.853282	0.028389	0.155603	0.553524	0.43	0.658598	0.685593	0.788908
Tb927.9.11220	1071	Mitochondrial tRNA import	696.282	407.393	985.171	2.41824	1.27396	0.000781362	0.014009	0.413525	0.43	0.625229	0.454173	0.873281
Tb927.11.2080	990	hypothetical protein, conserved	78.9982	52.6508	105.345	2.00083	1.0006	0.471087	0.724668	0.499792	0.431	0.916834	0.462907	1.31628
Tb927.10.280	477	cytochrome oxidase subunit VI (COXVI)	1111.77	356.76	1866.77	5.23258	2.38752	0.0329202	0.169049	0.19111	0.432	0.351953	0.181136	0.900746
Tb927.11.1830	1713	hypothetical protein, conserved	436.181	270.358	602.004	2.22669	1.1549	0.0160428	0.1093	0.449096	0.433	#N/A	0.362711	0.566205
Tb927.10.12240	984	short-chain dehydrogenase, putative	460.08	162.268	757.892	4.67062	2.22361	5.72838e-05	0.00185845	0.214104	0.434	0.466095	0.277932	0.608477
Tb927.9.3170	591	cytochrome oxidase subunit V (COXV)	735.428	219.432	1251.42	5.70301	2.51172	7.42283e-05	0.00226779	0.175346	0.435	0.283252	0.152458	0.279756
Tb927.4.4080	741	C-5 sterol desaturase, putative	54.8558	43.3058	66.4058	1.53342	0.616749	0.192227	0.45867	0.652139	0.436	0.350409	0.385504	0.569367
Tb927.10.13560	1149	Mevalonate-diphosphate decarboxylase	764.446	353.76	1175.13	3.32183	1.73198	0.00251456	0.0314921	0.301039	0.436	#N/A	0.291275	0.939583
Tb927.11.16930	2160	ABC transporter, putative	356.867	298.779	414.955	1.38883	0.473875	0.150594	0.401565	0.720028	0.437	0.782256	0.721221	1.05634
Tb927.4.4550	2472	hypothetical protein, conserved	666.842	716.761	616.924	0.860712	-0.216398	0.707318	0.880015	1.16183	0.438	0.571124	1.22879	1.03913
Tb927.9.7030	4956	hypothetical protein, conserved	622.958	610.344	635.571	1.04133	0.0584303	0.31572	0.594416	0.960308	0.439	0.690109	0.865385	0.745123
Tb927.6.590	297	hypothetical protein, conserved	800.038	275.539	1324.54	4.80707	2.26516	0.00915174	0.0766925	0.208027	0.439	0.576346	0.272737	0.794053
Tb927.11.16510	441	cytochrome b/c1 complex component, putative	245.366	223.564	267.167	1.19503	0.257049	0.421206	0.686737	0.836798	0.44	0.436347	0.401385	0.66229
Tb927.3.2180	471	Mitochondrial ATP synthase subunit, putative	473.688	235.823	711.553	3.01732	1.59327	0.00221142	0.0286434	0.33142	0.442	0.482128	0.383265	0.837711
Tb927.8.2770	9300	IP3/ryanodine receptor, putative	847.824	1155.76	539.888	0.467128	-1.09811	0.497239	0.744396	2.14074	0.443	0.383754	0.703672	0.760441
Tb927.11.2120	2367	hypothetical protein, conserved	567.029	534.169	599.888	1.12303	0.167396	0.29002	0.569497	0.890448	0.443	0.603984	0.676998	0.885147
Tb927.7.6670	9093	hypothetical protein, conserved	958.758	1567.79	349.722	0.223066	-2.16446	0.0669927	0.260505	4.48298	0.444	0.602726	1.71145	0.805789
Tb927.8.6110	1500	hypothetical protein, conserved	1543.98	701.685	2386.27	3.40077	1.76586	0.00134907	0.0208418	0.294051	0.445	0.391504	0.332704	0.553787
Tb927.3.4030	3642	hypothetical protein, conserved	387.807	447.748	327.866	0.732257	-0.449579	0.550545	0.780292	1.36564	0.445	0.710273	0.942829	0.665235
Tb927.2.4550	2718	FtsJ cell division protein, putative (30M24.305)	927.088	765.134	1089.04	1.42334	0.509276	0.115072	0.348865	0.702575	0.446	0.557941	0.681385	0.44757
Tb927.2.5190	687	HOP2 putative homologue, involved in meiosis?	185.03	133.04	237.02	1.78156	0.833144	0.153502	0.407014	0.561305	0.446	0.743209	0.574791	0.702856
Tb927.7.4400	2271	inositol polyphosphate kinase-like protein, putative	241.774	281.234	202.313	0.719378	-0.475179	0.371261	0.644644	1.39009	0.446	0.923847	0.849366	0.810875
Tb927.10.7700	2007	ABC transporter, putative	367.93	187.186	548.674	2.93117	1.55147	0.119909	0.355673	0.341161	0.447	0.534499	0.250282	0.623719
Tb927.7.270	1314	ribosome biogenesis protein, putative	439.769	398.431	481.106	1.2075	0.272023	0.104185	0.330298	0.828158	0.447	0.577648	0.658174	0.870095
Tb927.5.520	1596	stomatin-like protein, putative	275.785	218.877	332.693	1.52	0.604074	0.403102	0.671803	0.657893	0.447	0.585522	0.605237	0.921875
Tb927.5.2530	3120	hypothetical protein, conserved	855.5	1205.14	505.856	0.419748	-1.2524	0.0154956	0.107397	2.38238	0.447	0.68649	0.91564	1.2376
Tb927.10.4090	240	hypothetical protein, conserved	78.5856	60.4493	96.7219	1.60005	0.678118	0.0417636	0.19691	0.62498	0.449	0.677701	0.630651	0.550772
Tb927.6.2030	1920	protein kinase, putative	657.884	485.054	830.714	1.71262	0.776205	0.23059	0.5016	0.583901	0.449	0.839435	0.803774	1.58904
Tb927.6.1600	336	hypothetical protein, conserved	182.102	99.0845	265.119	2.67569	1.41991	0.146444	0.396336	0.373736	0.45	0.652651	0.571414	0.881031
Tb927.11.6660	2808	hypothetical protein, conserved	651.974	681.68	622.267	0.912844	-0.13156	0.698355	0.873305	1.09548	0.45	0.604108	0.78384	1.33939
Tb927.10.6510	1689	chaperonin HSP60, mitochondrial precursor	2432.58	1768.34	3096.83	1.75127	0.808399	0.426494	0.690744	0.571015	0.451	0.768797	0.580041	0.756905
Tb927.1.670	1845	hypothetical protein, conserved	425.449	399.601	451.296	1.12937	0.175514	1	1	0.885452	0.451	0.647842	0.794505	1.7998
Tb927.11.11990	483	hypothetical protein	21.2246	22.8429	19.6063	0.858311	-0.220428	0.436205	0.697948	1.16508	0.451	0.780407	0.210681	#DIV/0!
Tb927.11.10960	1953	hypothetical protein, conserved	154.731	190.867	118.595	0.62135	-0.686521	0.128001	0.368076	1.6094	0.453	0.594101	0.755062	0.92852
Tb927.1.1370	2040	rRNA biogenesis protein, putative	314.64	325.756	303.525	0.931755	-0.101978	1	1	1.07324	0.453	0.766638	0.858677	0.976695
Tb927.10.470	1578	choline dehydrogenase, putative	303.803	118.684	488.921	4.11952	2.04247	9.7719e-05	0.00279061	0.242747	0.454	0.570346	0.335217	1.08919
Tb927.5.1780	1404	hypothetical protein, conserved	948.334	815.407	1081.26	1.32604	0.407122	0.392486	0.664579	0.754126	0.454	1.26581	0.807577	1.15156
Tb927.9.2320	1104	POMP1 (possible S-Adenosyl methionine methyl transferase (yeast Cgt1 is involved in lipid homeostasis)	249.166	81.275	417.057	5.13143	2.35936	3.95917e-07	3.54919e-05	0.194877	0.455	0.662933	0.201646	0.536761
Tb927.9.14200	1161	hypothetical protein, possible component of cytochorome oxidase complex	196.372	84.2724	308.472	3.66042	1.87201	0.00917932	0.0766925	0.273193	0.455	0.337812	0.244692	0.665432
Tb927.10.11990	648	hypothetical protein, conserved,RNA-binding protein	342.541	234.705	450.378	1.91891	0.940285	0.123894	0.361711	0.52113	0.455	0.534609	0.526454	0.773444
Tb927.7.3040	1908	hypothetical protein, conserved	463.924	505.531	422.317	0.835392	-0.259475	0.411736	0.679216	1.19704	0.456	0.586481	0.875774	0.457027
Tb927.8.7800	3603	hypothetical protein, conserved	656.059	798.163	513.956	0.643923	-0.635039	0.830248	0.954058	1.55298	0.456	0.813069	1.32885	2.46524
Tb927.3.3460	1452	hypothetical protein, conserved (SDH5 in T cruzi)	615.263	293.712	936.815	3.18958	1.67336	2.83133e-05	0.00119073	0.313521	0.457	#N/A	0.267035	0.481008
Tb927.10.15220	585	hypothetical protein, conserved, potential ER localized	388.32	142.317	634.324	4.45712	2.15611	0.102969	0.328123	0.22436	0.457	0.346463	0.275991	0.74848
Tb927.11.12370	729	hypothetical protein, conserved, no clear yeast or human matches	350.781	159.679	541.883	3.39357	1.76281	0.0127878	0.094926	0.294675	0.458	0.796564	0.892627	0.668123
Tb927.9.12500	1575	POMP7	209.922	143.123	276.721	1.93344	0.951172	0.0119928	0.0910888	0.517212	0.458	0.465246	0.465188	1.04947
Tb927.8.6350	2364	CYC2-like cyclin, putative (CYC11)	217.061	214.361	219.761	1.02519	0.0358978	0.768237	0.916638	0.975425	0.459	0.672183	0.823443	1.23183
Tb927.10.4130	798	NADH-ubiquinone oxidoreductase complex I subunit, putative,NDUFA5/B13 subunit, putative	185.683	122.586	248.78	2.02944	1.02108	0.0156118	0.107699	0.492747	0.46	0.649094	0.421136	0.908316
Tb927.6.830	591	hypothetical protein, conserved	214.35	117.119	311.581	2.66037	1.41163	0.298539	0.577334	0.375888	0.461	1.03799	0.619233	1.77973
Tb927.11.10150	3636	Mitchondrial SSU ribosomal protein	479.938	627.352	332.525	0.530046	-0.91581	0.45579	0.711459	1.88663	0.462	0.585866	0.685024	0.687645
Tb927.9.15150	#N/A	60S ribosomal protein L5	3328.16	2753.46	3902.86	1.41744	0.503284	0.243581	0.518479	0.705499	0.463	#N/A	#N/A	0.697495
Tb927.3.3610	1086	PEX7 peroxisomal targeting signal type 2 receptor	465.896	357.848	573.943	1.60388	0.681562	0.265451	0.543375	0.62349	0.463	0.816735	0.690394	0.932429
Tb927.3.5190	1077	hypothetical protein, conserved	87.3738	73.5197	101.228	1.37688	0.461405	0.774113	0.919783	0.726278	0.463	1.01392	0.610467	1.84458
Tb927.7.7050	2733	hypothetical protein, conserved	662.311	683.348	641.274	0.938431	-0.0916782	0.788157	0.928917	1.06561	0.464	0.545384	0.822252	0.838101
Tb927.11.6570	1830	transporter, putative. 14 TM domains, SSF103473 general substrate transporter family	1053.1	959.972	1146.22	1.19402	0.255825	0.187046	0.451896	0.837508	0.464	0.801416	1.25654	0.997211
Tb927.3.1820	738	mitochondrial RNA binding complex 1 subunit	284.819	324.829	244.809	0.753657	-0.40802	1	1	1.32686	0.464	0.752754	0.919488	1.17824
Tb927.10.180	918	ATP synthase F1 subunit gamma protein, putative	924.529	346.866	1502.19	4.33076	2.11462	4.69928e-05	0.00160962	0.230906	0.465	0.307432	0.296558	0.723559
Tb927.9.9290	1701	PABP1	1850.24	1406.54	2293.94	1.63091	0.705681	0.0419466	0.1975	0.613153	0.465	0.585678	0.747511	1.25446
Tb927.3.3590	2019	U3 small nucleolar ribonucleoprotein protein MPP10, putative	552.013	431.983	672.043	1.55572	0.637579	0.197708	0.463998	0.642791	0.465	0.61521	0.500225	1.37608
Tb927.10.8730	1329	hypothetical protein, conserved	228.004	146.13	309.878	2.12056	1.08444	0.020396	0.126728	0.471574	0.466	0.64917	0.559828	0.706364
Tb927.11.15830	5151	hypothetical protein, conserved	739.248	912.021	566.476	0.621122	-0.687052	0.848182	0.964485	1.60999	0.466	0.675041	1.01387	0.719218
Tb927.11.14700	1644	hypothetical protein, conserved	307.697	320.332	295.062	0.921114	-0.118549	1	1	1.08564	0.466	0.560944	0.631496	0.761628
Tb927.2.5720	366	hypothetical protein	11.291	10.2572	12.3248	1.20157	0.264923	0.682484	0.862776	0.832243	0.466	1.29497	2.48544	0.936706
Tb927.5.2840	417	hypothetical protein, conserved	115.418	72.8627	157.973	2.16809	1.11642	0.464463	0.718526	0.461236	0.466	0.670494	0.51804	1.43094
Tb927.5.2120	1056	hypothetical protein, conserved, trypanosome-specific	551.204	947.254	155.154	0.163794	-2.61005	0.000133295	0.00361037	6.10525	0.467	0.906618	2.4455	1.10542
Tb927.3.940	465	hypothetical protein, conserved	247.248	107.464	387.031	3.60149	1.84859	9.06258e-06	0.000483007	0.277663	0.468	0.481785	0.402622	0.441638
Tb927.3.1790	1047	pyruvate dehydrogenase E1 beta subunit, putative	1049.4	353.655	1745.15	4.93461	2.30294	2.25686e-09	4.39313e-07	0.20265	0.469	0.593478	0.267051	0.477237
Tb927.11.1650	408	hypothetical protein, conserved	176.04	138.556	213.524	1.54107	0.623928	0.0236841	0.139464	0.648902	0.469	0.673911	1.0939	1.16946
Tb927.3.4020	6939	PI4 kinase	447.73	674.969	220.491	0.326669	-1.6141	0.0338992	0.172364	3.06121	0.47	0.412532	0.683108	0.663543
Tb927.11.6150	1257	hypothetical protein, conserved	399.717	156.544	642.889	4.10675	2.038	3.83463e-05	0.00141742	0.243501	0.47	0.58684	0.36991	0.825949
Tb927.11.3270	1740	squalene monooxygenase, putative	210.37	163.083	257.658	1.57992	0.659856	0.653743	0.845184	0.632942	0.471	0.649001	0.310731	0.759319
Tb927.11.5500	2439	mitochondrial RNA binding protein 1 KRIPP1 (PPR)	602.761	309.318	896.204	2.89736	1.53474	0.00130226	0.0203493	0.345142	0.472	0.391026	0.469661	0.632644
Tb927.11.15810	915	NADH dehydrogenase subunit NI2M, putative	371.84	199.745	543.936	2.72316	1.44528	5.60343e-05	0.00183011	0.367221	0.472	0.803187	0.457417	1.2031
Tb927.7.890	537	electron transfer protein, putative	154.887	82.3461	227.428	2.76186	1.46564	0.00791914	0.0696169	0.362075	0.473	0.737943	0.655392	0.776648
Tb927.11.16070	999	TFIIH basal transcription factor subunit (p34)	415.466	221.453	609.478	2.75218	1.46058	0.0100559	0.0814242	0.363348	0.473	0.956058	0.552263	0.976637
Tb927.6.4130	315	succinate dehydrogenase cytochrome B subunit, SDH3, putative	462.763	277.74	647.786	2.33235	1.22178	0.0200515	0.125101	0.428752	0.473	0.390558	0.426027	1.55391
Tb927.8.6080	1002	POMP42	375.868	326.5	425.237	1.30241	0.381181	0.150406	0.401221	0.767809	0.474	0.605647	0.569173	1.21109
Tb927.11.12490	1662	hypothetical protein, conserved	300.507	283.638	317.375	1.11894	0.162134	0.360372	0.635778	0.893702	0.474	0.797643	0.735574	1.29889
Tb927.11.1340	3471	hypothetical protein, conserved, protein kinase-like domain, no yeast or human match	431.711	506.044	357.378	0.70622	-0.501811	0.963808	1	1.41599	0.475	0.463607	0.602014	0.604891
Tb927.11.8870	1641	mitochondrial DEAD box protein,KREH1 (KREH1)	459.733	309.308	610.158	1.97265	0.980136	0.00632545	0.0590347	0.506932	0.475	0.65496	0.525708	1.03232
Tb927.10.2110	1350	EF1-alpha elongation factor 1-alpha, (TEF1)	50697.3	38205.1	63189.5	1.65395	0.725919	0.0259786	0.147126	0.604612	0.475	1.0018	1.08904	1.23521
Tb927.11.3130	1926	glycosomal transporter (GAT2)	477.982	458.914	497.05	1.0831	0.11517	0.178463	0.441492	0.923274	0.476	0.580873	1.03995	0.931993
Tb927.5.3350	717	iron superoxide dismutase, putative	497.299	415.226	579.372	1.39532	0.480593	0.0257741	0.146454	0.716683	0.476	0.40908	0.419512	1.17204
Tb927.7.4970	1266	glutamine synthetase, putative	1150.23	153.019	2147.45	14.0339	3.81084	1.03961e-08	1.72753e-06	0.0712562	0.477	0.396375	0.101985	0.481693
Tb927.10.8030	768	Mitochondrial ATP synthase subunit, putative	498.397	222.955	773.838	3.47082	1.79528	1.10921e-06	8.6863e-05	0.288116	0.477	0.417213	0.276446	0.913854
Tb927.10.2710	195	ferredoxin, putative	20.8056	28.8517	12.7596	0.442249	-1.17707	0.00954417	0.0786269	2.26117	0.477	0.584081	1.14453	1.56754
Tb927.11.11360	957	guanine nucleotide-binding protein beta subunit- like protein (TRACK)	15970.7	5471.79	26469.5	4.83745	2.27425	0.00327258	0.0376007	0.20672	0.478	#N/A	0.726836	0.361193
Tb927.11.1690	552	hypothetical protein, conserved	492.248	105.287	879.209	8.35061	3.06188	0.00145826	0.0220255	0.119752	0.479	0.537903	0.141352	0.548236
Tb927.9.10340	1479	amino acid transporter, putative	188.274	205.19	171.358	0.835122	-0.259941	0.236964	0.510722	1.19743	0.479	0.725722	0.680252	0.652631
Tb927.3.2660	2190	hypothetical protein, conserved	475.616	379.927	571.305	1.50372	0.58854	0.0516797	0.221978	0.665016	0.479	0.774082	0.698474	0.744314
Tb927.10.9260	975	hypothetical protein, conserved	122.421	51.75	193.093	3.73126	1.89966	0.242687	0.517342	0.268006	0.479	0.741485	0.442762	0.84586
Tb927.9.6660	1659	hypothetical protein, conserved	182.481	217.745	147.216	0.676092	-0.564708	0.122184	0.358983	1.47909	0.479	0.704769	0.909277	0.966917
Tb927.7.640	1005	hypothetical protein, conserved	123.46	117.172	129.749	1.10734	0.147094	1	1	0.903068	0.479	0.98844	0.603998	1.0013
Tb927.7.2680	2127	ZC3H22	422.284	248.049	596.518	2.40484	1.26594	0.149144	0.400977	0.415828	0.48	0.394679	0.321219	0.2545
Tb927.9.1470	471	hypothetical protein, conserved	479.942	194.953	764.932	3.92367	1.97221	0.132665	0.375344	0.254863	0.48	0.528346	0.389941	0.819501
Tb927.3.680	1755	cytochrome P450, putative	415.308	359.99	470.627	1.30733	0.386625	0.303382	0.582237	0.764917	0.481	0.672172	0.500847	0.774886
Tb927.11.16950	357	hypothetical protein, conserved	114.122	71.8455	156.398	2.17686	1.12225	0.0534089	0.225435	0.459377	0.481	0.98075	0.730072	0.810784
Tb927.10.13800	972	hypothetical protein, conserved, no yeast or human match	336.659	270.4	402.917	1.49008	0.575387	0.425233	0.690023	0.671106	0.482	0.526895	0.691952	0.985114
Tb927.1.1380	1722	serine/threonine protein phosphatase 2A regulatory subunit, putative	361.573	349.361	373.784	1.06991	0.097485	0.503135	0.749226	0.934661	0.482	0.820203	1.27735	1.21448
Tb927.5.840	2985	hypothetical protein, conserved	375.13	481.212	269.048	0.559104	-0.838811	0.268499	0.547035	1.78858	0.484	0.724816	0.647582	0.881205
Tb927.8.1740	1764	Mitochondrial tRNA import	774.034	341.833	1206.23	3.52872	1.81914	5.22148e-05	0.00174382	0.283389	0.484	0.4966	0.686943	0.913014
Tb927.7.2160	1026	hypothetical protein, conserved, no domains, no yeast or human match	362.403	272.689	452.117	1.65799	0.72944	0.0439558	0.202482	0.603138	0.484	#N/A	0.784089	0.996834
Tb927.11.9930	771	NADH-ubiquinone oxidoreductase complex I subunit, putative	421.355	214.99	627.72	2.91977	1.54585	0.0262299	0.147934	0.342493	0.484	0.702695	0.53103	1.0852
Tb927.9.5320	1506	nucleolar RNA binding protein, putative (28G16.220)	960.883	720.934	1200.83	1.66566	0.736095	0.0206743	0.127585	0.600362	0.485	0.629819	0.932634	0.907826
Tb927.5.4040	2454	Mitchondrial SSU ribosomal associated (coiled coil)	516.884	444.64	589.128	1.32496	0.405943	0.0964175	0.317033	0.754743	0.485	0.504304	0.588961	0.946342
Tb927.9.3970	615	alpha/beta-hydrolase-like protein	438.017	331.672	544.363	1.64127	0.714811	0.0257207	0.146391	0.609285	0.485	#N/A	0.852446	0.947852
[truncated: 6,502 more rows]

## Sheet: 3. Dev regulated
id	ORF length	Annotation	Class	padj	Fadda ribo- fold change BS/PC	Fadda poly(A) BS/PC	Siegel BS/PC	Vasquez BS/PC	BS thalf	PC thalf	BS thalf / adjusted PC thalf	thalf ratio / steady state ratio	Jansen microarray BS/PC	poly(A) Fadda/Siegel	ribo-Fadda/Siegel	poly(A) Fadda/microarray	poly(A) Fadda/Vasquez
[truncated: 670 more rows]

[truncated: 6 more sheets: 4. Reliably regulated, 5. Removed for graphs, 6. All thalf, 7. Regulated by thalf, 8. No thalf regulation, 9. One stage only]
