# Supplementary material for: Transcriptome-wide analysis of trypanosome mRNA decay reveals complex degradation kinetics and suggests a role for co-transcriptional degradation in determining mRNA levels
Source: Mol Microbiol. 2014 Sep 15;94(2):307–26. doi: 10.1111/mmi.12764 (PMC4285177; doi:10.1111/mmi.12764)
Supplement: Supplementary file 6 — Supporting Information [file mmi0094-0307-SD6.xlsx]

## Sheet: 1. Procyclic
Gene	0hr	0.5hr	1hr	2hr	3hr	4hr	0hr2	15min2	30min2	1hr2	2hr2	4hr2	0hII	15minII	RPM 0hr	RPM 0.5hr	RPM 1hr	RPM 2hr	RPM 3hr	RPM 4hr	RPM 0hr2	RPM 15min2	RPM 30min2	RPM 1hr2	RPM 2hr2	RPM 4hr2	RPM 0hII	RPM 15minII	t0 norm	t30 norm	t60 norm	t120 norm	t180 norm	t480 norm	t0 norm	t15 norm	t30 norm	t60 norm	t120 norm	t240 norm	t0 norm	t15 norm
Tb927.1.1000	1129	245	4	89	86	32	253	136	78	20	14	8	94	134	101.673	51.1029	3.78539	33.9379	26.8702	43.9579	135.931	77.1412	56.0934	27.7524	23.0217	19.8751	78.8671	91.0404	93.5388	34.7499	1.8927	9.16323	4.03054	3.51663	125.056	60.9416	38.1435	13.8762	6.21585	1.59001	72.5577	71.9219
Tb927.1.1010	948	145	19	74	75	19	181	52	37	22	8	8	67	49	85.3726	30.2445	17.9806	28.218	23.4333	26.1	97.2468	29.4952	26.6084	30.5277	13.1552	19.8751	56.2138	33.2909	78.5428	20.5663	8.9903	7.61886	3.515	2.088	89.4671	23.3012	18.0937	15.2638	3.55191	1.59001	51.7167	26.2998
Tb927.1.1020	626	40	2	27	29	2	80	38	17	11	8	5	65	29	56.3747	8.34332	1.8927	10.2958	9.06089	2.74737	42.982	21.5542	12.2255	15.2638	13.1552	12.4219	54.5357	19.7028	51.8648	5.67346	0.946348	2.77985	1.35913	0.21979	39.5435	17.0278	8.31334	7.63191	3.55191	0.993754	50.1729	15.5652
Tb927.1.1030	2157	449	40	44	50	14	240	106	46	10	8	8	158	98	194.25	93.6538	37.8539	16.7783	15.6222	19.2316	128.946	60.1248	33.0807	13.8762	13.1552	19.8751	132.564	66.5818	178.71	63.6846	18.927	4.53013	2.34333	1.53853	118.63	47.4986	22.4949	6.9381	3.55191	1.59001	121.959	52.5996
Tb927.1.1040	266	33	2	6	17	4	102	16	6	5	3	1	37	12	23.9548	6.88324	1.8927	2.28795	5.31156	5.49474	54.8021	9.07544	4.31488	6.9381	4.93321	2.48439	31.0434	8.15287	22.0384	4.6806	0.946348	0.617746	0.796734	0.439579	50.4179	7.1696	2.93412	3.46905	1.33197	0.198751	28.5599	6.44077
Tb927.1.1050	2139	153	23	44	42	11	139	66	32	16	14	3	156	76	192.629	31.9132	21.766	16.7783	13.1227	15.1105	74.6813	37.4362	23.0127	22.2019	23.0217	7.45316	130.886	51.6349	177.218	21.701	10.883	4.53013	1.9684	1.20884	68.7068	29.5746	15.6486	11.101	6.21585	0.596253	120.415	40.7915
Tb927.1.1060	320	27	3	7	6	3	67	36	10	7	4	2	35	38	28.8178	5.63174	2.83904	2.66927	1.87467	4.12105	35.9974	20.4197	7.19147	9.71335	6.57762	4.96877	29.3654	25.8174	26.5123	3.82959	1.41952	0.720703	0.2812	0.329684	33.1177	16.1316	4.8902	4.85667	1.77596	0.397502	27.0162	20.3958
Tb927.1.1080	969	68	7	30	24	3	195	34	14	8	17	10	64	34	87.2638	14.1836	6.62443	11.4397	7.49867	4.12105	104.769	19.2853	10.0681	11.101	27.9549	24.8439	53.6967	23.0998	80.2827	9.64488	3.31222	3.08873	1.1248	0.329684	96.3872	15.2354	6.84628	5.55048	7.54782	1.98751	49.401	18.2488
Tb927.1.1100	1348	150	12	30	25	8	104	99	49	12	6	13	134	85	121.395	31.2875	11.3562	11.4397	7.81112	10.9895	55.8766	56.1543	35.2382	16.6514	9.86643	32.297	112.428	57.7495	111.683	21.2755	5.67809	3.08873	1.17167	0.879158	51.4065	44.3619	23.962	8.32572	2.66393	2.58376	103.433	45.6221
Tb927.1.1120	947	87	11	8	24	5	223	67	21	11	7	3	93	64	85.2825	18.1467	10.4098	3.0506	7.49867	6.86842	119.812	38.0034	15.1021	15.2638	11.5108	7.45316	78.0281	43.482	78.4599	12.3398	5.20491	0.823661	1.1248	0.549474	110.227	30.0227	10.2694	7.63191	3.10792	0.596253	71.7858	34.3508
Tb927.1.1130	451	42	6	3	8	0	71	76	27	10	8	4	78	68	40.615	8.76049	5.67809	1.14397	2.49956	0	38.1466	43.1083	19.417	13.8762	13.1552	9.93754	65.4429	46.1996	37.3658	5.95713	2.83904	0.308873	0.374934	0	35.0948	34.0556	13.2035	6.9381	3.55191	0.795003	60.2075	36.4977
Tb927.1.1140	443	109	0	1	1	0	206	109	51	5	0	0	107	90	39.8946	22.7356	0	0.381324	0.312445	0	110.679	61.8264	36.6765	6.9381	0	0	89.7742	61.1465	36.703	15.4602	0	0.102958	0.0468667	0	101.824	48.8429	24.94	3.46905	0	0	82.5923	48.3058
Tb927.1.1150	1289	49	2	9	9	0	228	38	17	8	7	1	95	53	116.082	10.2206	1.8927	3.43192	2.812	0	122.499	21.5542	12.2255	11.101	11.5108	2.48439	79.7061	36.0085	106.795	6.94999	0.946348	0.926618	0.4218	0	112.699	17.0278	8.31334	5.55048	3.10792	0.198751	73.3296	28.4467
Tb927.1.1160	416	23	1	2	3	2	65	30	11	6	3	3	62	26	37.4631	4.79741	0.946348	0.762649	0.937334	2.74737	34.9229	17.0164	7.91061	8.32572	4.93321	7.45316	52.0187	17.6646	34.466	3.26224	0.473174	0.205915	0.1406	0.21979	32.1291	13.443	5.37922	4.16286	1.33197	0.596253	47.8572	13.955
Tb927.1.1170	194	42	2	7	12	1	67	34	16	5	1	0	31	26	17.4708	8.76049	1.8927	2.66927	3.74934	1.37368	35.9974	19.2853	11.5063	6.9381	1.6444	0	26.0094	17.6646	16.0731	5.95713	0.946348	0.720703	0.5624	0.109895	33.1177	15.2354	7.82432	3.46905	0.443989	0	23.9286	13.955
Tb927.1.1200	2123	591	32	54	39	18	266	132	67	10	10	2	143	136	191.188	123.273	30.2831	20.5915	12.1853	24.7263	142.915	74.8724	48.1828	13.8762	16.444	4.96877	119.979	92.3992	175.893	83.8254	15.1416	5.55971	1.8278	1.97811	131.482	59.1492	32.7643	6.9381	4.43989	0.397502	110.38	72.9954
Tb927.1.1210	252	84	3	7	9	1	112	66	30	7	3	2	44	58	22.694	17.521	2.83904	2.66927	2.812	1.37368	60.1748	37.4362	21.5744	9.71335	4.93321	4.96877	36.9165	39.4055	20.8785	11.9143	1.41952	0.720703	0.4218	0.109895	55.3609	29.5746	14.6706	4.85667	1.33197	0.397502	33.9632	31.1304
Tb927.1.1220	816	89	3	1	3	0	134	90	50	10	3	1	77	76	73.4853	18.5639	2.83904	0.381324	0.937334	0	71.9949	51.0493	35.9573	13.8762	4.93321	2.48439	64.6039	51.6349	67.6064	12.6234	1.41952	0.102958	0.1406	0	66.2353	40.329	24.451	6.9381	1.33197	0.198751	59.4356	40.7915
Tb927.1.1230	482	26	3	3	4	2	76	15	9	5	0	1	44	13	43.4067	5.42316	2.83904	1.14397	1.24978	2.74737	40.8329	8.50822	6.47232	6.9381	0	2.48439	36.9165	8.83228	39.9342	3.68775	1.41952	0.308873	0.187467	0.21979	37.5663	6.7215	4.40118	3.46905	0	0.198751	33.9632	6.9775
Tb927.1.1240	3276	2182	314	1671	1087	191	358	522	571	368	402	293	350	552	295.022	455.128	297.153	637.193	339.627	262.374	192.345	296.086	410.633	510.644	661.05	727.925	293.654	375.032	271.42	309.487	148.577	172.042	50.9441	20.9899	176.957	233.908	279.23	255.322	178.484	58.234	270.162	296.275
Tb927.1.1270	582	282	59	77	77	49	72	37	20	5	1	1	30	26	52.4123	58.8204	55.8345	29.362	24.0582	67.3106	38.6838	20.987	14.3829	6.9381	1.6444	2.48439	25.1703	17.6646	48.2193	39.9979	27.9173	7.92773	3.60874	5.38484	35.5891	16.5797	9.78039	3.46905	0.443989	0.198751	23.1567	13.955
Tb927.1.1300	274	19	0	3	3	0	69	17	5	1	2	0	42	13	24.6752	3.96308	0	1.14397	0.937334	0	37.072	9.64265	3.59573	1.38762	3.28881	0	35.2385	8.83228	22.7012	2.69489	0	0.308873	0.1406	0	34.1062	7.6177	2.4451	0.69381	0.887978	0	32.4194	6.9775
Tb927.1.1310	965	86	3	7	6	1	158	94	23	4	2	1	88	72	86.9035	17.9381	2.83904	2.66927	1.87467	1.37368	84.8895	53.3182	16.5404	5.55048	3.28881	2.48439	73.833	48.9172	79.9513	12.1979	1.41952	0.720703	0.2812	0.109895	78.0983	42.1214	11.2475	2.77524	0.887978	0.198751	67.9264	38.6446
Tb927.1.1330	1317	77	1	5	3	1	222	107	44	10	10	4	136	103	118.603	16.0609	0.946348	1.90662	0.937334	1.37368	119.275	60.692	31.6425	13.8762	16.444	9.93754	114.106	69.9788	109.115	10.9214	0.473174	0.514788	0.1406	0.109895	109.733	47.9467	21.5169	6.9381	4.43989	0.795003	104.977	55.2833
Tb927.1.1340	364	42	1	10	7	2	78	36	10	2	6	4	82	39	32.7802	8.76049	0.946348	3.81324	2.18711	2.74737	41.9075	20.4197	7.19147	2.77524	9.86643	9.93754	68.7989	26.4968	30.1578	5.95713	0.473174	1.02958	0.328067	0.21979	38.5549	16.1316	4.8902	1.38762	2.66393	0.795003	63.295	20.9325
Tb927.1.1350	807	67	1	7	6	0	63	71	20	10	10	5	81	75	72.6748	13.9751	0.946348	2.66927	1.87467	0	33.8483	40.2723	14.3829	13.8762	16.444	12.4219	67.9599	50.9554	66.8608	9.50304	0.473174	0.720703	0.2812	0	31.1405	31.8151	9.78039	6.9381	4.43989	0.993754	62.5231	40.2548
Tb927.1.1370	1014	66	4	7	10	0	83	115	24	5	4	7	123	109	91.3163	13.7665	3.78539	2.66927	3.12445	0	44.5939	65.2297	17.2595	6.9381	6.57762	17.3907	103.198	74.0553	84.011	9.36121	1.8927	0.720703	0.468667	0	41.0263	51.5315	11.7365	3.46905	1.77596	1.39126	94.9425	58.5036
Tb927.1.1380	1170	215	8	7	4	0	158	104	84	17	10	1	113	145	105.365	44.8454	7.57078	2.66927	1.24978	0	84.8895	58.9904	60.4083	23.5896	16.444	2.48439	94.8083	98.5139	96.9357	30.4948	3.78539	0.720703	0.187467	0	78.0983	46.6024	41.0777	11.7948	4.43989	0.198751	87.2236	77.826
Tb927.1.1390	669	114	2	5	1	2	101	42	18	3	1	0	40	45	60.2471	23.7785	1.8927	1.90662	0.312445	2.74737	54.2648	23.823	12.9446	4.16286	1.6444	0	33.5605	30.5733	55.4273	16.1694	0.946348	0.514788	0.0468667	0.21979	49.9236	18.8202	8.80235	2.08143	0.443989	0	30.8756	24.1529
Tb927.1.1400	159	41	2	7	5	2	58	18	5	5	4	1	20	24	14.3188	8.55191	1.8927	2.66927	1.56222	2.74737	31.162	10.2099	3.59573	6.9381	6.57762	2.48439	16.7802	16.3057	13.1733	5.8153	0.946348	0.720703	0.234333	0.21979	28.669	8.0658	2.4451	3.46905	1.77596	0.198751	15.4378	12.8815
Tb927.1.1420	834	687	41	30	47	18	211	299	203	34	8	5	266	284	75.1063	143.297	38.8003	11.4397	14.6849	24.7263	113.365	169.597	145.987	47.1791	13.1552	12.4219	223.177	192.951	69.0978	97.4417	19.4001	3.08873	2.20273	1.97811	104.296	133.982	99.271	23.5896	3.55191	0.993754	205.323	152.432
Tb927.1.1470	493	268	57	42	17	3	53	96	73	38	13	4	103	95	44.3974	55.9003	53.9418	16.0156	5.31156	4.12105	28.4756	54.4526	52.4977	52.7296	21.3773	9.93754	86.4182	64.5436	40.8456	38.0122	26.9709	4.32422	0.796734	0.329684	26.1975	43.0176	35.6984	26.3648	5.77186	0.795003	79.5047	50.9894
Tb927.1.1500	191	55	4	7	5	1	74	31	25	7	6	0	43	33	17.2006	11.4721	3.78539	2.66927	1.56222	1.37368	39.7584	17.5837	17.9787	9.71335	9.86643	0	36.0775	22.4204	15.8245	7.80101	1.8927	0.720703	0.234333	0.109895	36.5777	13.8911	12.2255	4.85667	2.66393	0	33.1913	17.7121
Tb927.1.1530	1625	295	17	21	33	6	184	180	100	26	10	8	217	292	146.34	61.532	16.0879	8.00781	10.3107	8.24211	98.8587	102.099	71.9147	36.0781	16.444	19.8751	182.065	198.387	134.633	41.8418	8.04396	2.16211	1.5466	0.659369	90.95	80.658	48.902	18.0391	4.43989	1.59001	167.5	156.725
Tb927.1.1540	1113	109	9	13	10	2	131	111	37	8	5	2	112	115	100.232	22.7356	8.51713	4.95722	3.12445	2.74737	70.3831	62.9609	26.6084	11.101	8.22202	4.96877	93.9693	78.1317	92.2132	15.4602	4.25856	1.33845	0.468667	0.21979	64.7524	49.7391	18.0937	5.55048	2.21995	0.397502	86.4517	61.724
Tb927.1.1550	668	76	2	4	6	2	64	55	22	8	7	4	63	58	60.1571	15.8523	1.8927	1.5253	1.87467	2.74737	34.3856	31.1968	15.8212	11.101	11.5108	9.93754	52.8577	39.4055	55.3445	10.7796	0.946348	0.41183	0.2812	0.21979	31.6348	24.6455	10.7584	5.55048	3.10792	0.795003	48.6291	31.1304
Tb927.1.1560	917	58	5	8	8	5	207	54	19	6	7	3	131	76	82.5809	12.0978	4.73174	3.0506	2.49956	6.86842	111.216	30.6296	13.6638	8.32572	11.5108	7.45316	109.91	51.6349	75.9744	8.22652	2.36587	0.823661	0.374934	0.549474	102.319	24.1974	9.29137	4.16286	3.10792	0.596253	101.118	40.7915
Tb927.1.1580	263	61	4	4	5	0	109	62	46	8	1	0	55	60	23.6846	12.7236	3.78539	1.5253	1.56222	0	58.563	35.1673	33.0807	11.101	1.6444	0	46.1456	40.7644	21.7898	8.65203	1.8927	0.41183	0.234333	0	53.878	27.7822	22.4949	5.55048	0.443989	0	42.454	32.2038
Tb927.1.1600	1755	81	8	17	15	0	71	60	30	8	9	7	79	68	158.047	16.8952	7.57078	6.48251	4.68667	0	38.1466	34.0329	21.5744	11.101	14.7996	17.3907	66.2819	46.1996	145.404	11.4888	3.78539	1.75028	0.703	0	35.0948	26.886	14.6706	5.55048	3.9959	1.39126	60.9793	36.4977
Tb927.1.1610	423	56	1	2	8	1	84	38	14	2	2	2	32	27	38.0935	11.6807	0.946348	0.762649	2.49956	1.37368	45.1311	21.5542	10.0681	2.77524	3.28881	4.96877	26.8484	18.344	35.046	7.94284	0.473174	0.205915	0.374934	0.109895	41.5206	17.0278	6.84628	1.38762	0.887978	0.397502	24.7005	14.4917
Tb927.1.1620	2263	179	6	30	16	2	221	173	66	9	11	6	253	194	203.796	37.3364	5.67809	11.4397	4.99911	2.74737	118.738	98.1282	47.4637	12.4886	18.0884	14.9063	212.27	131.805	187.492	25.3887	2.83904	3.08873	0.749867	0.21979	109.239	77.5213	32.2753	6.24429	4.88388	1.19251	195.288	104.126
Tb927.1.1630	498	48	1	4	8	2	74	39	8	6	2	2	35	29	44.8476	10.012	0.946348	1.5253	2.49956	2.74737	39.7584	22.1214	5.75317	8.32572	3.28881	4.96877	29.3654	19.7028	41.2598	6.80815	0.473174	0.41183	0.374934	0.21979	36.5777	17.4759	3.91216	4.16286	0.887978	0.397502	27.0162	15.5652
Tb927.1.1640	547	26	0	5	4	0	80	26	9	4	3	3	42	14	49.2603	5.42316	0	1.90662	1.24978	0	42.982	14.7476	6.47232	5.55048	4.93321	7.45316	35.2385	9.51168	45.3195	3.68775	0	0.514788	0.187467	0	39.5435	11.6506	4.40118	2.77524	1.33197	0.596253	32.4194	7.51423
Tb927.1.1660	469	39	4	5	14	2	95	53	19	4	6	3	62	28	42.236	8.13474	3.78539	1.90662	4.37422	2.74737	51.0412	30.0624	13.6638	5.55048	9.86643	7.45316	52.0187	19.0234	38.8571	5.53162	1.8927	0.514788	0.656134	0.21979	46.9579	23.7493	9.29137	2.77524	2.66393	0.596253	47.8572	15.0285
Tb927.1.1670	3850	499	17	35	15	7	166	295	138	23	7	9	293	280	346.714	104.083	16.0879	13.3464	4.68667	9.61579	89.1877	167.328	99.2422	31.9153	11.5108	22.3595	245.83	190.234	318.977	70.7764	8.04396	3.60352	0.703	0.769264	82.0527	132.189	67.4847	15.9576	3.10792	1.78876	226.164	150.285
Tb927.1.1680	980	92	7	20	22	4	158	36	18	7	1	1	70	44	88.2544	19.1896	6.62443	7.62649	6.87378	5.49474	84.8895	20.4197	12.9446	9.71335	1.6444	2.48439	58.7308	29.8939	81.194	13.049	3.31222	2.05915	1.03107	0.439579	78.0983	16.1316	8.80235	4.85667	0.443989	0.198751	54.0323	23.6162
Tb927.1.1690	1398	122	2	7	8	3	139	91	34	16	8	2	135	131	125.898	25.4471	1.8927	2.66927	2.49956	4.12105	74.6813	51.6166	24.451	22.2019	13.1552	4.96877	113.267	89.0022	115.826	17.3041	0.946348	0.720703	0.374934	0.329684	68.7068	40.7771	16.6267	11.101	3.55191	0.397502	104.205	70.3117
Tb927.1.1700	654	76	1	6	0	3	114	106	31	9	7	3	86	109	58.8963	15.8523	0.946348	2.28795	0	4.12105	61.2494	60.1248	22.2935	12.4886	11.5108	7.45316	72.155	74.0553	54.1846	10.7796	0.473174	0.617746	0	0.329684	56.3494	47.4986	15.1596	6.24429	3.10792	0.596253	66.3826	58.5036
Tb927.1.1710	1047	185	5	30	10	7	86	133	77	30	9	11	176	196	94.2881	38.5879	4.73174	11.4397	3.12445	9.61579	46.2057	75.4396	55.3743	41.6286	14.7996	27.3282	147.666	133.164	86.745	26.2397	2.36587	3.08873	0.468667	0.769264	42.5092	59.5973	37.6545	20.8143	3.9959	2.18626	135.853	105.199
Tb927.1.1720	727	59	3	9	9	0	136	51	20	8	5	4	73	62	65.4703	12.3064	2.83904	3.43192	2.812	0	73.0694	28.928	14.3829	11.101	8.22202	9.93754	61.2478	42.1232	60.2327	8.36835	1.41952	0.926618	0.4218	0	67.2239	22.8531	9.78039	5.55048	2.21995	0.795003	56.348	33.2773
Tb927.1.1730	877	148	1	16	4	1	65	112	36	4	7	3	112	77	78.9787	30.8703	0.946348	6.10119	1.24978	1.37368	34.9229	63.5281	25.8893	5.55048	11.5108	7.45316	93.9693	52.3143	72.6604	20.9918	0.473174	1.64732	0.187467	0.109895	32.1291	50.1872	17.6047	2.77524	3.10792	0.596253	86.4517	41.3283
Tb927.1.1750	96	12	0	2	6	0	30	20	12	4	3	3	36	20	8.64533	2.503	0	0.762649	1.87467	0	16.1183	11.3443	8.62976	5.55048	4.93321	7.45316	30.2044	13.5881	7.9537	1.70204	0	0.205915	0.2812	0	14.8288	8.962	5.86824	2.77524	1.33197	0.596253	27.7881	10.7346
Tb927.1.1760	47	0	0	0	0	0	5	2	2	1	0	0	4	5	4.23261	0	0	0	0	0	2.68638	1.13443	1.43829	1.38762	0	0	3.35605	3.39703	3.894	0	0	0	0	0	2.47147	0.8962	0.978039	0.69381	0	0	3.08756	2.68365
Tb927.1.1770	273	267	69	54	57	4	89	49	36	19	9	2	35	49	24.5851	55.6917	65.298	20.5915	17.8093	5.49474	47.8175	27.7935	25.8893	26.3648	14.7996	4.96877	29.3654	33.2909	22.6183	37.8703	32.649	5.55971	2.6714	0.439579	43.9921	21.9569	17.6047	13.1824	3.9959	0.397502	27.0162	26.2998
Tb927.1.1790	280	46	0	1	3	2	68	25	7	1	1	1	19	34	25.2155	9.59482	0	0.381324	0.937334	2.74737	36.5347	14.1804	5.03403	1.38762	1.6444	2.48439	15.9412	23.0998	23.1983	6.52448	0	0.102958	0.1406	0.21979	33.6119	11.2025	3.42314	0.69381	0.443989	0.198751	14.6659	18.2488
Tb927.1.1820	903	82	2	9	4	2	175	67	29	6	3	5	97	77	81.3201	17.1038	1.8927	3.43192	1.24978	2.74737	94.0232	38.0034	20.8553	8.32572	4.93321	12.4219	81.3841	52.3143	74.8145	11.6306	0.946348	0.926618	0.187467	0.21979	86.5013	30.0227	14.1816	4.16286	1.33197	0.993754	74.8734	41.3283
Tb927.1.1840	503	107	4	3	3	0	58	50	19	4	5	2	73	58	45.2979	22.3184	3.78539	1.14397	0.937334	0	31.162	28.3607	13.6638	5.55048	8.22202	4.96877	61.2478	39.4055	41.6741	15.1765	1.8927	0.308873	0.1406	0	28.669	22.405	9.29137	2.77524	2.21995	0.397502	56.348	31.1304
Tb927.1.1850	165	22	3	10	6	0	22	19	11	7	2	2	30	15	14.8592	4.58883	2.83904	3.81324	1.87467	0	11.8201	10.7771	7.91061	9.71335	3.28881	4.96877	25.1703	10.1911	13.6704	3.1204	1.41952	1.02958	0.2812	0	10.8745	8.5139	5.37922	4.85667	0.887978	0.397502	23.1567	8.05096
Tb927.1.1880	585	35	2	6	4	1	52	35	16	5	11	8	67	44	52.6825	7.30041	1.8927	2.28795	1.24978	1.37368	27.9383	19.8525	11.5063	6.9381	18.0884	19.8751	56.2138	29.8939	48.4679	4.96428	0.946348	0.617746	0.187467	0.109895	25.7033	15.6835	7.82432	3.46905	4.88388	1.59001	51.7167	23.6162
Tb927.1.1890	264	18	1	1	2	0	27	32	12	4	2	3	66	30	23.7746	3.7545	0.946348	0.381324	0.624889	0	14.5064	18.1509	8.62976	5.55048	3.28881	7.45316	55.3747	20.3822	21.8727	2.55306	0.473174	0.102958	0.0937334	0	13.3459	14.3392	5.86824	2.77524	0.887978	0.596253	50.9448	16.1019
Tb927.1.1910	715	37	2	11	6	0	95	42	21	10	8	2	97	48	64.3897	7.71757	1.8927	4.19457	1.87467	0	51.0412	23.823	15.1021	13.8762	13.1552	4.96877	81.3841	32.6115	59.2385	5.24795	0.946348	1.13253	0.2812	0	46.9579	18.8202	10.2694	6.9381	3.55191	0.397502	74.8734	25.7631
Tb927.1.1920	245	17	4	4	7	0	56	17	7	1	3	1	34	20	22.0636	3.54591	3.78539	1.5253	2.18711	0	30.0874	9.64265	5.03403	1.38762	4.93321	2.48439	28.5264	13.5881	20.2985	2.41122	1.8927	0.41183	0.328067	0	27.6804	7.6177	3.42314	0.69381	1.33197	0.198751	26.2443	10.7346
Tb927.1.1930	967	133	4	14	7	3	56	134	52	28	17	12	152	166	87.0836	27.7415	3.78539	5.33854	2.18711	4.12105	30.0874	76.0068	37.3956	38.8534	27.9549	29.8126	127.53	112.781	80.117	18.8643	1.8927	1.44141	0.328067	0.329684	27.6804	60.0454	25.429	19.4267	7.54782	2.38501	117.327	89.0973
Tb927.1.1960	862	154	1	9	6	1	51	140	43	16	4	0	160	119	77.6278	32.1218	0.946348	3.43192	1.87467	1.37368	27.401	79.4101	30.9233	22.2019	6.57762	0	134.242	80.8493	71.4176	21.8428	0.473174	0.926618	0.2812	0.109895	25.209	62.734	21.0278	11.101	1.77596	0	123.502	63.871
Tb927.1.1980	524	61	1	2	3	1	106	27	11	0	0	2	43	32	47.1891	12.7236	0.946348	0.762649	0.937334	1.37368	56.9512	15.3148	7.91061	0	0	4.96877	36.0775	21.741	43.4139	8.65203	0.473174	0.205915	0.1406	0.109895	52.3951	12.0987	5.37922	0	0	0.397502	33.1913	17.1754
Tb927.1.1990	418	18	1	2	2	1	133	25	8	1	0	0	37	21	37.6432	3.7545	0.946348	0.762649	0.624889	1.37368	71.4576	14.1804	5.75317	1.38762	0	0	31.0434	14.2675	34.6317	2.55306	0.473174	0.205915	0.0937334	0.109895	65.741	11.2025	3.91216	0.69381	0	0	28.5599	11.2713
Tb927.1.2110	362	66	4	13	8	2	105	43	23	15	9	2	60	39	32.6001	13.7665	3.78539	4.95722	2.49956	2.74737	56.4139	24.3902	16.5404	20.8143	14.7996	4.96877	50.3407	26.4968	29.9921	9.36121	1.8927	1.33845	0.374934	0.21979	51.9008	19.2683	11.2475	10.4072	3.9959	0.397502	46.3134	20.9325
Tb927.1.2120	1148	382	11	19	12	3	86	161	104	28	10	7	206	203	103.384	79.6787	10.4098	7.24516	3.74934	4.12105	46.2057	91.3216	74.7912	38.8534	16.444	17.3907	172.836	137.919	95.113	54.1815	5.20491	1.95619	0.5624	0.329684	42.5092	72.1441	50.858	19.4267	4.43989	1.39126	159.009	108.956
Tb927.1.2150	66	8	1	6	5	0	11	3	2	1	0	0	6	2	5.94366	1.66866	0.946348	2.28795	1.56222	0	5.91003	1.70164	1.43829	1.38762	0	0	5.03407	1.35881	5.46817	1.13469	0.473174	0.617746	0.234333	0	5.43723	1.3443	0.978039	0.69381	0	0	4.63134	1.07346
Tb927.1.2160	68	28	6	3	1	0	22	6	5	2	2	0	7	5	6.12377	5.84033	5.67809	1.14397	0.312445	0	11.8201	3.40329	3.59573	2.77524	3.28881	0	5.87308	3.39703	5.63387	3.97142	2.83904	0.308873	0.0468667	0	10.8745	2.6886	2.4451	1.38762	0.887978	0	5.40323	2.68365
Tb927.1.2190	2606	370	18	33	18	4	175	135	114	34	10	11	165	211	234.685	77.1757	17.0343	12.5837	5.624	5.49474	94.0232	76.574	81.9827	47.1791	16.444	27.3282	138.437	143.355	215.91	52.4795	8.51713	3.3976	0.843601	0.439579	86.5013	60.4935	55.7482	23.5896	4.43989	2.18626	127.362	113.25
Tb927.1.2200	29	12	1	0	1	0	16	9	2	0	0	0	14	5	2.61161	2.503	0.946348	0	0.312445	0	8.59641	5.10493	1.43829	0	0	0	11.7462	3.39703	2.40268	1.70204	0.473174	0	0.0468667	0	7.90869	4.0329	0.978039	0	0	0	10.8065	2.68365
Tb927.1.2210	1419	1104	234	148	45	8	487	425	419	164	60	13	235	369	127.789	230.276	221.445	56.436	14.06	10.9895	261.653	241.066	301.322	227.57	98.6643	32.297	197.168	250.701	117.566	156.587	110.723	15.2377	2.109	0.879158	240.721	190.442	204.899	113.785	26.6393	2.58376	181.394	198.054
Tb927.1.2310	56	119	79	55	58	20	60	76	107	101	57	63	54	104	5.04311	24.8214	74.7615	20.9728	18.1218	27.4737	32.2365	43.1083	76.9487	140.15	93.731	156.516	45.3066	70.6582	4.63966	16.8785	37.3807	5.66267	2.71827	2.1979	29.6576	34.0556	52.3251	70.0748	25.3074	12.5213	41.6821	55.82
Tb927.1.2320	399	26	5	5	6	0	113	19	9	7	0	1	47	19	35.9321	5.42316	4.73174	1.90662	1.87467	0	60.7121	10.7771	6.47232	9.71335	0	2.48439	39.4335	12.9087	33.0576	3.68775	2.36587	0.514788	0.2812	0	55.8551	8.5139	4.40118	4.85667	0	0.198751	36.2789	10.1979
Tb927.1.2330	440014	287873	67828	205438	152323	9806	70870	102401	91730	57647	45306	14117	46924	72910	39625.7	60045.4	64188.9	78338.5	47592.5	13470.4	38076.7	58083.4	65967.3	79992.2	74501.4	35072.1	39369.8	49535.5	36455.6	40830.9	32094.4	21151.4	7138.88	1077.63	35030.6	45885.9	44857.8	39996.1	20115.4	2805.77	36220.2	39133
Tb927.1.2340	342830	258651	75483	202215	271457	34897	57367	88492	78974	50172	44038	32312	42604	63103	30873.7	53950.2	71433.2	77109.5	84815.3	47937.5	30821.9	50194	56793.9	69619.7	72416.3	80275.5	35745.2	42872.6	28403.8	36686.1	35716.6	20819.6	12722.3	3835	28356.1	39653.3	38619.8	34809.9	19552.4	6422.04	32885.6	33869.3
Tb927.1.2420	18	1	0	1	1	0	1	3	1	0	0	1	1	1	1.621	0.208583	0	0.381324	0.312445	0	0.537275	1.70164	0.719147	0	0	2.48439	0.839011	0.679406	1.49132	0.141836	0	0.102958	0.0468667	0	0.494293	1.3443	0.48902	0	0	0.198751	0.77189	0.536731
Tb927.1.2430	9604	13724	5077	5647	12106	2215	5110	6904	5786	2833	2224	931	3308	4504	864.893	2862.59	4804.61	2153.34	3782.45	3042.71	2745.48	3916.05	4160.98	3931.13	3657.15	2312.96	2775.45	3060.04	795.701	1946.56	2402.3	581.402	567.368	243.417	2525.84	3093.68	2829.47	1965.56	987.432	185.037	2553.41	2417.44
Tb927.1.2570	3866	526	15	34	15	13	190	331	117	24	11	7	408	376	348.154	109.715	14.1952	12.965	4.68667	17.8579	102.082	187.748	84.1402	33.3029	18.0884	17.3907	342.317	255.457	320.302	74.606	7.09761	3.50056	0.703	1.42863	93.9157	148.321	57.2153	16.6514	4.88388	1.39126	314.931	201.811
Tb927.1.2580	347	82	10	10	7	1	179	188	64	12	0	5	128	130	31.2493	17.1038	9.46348	3.81324	2.18711	1.37368	96.1723	106.636	46.0254	16.6514	0	12.4219	107.393	88.3228	28.7493	11.6306	4.73174	1.02958	0.328067	0.109895	88.4785	84.2428	31.2973	8.32572	0	0.993754	98.802	69.775
Tb927.1.2600	462	475	55	161	113	21	37	97	67	40	50	23	93	101	41.6056	99.077	52.0491	61.3932	35.3062	28.8474	19.8792	55.0199	48.1828	55.5048	82.2202	57.1409	78.0281	68.62	38.2772	67.3723	26.0246	16.5762	5.29594	2.30779	18.2889	43.4657	32.7643	27.7524	22.1995	4.57127	71.7858	54.2098
Tb927.1.2640	139	49	2	3	4	0	53	24	8	2	0	1	25	29	12.5177	10.2206	1.8927	1.14397	1.24978	0	28.4756	13.6132	5.75317	2.77524	0	2.48439	20.9753	19.7028	11.5163	6.94999	0.946348	0.308873	0.187467	0	26.1975	10.7544	3.91216	1.38762	0	0.198751	19.2973	15.5652
Tb927.1.2670	3558	2801	439	494	663	170	500	588	510	189	42	9	348	452	320.417	584.241	415.447	188.374	207.151	233.526	268.638	333.522	366.765	262.26	69.065	22.3595	291.976	307.092	294.784	397.284	207.723	50.861	31.0726	18.6821	247.147	263.483	249.4	131.13	18.6475	1.78876	268.618	242.602
Tb927.1.2700	1018	273	38	22	11	1	267	150	80	23	15	3	114	134	91.6765	56.9432	35.9612	8.38914	3.43689	1.37368	143.453	85.0822	57.5317	31.9153	24.6661	7.45316	95.6473	91.0404	84.3424	38.7214	17.9806	2.26507	0.515534	0.109895	131.976	67.215	39.1216	15.9576	6.65984	0.596253	87.9955	71.9219
Tb927.1.2710	787	154	8	22	18	8	177	97	51	18	17	6	136	73	70.8737	32.1218	7.57078	8.38914	5.624	10.9895	95.0977	55.0199	36.6765	24.9772	27.9549	14.9063	114.106	49.5966	65.2038	21.8428	3.78539	2.26507	0.843601	0.879158	87.4899	43.4657	24.94	12.4886	7.54782	1.19251	104.977	39.1813
Tb927.1.2730	343	100	12	8	4	0	84	47	26	5	3	0	50	35	30.889	20.8583	11.3562	3.0506	1.24978	0	45.1311	26.6591	18.6978	6.9381	4.93321	0	41.9506	23.7792	28.4179	14.1836	5.67809	0.823661	0.187467	0	41.5206	21.0607	12.7145	3.46905	1.33197	0	38.5945	18.7856
Tb927.1.2740	536	93	7	14	4	1	100	41	33	15	7	5	72	50	48.2697	19.3982	6.62443	5.33854	1.24978	1.37368	53.7275	23.2558	23.7318	20.8143	11.5108	12.4219	60.4088	33.9703	44.4082	13.1908	3.31222	1.44141	0.187467	0.109895	49.4293	18.3721	16.1377	10.4072	3.10792	0.993754	55.5761	26.8365
Tb927.1.2750	1201	631	88	217	125	18	225	322	224	113	56	8	136	205	108.157	131.616	83.2786	82.7474	39.0556	24.7263	120.887	182.643	161.089	156.801	92.0866	19.8751	114.106	139.278	99.5041	89.4988	41.6393	22.3418	5.85834	1.97811	111.216	144.288	109.54	78.4006	24.8634	1.59001	104.977	110.03
Tb927.1.2760	150	128	20	33	17	6	22	36	27	11	2	2	15	30	13.5083	26.6986	18.927	12.5837	5.31156	8.24211	11.8201	20.4197	19.417	15.2638	3.28881	4.96877	12.5852	20.3822	12.4277	18.1551	9.46348	3.3976	0.796734	0.659369	10.8745	16.1316	13.2035	7.63191	0.887978	0.397502	11.5784	16.1019
Tb927.1.2770	443	33	0	7	7	2	89	17	7	3	4	3	76	18	39.8946	6.88324	0	2.66927	2.18711	2.74737	47.8175	9.64265	5.03403	4.16286	6.57762	7.45316	63.7649	12.2293	36.703	4.6806	0	0.720703	0.328067	0.21979	43.9921	7.6177	3.42314	2.08143	1.77596	0.596253	58.6637	9.66115
Tb927.1.2820	2450	945	214	65	101	24	642	342	338	131	16	15	265	344	220.636	197.111	202.518	24.7861	31.5569	32.9684	344.931	193.988	243.072	181.778	26.3105	37.2658	222.338	233.716	202.985	134.035	101.259	6.69224	4.73354	2.63747	317.336	153.25	165.289	90.8892	7.10383	2.98126	204.551	184.635
Tb927.1.2970	606	77	7	17	7	2	111	34	8	5	1	1	53	30	54.5736	16.0609	6.62443	6.48251	2.18711	2.74737	59.6376	19.2853	5.75317	6.9381	1.6444	2.48439	44.4676	20.3822	50.2077	10.9214	3.31222	1.75028	0.328067	0.21979	54.8666	15.2354	3.91216	3.46905	0.443989	0.198751	40.9102	16.1019
Tb927.1.2980	1855	225	35	136	107	29	49	48	12	9	8	8	72	45	167.053	46.9312	33.1222	51.8601	33.4316	39.8369	26.3265	27.2263	8.62976	12.4886	13.1552	19.8751	60.4088	30.5733	153.689	31.9132	16.5611	14.0022	5.01474	3.18695	24.2204	21.5088	5.86824	6.24429	3.55191	1.59001	55.5761	24.1529
Tb927.1.2985	417	183	46	37	64	15	178	88	91	22	9	8	49	76	37.5531	38.1707	43.532	14.109	19.9965	20.6053	95.635	49.9149	65.4423	30.5277	14.7996	19.8751	41.1116	51.6349	34.5489	25.9561	21.766	3.80943	2.99947	1.64842	87.9842	39.4328	44.5008	15.2638	3.9959	1.59001	37.8226	40.7915
Tb927.1.2990	1969	148	10	26	17	8	115	144	51	25	14	8	194	128	177.319	30.8703	9.46348	9.91443	5.31156	10.9895	61.7867	81.679	36.6765	34.6905	23.0217	19.8751	162.768	86.964	163.134	20.9918	4.73174	2.6769	0.796734	0.879158	56.8437	64.5264	24.94	17.3453	6.21585	1.59001	149.747	68.7015
Tb927.1.3000	737	24	3	15	8	3	87	57	4	1	6	1	90	37	66.3709	5.00599	2.83904	5.71987	2.49956	4.12105	46.743	32.3313	2.87659	1.38762	9.86643	2.48439	75.511	25.138	61.0612	3.40408	1.41952	1.54436	0.374934	0.329684	43.0035	25.5417	1.95608	0.69381	2.66393	0.198751	69.4701	19.859
Tb927.1.3010	197	11	1	1	2	0	25	23	3	0	3	1	53	14	17.7409	2.29441	0.946348	0.381324	0.624889	0	13.4319	13.0459	2.15744	0	4.93321	2.48439	44.4676	9.51168	16.3217	1.5602	0.473174	0.102958	0.0937334	0	12.3573	10.3063	1.46706	0	1.33197	0.198751	40.9102	7.51423
Tb927.1.3030	1924	608	27	43	30	9	269	321	167	47	34	11	211	251	173.267	126.819	25.5514	16.3969	9.37334	12.3632	144.527	182.076	120.097	65.2182	55.9097	27.3282	177.031	170.531	159.405	86.2366	12.7757	4.42718	1.406	0.989053	132.965	143.84	81.6663	32.6091	15.0956	2.18626	162.869	134.719
Tb927.1.3040	1358	220	13	17	28	5	223	158	83	17	7	3	107	144	122.295	45.8883	12.3025	6.48251	8.74845	6.86842	119.812	89.62	59.6892	23.5896	11.5108	7.45316	89.7742	97.8345	112.512	31.204	6.15126	1.75028	1.31227	0.549474	110.227	70.7998	40.5886	11.7948	3.10792	0.596253	82.5923	77.2892
Tb927.1.3050	1143	247	10	19	15	2	133	182	89	14	9	8	175	170	102.933	51.52	9.46348	7.24516	4.68667	2.74737	71.4576	103.233	64.0041	19.4267	14.7996	19.8751	146.827	115.499	94.6987	35.0336	4.73174	1.95619	0.703	0.21979	65.741	81.5542	43.5228	9.71335	3.9959	1.59001	135.081	91.2442
Tb927.1.3070	350	160	5	3	7	1	35	104	49	15	4	0	94	82	31.5194	33.3733	4.73174	1.14397	2.18711	1.37368	18.8046	58.9904	35.2382	20.8143	6.57762	0	78.8671	55.7113	28.9979	22.6938	2.36587	0.308873	0.328067	0.109895	17.3003	46.6024	23.962	10.4072	1.77596	0	72.5577	44.0119
Tb927.1.3110	1306	277	11	35	13	6	353	223	115	15	7	7	181	193	117.612	57.7775	10.4098	13.3464	4.06178	8.24211	189.658	126.489	82.7019	20.8143	11.5108	17.3907	151.861	131.125	108.203	39.2887	5.20491	3.60352	0.609267	0.659369	174.486	99.9263	56.2373	10.4072	3.10792	1.39126	139.712	103.589
Tb927.1.3120	295	65	5	28	17	7	58	35	32	13	11	7	41	20	26.5664	13.5579	4.73174	10.6771	5.31156	9.61579	31.162	19.8525	23.0127	18.0391	18.0884	17.3907	34.3995	13.5881	24.4411	9.21937	2.36587	2.88281	0.796734	0.769264	28.669	15.6835	15.6486	9.01953	4.88388	1.39126	31.6475	10.7346
Tb927.1.3130	204	19	3	7	4	2	23	21	8	4	3	0	36	25	18.3713	3.96308	2.83904	2.66927	1.24978	2.74737	12.3573	11.9115	5.75317	5.55048	4.93321	0	30.2044	16.9851	16.9016	2.69489	1.41952	0.720703	0.187467	0.21979	11.3687	9.4101	3.91216	2.77524	1.33197	0	27.7881	13.4183
Tb927.1.3150	1078	422	26	26	31	4	301	183	104	15	7	1	113	153	97.0798	88.0221	24.605	9.91443	9.68578	5.49474	161.72	103.8	74.7912	20.8143	11.5108	2.48439	94.8083	103.949	89.3134	59.855	12.3025	2.6769	1.45287	0.439579	148.782	82.0023	50.858	10.4072	3.10792	0.198751	87.2236	82.1198
Tb927.1.3170	633	285	15	15	27	5	224	188	148	42	7	4	93	147	57.0051	59.4462	14.1952	5.71987	8.43601	6.86842	120.35	106.636	106.434	58.2801	11.5108	9.93754	78.0281	99.8727	52.4447	40.4234	7.09761	1.54436	1.2654	0.549474	110.722	84.2428	72.3749	29.14	3.10792	0.795003	71.7858	78.8994
Tb927.1.3200	323	210	43	121	99	6	58	116	67	65	44	24	95	66	29.0879	43.8024	40.693	46.1403	30.932	8.24211	31.162	65.7969	48.1828	90.1953	72.3538	59.6253	79.7061	44.8408	26.7609	29.7857	20.3465	12.4579	4.6398	0.659369	28.669	51.9796	32.7643	45.0977	19.5355	4.77002	73.3296	35.4242
Tb927.1.3220	750	38	4	29	15	6	144	42	17	7	7	6	79	45	67.5416	7.92616	3.78539	11.0584	4.68667	8.24211	77.3677	23.823	12.2255	9.71335	11.5108	14.9063	66.2819	30.5733	62.1383	5.38979	1.8927	2.98577	0.703	0.659369	71.1782	18.8202	8.31334	4.85667	3.10792	1.19251	60.9793	24.1529
Tb927.1.3230	1206	95	8	15	13	6	161	72	28	13	13	8	130	61	108.607	19.8154	7.57078	5.71987	4.06178	8.24211	86.5013	40.8395	20.1361	18.0391	21.3773	19.8751	109.071	41.4438	99.9184	13.4745	3.78539	1.54436	0.609267	0.659369	79.5812	32.2632	13.6926	9.01953	5.77186	1.59001	100.346	32.7406
Tb927.1.3250	895	42	3	9	3	2	54	53	25	10	9	10	116	63	80.5997	8.76049	2.83904	3.43192	0.937334	2.74737	29.0129	30.0624	17.9787	13.8762	14.7996	24.8439	97.3253	42.8026	74.1517	5.95713	1.41952	0.926618	0.1406	0.21979	26.6918	23.7493	12.2255	6.9381	3.9959	1.98751	89.5393	33.814
Tb927.1.3260	2022	91	10	13	16	4	110	95	34	13	10	15	111	87	182.092	18.9811	9.46348	4.95722	4.99911	5.49474	59.1003	53.8854	24.451	18.0391	16.444	37.2658	93.1303	59.1083	167.525	12.9071	4.73174	1.33845	0.749867	0.439579	54.3723	42.5695	16.6267	9.01953	4.43989	2.98126	85.6798	46.6956
Tb927.1.3270	1328	79	14	22	9	1	140	104	42	18	10	9	141	126	119.594	16.4781	13.2489	8.38914	2.812	1.37368	75.2186	58.9904	30.2042	24.9772	16.444	22.3595	118.301	85.6052	110.026	11.2051	6.62443	2.26507	0.4218	0.109895	69.2011	46.6024	20.5388	12.4886	4.43989	1.78876	108.837	67.6281
Tb927.1.3280	164	37	1	4	1	0	86	47	16	2	5	4	42	36	14.7691	7.71757	0.946348	1.5253	0.312445	0	46.2057	26.6591	11.5063	2.77524	8.22202	9.93754	35.2385	24.4586	13.5876	5.24795	0.473174	0.41183	0.0468667	0	42.5092	21.0607	7.82432	1.38762	2.21995	0.795003	32.4194	19.3223
Tb927.1.3290	1414	93	1	9	2	1	78	92	34	11	3	4	140	91	127.338	19.3982	0.946348	3.43192	0.624889	1.37368	41.9075	52.1838	24.451	15.2638	4.93321	9.93754	117.462	61.8259	117.151	13.1908	0.473174	0.926618	0.0937334	0.109895	38.5549	41.2252	16.6267	7.63191	1.33197	0.795003	108.065	48.8425
Tb927.1.3300	1153	39	6	10	8	1	159	58	26	7	8	2	136	80	103.834	8.13474	5.67809	3.81324	2.49956	1.37368	85.4268	32.8985	18.6978	9.71335	13.1552	4.96877	114.106	54.3525	95.5273	5.53162	2.83904	1.02958	0.374934	0.109895	78.5926	25.9898	12.7145	4.85667	3.55191	0.397502	104.977	42.9385
Tb927.1.3310	744	904	332	439	243	41	233	294	315	189	166	63	175	237	67.0013	188.559	314.187	167.401	75.924	56.3211	125.185	166.761	226.531	262.26	272.971	156.516	146.827	161.019	61.6412	128.22	157.094	45.1984	11.3886	4.50569	115.17	131.741	154.041	131.13	73.7022	12.5213	135.081	127.205
Tb927.1.3320	206	3	2	5	0	4	29	5	4	1	0	0	23	5	18.5514	0.625749	1.8927	1.90662	0	5.49474	15.581	2.83607	2.87659	1.38762	0	0	19.2973	3.39703	17.0673	0.425509	0.946348	0.514788	0	0.439579	14.3345	2.2405	1.95608	0.69381	0	0	17.7535	2.68365
Tb927.1.3390	130	66	40	4	1	0	94	58	46	11	4	0	30	38	11.7072	13.7665	37.8539	1.5253	0.312445	0	50.5039	32.8985	33.0807	15.2638	6.57762	0	25.1703	25.8174	10.7706	9.36121	18.927	0.41183	0.0468667	0	46.4636	25.9898	22.4949	7.63191	1.77596	0	23.1567	20.3958
Tb927.1.3400	945	119	4	4	3	2	191	120	43	5	4	2	87	124	85.1024	24.8214	3.78539	1.5253	0.937334	2.74737	102.62	68.0658	30.9233	6.9381	6.57762	4.96877	72.994	84.2463	78.2942	16.8785	1.8927	0.41183	0.1406	0.21979	94.41	53.772	21.0278	3.46905	1.77596	0.397502	67.1545	66.5546
Tb927.1.3410	732	72	3	5	6	0	214	53	33	6	4	2	49	55	65.9206	15.018	2.83904	1.90662	1.87467	0	114.977	30.0624	23.7318	8.32572	6.57762	4.96877	41.1116	37.3673	60.647	10.2122	1.41952	0.514788	0.2812	0	105.779	23.7493	16.1377	4.16286	1.77596	0.397502	37.8226	29.5202
Tb927.1.3450	1757	382	19	3	4	8	208	279	135	31	15	3	249	259	158.227	79.6787	17.9806	1.14397	1.24978	10.9895	111.753	158.253	97.0848	43.0162	24.6661	7.45316	208.914	175.966	145.569	54.1815	8.9903	0.308873	0.187467	0.879158	102.813	125.02	66.0177	21.5081	6.65984	0.596253	192.201	139.013
Tb927.1.3550	328	126	10	18	6	10	92	69	38	8	6	3	40	53	29.5382	26.2815	9.46348	6.86384	1.87467	13.7368	49.4293	39.1378	27.3276	11.101	9.86643	7.45316	33.5605	36.0085	27.1751	17.8714	4.73174	1.85324	0.2812	1.09895	45.475	30.9189	18.5827	5.55048	2.66393	0.596253	30.8756	28.4467
Tb927.1.3560	1374	630	179	398	671	263	68	119	45	19	12	9	100	110	123.736	131.407	169.396	151.767	209.65	361.279	36.5347	67.4986	32.3616	26.3648	19.7329	22.3595	83.9011	74.7347	113.837	89.357	84.6981	40.9771	31.4476	28.9023	33.6119	53.3239	22.0059	13.1824	5.32787	1.78876	77.189	59.0404
Tb927.1.3670	717	14	1	0	1	0	59	9	3	0	0	2	61	13	64.5698	2.92016	0.946348	0	0.312445	0	31.6992	5.10493	2.15744	0	0	4.96877	51.1797	8.83228	59.4042	1.98571	0.473174	0	0.0468667	0	29.1633	4.0329	1.46706	0	0	0.397502	47.0853	6.9775
Tb927.1.3800	650	133	37	39	38	3	187	98	74	18	10	3	66	97	58.5361	27.7415	35.0149	14.8717	11.8729	4.12105	100.47	55.5871	53.2169	24.9772	16.444	7.45316	55.3747	65.9024	53.8532	18.8643	17.5074	4.01535	1.78093	0.329684	92.4329	43.9138	36.1875	12.4886	4.43989	0.596253	50.9448	52.0629
Tb927.1.3810	329	113	22	33	34	12	152	79	46	5	9	6	45	55	29.6283	23.5699	20.8197	12.5837	10.6231	16.4842	81.6659	44.81	33.0807	6.9381	14.7996	14.9063	37.7555	37.3673	27.258	16.0275	10.4098	3.3976	1.59347	1.31874	75.1326	35.3999	22.4949	3.46905	3.9959	1.19251	34.7351	29.5202
Tb927.1.3820	794	289	29	126	180	34	242	120	79	21	15	9	86	108	71.5041	60.2805	27.4441	48.0469	56.24	46.7053	130.021	68.0658	56.8126	29.14	24.6661	22.3595	72.155	73.3758	65.7837	40.9907	13.722	12.9727	8.43601	3.73642	119.619	53.772	38.6326	14.57	6.65984	1.78876	66.3826	57.9669
Tb927.1.3830	2404	1183	173	147	93	48	275	434	370	164	41	10	298	423	216.493	246.754	163.718	56.0547	29.0574	65.9369	147.751	246.171	266.084	227.57	67.4206	24.8439	250.025	287.389	199.174	167.793	81.8591	15.1348	4.3586	5.27495	135.931	194.475	180.937	113.785	18.2036	1.98751	230.023	227.037
Tb927.1.3840	896	111	13	56	46	17	193	62	60	17	10	6	124	66	80.6897	23.1527	12.3025	21.3542	14.3725	23.3526	103.694	35.1673	43.1488	23.5896	16.444	14.9063	104.037	44.8408	74.2345	15.7438	6.15126	5.76563	2.15587	1.86821	95.3986	27.7822	29.3412	11.7948	4.43989	1.19251	95.7144	35.4242
Tb927.1.3850	2096	2074	536	1324	976	258	281	250	210	152	145	87	119	165	188.756	432.601	507.242	504.874	304.946	354.411	150.974	141.804	151.021	210.918	238.439	216.142	99.8423	112.102	173.656	294.169	253.621	136.316	45.7419	28.3529	138.896	112.025	102.694	105.459	64.3784	17.2913	91.855	88.5606
Tb927.1.3860	1239	689	144	444	328	42	77	50	24	12	15	9	117	60	111.579	143.714	136.274	169.308	102.482	57.6948	41.3702	28.3607	17.2595	16.6514	24.6661	22.3595	98.1643	40.7644	102.652	97.7253	68.137	45.7132	15.3723	4.61558	38.0606	22.405	11.7365	8.32572	6.65984	1.78876	90.3112	32.2038
Tb927.1.3880	857	52	7	22	7	4	52	43	17	9	10	6	38	52	77.1775	10.8463	6.62443	8.38914	2.18711	5.49474	27.9383	24.3902	12.2255	12.4886	16.444	14.9063	31.8824	35.3291	71.0033	7.3755	3.31222	2.26507	0.328067	0.439579	25.7033	19.2683	8.31334	6.24429	4.43989	1.19251	29.3318	27.91
Tb927.1.3890	48	6	0	4	2	0	5	14	0	0	1	1	1	6	4.32266	1.2515	0	1.5253	0.624889	0	2.68638	7.94101	0	0	1.6444	2.48439	0.839011	4.07644	3.97685	0.851019	0	0.41183	0.0937334	0	2.47147	6.2734	0	0	0.443989	0.198751	0.77189	3.22038
Tb927.1.3910	450	31	5	3	3	2	67	96	22	4	4	2	125	91	40.525	6.46608	4.73174	1.14397	0.937334	2.74737	35.9974	54.4526	15.8212	5.55048	6.57762	4.96877	104.876	61.8259	37.283	4.39693	2.36587	0.308873	0.1406	0.21979	33.1177	43.0176	10.7584	2.77524	1.77596	0.397502	96.4863	48.8425
Tb927.1.3940	390	47	4	5	5	2	43	51	18	3	8	2	72	49	35.1216	9.8034	3.78539	1.90662	1.56222	2.74737	23.1028	28.928	12.9446	4.16286	13.1552	4.96877	60.4088	33.2909	32.3119	6.66631	1.8927	0.514788	0.234333	0.21979	21.2546	22.8531	8.80235	2.08143	3.55191	0.397502	55.5761	26.2998
Tb927.1.3950	132	131	59	41	11	2	30	56	48	67	42	10	69	90	11.8873	27.3244	55.8345	15.6343	3.43689	2.74737	16.1183	31.764	34.519	92.9706	69.065	24.8439	57.8918	61.1465	10.9363	18.5806	27.9173	4.22126	0.515534	0.21979	14.8288	25.0936	23.4729	46.4853	18.6475	1.98751	53.2604	48.3058
Tb927.1.4010	1154	157	15	18	12	4	151	81	43	14	8	8	100	92	103.924	32.7475	14.1952	6.86384	3.74934	5.49474	81.1286	45.9444	30.9233	19.4267	13.1552	19.8751	83.9011	62.5054	95.6101	22.2683	7.09761	1.85324	0.5624	0.439579	74.6383	36.2961	21.0278	9.71335	3.55191	1.59001	77.189	49.3792
Tb927.1.4020	180	38	6	0	2	0	30	19	2	0	0	0	12	16	16.21	7.92616	5.67809	0	0.624889	0	16.1183	10.7771	1.43829	0	0	0	10.0681	10.8705	14.9132	5.38979	2.83904	0	0.0937334	0	14.8288	8.5139	0.978039	0	0	0	9.26269	8.58769
Tb927.1.4040	209	49	4	3	3	1	69	28	23	9	5	2	41	31	18.8216	10.2206	3.78539	1.14397	0.937334	1.37368	37.072	15.882	16.5404	12.4886	8.22202	4.96877	34.3995	21.0616	17.3159	6.94999	1.8927	0.308873	0.1406	0.109895	34.1062	12.5468	11.2475	6.24429	2.21995	0.397502	31.6475	16.6387
Tb927.1.4050	1338	417	12	20	11	5	94	144	107	27	10	3	153	155	120.494	86.9791	11.3562	7.62649	3.43689	6.86842	50.5039	81.679	76.9487	37.4658	16.444	7.45316	128.369	105.308	110.855	59.1458	5.67809	2.05915	0.515534	0.549474	46.4636	64.5264	52.3251	18.7329	4.43989	0.596253	118.099	83.1933
Tb927.1.4100	1990	1840	549	757	211	28	514	918	955	681	462	59	415	918	179.21	383.793	519.545	288.663	65.9258	38.4632	276.16	520.703	686.785	944.97	759.715	146.579	348.19	623.695	164.874	260.979	259.772	77.9389	9.88887	3.07705	254.067	411.356	467.014	472.485	205.123	11.7263	320.335	492.719
Tb927.1.4140	700	100	5	15	13	5	146	88	41	14	5	6	88	72	63.0388	20.8583	4.73174	5.71987	4.06178	6.86842	78.4422	49.9149	29.485	19.4267	8.22202	14.9063	73.833	48.9172	57.9957	14.1836	2.36587	1.54436	0.609267	0.549474	72.1668	39.4328	20.0498	9.71335	2.21995	1.19251	67.9264	38.6446
Tb927.1.4160	1407	646	93	39	32	10	184	122	90	30	6	3	74	84	126.708	134.745	88.0103	14.8717	9.99823	13.7368	98.8587	69.2002	64.7232	41.6286	9.86643	7.45316	62.0868	57.0701	116.571	91.6264	44.0052	4.01535	1.49973	1.09895	90.95	54.6682	44.0118	20.8143	2.66393	0.596253	57.1199	45.0854
Tb927.1.4180	458	72	2	13	16	0	83	39	30	21	10	6	86	66	41.2454	15.018	1.8927	4.95722	4.99911	0	44.5939	22.1214	21.5744	29.14	16.444	14.9063	72.155	44.8408	37.9458	10.2122	0.946348	1.33845	0.749867	0	41.0263	17.4759	14.6706	14.57	4.43989	1.19251	66.3826	35.4242
Tb927.1.4220	566	157	15	38	20	8	170	83	56	11	9	3	65	61	50.9714	32.7475	14.1952	14.4903	6.24889	10.9895	91.3368	47.0788	40.2722	15.2638	14.7996	7.45316	54.5357	41.4438	46.8937	22.2683	7.09761	3.91239	0.937334	0.879158	84.0299	37.1923	27.3851	7.63191	3.9959	0.596253	50.1729	32.7406
Tb927.1.4230	308	71	1	5	0	1	69	76	41	9	6	2	53	69	27.7371	14.8094	0.946348	1.90662	0	1.37368	37.072	43.1083	29.485	12.4886	9.86643	4.96877	44.4676	46.879	25.5181	10.0704	0.473174	0.514788	0	0.109895	34.1062	34.0556	20.0498	6.24429	2.66393	0.397502	40.9102	37.0344
Tb927.1.4250	883	100	12	15	21	1	150	85	44	18	6	4	101	84	79.519	20.8583	11.3562	5.71987	6.56134	1.37368	80.5913	48.2133	31.6425	24.9772	9.86643	9.93754	84.7401	57.0701	73.1575	14.1836	5.67809	1.54436	0.984201	0.109895	74.144	38.0885	21.5169	12.4886	2.66393	0.795003	77.9609	45.0854
Tb927.1.4280	188	56	8	3	7	0	69	60	38	14	8	5	82	45	16.9304	11.6807	7.57078	1.14397	2.18711	0	37.072	34.0329	27.3276	19.4267	13.1552	12.4219	68.7989	30.5733	15.576	7.94284	3.78539	0.308873	0.328067	0	34.1062	26.886	18.5827	9.71335	3.55191	0.993754	63.295	24.1529
Tb927.1.4300	154	35	3	2	1	4	25	36	14	8	2	6	34	27	13.8685	7.30041	2.83904	0.762649	0.312445	5.49474	13.4319	20.4197	10.0681	11.101	3.28881	14.9063	28.5264	18.344	12.7591	4.96428	1.41952	0.205915	0.0468667	0.439579	12.3573	16.1316	6.84628	5.55048	0.887978	1.19251	26.2443	14.4917
Tb927.1.4310	645	401	18	36	25	8	41	106	53	31	11	10	114	119	58.0858	83.6418	17.0343	13.7277	7.81112	10.9895	22.0283	60.1248	38.1148	43.0162	18.0884	24.8439	95.6473	80.8493	53.4389	56.8764	8.51713	3.70647	1.17167	0.879158	20.266	47.4986	25.918	21.5081	4.88388	1.98751	87.9955	63.871
Tb927.1.4340	290	85	4	8	4	2	101	59	43	10	8	2	86	80	26.1161	17.7296	3.78539	3.0506	1.24978	2.74737	54.2648	33.4657	30.9233	13.8762	13.1552	4.96877	72.155	54.3525	24.0268	12.0561	1.8927	0.823661	0.187467	0.21979	49.9236	26.4379	21.0278	6.9381	3.55191	0.397502	66.3826	42.9385
Tb927.1.4370	875	129	14	17	5	1	149	116	61	17	3	4	102	132	78.7985	26.9072	13.2489	6.48251	1.56222	1.37368	80.054	65.7969	43.8679	23.5896	4.93321	9.93754	85.5792	89.6816	72.4947	18.2969	6.62443	1.75028	0.234333	0.109895	73.6497	51.9796	29.8302	11.7948	1.33197	0.795003	78.7328	70.8485
Tb927.1.4380	276	31	2	5	12	0	62	38	15	7	6	3	70	40	24.8553	6.46608	1.8927	1.90662	3.74934	0	33.3111	21.5542	10.7872	9.71335	9.86643	7.45316	58.7308	27.1762	22.8669	4.39693	0.946348	0.514788	0.5624	0	30.6462	17.0278	7.3353	4.85667	2.66393	0.596253	54.0323	21.4692
Tb927.1.4400	295	59	4	19	12	1	71	32	18	7	2	3	48	36	26.5664	12.3064	3.78539	7.24516	3.74934	1.37368	38.1466	18.1509	12.9446	9.71335	3.28881	7.45316	40.2725	24.4586	24.4411	8.36835	1.8927	1.95619	0.5624	0.109895	35.0948	14.3392	8.80235	4.85667	0.887978	0.596253	37.0507	19.3223
Tb927.1.4410	142	15	1	4	7	0	20	23	8	4	3	2	39	24	12.7879	3.12875	0.946348	1.5253	2.18711	0	10.7455	13.0459	5.75317	5.55048	4.93321	4.96877	32.7214	16.3057	11.7648	2.12755	0.473174	0.41183	0.328067	0	9.88587	10.3063	3.91216	2.77524	1.33197	0.397502	30.1037	12.8815
Tb927.1.4420	1512	380	7	34	24	11	205	166	133	23	12	10	181	240	136.164	79.2616	6.62443	12.965	7.49867	15.1105	110.141	94.1577	95.6465	31.9153	19.7329	24.8439	151.861	163.057	125.271	53.8979	3.31222	3.50056	1.1248	1.20884	101.33	74.3846	65.0396	15.9576	5.32787	1.98751	139.712	128.815
Tb927.1.4440	70	20	2	0	0	0	22	10	9	3	2	1	8	24	6.30388	4.17166	1.8927	0	0	0	11.8201	5.67215	6.47232	4.16286	3.28881	2.48439	6.71209	16.3057	5.79957	2.83673	0.946348	0	0	0	10.8745	4.481	4.40118	2.08143	0.887978	0.198751	6.17512	12.8815
Tb927.1.4450	1520	71	13	28	12	1	108	66	24	9	9	8	105	65	136.884	14.8094	12.3025	10.6771	3.74934	1.37368	58.0257	37.4362	17.2595	12.4886	14.7996	19.8751	88.0962	44.1614	125.934	10.0704	6.15126	2.88281	0.5624	0.109895	53.3837	29.5746	11.7365	6.24429	3.9959	1.59001	81.0485	34.8875
Tb927.1.4470	811	27	1	10	8	1	160	52	19	4	6	3	130	77	73.035	5.63174	0.946348	3.81324	2.49956	1.37368	85.9641	29.4952	13.6638	5.55048	9.86643	7.45316	109.071	52.3143	67.1922	3.82959	0.473174	1.02958	0.374934	0.109895	79.0869	23.3012	9.29137	2.77524	2.66393	0.596253	100.346	41.3283
Tb927.1.4480	1850	309	4	9	5	4	105	96	51	20	9	6	108	138	166.603	64.4522	3.78539	3.43192	1.56222	5.49474	56.4139	54.4526	36.6765	27.7524	14.7996	14.9063	90.6132	93.758	153.274	43.8275	1.8927	0.926618	0.234333	0.439579	51.9008	43.0176	24.94	13.8762	3.9959	1.19251	83.3642	74.0688
Tb927.1.4490	396	218	44	61	114	44	96	47	50	21	11	11	32	41	35.662	45.4711	41.6393	23.2608	35.6187	60.4421	51.5784	26.6591	35.9573	29.14	18.0884	27.3282	26.8484	27.8556	32.809	30.9204	20.8197	6.28041	5.3428	4.83537	47.4522	21.0607	24.451	14.57	4.88388	2.18626	24.7005	22.006
Tb927.1.4500	393	210	25	3	1	1	136	117	84	3	2	1	68	79	35.3918	43.8024	23.6587	1.14397	0.312445	1.37368	73.0694	66.3642	60.4083	4.16286	3.28881	2.48439	57.0528	53.6731	32.5605	29.7857	11.8293	0.308873	0.0468667	0.109895	67.2239	52.4277	41.0777	2.08143	0.887978	0.198751	52.4885	42.4017
Tb927.1.4520	369	53	0	8	15	1	70	41	18	10	10	6	75	42	33.2305	11.0549	0	3.0506	4.68667	1.37368	37.6093	23.2558	12.9446	13.8762	16.444	14.9063	62.9259	28.5351	30.572	7.51733	0	0.823661	0.703	0.109895	34.6005	18.3721	8.80235	6.9381	4.43989	1.19251	57.8918	22.5427
Tb927.1.4680	716	206	22	17	14	4	213	114	56	10	4	7	91	106	64.4797	42.9681	20.8197	6.48251	4.37422	5.49474	114.44	64.6625	40.2722	13.8762	6.57762	17.3907	76.35	72.017	59.3213	29.2183	10.4098	1.75028	0.656134	0.439579	105.284	51.0834	27.3851	6.9381	1.77596	1.39126	70.242	56.8935
Tb927.1.4690	2093	1520	137	58	19	7	274	275	265	78	4	3	122	229	188.486	317.046	129.65	22.1168	5.93645	9.61579	147.213	155.984	190.574	108.234	6.57762	7.45316	102.359	155.584	173.407	215.591	64.8248	5.97154	0.890467	0.769264	135.436	123.227	129.59	54.1172	1.77596	0.596253	94.1706	122.911
Tb927.1.4700	552	154	3	8	8	11	170	82	51	16	9	4	63	82	49.7106	32.1218	2.83904	3.0506	2.49956	15.1105	91.3368	46.5116	36.6765	22.2019	14.7996	9.93754	52.8577	55.7113	45.7338	21.8428	1.41952	0.823661	0.374934	1.20884	84.0299	36.7442	24.94	11.101	3.9959	0.795003	48.6291	44.0119
Tb927.1.4710	125	18	3	12	13	2	28	11	6	3	4	9	10	8	11.2569	3.7545	2.83904	4.57589	4.06178	2.74737	15.0437	6.23936	4.31488	4.16286	6.57762	22.3595	8.39011	5.43525	10.3564	2.55306	1.41952	1.23549	0.609267	0.21979	13.8402	4.9291	2.93412	2.08143	1.77596	1.78876	7.7189	4.29385
Tb927.1.4720	808	165	5	14	9	2	111	125	53	16	9	1	126	121	72.7648	34.4162	4.73174	5.33854	2.812	2.74737	59.6376	70.9019	38.1148	22.2019	14.7996	2.48439	105.715	82.2081	66.9436	23.403	2.36587	1.44141	0.4218	0.21979	54.8666	56.0125	25.918	11.101	3.9959	0.198751	97.2582	64.9444
Tb927.1.4730	436	133	15	22	31	7	155	69	57	12	10	2	45	53	39.2642	27.7415	14.1952	8.38914	9.68578	9.61579	83.2777	39.1378	40.9914	16.6514	16.444	4.96877	37.7555	36.0085	36.1231	18.8643	7.09761	2.26507	1.45287	0.769264	76.6155	30.9189	27.8741	8.32572	4.43989	0.397502	34.7351	28.4467
Tb927.1.4740	1658	135	6	27	8	1	91	80	41	13	7	10	99	85	149.312	28.1587	5.67809	10.2958	2.49956	1.37368	48.8921	45.3772	29.485	18.0391	11.5108	24.8439	83.0621	57.7495	137.367	19.1479	2.83904	2.77985	0.374934	0.109895	44.9807	35.848	20.0498	9.01953	3.10792	1.98751	76.4172	45.6221
Tb927.1.4760	1423	114	6	23	6	2	82	68	27	10	12	4	106	68	128.149	23.7785	5.67809	8.77046	1.87467	2.74737	44.0566	38.5706	19.417	13.8762	19.7329	9.93754	88.9352	46.1996	117.897	16.1694	2.83904	2.36802	0.2812	0.21979	40.5321	30.4708	13.2035	6.9381	5.32787	0.795003	81.8204	36.4977
Tb927.1.4780	469	37	1	8	6	1	64	66	16	3	3	2	73	56	42.236	7.71757	0.946348	3.0506	1.87467	1.37368	34.3856	37.4362	11.5063	4.16286	4.93321	4.96877	61.2478	38.0467	38.8571	5.24795	0.473174	0.823661	0.2812	0.109895	31.6348	29.5746	7.82432	2.08143	1.33197	0.397502	56.348	30.0569
Tb927.1.4800	85	22	4	4	5	2	33	17	8	4	2	1	27	24	7.65472	4.58883	3.78539	1.5253	1.56222	2.74737	17.7301	9.64265	5.75317	5.55048	3.28881	2.48439	22.6533	16.3057	7.04234	3.1204	1.8927	0.41183	0.234333	0.21979	16.3117	7.6177	3.91216	2.77524	0.887978	0.198751	20.841	12.8815
Tb927.1.4830	1199	522	43	8	11	3	170	102	53	13	1	0	62	68	107.977	108.88	40.693	3.0506	3.43689	4.12105	91.3368	57.8559	38.1148	18.0391	1.6444	0	52.0187	46.1996	99.3384	74.0386	20.3465	0.823661	0.515534	0.329684	84.0299	45.7062	25.918	9.01953	0.443989	0	47.8572	36.4977
Tb927.1.4970	75	32	2	1	2	0	19	12	8	3	1	2	10	16	6.75416	6.67466	1.8927	0.381324	0.624889	0	10.2082	6.80658	5.75317	4.16286	1.6444	4.96877	8.39011	10.8705	6.21383	4.53877	0.946348	0.102958	0.0937334	0	9.39157	5.3772	3.91216	2.08143	0.443989	0.397502	7.7189	8.58769
Tb927.1.5000	1646	448	11	47	53	46	314	227	134	21	12	3	122	209	148.231	93.4452	10.4098	17.9222	16.5596	63.1895	168.704	128.758	96.3656	29.14	19.7329	7.45316	102.359	141.996	136.373	63.5427	5.20491	4.83901	2.48393	5.05516	155.208	101.719	65.5286	14.57	5.32787	0.596253	94.1706	112.177
Tb927.1.5030	1423	123	13	24	24	5	208	91	46	12	5	7	104	98	128.149	25.6557	12.3025	9.15179	7.49867	6.86842	111.753	51.6166	33.0807	16.6514	8.22202	17.3907	87.2572	66.5818	117.897	17.4459	6.15126	2.47098	1.1248	0.549474	102.813	40.7771	22.4949	8.32572	2.21995	1.39126	80.2766	52.5996
Tb927.1.5080	28	0	0	1	0	0	7	2	2	0	1	1	2	2	2.52155	0	0	0.381324	0	0	3.76093	1.13443	1.43829	0	1.6444	2.48439	1.67802	1.35881	2.31983	0	0	0.102958	0	0	3.46005	0.8962	0.978039	0	0.443989	0.198751	1.54378	1.07346
Tb927.1.560	2050	444	34	46	54	11	542	246	132	27	8	6	218	226	184.614	92.6109	32.1758	17.5409	16.872	15.1105	291.203	139.535	94.9274	37.4658	13.1552	14.9063	182.904	153.546	169.845	62.9754	16.0879	4.73605	2.5308	1.20884	267.907	110.233	64.5506	18.7329	3.55191	1.19251	168.272	121.301
Tb927.1.570	1377	466	20	15	14	3	431	257	180	12	3	1	166	206	124.006	97.1997	18.927	5.71987	4.37422	4.12105	231.566	145.774	129.446	16.6514	4.93321	2.48439	139.276	139.958	114.086	66.0958	9.46348	1.54436	0.656134	0.329684	213.04	115.162	88.0235	8.32572	1.33197	0.198751	128.134	110.567
Tb927.1.580	3509	2117	221	406	204	19	695	813	782	415	198	41	497	828	316.005	441.57	209.143	154.818	63.7387	26.1	373.406	461.146	562.373	575.863	325.592	101.86	416.989	562.548	290.724	300.268	104.571	41.8008	9.56081	2.088	343.534	364.305	382.413	287.931	87.9098	8.14878	383.63	444.413
Tb927.1.610	295	94	3	7	4	0	69	36	17	2	4	3	38	42	26.5664	19.6068	2.83904	2.66927	1.24978	0	37.072	20.4197	12.2255	2.77524	6.57762	7.45316	31.8824	28.5351	24.4411	13.3326	1.41952	0.720703	0.187467	0	34.1062	16.1316	8.31334	1.38762	1.77596	0.596253	29.3318	22.5427
Tb927.1.630	448	179	9	34	22	5	71	48	26	12	3	2	41	56	40.3449	37.3364	8.51713	12.965	6.87378	6.86842	38.1466	27.2263	18.6978	16.6514	4.93321	4.96877	34.3995	38.0467	37.1173	25.3887	4.25856	3.50056	1.03107	0.549474	35.0948	21.5088	12.7145	8.32572	1.33197	0.397502	31.6475	30.0569
Tb927.1.650	349	20	2	8	14	1	128	11	15	2	4	1	35	10	31.4294	4.17166	1.8927	3.0506	4.37422	1.37368	68.7712	6.23936	10.7872	2.77524	6.57762	2.48439	29.3654	6.79406	28.915	2.83673	0.946348	0.823661	0.656134	0.109895	63.2695	4.9291	7.3353	1.38762	1.77596	0.198751	27.0162	5.36731
Tb927.1.670	1094	165	10	13	17	5	169	138	57	9	9	5	151	155	98.5207	34.4162	9.46348	4.95722	5.31156	6.86842	90.7995	78.2757	40.9914	12.4886	14.7996	12.4219	126.691	105.308	90.639	23.403	4.73174	1.33845	0.796734	0.549474	83.5356	61.8378	27.8741	6.24429	3.9959	0.993754	116.555	83.1933
Tb927.1.690	451	40	11	9	15	1	184	61	22	6	8	2	86	65	40.615	8.34332	10.4098	3.43192	4.68667	1.37368	98.8587	34.6001	15.8212	8.32572	13.1552	4.96877	72.155	44.1614	37.3658	5.67346	5.20491	0.926618	0.703	0.109895	90.95	27.3341	10.7584	4.16286	3.55191	0.397502	66.3826	34.8875
Tb927.1.710	12352	10290	2155	9113	9074	1236	2342	2042	2000	1225	1577	1189	832	1652	1112.37	2146.32	2039.38	3475.01	2835.12	1697.87	1258.3	1158.25	1438.29	1699.84	2593.23	2953.93	698.057	1122.38	1023.38	1459.5	1019.69	938.253	425.268	135.83	1157.63	915.02	978.039	849.918	700.171	236.315	642.213	886.679
Tb927.1.730	1120	247	14	13	16	4	249	189	118	24	9	2	174	185	100.862	51.52	13.2489	4.95722	4.99911	5.49474	133.782	107.204	84.8593	33.3029	14.7996	4.96877	145.988	125.69	92.7932	35.0336	6.62443	1.33845	0.749867	0.439579	123.079	84.6909	57.7043	16.6514	3.9959	0.397502	134.309	99.2952
Tb927.1.740	789	106	6	13	9	2	149	77	43	7	11	8	107	99	71.0538	22.1098	5.67809	4.95722	2.812	2.74737	80.054	43.6756	30.9233	9.71335	18.0884	19.8751	89.7742	67.2612	65.3695	15.0347	2.83904	1.33845	0.4218	0.21979	73.6497	34.5037	21.0278	4.85667	4.88388	1.59001	82.5923	53.1363
Tb927.1.760	703	33	3	18	9	5	53	27	19	9	10	5	56	30	63.309	6.88324	2.83904	6.86384	2.812	6.86842	28.4756	15.3148	13.6638	12.4886	16.444	12.4219	46.9846	20.3822	58.2443	4.6806	1.41952	1.85324	0.4218	0.549474	26.1975	12.0987	9.29137	6.24429	4.43989	0.993754	43.2259	16.1019
Tb927.1.780	769	95	10	36	19	4	154	32	24	3	7	5	62	26	69.2527	19.8154	9.46348	13.7277	5.93645	5.49474	82.7404	18.1509	17.2595	4.16286	11.5108	12.4219	52.0187	17.6646	63.7125	13.4745	4.73174	3.70647	0.890467	0.439579	76.1212	14.3392	11.7365	2.08143	3.10792	0.993754	47.8572	13.955
Tb927.1.790	1065	98	21	18	26	2	140	43	25	17	11	4	110	50	95.9091	20.4411	19.8733	6.86384	8.12356	2.74737	75.2186	24.3902	17.9787	23.5896	18.0884	9.93754	92.2912	33.9703	88.2364	13.9	9.93665	1.85324	1.21853	0.21979	69.2011	19.2683	12.2255	11.7948	4.88388	0.795003	84.9079	26.8365
Tb927.1.820	636	65	13	24	11	3	82	40	28	9	5	1	52	23	57.2753	13.5579	12.3025	9.15179	3.43689	4.12105	44.0566	22.6886	20.1361	12.4886	8.22202	2.48439	43.6286	15.6263	52.6933	9.21937	6.15126	2.47098	0.515534	0.329684	40.5321	17.924	13.6926	6.24429	2.21995	0.198751	40.1383	12.3448
Tb927.1.830	948	81	9	23	12	0	133	55	30	5	7	1	99	52	85.3726	16.8952	8.51713	8.77046	3.74934	0	71.4576	31.1968	21.5744	6.9381	11.5108	2.48439	83.0621	35.3291	78.5428	11.4888	4.25856	2.36802	0.5624	0	65.741	24.6455	14.6706	3.46905	3.10792	0.198751	76.4172	27.91
Tb927.1.840	432	58	10	13	32	5	155	37	22	4	3	1	43	48	38.904	12.0978	9.46348	4.95722	9.99823	6.86842	83.2777	20.987	15.8212	5.55048	4.93321	2.48439	36.0775	32.6115	35.7916	8.22652	4.73174	1.33845	1.49973	0.549474	76.6155	16.5797	10.7584	2.77524	1.33197	0.198751	33.1913	25.7631
Tb927.1.860	2778	2033	428	949	529	81	457	386	424	247	146	74	238	378	250.174	424.049	405.037	361.877	165.283	111.268	245.535	218.945	304.918	342.742	240.083	183.845	199.685	256.815	230.16	288.354	202.518	97.7068	24.7925	8.90148	225.892	172.967	207.344	171.371	64.8224	14.7076	183.71	202.884
Tb927.1.870	501	107	11	12	17	1	88	57	39	11	5	3	48	57	45.1178	22.3184	10.4098	4.57589	5.31156	1.37368	47.2802	32.3313	28.0467	15.2638	8.22202	7.45316	40.2725	38.7261	41.5084	15.1765	5.20491	1.23549	0.796734	0.109895	43.4978	25.5417	19.0718	7.63191	2.21995	0.596253	37.0507	30.5937
Tb927.1.880	3965	600	58	220	186	54	151	321	192	72	53	27	192	321	357.07	125.15	54.8882	83.8914	58.1147	74.179	81.1286	182.076	138.076	99.9087	87.1534	67.0784	161.09	218.089	328.504	85.1019	27.4441	22.6507	8.71721	5.93432	74.6383	143.84	93.8918	49.9543	23.5314	5.36627	148.203	172.291
Tb927.1.890	862	225	34	123	125	29	105	51	29	13	9	4	42	44	77.6278	46.9312	32.1758	46.9029	39.0556	39.8369	56.4139	28.928	20.8553	18.0391	14.7996	9.93754	35.2385	29.8939	71.4176	31.9132	16.0879	12.6638	5.85834	3.18695	51.9008	22.8531	14.1816	9.01953	3.9959	0.795003	32.4194	23.6162
Tb927.1.990	870	111	10	74	84	38	237	126	45	10	14	8	95	92	78.3483	23.1527	9.46348	28.218	26.2453	52.2	127.334	71.4691	32.3616	13.8762	23.0217	19.8751	79.7061	62.5054	72.0804	15.7438	4.73174	7.61886	3.9368	4.176	117.148	56.4606	22.0059	6.9381	6.21585	1.59001	73.3296	49.3792
Tb927.10.1000	295	153	7	1	0	1	51	49	33	9	2	0	29	45	26.5664	31.9132	6.62443	0.381324	0	1.37368	27.401	27.7935	23.7318	12.4886	3.28881	0	24.3313	30.5733	24.4411	21.701	3.31222	0.102958	0	0.109895	25.209	21.9569	16.1377	6.24429	0.887978	0	22.3848	24.1529
Tb927.10.10000	3735	2050	203	340	120	12	387	650	685	338	67	20	423	697	336.357	427.595	192.109	129.65	37.4934	16.4842	207.926	368.69	492.615	469.016	110.175	49.6877	354.902	473.546	309.449	290.765	96.0543	35.0056	5.624	1.31874	191.292	291.265	334.979	234.508	29.7473	3.97502	326.51	374.101
Tb927.10.10010	1549	706	28	19	9	5	265	175	115	24	6	2	109	142	139.496	147.26	26.4977	7.24516	2.812	6.86842	142.378	99.2626	82.7019	33.3029	9.86643	4.96877	91.4522	96.4756	128.336	100.137	13.2489	1.95619	0.4218	0.549474	130.988	78.4175	56.2373	16.6514	2.66393	0.397502	84.1361	76.2158
Tb927.10.10020	85	8	2	2	3	4	12	9	2	5	3	0	14	12	7.65472	1.66866	1.8927	0.762649	0.937334	5.49474	6.4473	5.10493	1.43829	6.9381	4.93321	0	11.7462	8.15287	7.04234	1.13469	0.946348	0.205915	0.1406	0.439579	5.93152	4.0329	0.978039	3.46905	1.33197	0	10.8065	6.44077
Tb927.10.10030	351	114	5	3	3	1	82	64	44	5	1	0	45	60	31.6095	23.7785	4.73174	1.14397	0.937334	1.37368	44.0566	36.3018	31.6425	6.9381	1.6444	0	37.7555	40.7644	29.0807	16.1694	2.36587	0.308873	0.1406	0.109895	40.5321	28.6784	21.5169	3.46905	0.443989	0	34.7351	32.2038
Tb927.10.10050	1830	646	22	132	8	4	97	142	134	104	49	12	158	195	164.802	134.745	20.8197	50.3348	2.49956	5.49474	52.1157	80.5445	96.3656	144.313	80.5758	29.8126	132.564	132.484	151.617	91.6264	10.4098	13.5904	0.374934	0.439579	47.9465	63.6302	65.5286	72.1563	21.7555	2.38501	121.959	104.662
Tb927.10.10070	962	48	11	17	14	3	138	59	20	11	6	2	128	81	86.6334	10.012	10.4098	6.48251	4.37422	4.12105	74.144	33.4657	14.3829	15.2638	9.86643	4.96877	107.393	55.0319	79.7027	6.80815	5.20491	1.75028	0.656134	0.329684	68.2125	26.4379	9.78039	7.63191	2.66393	0.397502	98.802	43.4752
Tb927.10.10080	364	57	2	4	5	0	137	86	53	4	4	1	48	69	32.7802	11.8892	1.8927	1.5253	1.56222	0	73.6067	48.7805	38.1148	5.55048	6.57762	2.48439	40.2725	46.879	30.1578	8.08468	0.946348	0.41183	0.234333	0	67.7182	38.5366	25.918	2.77524	1.77596	0.198751	37.0507	37.0344
Tb927.10.10090	1182	85	6	17	8	2	93	94	39	19	11	7	159	102	106.446	17.7296	5.67809	6.48251	2.49956	2.74737	49.9666	53.3182	28.0467	26.3648	18.0884	17.3907	133.403	69.2994	97.9299	12.0561	2.83904	1.75028	0.374934	0.21979	45.9693	42.1214	19.0718	13.1824	4.88388	1.39126	122.731	54.7465
Tb927.10.10100	669	31	1	15	7	1	76	25	22	7	10	8	74	33	60.2471	6.46608	0.946348	5.71987	2.18711	1.37368	40.8329	14.1804	15.8212	9.71335	16.444	19.8751	62.0868	22.4204	55.4273	4.39693	0.473174	1.54436	0.328067	0.109895	37.5663	11.2025	10.7584	4.85667	4.43989	1.59001	57.1199	17.7121
Tb927.10.10110	223	30	0	6	14	9	93	24	7	0	4	0	25	17	20.0824	6.25749	0	2.28795	4.37422	12.3632	49.9666	13.6132	5.03403	0	6.57762	0	20.9753	11.5499	18.4758	4.25509	0	0.617746	0.656134	0.989053	45.9693	10.7544	3.42314	0	1.77596	0	19.2973	9.12442
Tb927.10.10120	2391	110	12	32	26	13	324	206	58	14	7	9	212	162	215.323	22.9441	11.3562	12.2024	8.12356	17.8579	174.077	116.846	41.7105	19.4267	11.5108	22.3595	177.87	110.064	198.097	15.602	5.67809	3.29464	1.21853	1.42863	160.151	92.3086	28.3631	9.71335	3.10792	1.78876	163.641	86.9504
Tb927.10.10130	1422	189	28	36	43	4	327	164	81	18	13	10	136	152	128.059	39.4222	26.4977	13.7277	13.4351	5.49474	175.689	93.0233	58.2509	24.9772	21.3773	24.8439	114.106	103.27	117.814	26.8071	13.2489	3.70647	2.01527	0.439579	161.634	73.4884	39.6106	12.4886	5.77186	1.98751	104.977	81.5831
Tb927.10.10140	3358	1942	113	110	20	6	721	629	522	161	41	6	368	504	302.406	405.068	106.937	41.9457	6.24889	8.24211	387.376	356.778	375.395	223.407	67.4206	14.9063	308.756	342.421	278.214	275.446	53.4686	11.3253	0.937334	0.659369	356.385	281.855	255.268	111.703	18.2036	1.19251	284.056	270.512
Tb927.10.10150	1013	55	0	8	12	0	93	73	27	8	10	12	95	58	91.2262	11.4721	0	3.0506	3.74934	0	49.9666	41.4067	19.417	11.101	16.444	29.8126	79.7061	39.4055	83.9281	7.80101	0	0.823661	0.5624	0	45.9693	32.7113	13.2035	5.55048	4.43989	2.38501	73.3296	31.1304
Tb927.10.10170	848	19	2	16	11	1	112	67	27	8	6	5	126	65	76.367	3.96308	1.8927	6.10119	3.43689	1.37368	60.1748	38.0034	19.417	11.101	9.86643	12.4219	105.715	44.1614	70.2577	2.69489	0.946348	1.64732	0.515534	0.109895	55.3609	30.0227	13.2035	5.55048	2.66393	0.993754	97.2582	34.8875
Tb927.10.10180	688	24	1	4	10	4	151	42	12	3	4	3	61	29	61.9582	5.00599	0.946348	1.5253	3.12445	5.49474	81.1286	23.823	8.62976	4.16286	6.57762	7.45316	51.1797	19.7028	57.0015	3.40408	0.473174	0.41183	0.468667	0.439579	74.6383	18.8202	5.86824	2.08143	1.77596	0.596253	47.0853	15.5652
Tb927.10.10190	714	33	5	6	7	1	32	29	12	5	8	2	71	31	64.2996	6.88324	4.73174	2.28795	2.18711	1.37368	17.1928	16.4492	8.62976	6.9381	13.1552	4.96877	59.5698	21.0616	59.1556	4.6806	2.36587	0.617746	0.328067	0.109895	15.8174	12.9949	5.86824	3.46905	3.55191	0.397502	54.8042	16.6387
Tb927.10.10200	835	69	7	5	12	1	109	65	21	5	1	1	81	47	75.1963	14.3922	6.62443	1.90662	3.74934	1.37368	58.563	36.869	15.1021	6.9381	1.6444	2.48439	67.9599	31.9321	69.1806	9.78672	3.31222	0.514788	0.5624	0.109895	53.878	29.1265	10.2694	3.46905	0.443989	0.198751	62.5231	25.2263
Tb927.10.10210	297	11	1	0	0	2	26	13	6	3	1	1	16	10	26.7465	2.29441	0.946348	0	0	2.74737	13.9692	7.37379	4.31488	4.16286	1.6444	2.48439	13.4242	6.79406	24.6068	1.5602	0.473174	0	0	0.21979	12.8516	5.8253	2.93412	2.08143	0.443989	0.198751	12.3502	5.36731
Tb927.10.10220	277	24	5	4	4	1	45	19	8	3	2	2	24	7	24.9454	5.00599	4.73174	1.5253	1.24978	1.37368	24.1774	10.7771	5.75317	4.16286	3.28881	4.96877	20.1363	4.75584	22.9497	3.40408	2.36587	0.41183	0.187467	0.109895	22.2432	8.5139	3.91216	2.08143	0.887978	0.397502	18.5254	3.75712
Tb927.10.10250	11971	5964	2464	3761	5698	2224	1725	1637	1008	534	591	353	636	975	1078.05	1243.99	2331.8	1434.16	1780.31	3055.08	926.8	928.531	724.9	740.989	971.843	876.988	533.611	662.421	991.81	845.913	1165.9	387.223	267.046	244.406	852.656	733.539	492.932	370.495	262.398	70.1591	490.922	523.312
Tb927.10.10300	667	52	2	13	16	1	111	37	18	9	2	3	99	52	60.067	10.8463	1.8927	4.95722	4.99911	1.37368	59.6376	20.987	12.9446	12.4886	3.28881	7.45316	83.0621	35.3291	55.2616	7.3755	0.946348	1.33845	0.749867	0.109895	54.8666	16.5797	8.80235	6.24429	0.887978	0.596253	76.4172	27.91
Tb927.10.10310	1518	71	3	12	21	5	279	103	33	9	2	7	126	109	136.704	14.8094	2.83904	4.57589	6.56134	6.86842	149.9	58.4231	23.7318	12.4886	3.28881	17.3907	105.715	74.0553	125.768	10.0704	1.41952	1.23549	0.984201	0.549474	137.908	46.1543	16.1377	6.24429	0.887978	1.39126	97.2582	58.5036
Tb927.10.10320	293	95	6	3	7	4	116	67	39	3	3	2	47	55	26.3863	19.8154	5.67809	1.14397	2.18711	5.49474	62.3239	38.0034	28.0467	4.16286	4.93321	4.96877	39.4335	37.3673	24.2754	13.4745	2.83904	0.308873	0.328067	0.439579	57.338	30.0227	19.0718	2.08143	1.33197	0.397502	36.2789	29.5202
Tb927.10.10330	828	34	2	5	21	6	221	50	24	12	4	5	98	57	74.5659	7.09182	1.8927	1.90662	6.56134	8.24211	118.738	28.3607	17.2595	16.6514	6.57762	12.4219	82.2231	38.7261	68.6007	4.82244	0.946348	0.514788	0.984201	0.659369	109.239	22.405	11.7365	8.32572	1.77596	0.993754	75.6453	30.5937
Tb927.10.10340	884	29	3	7	2	3	57	68	17	10	8	4	120	68	79.609	6.04891	2.83904	2.66927	0.624889	4.12105	30.6247	38.5706	12.2255	13.8762	13.1552	9.93754	100.681	46.1996	73.2403	4.11326	1.41952	0.720703	0.0937334	0.329684	28.1747	30.4708	8.31334	6.9381	3.55191	0.795003	92.6269	36.4977
Tb927.10.10350	815	38	4	8	4	0	92	57	25	9	5	3	93	64	73.3952	7.92616	3.78539	3.0506	1.24978	0	49.4293	32.3313	17.9787	12.4886	8.22202	7.45316	78.0281	43.482	67.5236	5.38979	1.8927	0.823661	0.187467	0	45.475	25.5417	12.2255	6.24429	2.21995	0.596253	71.7858	34.3508
Tb927.10.10370	575	248	12	7	5	2	106	108	67	9	3	1	92	108	51.7819	51.7286	11.3562	2.66927	1.56222	2.74737	56.9512	61.2592	48.1828	12.4886	4.93321	2.48439	77.189	73.3758	47.6393	35.1754	5.67809	0.720703	0.234333	0.21979	52.3951	48.3948	32.7643	6.24429	1.33197	0.198751	71.0139	57.9669
Tb927.10.10380	592	38	1	9	8	2	78	72	13	8	5	0	106	66	53.3128	7.92616	0.946348	3.43192	2.49956	2.74737	41.9075	40.8395	9.34891	11.101	8.22202	0	88.9352	44.8408	49.0478	5.38979	0.473174	0.926618	0.374934	0.21979	38.5549	32.2632	6.35726	5.55048	2.21995	0	81.8204	35.4242
Tb927.10.10390	7442	5384	792	550	159	30	870	1437	1280	631	132	21	711	1119	670.193	1123.01	749.507	209.728	49.6787	41.2105	467.43	815.088	920.508	875.589	217.061	52.1721	596.537	760.255	616.577	763.648	374.754	56.6267	7.4518	3.29684	430.035	643.919	625.945	437.794	58.6066	4.17377	548.814	600.602
Tb927.10.10400	100	10	3	0	5	1	63	36	6	1	1	2	51	30	9.00555	2.08583	2.83904	0	1.56222	1.37368	33.8483	20.4197	4.31488	1.38762	1.6444	4.96877	42.7896	20.3822	8.2851	1.41836	1.41952	0	0.234333	0.109895	31.1405	16.1316	2.93412	0.69381	0.443989	0.397502	39.3664	16.1019
Tb927.10.10410	1437	58	11	17	20	6	127	86	21	8	11	3	162	89	129.41	12.0978	10.4098	6.48251	6.24889	8.24211	68.234	48.7805	15.1021	11.101	18.0884	7.45316	135.92	60.4671	119.057	8.22652	5.20491	1.75028	0.937334	0.659369	62.7753	38.5366	10.2694	5.55048	4.88388	0.596253	125.046	47.769
Tb927.10.10420	786	170	6	10	21	6	263	103	70	5	8	3	71	86	70.7836	35.4591	5.67809	3.81324	6.56134	8.24211	141.303	58.4231	50.3403	6.9381	13.1552	7.45316	59.5698	58.4289	65.1209	24.1122	2.83904	1.02958	0.984201	0.659369	129.999	46.1543	34.2314	3.46905	3.55191	0.596253	54.8042	46.1588
Tb927.10.10430	456	26	4	12	25	7	135	33	22	4	2	2	72	25	41.0653	5.42316	3.78539	4.57589	7.81112	9.61579	72.5322	18.7181	15.8212	5.55048	3.28881	4.96877	60.4088	16.9851	37.7801	3.68775	1.8927	1.23549	1.17167	0.769264	66.7296	14.7873	10.7584	2.77524	0.887978	0.397502	55.5761	13.4183
Tb927.10.10440	717	86	17	28	32	4	155	49	21	3	7	3	71	47	64.5698	17.9381	16.0879	10.6771	9.99823	5.49474	83.2777	27.7935	15.1021	4.16286	11.5108	7.45316	59.5698	31.9321	59.4042	12.1979	8.04396	2.88281	1.49973	0.439579	76.6155	21.9569	10.2694	2.08143	3.10792	0.596253	54.8042	25.2263
Tb927.10.1060	6730	2788	73	969	234	19	613	1565	1287	742	596	474	814	1397	606.073	581.53	69.0834	369.503	73.112	26.1	329.35	887.691	925.542	1029.61	980.065	1177.6	682.955	949.13	557.588	395.44	34.5417	99.7659	10.9668	2.088	303.002	701.276	629.368	514.807	264.618	94.2079	628.319	749.813
Tb927.10.10600	56	45	9	34	54	15	13	8	6	5	2	3	6	10	5.04311	9.38624	8.51713	12.965	16.872	20.6053	6.98458	4.53772	4.31488	6.9381	3.28881	7.45316	5.03407	6.79406	4.63966	6.38264	4.25856	3.50056	2.5308	1.64842	6.42581	3.5848	2.93412	3.46905	0.887978	0.596253	4.63134	5.36731
Tb927.10.10610	3201	2051	484	425	355	61	540	414	475	161	51	15	197	360	288.268	427.804	458.032	162.063	110.918	83.7948	290.129	234.827	341.595	223.407	83.8646	37.2658	165.285	244.586	265.206	290.907	229.016	43.757	16.6377	6.70358	266.918	185.513	232.284	111.703	22.6434	2.98126	152.062	193.223
Tb927.10.10620	1144	49	1	10	14	1	271	80	25	10	5	7	126	65	103.023	10.2206	0.946348	3.81324	4.37422	1.37368	145.602	45.3772	17.9787	13.8762	8.22202	17.3907	105.715	44.1614	94.7816	6.94999	0.473174	1.02958	0.656134	0.109895	133.953	35.848	12.2255	6.9381	2.21995	1.39126	97.2582	34.8875
Tb927.10.10630	371	12	0	0	5	1	115	42	8	7	6	3	48	27	33.4106	2.503	0	0	1.56222	1.37368	61.7867	23.823	5.75317	9.71335	9.86643	7.45316	40.2725	18.344	30.7377	1.70204	0	0	0.234333	0.109895	56.8437	18.8202	3.91216	4.85667	2.66393	0.596253	37.0507	14.4917
Tb927.10.10640	341	114	18	5	29	8	152	59	60	6	3	1	52	68	30.7089	23.7785	17.0343	1.90662	9.06089	10.9895	81.6659	33.4657	43.1488	8.32572	4.93321	2.48439	43.6286	46.1996	28.2522	16.1694	8.51713	0.514788	1.35913	0.879158	75.1326	26.4379	29.3412	4.16286	1.33197	0.198751	40.1383	36.4977
Tb927.10.10650	275	14	2	4	12	1	61	31	11	4	1	2	54	20	24.7653	2.92016	1.8927	1.5253	3.74934	1.37368	32.7738	17.5837	7.91061	5.55048	1.6444	4.96877	45.3066	13.5881	22.784	1.98571	0.946348	0.41183	0.5624	0.109895	30.1519	13.8911	5.37922	2.77524	0.443989	0.397502	41.6821	10.7346
Tb927.10.10670	487	147	6	7	9	2	95	57	59	11	4	1	57	72	43.857	30.6617	5.67809	2.66927	2.812	2.74737	51.0412	32.3313	42.4297	15.2638	6.57762	2.48439	47.8236	48.9172	40.3485	20.85	2.83904	0.720703	0.4218	0.21979	46.9579	25.5417	28.8522	7.63191	1.77596	0.198751	43.9978	38.6446
Tb927.10.10680	1124	39	8	31	15	4	118	27	14	8	10	7	68	21	101.222	8.13474	7.57078	11.8211	4.68667	5.49474	63.3985	15.3148	10.0681	11.101	16.444	17.3907	57.0528	14.2675	93.1246	5.53162	3.78539	3.19169	0.703	0.439579	58.3266	12.0987	6.84628	5.55048	4.43989	1.39126	52.4885	11.2713
Tb927.10.10690	689	18	1	13	5	1	64	24	9	3	5	3	54	32	62.0482	3.7545	0.946348	4.95722	1.56222	1.37368	34.3856	13.6132	6.47232	4.16286	8.22202	7.45316	45.3066	21.741	57.0844	2.55306	0.473174	1.33845	0.234333	0.109895	31.6348	10.7544	4.40118	2.08143	2.21995	0.596253	41.6821	17.1754
Tb927.10.1070	1593	378	15	19	16	1	168	169	99	22	13	4	168	161	143.458	78.8444	14.1952	7.24516	4.99911	1.37368	90.2623	95.8593	71.1955	30.5277	21.3773	9.93754	140.954	109.384	131.982	53.6142	7.09761	1.95619	0.749867	0.109895	83.0413	75.7289	48.413	15.2638	5.77186	0.795003	129.678	86.4136
Tb927.10.10700	1012	32	0	5	7	5	157	81	16	5	2	3	119	79	91.1361	6.67466	0	1.90662	2.18711	6.86842	84.3522	45.9444	11.5063	6.9381	3.28881	7.45316	99.8423	53.6731	83.8453	4.53877	0	0.514788	0.328067	0.549474	77.6041	36.2961	7.82432	3.46905	0.887978	0.596253	91.855	42.4017
Tb927.10.10710	790	84	11	33	22	3	191	63	40	9	3	4	112	66	71.1438	17.521	10.4098	12.5837	6.87378	4.12105	102.62	35.7345	28.7659	12.4886	4.93321	9.93754	93.9693	44.8408	65.4523	11.9143	5.20491	3.3976	1.03107	0.329684	94.41	28.2303	19.5608	6.24429	1.33197	0.795003	86.4517	35.4242
Tb927.10.10720	938	76	4	13	10	6	287	144	55	11	8	6	145	136	84.472	15.8523	3.78539	4.95722	3.12445	8.24211	154.198	81.679	39.5531	15.2638	13.1552	14.9063	121.657	92.3992	77.7143	10.7796	1.8927	1.33845	0.468667	0.659369	141.862	64.5264	26.8961	7.63191	3.55191	1.19251	111.924	72.9954
Tb927.10.10730	1883	90	3	20	9	2	144	75	30	18	4	8	106	80	169.574	18.7725	2.83904	7.62649	2.812	2.74737	77.3677	42.5411	21.5744	24.9772	6.57762	19.8751	88.9352	54.3525	156.009	12.7653	1.41952	2.05915	0.4218	0.21979	71.1782	33.6075	14.6706	12.4886	1.77596	1.59001	81.8204	42.9385
Tb927.10.10740	898	58	12	16	17	8	79	28	9	2	4	9	52	19	80.8698	12.0978	11.3562	6.10119	5.31156	10.9895	42.4448	15.882	6.47232	2.77524	6.57762	22.3595	43.6286	12.9087	74.4002	8.22652	5.67809	1.64732	0.796734	0.879158	39.0492	12.5468	4.40118	1.38762	1.77596	1.78876	40.1383	10.1979
Tb927.10.10750	2795	125	12	67	30	15	202	90	35	20	16	12	198	104	251.705	26.0729	11.3562	25.5487	9.37334	20.6053	108.53	51.0493	25.1701	27.7524	26.3105	29.8126	166.124	70.6582	231.569	17.7296	5.67809	6.89816	1.406	1.64842	99.8473	40.329	17.1157	13.8762	7.10383	2.38501	152.834	55.82
Tb927.10.10770	641	259	48	61	18	1	102	108	87	47	18	4	93	78	57.7256	54.023	45.4247	23.2608	5.624	1.37368	54.8021	61.2592	62.5658	65.2182	29.5993	9.93754	78.0281	52.9937	53.1075	36.7356	22.7123	6.28041	0.843601	0.109895	50.4179	48.3948	42.5447	32.6091	7.9918	0.795003	71.7858	41.865
Tb927.10.10780	1050	133	3	32	10	4	286	94	43	10	7	7	96	97	94.5583	27.7415	2.83904	12.2024	3.12445	5.49474	153.661	53.3182	30.9233	13.8762	11.5108	17.3907	80.5451	65.9024	86.9936	18.8643	1.41952	3.29464	0.468667	0.439579	141.368	42.1214	21.0278	6.9381	3.10792	1.39126	74.1015	52.0629
Tb927.10.10800	484	21	1	10	21	4	72	44	12	6	2	2	84	46	43.5869	4.38024	0.946348	3.81324	6.56134	5.49474	38.6838	24.9575	8.62976	8.32572	3.28881	4.96877	70.477	31.2527	40.0999	2.97857	0.473174	1.02958	0.984201	0.439579	35.5891	19.7164	5.86824	4.16286	0.887978	0.397502	64.8388	24.6896
Tb927.10.10810	587	18	4	19	8	4	84	23	15	7	7	3	80	31	52.8626	3.7545	3.78539	7.24516	2.49956	5.49474	45.1311	13.0459	10.7872	9.71335	11.5108	7.45316	67.1209	21.0616	48.6336	2.55306	1.8927	1.95619	0.374934	0.439579	41.5206	10.3063	7.3353	4.85667	3.10792	0.596253	61.7512	16.6387
Tb927.10.10820	832	160	19	9	12	0	169	54	42	7	3	5	82	49	74.9262	33.3733	17.9806	3.43192	3.74934	0	90.7995	30.6296	30.2042	9.71335	4.93321	12.4219	68.7989	33.2909	68.9321	22.6938	8.9903	0.926618	0.5624	0	83.5356	24.1974	20.5388	4.85667	1.33197	0.993754	63.295	26.2998
Tb927.10.10830	216	95	9	6	3	2	113	171	95	23	8	7	82	121	19.452	19.8154	8.51713	2.28795	0.937334	2.74737	60.7121	96.9938	68.3189	31.9153	13.1552	17.3907	68.7989	82.2081	17.8958	13.4745	4.25856	0.617746	0.1406	0.21979	55.8551	76.6251	46.4569	15.9576	3.55191	1.39126	63.295	64.9444
Tb927.10.10840	448	14	3	8	8	0	66	21	24	6	9	1	62	25	40.3449	2.92016	2.83904	3.0506	2.49956	0	35.4602	11.9115	17.2595	8.32572	14.7996	2.48439	52.0187	16.9851	37.1173	1.98571	1.41952	0.823661	0.374934	0	32.6234	9.4101	11.7365	4.16286	3.9959	0.198751	47.8572	13.4183
Tb927.10.10850	1158	458	39	56	40	13	142	235	133	29	8	7	241	215	104.284	95.531	36.9076	21.3542	12.4978	17.8579	76.2931	133.296	95.6465	40.241	13.1552	17.3907	202.202	146.072	95.9415	64.9611	18.4538	5.76563	1.87467	1.42863	70.1897	105.303	65.0396	20.1205	3.55191	1.39126	186.026	115.397
Tb927.10.10870	327	13	2	3	3	1	154	24	8	3	2	1	75	47	29.4481	2.71158	1.8927	1.14397	0.937334	1.37368	82.7404	13.6132	5.75317	4.16286	3.28881	2.48439	62.9259	31.9321	27.0923	1.84387	0.946348	0.308873	0.1406	0.109895	76.1212	10.7544	3.91216	2.08143	0.887978	0.198751	57.8918	25.2263
Tb927.10.10880	1316	212	8	17	6	2	101	240	97	33	7	2	245	208	118.513	44.2196	7.57078	6.48251	1.87467	2.74737	54.2648	136.132	69.7572	45.7915	11.5108	4.96877	205.558	141.316	109.032	30.0693	3.78539	1.75028	0.2812	0.21979	49.9236	107.544	47.4349	22.8957	3.10792	0.397502	189.113	111.64
Tb927.10.1090	38329	30134	11215	31866	27992	8446	7655	6965	6758	3713	4737	3929	3253	5518	3451.74	6285.44	10613.3	12151.3	8745.95	11602.1	4112.84	3950.65	4859.99	5152.24	7789.54	9761.15	2729.3	3748.96	3175.6	4274.1	5306.65	3280.85	1311.89	928.171	3783.82	3121.02	3304.8	2576.12	2103.18	780.892	2510.96	2961.68
Tb927.10.10980	51960	23363	1605	7952	1212	151	6824	16018	13889	8980	5936	871	10857	13952	4679.28	4873.13	1518.89	3032.29	378.683	207.426	3666.37	9085.65	9988.23	12460.8	9761.18	2163.9	9109.15	9479.07	4304.94	3313.73	759.444	818.719	56.8024	16.5941	3373.06	7177.66	6791.99	6230.42	2635.52	173.112	8380.41	7488.47
Tb927.10.10990	1150	82	3	7	5	1	80	80	20	7	2	2	124	85	103.564	17.1038	2.83904	2.66927	1.56222	1.37368	42.982	45.3772	14.3829	9.71335	3.28881	4.96877	104.037	57.7495	95.2787	11.6306	1.41952	0.720703	0.234333	0.109895	39.5435	35.848	9.78039	4.85667	0.887978	0.397502	95.7144	45.6221
Tb927.10.11000	728	235	12	4	16	10	213	165	83	8	4	4	112	103	65.5604	49.017	11.3562	1.5253	4.99911	13.7368	114.44	93.5905	59.6892	11.101	6.57762	9.93754	93.9693	69.9788	60.3156	33.3316	5.67809	0.41183	0.749867	1.09895	105.284	73.9365	40.5886	5.55048	1.77596	0.795003	86.4517	55.2833
Tb927.10.11010	186	11	0	6	7	1	43	16	6	3	1	3	39	7	16.7503	2.29441	0	2.28795	2.18711	1.37368	23.1028	9.07544	4.31488	4.16286	1.6444	7.45316	32.7214	4.75584	15.4103	1.5602	0	0.617746	0.328067	0.109895	21.2546	7.1696	2.93412	2.08143	0.443989	0.596253	30.1037	3.75712
Tb927.10.11020	2136	661	33	39	11	2	174	176	105	42	16	6	233	184	192.359	137.873	31.2295	14.8717	3.43689	2.74737	93.4859	99.8298	75.5104	58.2801	26.3105	14.9063	195.49	125.011	176.97	93.7539	15.6147	4.01535	0.515534	0.21979	86.007	78.8656	51.3471	29.14	7.10383	1.19251	179.85	98.7585
Tb927.10.11030	1133	1042	399	685	895	135	419	326	337	171	123	90	193	258	102.033	217.344	377.593	261.207	279.638	185.447	225.118	184.912	242.352	237.283	202.262	223.595	161.929	175.287	93.8702	147.794	188.796	70.5259	41.9457	14.8358	207.109	146.081	164.8	118.642	54.6107	17.8876	148.975	138.477
Tb927.10.11040	602	37	4	9	2	1	56	30	10	8	7	10	65	32	54.2134	7.71757	3.78539	3.43192	0.624889	1.37368	30.0874	17.0164	7.19147	11.101	11.5108	24.8439	54.5357	21.741	49.8763	5.24795	1.8927	0.926618	0.0937334	0.109895	27.6804	13.443	4.8902	5.55048	3.10792	1.98751	50.1729	17.1754
Tb927.10.11050	1053	51	4	7	13	3	201	69	14	13	3	8	100	46	94.8284	10.6377	3.78539	2.66927	4.06178	4.12105	107.992	39.1378	10.0681	18.0391	4.93321	19.8751	83.9011	31.2527	87.2421	7.23366	1.8927	0.720703	0.609267	0.329684	99.353	30.9189	6.84628	9.01953	1.33197	1.59001	77.189	24.6896
Tb927.10.11060	785	239	42	34	46	11	137	91	39	5	5	1	59	68	70.6936	49.8514	39.7466	12.965	14.3725	15.1105	73.6067	51.6166	28.0467	6.9381	8.22202	2.48439	49.5017	46.1996	65.0381	33.8989	19.8733	3.50056	2.15587	1.20884	67.7182	40.7771	19.0718	3.46905	2.21995	0.198751	45.5415	36.4977
Tb927.10.11070	766	29	3	22	15	6	159	15	6	1	4	3	55	11	68.9825	6.04891	2.83904	8.38914	4.68667	8.24211	85.4268	8.50822	4.31488	1.38762	6.57762	7.45316	46.1456	7.47347	63.4639	4.11326	1.41952	2.26507	0.703	0.659369	78.5926	6.7215	2.93412	0.69381	1.77596	0.596253	42.454	5.90404
Tb927.10.11080	19297	574	7	18	45	48	117	284	96	94	38	12	332	364	1737.8	119.727	6.62443	6.86384	14.06	65.9369	62.8612	161.089	69.0381	130.436	62.4874	29.8126	278.552	247.304	1598.78	81.4141	3.31222	1.85324	2.109	5.27495	57.8323	127.26	46.9459	65.2182	16.8716	2.38501	256.268	195.37
Tb927.10.11090	899	63	1	1	8	0	56	46	14	6	5	3	77	35	80.9599	13.1407	0.946348	0.381324	2.49956	0	30.0874	26.0919	10.0681	8.32572	8.22202	7.45316	64.6039	23.7792	74.4831	8.9357	0.473174	0.102958	0.374934	0	27.6804	20.6126	6.84628	4.16286	2.21995	0.596253	59.4356	18.7856
Tb927.10.1110	931	93	4	30	13	1	29	49	16	31	30	10	54	48	83.8417	19.3982	3.78539	11.4397	4.06178	1.37368	15.581	27.7935	11.5063	43.0162	49.3321	24.8439	45.3066	32.6115	77.1343	13.1908	1.8927	3.08873	0.609267	0.109895	14.3345	21.9569	7.82432	21.5081	13.3197	1.98751	41.6821	25.7631
Tb927.10.11100	824	49	3	4	3	1	73	50	18	3	3	1	68	43	74.2057	10.2206	2.83904	1.5253	0.937334	1.37368	39.2211	28.3607	12.9446	4.16286	4.93321	2.48439	57.0528	29.2145	68.2693	6.94999	1.41952	0.41183	0.1406	0.109895	36.0834	22.405	8.80235	2.08143	1.33197	0.198751	52.4885	23.0794
Tb927.10.11110	865	136	2	3	5	1	71	88	30	9	6	3	117	80	77.898	28.3673	1.8927	1.14397	1.56222	1.37368	38.1466	49.9149	21.5744	12.4886	9.86643	7.45316	98.1643	54.3525	71.6662	19.2898	0.946348	0.308873	0.234333	0.109895	35.0948	39.4328	14.6706	6.24429	2.66393	0.596253	90.3112	42.9385
Tb927.10.11120	471	30	1	1	12	6	144	27	8	2	5	1	48	23	42.4161	6.25749	0.946348	0.381324	3.74934	8.24211	77.3677	15.3148	5.75317	2.77524	8.22202	2.48439	40.2725	15.6263	39.0228	4.25509	0.473174	0.102958	0.5624	0.659369	71.1782	12.0987	3.91216	1.38762	2.21995	0.198751	37.0507	12.3448
Tb927.10.11130	411	50	6	15	14	5	54	57	21	14	13	11	88	53	37.0128	10.4292	5.67809	5.71987	4.37422	6.86842	29.0129	32.3313	15.1021	19.4267	21.3773	27.3282	73.833	36.0085	34.0518	7.09182	2.83904	1.54436	0.656134	0.549474	26.6918	25.5417	10.2694	9.71335	5.77186	2.18626	67.9264	28.4467
Tb927.10.11140	1769	105	3	21	6	7	88	51	27	7	7	7	90	60	159.308	21.9012	2.83904	8.00781	1.87467	9.61579	47.2802	28.928	19.417	9.71335	11.5108	17.3907	75.511	40.7644	146.563	14.8928	1.41952	2.16211	0.2812	0.769264	43.4978	22.8531	13.2035	4.85667	3.10792	1.39126	69.4701	32.2038
Tb927.10.11150	740	504	139	216	144	22	139	175	130	111	70	20	99	135	66.6411	105.126	131.542	82.3661	44.992	30.2211	74.6813	99.2626	93.4891	154.026	115.108	49.6877	83.0621	91.7198	61.3098	71.4856	65.7712	22.2388	6.7488	2.41769	68.7068	78.4175	63.5726	77.013	31.0792	3.97502	76.4172	72.4586
Tb927.10.11160	1308	282	31	14	8	2	287	152	131	14	7	1	117	179	117.793	58.8204	29.3368	5.33854	2.49956	2.74737	154.198	86.2167	94.2082	19.4267	11.5108	2.48439	98.1643	121.614	108.369	39.9979	14.6684	1.44141	0.374934	0.21979	141.862	68.1112	64.0616	9.71335	3.10792	0.198751	90.3112	96.0748
Tb927.10.11170	2135	86	11	25	6	5	106	88	31	16	13	9	91	87	192.268	17.9381	10.4098	9.53311	1.87467	6.86842	56.9512	49.9149	22.2935	22.2019	21.3773	22.3595	76.35	59.1083	176.887	12.1979	5.20491	2.57394	0.2812	0.549474	52.3951	39.4328	15.1596	11.101	5.77186	1.78876	70.242	46.6956
Tb927.10.11180	1187	71	7	18	22	11	127	49	17	10	8	3	106	47	106.896	14.8094	6.62443	6.86384	6.87378	15.1105	68.234	27.7935	12.2255	13.8762	13.1552	7.45316	88.9352	31.9321	98.3442	10.0704	3.31222	1.85324	1.03107	1.20884	62.7753	21.9569	8.31334	6.9381	3.55191	0.596253	81.8204	25.2263
Tb927.10.11190	301	34	3	9	8	1	51	32	19	3	4	3	57	36	27.1067	7.09182	2.83904	3.43192	2.49956	1.37368	27.401	18.1509	13.6638	4.16286	6.57762	7.45316	47.8236	24.4586	24.9382	4.82244	1.41952	0.926618	0.374934	0.109895	25.209	14.3392	9.29137	2.08143	1.77596	0.596253	43.9978	19.3223
Tb927.10.1120	168	22	4	5	2	0	24	27	18	7	0	4	34	19	15.1293	4.58883	3.78539	1.90662	0.624889	0	12.8946	15.3148	12.9446	9.71335	0	9.93754	28.5264	12.9087	13.919	3.1204	1.8927	0.514788	0.0937334	0	11.863	12.0987	8.80235	4.85667	0	0.795003	26.2443	10.1979
Tb927.10.11200	100	73	18	2	3	0	38	28	44	16	1	2	32	24	9.00555	15.2266	17.0343	0.762649	0.937334	0	20.4165	15.882	31.6425	22.2019	1.6444	4.96877	26.8484	16.3057	8.2851	10.3541	8.51713	0.205915	0.1406	0	18.7831	12.5468	21.5169	11.101	0.443989	0.397502	24.7005	12.8815
Tb927.10.11210	1324	94	21	26	19	4	172	111	25	9	8	7	157	111	119.233	19.6068	19.8733	9.91443	5.93645	5.49474	92.4114	62.9609	17.9787	12.4886	13.1552	17.3907	131.725	75.4141	109.695	13.3326	9.93665	2.6769	0.890467	0.439579	85.0185	49.7391	12.2255	6.24429	3.55191	1.39126	121.187	59.5771
Tb927.10.11220	1873	1002	133	344	176	13	216	460	373	307	146	31	284	422	168.674	209	125.864	131.176	54.9903	17.8579	116.051	260.919	268.242	426	240.083	77.016	238.279	286.709	155.18	142.12	62.9321	35.4174	8.24854	1.42863	106.767	206.126	182.404	213	64.8224	6.16128	219.217	226.5
Tb927.10.11230	494	20	9	15	37	10	228	31	19	10	5	6	80	35	44.4874	4.17166	8.51713	5.71987	11.5605	13.7368	122.499	17.5837	13.6638	13.8762	8.22202	14.9063	67.1209	23.7792	40.9284	2.83673	4.25856	1.54436	1.73407	1.09895	112.699	13.8911	9.29137	6.9381	2.21995	1.19251	61.7512	18.7856
Tb927.10.11240	205	36	4	11	7	5	31	39	20	10	4	4	35	36	18.4614	7.50899	3.78539	4.19457	2.18711	6.86842	16.6555	22.1214	14.3829	13.8762	6.57762	9.93754	29.3654	24.4586	16.9845	5.10611	1.8927	1.13253	0.328067	0.549474	15.3231	17.4759	9.78039	6.9381	1.77596	0.795003	27.0162	19.3223
Tb927.10.11250	3336	479	31	173	102	61	169	210	87	30	27	13	196	192	300.425	99.9113	29.3368	65.9691	31.8694	83.7948	90.7995	119.115	62.5658	41.6286	44.3989	32.297	164.446	130.446	276.391	67.9397	14.6684	17.8117	4.7804	6.70358	83.5356	94.101	42.5447	20.8143	11.9877	2.58376	151.291	103.052
Tb927.10.11260	657	160	27	43	77	10	214	93	32	9	8	3	62	45	59.1665	33.3733	25.5514	16.3969	24.0582	13.7368	114.977	52.751	23.0127	12.4886	13.1552	7.45316	52.0187	30.5733	54.4331	22.6938	12.7757	4.42718	3.60874	1.09895	105.779	41.6733	15.6486	6.24429	3.55191	0.596253	47.8572	24.1529
Tb927.10.11270	747	183	14	31	27	4	227	85	49	12	7	1	79	90	67.2714	38.1707	13.2489	11.8211	8.43601	5.49474	121.962	48.2133	35.2382	16.6514	11.5108	2.48439	66.2819	61.1465	61.8897	25.9561	6.62443	3.19169	1.2654	0.439579	112.205	38.0885	23.962	8.32572	3.10792	0.198751	60.9793	48.3058
Tb927.10.11290	269	57	15	26	25	6	63	38	21	10	5	2	49	34	24.2249	11.8892	14.1952	9.91443	7.81112	8.24211	33.8483	21.5542	15.1021	13.8762	8.22202	4.96877	41.1116	23.0998	22.2869	8.08468	7.09761	2.6769	1.17167	0.659369	31.1405	17.0278	10.2694	6.9381	2.21995	0.397502	37.8226	18.2488
Tb927.10.1130	899	65	2	8	8	2	279	98	37	4	1	4	110	81	80.9599	13.5579	1.8927	3.0506	2.49956	2.74737	149.9	55.5871	26.6084	5.55048	1.6444	9.93754	92.2912	55.0319	74.4831	9.21937	0.946348	0.823661	0.374934	0.21979	137.908	43.9138	18.0937	2.77524	0.443989	0.795003	84.9079	43.4752
Tb927.10.11300	3106	4357	1502	3748	7491	2474	1296	821	957	550	515	767	512	721	279.712	908.796	1421.41	1429.2	2340.52	3398.5	696.309	465.683	688.223	763.191	846.868	1905.52	429.574	489.852	257.335	617.982	710.707	385.885	351.078	271.88	640.604	367.89	467.992	381.596	228.654	152.442	395.208	386.983
Tb927.10.11310	1426	300	13	61	64	33	232	179	94	25	15	8	134	152	128.419	62.5749	12.3025	23.2608	19.9965	45.3316	124.648	101.531	67.5998	34.6905	24.6661	19.8751	112.428	103.27	118.146	42.5509	6.15126	6.28041	2.99947	3.62653	114.676	80.2099	45.9679	17.3453	6.65984	1.59001	103.433	81.5831
Tb927.10.11330	1552	521	33	46	33	5	313	246	163	37	19	11	146	192	139.766	108.672	31.2295	17.5409	10.3107	6.86842	168.167	139.535	117.221	51.342	31.2437	27.3282	122.496	130.446	128.585	73.8968	15.6147	4.73605	1.5466	0.549474	154.714	110.233	79.7102	25.671	8.43579	2.18626	112.696	103.052
Tb927.10.11340	570	281	7	29	12	4	48	96	53	39	19	10	82	111	51.3316	58.6118	6.62443	11.0584	3.74934	5.49474	25.7892	54.4526	38.1148	54.1172	31.2437	24.8439	68.7989	75.4141	47.2251	39.8561	3.31222	2.98577	0.5624	0.439579	23.7261	43.0176	25.918	27.0586	8.43579	1.98751	63.295	59.5771
Tb927.10.11350	424	23	3	14	26	5	154	55	9	2	4	4	38	33	38.1835	4.79741	2.83904	5.33854	8.12356	6.86842	82.7404	31.1968	6.47232	2.77524	6.57762	9.93754	31.8824	22.4204	35.1288	3.26224	1.41952	1.44141	1.21853	0.549474	76.1212	24.6455	4.40118	1.38762	1.77596	0.795003	29.3318	17.7121
Tb927.10.11360	1009	69	14	60	39	12	118	42	16	10	13	5	107	39	90.866	14.3922	13.2489	22.8795	12.1853	16.4842	63.3985	23.823	11.5063	13.8762	21.3773	12.4219	89.7742	26.4968	83.5967	9.78672	6.62443	6.17746	1.8278	1.31874	58.3266	18.8202	7.82432	6.9381	5.77186	0.993754	82.5923	20.9325
Tb927.10.11370	836	126	2	29	19	3	228	110	59	4	6	8	88	74	75.2864	26.2815	1.8927	11.0584	5.93645	4.12105	122.499	62.3936	42.4297	5.55048	9.86643	19.8751	73.833	50.276	69.2635	17.8714	0.946348	2.98577	0.890467	0.329684	112.699	49.291	28.8522	2.77524	2.66393	1.59001	67.9264	39.7181
Tb927.10.11380	390	37	2	15	3	1	114	68	30	9	11	12	76	73	35.1216	7.71757	1.8927	5.71987	0.937334	1.37368	61.2494	38.5706	21.5744	12.4886	18.0884	29.8126	63.7649	49.5966	32.3119	5.24795	0.946348	1.54436	0.1406	0.109895	56.3494	30.4708	14.6706	6.24429	4.88388	2.38501	58.6637	39.1813
Tb927.10.11390	25198	23562	9738	25813	48076	10824	15640	11302	12221	6769	7195	7161	4706	8334	2269.22	4914.63	9215.53	9843.13	15021.1	14868.8	8402.99	6410.66	8788.69	9392.8	11831.5	17790.7	3948.39	5662.17	2087.68	3341.95	4607.77	2657.64	2253.16	1189.5	7730.75	5064.42	5976.31	4696.4	3194.5	1423.25	3632.52	4473.11
Tb927.10.1140	377	36	1	3	6	3	91	43	19	4	6	6	82	43	33.9509	7.50899	0.946348	1.14397	1.87467	4.12105	48.8921	24.3902	13.6638	5.55048	9.86643	14.9063	68.7989	29.2145	31.2348	5.10611	0.473174	0.308873	0.2812	0.329684	44.9807	19.2683	9.29137	2.77524	2.66393	1.19251	63.295	23.0794
Tb927.10.11400	907	46	2	8	22	5	122	47	12	6	2	1	100	36	81.6803	9.59482	1.8927	3.0506	6.87378	6.86842	65.5476	26.6591	8.62976	8.32572	3.28881	2.48439	83.9011	24.4586	75.1459	6.52448	0.946348	0.823661	1.03107	0.549474	60.3038	21.0607	5.86824	4.16286	0.887978	0.198751	77.189	19.3223
Tb927.10.11410	753	41	2	11	6	2	151	56	14	7	4	4	91	49	67.8118	8.55191	1.8927	4.19457	1.87467	2.74737	81.1286	31.764	10.0681	9.71335	6.57762	9.93754	76.35	33.2909	62.3868	5.8153	0.946348	1.13253	0.2812	0.21979	74.6383	25.0936	6.84628	4.85667	1.77596	0.795003	70.242	26.2998
Tb927.10.11420	477	36	6	17	16	2	115	44	30	7	9	8	121	61	42.9565	7.50899	5.67809	6.48251	4.99911	2.74737	61.7867	24.9575	21.5744	9.71335	14.7996	19.8751	101.52	41.4438	39.5199	5.10611	2.83904	1.75028	0.749867	0.21979	56.8437	19.7164	14.6706	4.85667	3.9959	1.59001	93.3987	32.7406
Tb927.10.11430	385	8	1	5	8	1	42	6	7	1	1	4	29	7	34.6714	1.66866	0.946348	1.90662	2.49956	1.37368	22.5656	3.40329	5.03403	1.38762	1.6444	9.93754	24.3313	4.75584	31.8977	1.13469	0.473174	0.514788	0.374934	0.109895	20.7603	2.6886	3.42314	0.69381	0.443989	0.795003	22.3848	3.75712
Tb927.10.11440	1686	753	29	26	8	7	135	229	159	72	12	6	245	227	151.834	157.063	27.4441	9.91443	2.49956	9.61579	72.5322	129.892	114.344	99.9087	19.7329	14.9063	205.558	154.225	139.687	106.803	13.722	2.6769	0.374934	0.769264	66.7296	102.615	77.7541	49.9543	5.32787	1.19251	189.113	121.838
Tb927.10.11450	354	94	2	9	12	1	54	49	21	10	5	1	67	53	31.8796	19.6068	1.8927	3.43192	3.74934	1.37368	29.0129	27.7935	15.1021	13.8762	8.22202	2.48439	56.2138	36.0085	29.3293	13.3326	0.946348	0.926618	0.5624	0.109895	26.6918	21.9569	10.2694	6.9381	2.21995	0.198751	51.7167	28.4467
Tb927.10.11470	1430	95	19	31	16	13	151	68	46	19	16	15	105	63	128.779	19.8154	17.9806	11.8211	4.99911	17.8579	81.1286	38.5706	33.0807	26.3648	26.3105	37.2658	88.0962	42.8026	118.477	13.4745	8.9903	3.19169	0.749867	1.42863	74.6383	30.4708	22.4949	13.1824	7.10383	2.98126	81.0485	33.814
Tb927.10.11480	415	24	8	12	10	1	72	32	8	2	4	7	75	29	37.373	5.00599	7.57078	4.57589	3.12445	1.37368	38.6838	18.1509	5.75317	2.77524	6.57762	17.3907	62.9259	19.7028	34.3832	3.40408	3.78539	1.23549	0.468667	0.109895	35.5891	14.3392	3.91216	1.38762	1.77596	1.39126	57.8918	15.5652
Tb927.10.1150	462	33	5	14	4	1	44	34	10	9	5	9	65	26	41.6056	6.88324	4.73174	5.33854	1.24978	1.37368	23.6401	19.2853	7.19147	12.4886	8.22202	22.3595	54.5357	17.6646	38.2772	4.6806	2.36587	1.44141	0.187467	0.109895	21.7489	15.2354	4.8902	6.24429	2.21995	1.78876	50.1729	13.955
Tb927.10.11500	743	85	7	9	4	2	132	74	30	7	5	2	74	62	66.9112	17.7296	6.62443	3.43192	1.24978	2.74737	70.9203	41.9739	21.5744	9.71335	8.22202	4.96877	62.0868	42.1232	61.5583	12.0561	3.31222	0.926618	0.187467	0.21979	65.2467	33.1594	14.6706	4.85667	2.21995	0.397502	57.1199	33.2773
Tb927.10.11510	564	88	3	2	7	3	70	47	28	8	5	1	82	42	50.7913	18.3553	2.83904	0.762649	2.18711	4.12105	37.6093	26.6591	20.1361	11.101	8.22202	2.48439	68.7989	28.5351	46.728	12.4816	1.41952	0.205915	0.328067	0.329684	34.6005	21.0607	13.6926	5.55048	2.21995	0.198751	63.295	22.5427
Tb927.10.11520	1151	496	104	41	57	8	281	208	166	35	10	6	104	143	103.654	103.457	98.4202	15.6343	17.8093	10.9895	150.974	117.981	119.378	48.5667	16.444	14.9063	87.2572	97.1551	95.3615	70.3509	49.2101	4.22126	2.6714	0.879158	138.896	93.2048	81.1773	24.2834	4.43989	1.19251	80.2766	76.7525
Tb927.10.11530	744	234	17	22	40	5	240	103	73	17	3	3	62	101	67.0013	48.8084	16.0879	8.38914	12.4978	6.86842	128.946	58.4231	52.4977	23.5896	4.93321	7.45316	52.0187	68.62	61.6412	33.1897	8.04396	2.26507	1.87467	0.549474	118.63	46.1543	35.6984	11.7948	1.33197	0.596253	47.8572	54.2098
Tb927.10.11550	937	57	7	26	10	5	105	40	27	13	7	5	74	44	84.382	11.8892	6.62443	9.91443	3.12445	6.86842	56.4139	22.6886	19.417	18.0391	11.5108	12.4219	62.0868	29.8939	77.6314	8.08468	3.31222	2.6769	0.468667	0.549474	51.9008	17.924	13.2035	9.01953	3.10792	0.993754	57.1199	23.6162
Tb927.10.11560	125	20	0	9	8	4	44	11	3	4	0	0	34	7	11.2569	4.17166	0	3.43192	2.49956	5.49474	23.6401	6.23936	2.15744	5.55048	0	0	28.5264	4.75584	10.3564	2.83673	0	0.926618	0.374934	0.439579	21.7489	4.9291	1.46706	2.77524	0	0	26.2443	3.75712
Tb927.10.11570	978	42	2	15	19	0	122	27	12	6	6	5	97	25	88.0743	8.76049	1.8927	5.71987	5.93645	0	65.5476	15.3148	8.62976	8.32572	9.86643	12.4219	81.3841	16.9851	81.0283	5.95713	0.946348	1.54436	0.890467	0	60.3038	12.0987	5.86824	4.16286	2.66393	0.993754	74.8734	13.4183
Tb927.10.11580	1847	100	10	18	13	5	109	79	35	12	9	7	127	106	166.332	20.8583	9.46348	6.86384	4.06178	6.86842	58.563	44.81	25.1701	16.6514	14.7996	17.3907	106.554	72.017	153.026	14.1836	4.73174	1.85324	0.609267	0.549474	53.878	35.3999	17.1157	8.32572	3.9959	1.39126	98.0301	56.8935
Tb927.10.11590	469	23	2	12	4	0	65	33	13	8	2	3	55	30	42.236	4.79741	1.8927	4.57589	1.24978	0	34.9229	18.7181	9.34891	11.101	3.28881	7.45316	46.1456	20.3822	38.8571	3.26224	0.946348	1.23549	0.187467	0	32.1291	14.7873	6.35726	5.55048	0.887978	0.596253	42.454	16.1019
Tb927.10.1160	806	350	30	27	43	6	198	125	98	19	11	4	62	93	72.5847	73.0041	28.3904	10.2958	13.4351	8.24211	106.381	70.9019	70.4764	26.3648	18.0884	9.93754	52.0187	63.1848	66.7779	49.6428	14.1952	2.77985	2.01527	0.659369	97.8701	56.0125	47.9239	13.1824	4.88388	0.795003	47.8572	49.916
Tb927.10.11600	824	34	2	2	8	2	73	49	18	9	2	4	108	51	74.2057	7.09182	1.8927	0.762649	2.49956	2.74737	39.2211	27.7935	12.9446	12.4886	3.28881	9.93754	90.6132	34.6497	68.2693	4.82244	0.946348	0.205915	0.374934	0.21979	36.0834	21.9569	8.80235	6.24429	0.887978	0.795003	83.3642	27.3733
Tb927.10.11610	85	8	2	8	2	2	29	6	3	3	2	0	12	5	7.65472	1.66866	1.8927	3.0506	0.624889	2.74737	15.581	3.40329	2.15744	4.16286	3.28881	0	10.0681	3.39703	7.04234	1.13469	0.946348	0.823661	0.0937334	0.21979	14.3345	2.6886	1.46706	2.08143	0.887978	0	9.26269	2.68365
Tb927.10.11620	1294	74	10	29	12	3	145	51	32	18	16	6	108	67	116.532	15.4351	9.46348	11.0584	3.74934	4.12105	77.9049	28.928	23.0127	24.9772	26.3105	14.9063	90.6132	45.5202	107.209	10.4959	4.73174	2.98577	0.5624	0.329684	71.6725	22.8531	15.6486	12.4886	7.10383	1.19251	83.3642	35.961
Tb927.10.11630	760	334	58	22	5	1	63	88	88	63	13	10	136	135	68.4422	69.6667	54.8882	8.38914	1.56222	1.37368	33.8483	49.9149	63.2849	87.4201	21.3773	24.8439	114.106	91.7198	62.9668	47.3734	27.4441	2.26507	0.234333	0.109895	31.1405	39.4328	43.0337	43.7101	5.77186	1.98751	104.977	72.4586
Tb927.10.11640	852	59	1	5	4	1	157	40	19	9	3	1	88	61	76.7273	12.3064	0.946348	1.90662	1.24978	1.37368	84.3522	22.6886	13.6638	12.4886	4.93321	2.48439	73.833	41.4438	70.5891	8.36835	0.473174	0.514788	0.187467	0.109895	77.6041	17.924	9.29137	6.24429	1.33197	0.198751	67.9264	32.7406
Tb927.10.11650	286	124	3	2	0	0	83	64	61	5	3	1	33	72	25.7559	25.8643	2.83904	0.762649	0	0	44.5939	36.3018	43.8679	6.9381	4.93321	2.48439	27.6874	48.9172	23.6954	17.5877	1.41952	0.205915	0	0	41.0263	28.6784	29.8302	3.46905	1.33197	0.198751	25.4724	38.6446
Tb927.10.11660	837	20	1	5	11	1	122	64	10	8	5	3	115	58	75.3764	4.17166	0.946348	1.90662	3.43689	1.37368	65.5476	36.3018	7.19147	11.101	8.22202	7.45316	96.4863	39.4055	69.3463	2.83673	0.473174	0.514788	0.515534	0.109895	60.3038	28.6784	4.8902	5.55048	2.21995	0.596253	88.7674	31.1304
Tb927.10.11670	657	49	3	11	7	1	93	24	12	6	3	1	52	34	59.1665	10.2206	2.83904	4.19457	2.18711	1.37368	49.9666	13.6132	8.62976	8.32572	4.93321	2.48439	43.6286	23.0998	54.4331	6.94999	1.41952	1.13253	0.328067	0.109895	45.9693	10.7544	5.86824	4.16286	1.33197	0.198751	40.1383	18.2488
Tb927.10.11680	1537	92	5	27	18	6	163	72	18	9	9	3	148	73	138.415	19.1896	4.73174	10.2958	5.624	8.24211	87.5759	40.8395	12.9446	12.4886	14.7996	7.45316	124.174	49.5966	127.342	13.049	2.36587	2.77985	0.843601	0.659369	80.5698	32.2632	8.80235	6.24429	3.9959	0.596253	114.24	39.1813
Tb927.10.11690	571	24	2	8	9	2	131	21	13	5	2	4	85	24	51.4217	5.00599	1.8927	3.0506	2.812	2.74737	70.3831	11.9115	9.34891	6.9381	3.28881	9.93754	71.316	16.3057	47.3079	3.40408	0.946348	0.823661	0.4218	0.21979	64.7524	9.4101	6.35726	3.46905	0.887978	0.795003	65.6107	12.8815
Tb927.10.1170	2631	391	14	41	19	7	111	230	98	63	29	14	304	255	236.936	81.556	13.2489	15.6343	5.93645	9.61579	59.6376	130.459	70.4764	87.4201	47.6877	34.7814	255.059	173.249	217.981	55.4581	6.62443	4.22126	0.890467	0.769264	54.8666	103.063	47.9239	43.7101	12.8757	2.78251	234.655	136.866
Tb927.10.11700	765	432	43	8	5	1	128	139	95	21	2	0	81	118	68.8924	90.1079	40.693	3.0506	1.56222	1.37368	68.7712	78.8429	68.3189	29.14	3.28881	0	67.9599	80.1699	63.381	61.2734	20.3465	0.823661	0.234333	0.109895	63.2695	62.2859	46.4569	14.57	0.887978	0	62.5231	63.3342
Tb927.10.11710	561	320	34	8	5	1	134	93	70	23	3	1	74	84	50.5211	66.7466	32.1758	3.0506	1.56222	1.37368	71.9949	52.751	50.3403	31.9153	4.93321	2.48439	62.0868	57.0701	46.4794	45.3877	16.0879	0.823661	0.234333	0.109895	66.2353	41.6733	34.2314	15.9576	1.33197	0.198751	57.1199	45.0854
Tb927.10.11720	1162	67	4	8	7	1	102	52	28	9	11	5	122	72	104.644	13.9751	3.78539	3.0506	2.18711	1.37368	54.8021	29.4952	20.1361	12.4886	18.0884	12.4219	102.359	48.9172	96.2729	9.50304	1.8927	0.823661	0.328067	0.109895	50.4179	23.3012	13.6926	6.24429	4.88388	0.993754	94.1706	38.6446
Tb927.10.11730	550	50	8	10	19	4	87	52	42	15	9	10	115	61	49.5305	10.4292	7.57078	3.81324	5.93645	5.49474	46.743	29.4952	30.2042	20.8143	14.7996	24.8439	96.4863	41.4438	45.5681	7.09182	3.78539	1.02958	0.890467	0.439579	43.0035	23.3012	20.5388	10.4072	3.9959	1.98751	88.7674	32.7406
Tb927.10.11750	365	25	3	7	0	0	132	47	17	3	1	1	48	45	32.8703	5.21458	2.83904	2.66927	0	0	70.9203	26.6591	12.2255	4.16286	1.6444	2.48439	40.2725	30.5733	30.2406	3.54591	1.41952	0.720703	0	0	65.2467	21.0607	8.31334	2.08143	0.443989	0.198751	37.0507	24.1529
Tb927.10.11760	2965	2097	156	86	25	9	231	337	394	179	27	15	360	501	267.014	437.399	147.63	32.7939	7.81112	12.3632	124.111	191.151	283.344	248.384	44.3989	37.2658	302.044	340.382	245.653	297.431	73.8151	8.85435	1.17167	0.989053	114.182	151.01	192.674	124.192	11.9877	2.98126	277.881	268.902
Tb927.10.11770	426	418	170	323	403	102	111	77	89	58	59	50	49	56	38.3636	87.1877	160.879	123.168	125.915	140.116	59.6376	43.6756	64.0041	80.482	97.0198	124.219	41.1116	38.0467	35.2945	59.2877	80.4396	33.2553	18.8873	11.2093	54.8666	34.5037	43.5228	40.241	26.1954	9.93754	37.8226	30.0569
Tb927.10.11780	956	150	6	18	6	2	89	105	46	11	12	7	147	120	86.093	31.2875	5.67809	6.86384	1.87467	2.74737	47.8175	59.5576	33.0807	15.2638	19.7329	17.3907	123.335	81.5287	79.2056	21.2755	2.83904	1.85324	0.2812	0.21979	43.9921	47.0505	22.4949	7.63191	5.32787	1.39126	113.468	64.4077
Tb927.10.1180	832	51	3	13	12	4	165	41	21	13	7	2	104	59	74.9262	10.6377	2.83904	4.95722	3.74934	5.49474	88.6504	23.2558	15.1021	18.0391	11.5108	4.96877	87.2572	40.085	68.9321	7.23366	1.41952	1.33845	0.5624	0.439579	81.5584	18.3721	10.2694	9.01953	3.10792	0.397502	80.2766	31.6671
Tb927.10.11800	810	47	4	13	9	2	74	25	6	4	2	2	56	32	72.9449	9.8034	3.78539	4.95722	2.812	2.74737	39.7584	14.1804	4.31488	5.55048	3.28881	4.96877	46.9846	21.741	67.1093	6.66631	1.8927	1.33845	0.4218	0.21979	36.5777	11.2025	2.93412	2.77524	0.887978	0.397502	43.2259	17.1754
Tb927.10.11810	529	32	1	16	6	1	72	35	15	9	3	9	59	27	47.6393	6.67466	0.946348	6.10119	1.87467	1.37368	38.6838	19.8525	10.7872	12.4886	4.93321	22.3595	49.5017	18.344	43.8282	4.53877	0.473174	1.64732	0.2812	0.109895	35.5891	15.6835	7.3353	6.24429	1.33197	1.78876	45.5415	14.4917
Tb927.10.11820	535	36	2	11	15	9	100	33	14	4	2	2	62	33	48.1797	7.50899	1.8927	4.19457	4.68667	12.3632	53.7275	18.7181	10.0681	5.55048	3.28881	4.96877	52.0187	22.4204	44.3253	5.10611	0.946348	1.13253	0.703	0.989053	49.4293	14.7873	6.84628	2.77524	0.887978	0.397502	47.8572	17.7121
Tb927.10.11830	330	10	5	8	9	2	40	22	8	6	4	3	32	17	29.7183	2.08583	4.73174	3.0506	2.812	2.74737	21.491	12.4787	5.75317	8.32572	6.57762	7.45316	26.8484	11.5499	27.3408	1.41836	2.36587	0.823661	0.4218	0.21979	19.7717	9.8582	3.91216	4.16286	1.77596	0.596253	24.7005	9.12442
Tb927.10.11870	860	152	5	4	9	3	209	88	54	7	3	2	94	84	77.4477	31.7046	4.73174	1.5253	2.812	4.12105	112.291	49.9149	38.8339	9.71335	4.93321	4.96877	78.8671	57.0701	71.2519	21.5591	2.36587	0.41183	0.4218	0.329684	103.307	39.4328	26.4071	4.85667	1.33197	0.397502	72.5577	45.0854
Tb927.10.11880	1344	58	6	13	9	4	159	54	18	7	3	3	136	66	121.035	12.0978	5.67809	4.95722	2.812	5.49474	85.4268	30.6296	12.9446	9.71335	4.93321	7.45316	114.106	44.8408	111.352	8.22652	2.83904	1.33845	0.4218	0.439579	78.5926	24.1974	8.80235	4.85667	1.33197	0.596253	104.977	35.4242
Tb927.10.11890	937	221	14	13	20	7	268	194	94	25	3	6	153	122	84.382	46.0969	13.2489	4.95722	6.24889	9.61579	143.99	110.04	67.5998	34.6905	4.93321	14.9063	128.369	82.8875	77.6314	31.3459	6.62443	1.33845	0.937334	0.769264	132.471	86.9314	45.9679	17.3453	1.33197	1.19251	118.099	65.4811
Tb927.10.1190	969	113	19	59	62	16	82	43	35	15	12	7	69	50	87.2638	23.5699	17.9806	22.4981	19.3716	21.979	44.0566	24.3902	25.1701	20.8143	19.7329	17.3907	57.8918	33.9703	80.2827	16.0275	8.9903	6.0745	2.90574	1.75832	40.5321	19.2683	17.1157	10.4072	5.32787	1.39126	53.2604	26.8365
Tb927.10.11900	717	83	1	7	10	11	200	67	23	3	0	1	68	68	64.5698	17.3124	0.946348	2.66927	3.12445	15.1105	107.455	38.0034	16.5404	4.16286	0	2.48439	57.0528	46.1996	59.4042	11.7724	0.473174	0.720703	0.468667	1.20884	98.8587	30.0227	11.2475	2.08143	0	0.198751	52.4885	36.4977
Tb927.10.11910	630	30	1	17	12	0	95	27	13	6	5	4	57	29	56.735	6.25749	0.946348	6.48251	3.74934	0	51.0412	15.3148	9.34891	8.32572	8.22202	9.93754	47.8236	19.7028	52.1962	4.25509	0.473174	1.75028	0.5624	0	46.9579	12.0987	6.35726	4.16286	2.21995	0.795003	43.9978	15.5652
Tb927.10.11920	575	155	41	55	94	24	185	81	46	20	17	12	56	79	51.7819	32.3304	38.8003	20.9728	29.3698	32.9684	99.3959	45.9444	33.0807	27.7524	27.9549	29.8126	46.9846	53.6731	47.6393	21.9847	19.4001	5.66267	4.40547	2.63747	91.4443	36.2961	22.4949	13.8762	7.54782	2.38501	43.2259	42.4017
Tb927.10.11930	250	138	27	8	5	3	91	104	72	18	10	1	61	66	22.5139	28.7845	25.5514	3.0506	1.56222	4.12105	48.8921	58.9904	51.7786	24.9772	16.444	2.48439	51.1797	44.8408	20.7128	19.5734	12.7757	0.823661	0.234333	0.329684	44.9807	46.6024	35.2094	12.4886	4.43989	0.198751	47.0853	35.4242
Tb927.10.11940	356	28	2	11	7	3	53	16	8	12	8	6	32	11	32.0598	5.84033	1.8927	4.19457	2.18711	4.12105	28.4756	9.07544	5.75317	16.6514	13.1552	14.9063	26.8484	7.47347	29.495	3.97142	0.946348	1.13253	0.328067	0.329684	26.1975	7.1696	3.91216	8.32572	3.55191	1.19251	24.7005	5.90404
Tb927.10.11950	315	16	2	5	6	0	127	21	8	3	4	0	42	27	28.3675	3.33733	1.8927	1.90662	1.87467	0	68.234	11.9115	5.75317	4.16286	6.57762	0	35.2385	18.344	26.0981	2.26938	0.946348	0.514788	0.2812	0	62.7753	9.4101	3.91216	2.08143	1.77596	0	32.4194	14.4917
Tb927.10.11960	356	23	0	14	3	1	77	26	9	6	1	1	44	21	32.0598	4.79741	0	5.33854	0.937334	1.37368	41.3702	14.7476	6.47232	8.32572	1.6444	2.48439	36.9165	14.2675	29.495	3.26224	0	1.44141	0.1406	0.109895	38.0606	11.6506	4.40118	4.16286	0.443989	0.198751	33.9632	11.2713
Tb927.10.11970	411	120	6	2	1	2	47	69	25	7	8	3	70	54	37.0128	25.03	5.67809	0.762649	0.312445	2.74737	25.2519	39.1378	17.9787	9.71335	13.1552	7.45316	58.7308	36.6879	34.0518	17.0204	2.83904	0.205915	0.0468667	0.21979	23.2318	30.9189	12.2255	4.85667	3.55191	0.596253	54.0323	28.9835
Tb927.10.11980	503	31	12	10	18	4	70	12	12	4	1	1	27	9	45.2979	6.46608	11.3562	3.81324	5.624	5.49474	37.6093	6.80658	8.62976	5.55048	1.6444	2.48439	22.6533	6.11465	41.6741	4.39693	5.67809	1.02958	0.843601	0.439579	34.6005	5.3772	5.86824	2.77524	0.443989	0.198751	20.841	4.83058
Tb927.10.11990	1381	359	18	10	6	4	304	136	74	17	7	2	96	101	124.367	74.8813	17.0343	3.81324	1.87467	5.49474	163.332	77.1412	53.2169	23.5896	11.5108	4.96877	80.5451	68.62	114.417	50.9193	8.51713	1.02958	0.2812	0.439579	150.265	60.9416	36.1875	11.7948	3.10792	0.397502	74.1015	54.2098
Tb927.10.1200	999	129	6	36	33	23	256	113	27	9	6	2	98	79	89.9654	26.9072	5.67809	13.7277	10.3107	31.5948	137.542	64.0953	19.417	12.4886	9.86643	4.96877	82.2231	53.6731	82.7682	18.2969	2.83904	3.70647	1.5466	2.52758	126.539	50.6353	13.2035	6.24429	2.66393	0.397502	75.6453	42.4017
Tb927.10.12000	370	212	15	10	6	5	82	81	59	17	4	1	38	77	33.3205	44.2196	14.1952	3.81324	1.87467	6.86842	44.0566	45.9444	42.4297	23.5896	6.57762	2.48439	31.8824	52.3143	30.6549	30.0693	7.09761	1.02958	0.2812	0.549474	40.5321	36.2961	28.8522	11.7948	1.77596	0.198751	29.3318	41.3283
Tb927.10.12010	408	58	1	3	3	2	89	34	24	5	2	3	44	30	36.7426	12.0978	0.946348	1.14397	0.937334	2.74737	47.8175	19.2853	17.2595	6.9381	3.28881	7.45316	36.9165	20.3822	33.8032	8.22652	0.473174	0.308873	0.1406	0.21979	43.9921	15.2354	11.7365	3.46905	0.887978	0.596253	33.9632	16.1019
Tb927.10.12020	1117	82	11	16	9	1	280	101	38	19	10	0	136	110	100.592	17.1038	10.4098	6.10119	2.812	1.37368	150.437	57.2887	27.3276	26.3648	16.444	0	114.106	74.7347	92.5446	11.6306	5.20491	1.64732	0.4218	0.109895	138.402	45.2581	18.5827	13.1824	4.43989	0	104.977	59.0404
Tb927.10.12030	514	339	27	26	6	2	133	108	107	38	4	3	74	92	46.2885	70.7097	25.5514	9.91443	1.87467	2.74737	71.4576	61.2592	76.9487	52.7296	6.57762	7.45316	62.0868	62.5054	42.5854	48.0826	12.7757	2.6769	0.2812	0.21979	65.741	48.3948	52.3251	26.3648	1.77596	0.596253	57.1199	49.3792
Tb927.10.12040	367	145	1	6	8	0	46	73	52	14	2	2	72	53	33.0504	30.2445	0.946348	2.28795	2.49956	0	24.7147	41.4067	37.3956	19.4267	3.28881	4.96877	60.4088	36.0085	30.4063	20.5663	0.473174	0.617746	0.374934	0	22.7375	32.7113	25.429	9.71335	0.887978	0.397502	55.5761	28.4467
Tb927.10.12050	911	54	7	6	9	1	246	80	31	8	10	5	93	75	82.0405	11.2635	6.62443	2.28795	2.812	1.37368	132.17	45.3772	22.2935	11.101	16.444	12.4219	78.0281	50.9554	75.4773	7.65917	3.31222	0.617746	0.4218	0.109895	121.596	35.848	15.1596	5.55048	4.43989	0.993754	71.7858	40.2548
Tb927.10.12060	838	124	9	18	7	0	61	81	44	29	10	6	101	101	75.4665	25.8643	8.51713	6.86384	2.18711	0	32.7738	45.9444	31.6425	40.241	16.444	14.9063	84.7401	68.62	69.4292	17.5877	4.25856	1.85324	0.328067	0	30.1519	36.2961	21.5169	20.1205	4.43989	1.19251	77.9609	54.2098
Tb927.10.12080	185	54	3	10	8	2	24	14	6	5	4	1	16	9	16.6603	11.2635	2.83904	3.81324	2.49956	2.74737	12.8946	7.94101	4.31488	6.9381	6.57762	2.48439	13.4242	6.11465	15.3274	7.65917	1.41952	1.02958	0.374934	0.21979	11.863	6.2734	2.93412	3.46905	1.77596	0.198751	12.3502	4.83058
Tb927.10.12090	588	111	4	6	4	1	63	43	28	2	3	1	31	36	52.9526	23.1527	3.78539	2.28795	1.24978	1.37368	33.8483	24.3902	20.1361	2.77524	4.93321	2.48439	26.0094	24.4586	48.7164	15.7438	1.8927	0.617746	0.187467	0.109895	31.1405	19.2683	13.6926	1.38762	1.33197	0.198751	23.9286	19.3223
Tb927.10.1210	1522	185	13	120	76	25	86	118	52	24	17	4	150	113	137.064	38.5879	12.3025	45.7589	23.7458	34.3421	46.2057	66.9314	37.3956	33.3029	27.9549	9.93754	125.852	76.7729	126.099	26.2397	6.15126	12.3549	3.56187	2.74737	42.5092	52.8758	25.429	16.6514	7.54782	0.795003	115.784	60.6506
Tb927.10.12100	76	6	0	4	4	0	11	0	1	0	1	1	3	5	6.84422	1.2515	0	1.5253	1.24978	0	5.91003	0	0.719147	0	1.6444	2.48439	2.51703	3.39703	6.29668	0.851019	0	0.41183	0.187467	0	5.43723	0	0.48902	0	0.443989	0.198751	2.31567	2.68365
Tb927.10.12110	419	58	8	8	3	0	79	42	26	6	4	2	36	38	37.7332	12.0978	7.57078	3.0506	0.937334	0	42.4448	23.823	18.6978	8.32572	6.57762	4.96877	30.2044	25.8174	34.7146	8.22652	3.78539	0.823661	0.1406	0	39.0492	18.8202	12.7145	4.16286	1.77596	0.397502	27.7881	20.3958
Tb927.10.12120	2050	69	8	17	10	3	68	116	30	19	17	15	169	132	184.614	14.3922	7.57078	6.48251	3.12445	4.12105	36.5347	65.7969	21.5744	26.3648	27.9549	37.2658	141.793	89.6816	169.845	9.78672	3.78539	1.75028	0.468667	0.329684	33.6119	51.9796	14.6706	13.1824	7.54782	2.98126	130.449	70.8485
Tb927.10.12130	726	74	3	9	10	8	124	88	22	4	5	6	102	63	65.3803	15.4351	2.83904	3.43192	3.12445	10.9895	66.6221	49.9149	15.8212	5.55048	8.22202	14.9063	85.5792	42.8026	60.1499	10.4959	1.41952	0.926618	0.468667	0.879158	61.2924	39.4328	10.7584	2.77524	2.21995	1.19251	78.7328	33.814
Tb927.10.12140	731	34	2	12	6	5	78	20	13	7	5	5	64	23	65.8306	7.09182	1.8927	4.57589	1.87467	6.86842	41.9075	11.3443	9.34891	9.71335	8.22202	12.4219	53.6967	15.6263	60.5641	4.82244	0.946348	1.23549	0.2812	0.549474	38.5549	8.962	6.35726	4.85667	2.21995	0.993754	49.401	12.3448
Tb927.10.12150	228	6	6	2	9	6	53	13	3	3	2	3	35	3	20.5326	1.2515	5.67809	0.762649	2.812	8.24211	28.4756	7.37379	2.15744	4.16286	3.28881	7.45316	29.3654	2.03822	18.89	0.851019	2.83904	0.205915	0.4218	0.659369	26.1975	5.8253	1.46706	2.08143	0.887978	0.596253	27.0162	1.61019
Tb927.10.12160	372	23	4	15	9	0	89	16	9	2	0	2	37	19	33.5006	4.79741	3.78539	5.71987	2.812	0	47.8175	9.07544	6.47232	2.77524	0	4.96877	31.0434	12.9087	30.8206	3.26224	1.8927	1.54436	0.4218	0	43.9921	7.1696	4.40118	1.38762	0	0.397502	28.5599	10.1979
Tb927.10.12170	316	69	3	15	15	1	71	20	13	4	1	1	22	22	28.4575	14.3922	2.83904	5.71987	4.68667	1.37368	38.1466	11.3443	9.34891	5.55048	1.6444	2.48439	18.4582	14.9469	26.1809	9.78672	1.41952	1.54436	0.703	0.109895	35.0948	8.962	6.35726	2.77524	0.443989	0.198751	16.9816	11.8081
Tb927.10.12180	575	27	1	8	8	3	57	38	19	6	12	3	74	52	51.7819	5.63174	0.946348	3.0506	2.49956	4.12105	30.6247	21.5542	13.6638	8.32572	19.7329	7.45316	62.0868	35.3291	47.6393	3.82959	0.473174	0.823661	0.374934	0.329684	28.1747	17.0278	9.29137	4.16286	5.32787	0.596253	57.1199	27.91
Tb927.10.12190	410	20	0	2	4	0	76	16	6	1	2	4	23	19	36.9227	4.17166	0	0.762649	1.24978	0	40.8329	9.07544	4.31488	1.38762	3.28881	9.93754	19.2973	12.9087	33.9689	2.83673	0	0.205915	0.187467	0	37.5663	7.1696	2.93412	0.69381	0.887978	0.795003	17.7535	10.1979
Tb927.10.12200	531	19	4	6	8	1	72	28	8	6	6	3	36	36	47.8195	3.96308	3.78539	2.28795	2.49956	1.37368	38.6838	15.882	5.75317	8.32572	9.86643	7.45316	30.2044	24.4586	43.9939	2.69489	1.8927	0.617746	0.374934	0.109895	35.5891	12.5468	3.91216	4.16286	2.66393	0.596253	27.7881	19.3223
Tb927.10.12210	1313	383	23	24	8	4	240	187	138	32	7	2	120	149	118.243	79.8873	21.766	9.15179	2.49956	5.49474	128.946	106.069	99.2422	44.4039	11.5108	4.96877	100.681	101.231	108.783	54.3234	10.883	2.47098	0.374934	0.439579	118.63	83.7947	67.4847	22.2019	3.10792	0.397502	92.6269	79.9729
Tb927.10.12220	1243	58	3	10	6	2	189	57	29	4	11	6	92	72	111.939	12.0978	2.83904	3.81324	1.87467	2.74737	101.545	32.3313	20.8553	5.55048	18.0884	14.9063	77.189	48.9172	102.984	8.22652	1.41952	1.02958	0.2812	0.21979	93.4214	25.5417	14.1816	2.77524	4.88388	1.19251	71.0139	38.6446
Tb927.10.12230	873	80	2	10	10	4	222	92	57	5	6	4	100	95	78.6184	16.6866	1.8927	3.81324	3.12445	5.49474	119.275	52.1838	40.9914	6.9381	9.86643	9.93754	83.9011	64.5436	72.329	11.3469	0.946348	1.02958	0.468667	0.439579	109.733	41.2252	27.8741	3.46905	2.66393	0.795003	77.189	50.9894
Tb927.10.12240	2082	1344	269	261	209	21	466	442	365	145	85	12	173	318	187.496	280.336	254.568	99.5257	65.3009	28.8474	250.37	250.709	262.489	201.205	139.774	29.8126	145.149	216.051	172.496	190.628	127.284	26.8719	9.79514	2.30779	230.341	198.06	178.492	100.603	37.7391	2.38501	133.537	170.68
Tb927.10.12250	1953	70	7	17	27	7	235	50	26	11	2	6	156	79	175.878	14.6008	6.62443	6.48251	8.43601	9.61579	126.26	28.3607	18.6978	15.2638	3.28881	14.9063	130.886	53.6731	161.808	9.92855	3.31222	1.75028	1.2654	0.769264	116.159	22.405	12.7145	7.63191	0.887978	1.19251	120.415	42.4017
Tb927.10.12260	10331	8955	2641	5044	3263	348	1319	2422	2174	1203	912	139	1099	1811	930.363	1867.86	2499.3	1923.4	1019.51	478.042	708.666	1373.79	1563.42	1669.31	1499.7	345.33	922.073	1230.4	855.934	1270.15	1249.65	519.318	152.926	38.2434	651.973	1085.3	1063.13	834.654	404.918	27.6264	848.308	972.019
Tb927.10.12270	279	13	1	4	3	0	39	37	18	3	3	2	45	27	25.1255	2.71158	0.946348	1.5253	0.937334	0	20.9537	20.987	12.9446	4.16286	4.93321	4.96877	37.7555	18.344	23.1154	1.84387	0.473174	0.41183	0.1406	0	19.2774	16.5797	8.80235	2.08143	1.33197	0.397502	34.7351	14.4917
Tb927.10.12280	53	4	0	0	0	0	10	2	1	1	0	0	9	1	4.77294	0.834332	0	0	0	0	5.37275	1.13443	0.719147	1.38762	0	0	7.5511	0.679406	4.39111	0.567346	0	0	0	0	4.94293	0.8962	0.48902	0.69381	0	0	6.94701	0.536731
Tb927.10.12290	941	475	30	13	3	2	95	162	87	29	3	1	162	133	84.7422	99.077	28.3904	4.95722	0.937334	2.74737	51.0412	91.8888	62.5658	40.241	4.93321	2.48439	135.92	90.361	77.9628	67.3723	14.1952	1.33845	0.1406	0.21979	46.9579	72.5922	42.5447	20.1205	1.33197	0.198751	125.046	71.3852
Tb927.10.1230	841	30	0	4	0	3	53	52	12	1	0	3	73	48	75.7367	6.25749	0	1.5253	0	4.12105	28.4756	29.4952	8.62976	1.38762	0	7.45316	61.2478	32.6115	69.6777	4.25509	0	0.41183	0	0.329684	26.1975	23.3012	5.86824	0.69381	0	0.596253	56.348	25.7631
Tb927.10.12300	321	24	1	1	1	3	59	20	15	1	1	1	19	19	28.9078	5.00599	0.946348	0.381324	0.312445	4.12105	31.6992	11.3443	10.7872	1.38762	1.6444	2.48439	15.9412	12.9087	26.5952	3.40408	0.473174	0.102958	0.0468667	0.329684	29.1633	8.962	7.3353	0.69381	0.443989	0.198751	14.6659	10.1979
Tb927.10.12310	576	80	5	5	2	3	49	100	31	8	3	6	129	99	51.872	16.6866	4.73174	1.90662	0.624889	4.12105	26.3265	56.7215	22.2935	11.101	4.93321	14.9063	108.232	67.2612	47.7222	11.3469	2.36587	0.514788	0.0937334	0.329684	24.2204	44.81	15.1596	5.55048	1.33197	1.19251	99.5739	53.1363
Tb927.10.12320	543	30	3	9	3	0	122	15	4	4	3	1	60	29	48.9001	6.25749	2.83904	3.43192	0.937334	0	65.5476	8.50822	2.87659	5.55048	4.93321	2.48439	50.3407	19.7028	44.9881	4.25509	1.41952	0.926618	0.1406	0	60.3038	6.7215	1.95608	2.77524	1.33197	0.198751	46.3134	15.5652
Tb927.10.12330	1780	1181	185	71	57	15	604	544	454	119	24	6	240	343	160.299	246.337	175.074	27.074	17.8093	20.6053	324.514	308.565	326.493	165.127	39.4657	14.9063	201.363	233.036	147.475	167.509	87.5372	7.30999	2.6714	1.64842	298.553	243.766	222.015	82.5634	10.6557	1.19251	185.254	184.099
Tb927.10.12340	645	41	3	25	11	0	33	22	11	8	9	4	64	16	58.0858	8.55191	2.83904	9.53311	3.43689	0	17.7301	12.4787	7.91061	11.101	14.7996	9.93754	53.6967	10.8705	53.4389	5.8153	1.41952	2.57394	0.515534	0	16.3117	9.8582	5.37922	5.55048	3.9959	0.795003	49.401	8.58769
Tb927.10.12350	586	54	6	13	10	0	111	49	12	2	4	1	36	36	52.7725	11.2635	5.67809	4.95722	3.12445	0	59.6376	27.7935	8.62976	2.77524	6.57762	2.48439	30.2044	24.4586	48.5507	7.65917	2.83904	1.33845	0.468667	0	54.8666	21.9569	5.86824	1.38762	1.77596	0.198751	27.7881	19.3223
Tb927.10.12360	362	100	2	2	1	1	52	52	44	4	2	2	53	55	32.6001	20.8583	1.8927	0.762649	0.312445	1.37368	27.9383	29.4952	31.6425	5.55048	3.28881	4.96877	44.4676	37.3673	29.9921	14.1836	0.946348	0.205915	0.0468667	0.109895	25.7033	23.3012	21.5169	2.77524	0.887978	0.397502	40.9102	29.5202
Tb927.10.12370	496	213	11	16	3	1	124	219	135	36	18	3	132	178	44.6675	44.4282	10.4098	6.10119	0.937334	1.37368	66.6221	124.22	97.0848	49.9543	29.5993	7.45316	110.749	120.934	41.0941	30.2112	5.20491	1.64732	0.1406	0.109895	61.2924	98.1339	66.0177	24.9772	7.9918	0.596253	101.89	95.5381
Tb927.10.12380	1638	280	26	38	46	9	319	202	121	21	8	15	174	195	147.511	58.4033	24.605	14.4903	14.3725	12.3632	171.391	114.577	87.0167	29.14	13.1552	37.2658	145.988	132.484	135.71	39.7142	12.3025	3.91239	2.15587	0.989053	157.68	90.5162	59.1714	14.57	3.55191	2.98126	134.309	104.662
Tb927.10.12390	593	53	8	32	56	14	194	58	33	13	16	3	69	46	53.4029	11.0549	7.57078	12.2024	17.4969	19.2316	104.231	32.8985	23.7318	18.0391	26.3105	7.45316	57.8918	31.2527	49.1307	7.51733	3.78539	3.29464	2.62453	1.53853	95.8929	25.9898	16.1377	9.01953	7.10383	0.596253	53.2604	24.6896
Tb927.10.1240	280	32	3	4	1	0	105	44	26	4	1	2	47	36	25.2155	6.67466	2.83904	1.5253	0.312445	0	56.4139	24.9575	18.6978	5.55048	1.6444	4.96877	39.4335	24.4586	23.1983	4.53877	1.41952	0.41183	0.0468667	0	51.9008	19.7164	12.7145	2.77524	0.443989	0.397502	36.2789	19.3223
Tb927.10.12400	986	120	13	21	11	5	119	73	36	7	6	3	80	61	88.7947	25.03	12.3025	8.00781	3.43689	6.86842	63.9358	41.4067	25.8893	9.71335	9.86643	7.45316	67.1209	41.4438	81.6911	17.0204	6.15126	2.16211	0.515534	0.549474	58.8209	32.7113	17.6047	4.85667	2.66393	0.596253	61.7512	32.7406
Tb927.10.12410	1554	314	12	14	15	3	411	194	122	10	9	3	145	202	139.946	65.4951	11.3562	5.33854	4.68667	4.12105	220.82	110.04	87.7359	13.8762	14.7996	7.45316	121.657	137.24	128.751	44.5367	5.67809	1.44141	0.703	0.329684	203.155	86.9314	59.6604	6.9381	3.9959	0.596253	111.924	108.42
Tb927.10.12420	206	33	3	8	10	3	59	7	5	1	2	2	17	15	18.5514	6.88324	2.83904	3.0506	3.12445	4.12105	31.6992	3.9705	3.59573	1.38762	3.28881	4.96877	14.2632	10.1911	17.0673	4.6806	1.41952	0.823661	0.468667	0.329684	29.1633	3.1367	2.4451	0.69381	0.887978	0.397502	13.1221	8.05096
Tb927.10.12430	2723	1068	69	128	56	13	238	372	220	59	33	10	280	338	245.221	222.767	65.298	48.8095	17.4969	17.8579	127.872	211.004	158.212	81.8696	54.2653	24.8439	234.923	229.639	225.603	151.481	32.649	13.1786	2.62453	1.42863	117.642	166.693	107.584	40.9348	14.6516	1.98751	216.129	181.415
Tb927.10.12440	337	18	2	5	8	2	29	35	11	7	6	3	53	44	30.3487	3.7545	1.8927	1.90662	2.49956	2.74737	15.581	19.8525	7.91061	9.71335	9.86643	7.45316	44.4676	29.8939	27.9208	2.55306	0.946348	0.514788	0.374934	0.21979	14.3345	15.6835	5.37922	4.85667	2.66393	0.596253	40.9102	23.6162
Tb927.10.12450	353	36	6	18	11	1	120	32	11	2	3	0	53	27	31.7896	7.50899	5.67809	6.86384	3.43689	1.37368	64.473	18.1509	7.91061	2.77524	4.93321	0	44.4676	18.344	29.2464	5.10611	2.83904	1.85324	0.515534	0.109895	59.3152	14.3392	5.37922	1.38762	1.33197	0	40.9102	14.4917
Tb927.10.12460	175	45	1	2	10	3	85	42	15	5	6	1	31	32	15.7597	9.38624	0.946348	0.762649	3.12445	4.12105	45.6684	23.823	10.7872	6.9381	9.86643	2.48439	26.0094	21.741	14.4989	6.38264	0.473174	0.205915	0.468667	0.329684	42.0149	18.8202	7.3353	3.46905	2.66393	0.198751	23.9286	17.1754
Tb927.10.12470	1091	70	11	24	13	1	134	67	20	3	11	5	115	66	98.2505	14.6008	10.4098	9.15179	4.06178	1.37368	71.9949	38.0034	14.3829	4.16286	18.0884	12.4219	96.4863	44.8408	90.3905	9.92855	5.20491	2.47098	0.609267	0.109895	66.2353	30.0227	9.78039	2.08143	4.88388	0.993754	88.7674	35.4242
Tb927.10.12480	475	23	2	10	4	1	71	33	11	9	3	4	56	39	42.7764	4.79741	1.8927	3.81324	1.24978	1.37368	38.1466	18.7181	7.91061	12.4886	4.93321	9.93754	46.9846	26.4968	39.3542	3.26224	0.946348	1.02958	0.187467	0.109895	35.0948	14.7873	5.37922	6.24429	1.33197	0.795003	43.2259	20.9325
Tb927.10.12490	1109	59	6	17	5	0	75	53	40	19	18	12	144	68	99.8715	12.3064	5.67809	6.48251	1.56222	0	40.2957	30.0624	28.7659	26.3648	29.5993	29.8126	120.818	46.1996	91.8818	8.36835	2.83904	1.75028	0.234333	0	37.072	23.7493	19.5608	13.1824	7.9918	2.38501	111.152	36.4977
Tb927.10.1250	496	188	5	17	9	0	109	129	100	44	12	3	98	94	44.6675	39.2136	4.73174	6.48251	2.812	0	58.563	73.1707	71.9147	61.0553	19.7329	7.45316	82.2231	63.8642	41.0941	26.6653	2.36587	1.75028	0.4218	0	53.878	57.8049	48.902	30.5277	5.32787	0.596253	75.6453	50.4527
Tb927.10.12520	1369	249	14	49	15	6	125	128	78	22	14	4	116	132	123.286	51.9372	13.2489	18.6849	4.68667	8.24211	67.1594	72.6035	56.0934	30.5277	23.0217	9.93754	97.3253	89.6816	113.423	35.3173	6.62443	5.04492	0.703	0.659369	61.7867	57.3568	38.1435	15.2638	6.21585	0.795003	89.5393	70.8485
Tb927.10.12530	323	105	11	24	19	3	105	58	41	12	3	4	51	50	29.0879	21.9012	10.4098	9.15179	5.93645	4.12105	56.4139	32.8985	29.485	16.6514	4.93321	9.93754	42.7896	33.9703	26.7609	14.8928	5.20491	2.47098	0.890467	0.329684	51.9008	25.9898	20.0498	8.32572	1.33197	0.795003	39.3664	26.8365
Tb927.10.12540	1337	245	5	35	59	17	248	132	55	5	7	3	85	114	120.404	51.1029	4.73174	13.3464	18.4342	23.3526	133.244	74.8724	39.5531	6.9381	11.5108	7.45316	71.316	77.4523	110.772	34.7499	2.36587	3.60352	2.76514	1.86821	122.585	59.1492	26.8961	3.46905	3.10792	0.596253	65.6107	61.1873
Tb927.10.12550	328	98	34	29	28	5	96	48	30	8	8	1	48	40	29.5382	20.4411	32.1758	11.0584	8.74845	6.86842	51.5784	27.2263	21.5744	11.101	13.1552	2.48439	40.2725	27.1762	27.1751	13.9	16.0879	2.98577	1.31227	0.549474	47.4522	21.5088	14.6706	5.55048	3.55191	0.198751	37.0507	21.4692
Tb927.10.1260	1148	70	2	12	8	3	230	98	29	5	2	3	114	118	103.384	14.6008	1.8927	4.57589	2.49956	4.12105	123.573	55.5871	20.8553	6.9381	3.28881	7.45316	95.6473	80.1699	95.113	9.92855	0.946348	1.23549	0.374934	0.329684	113.687	43.9138	14.1816	3.46905	0.887978	0.596253	87.9955	63.3342
Tb927.10.12600	1175	54	2	4	4	3	145	72	23	2	1	3	120	73	105.815	11.2635	1.8927	1.5253	1.24978	4.12105	77.9049	40.8395	16.5404	2.77524	1.6444	7.45316	100.681	49.5966	97.35	7.65917	0.946348	0.41183	0.187467	0.329684	71.6725	32.2632	11.2475	1.38762	0.443989	0.596253	92.6269	39.1813
Tb927.10.12610	38	1	1	0	0	0	8	3	1	1	0	1	7	6	3.42211	0.208583	0.946348	0	0	0	4.2982	1.70164	0.719147	1.38762	0	2.48439	5.87308	4.07644	3.14834	0.141836	0.473174	0	0	0	3.95435	1.3443	0.48902	0.69381	0	0.198751	5.40323	3.22038
Tb927.10.12620	692	55	3	15	6	3	48	46	18	7	10	2	104	34	62.3184	11.4721	2.83904	5.71987	1.87467	4.12105	25.7892	26.0919	12.9446	9.71335	16.444	4.96877	87.2572	23.0998	57.3329	7.80101	1.41952	1.54436	0.2812	0.329684	23.7261	20.6126	8.80235	4.85667	4.43989	0.397502	80.2766	18.2488
Tb927.10.12630	593	28	2	0	1	1	175	38	8	0	2	3	67	53	53.4029	5.84033	1.8927	0	0.312445	1.37368	94.0232	21.5542	5.75317	0	3.28881	7.45316	56.2138	36.0085	49.1307	3.97142	0.946348	0	0.0468667	0.109895	86.5013	17.0278	3.91216	0	0.887978	0.596253	51.7167	28.4467
Tb927.10.12640	754	37	2	6	6	1	54	25	11	3	5	4	78	47	67.9018	7.71757	1.8927	2.28795	1.87467	1.37368	29.0129	14.1804	7.91061	4.16286	8.22202	9.93754	65.4429	31.9321	62.4697	5.24795	0.946348	0.617746	0.2812	0.109895	26.6918	11.2025	5.37922	2.08143	2.21995	0.795003	60.2075	25.2263
Tb927.10.12650	19	32	4	1	3	1	3	10	7	3	2	2	10	11	1.71105	6.67466	3.78539	0.381324	0.937334	1.37368	1.61183	5.67215	5.03403	4.16286	3.28881	4.96877	8.39011	7.47347	1.57417	4.53877	1.8927	0.102958	0.1406	0.109895	1.48288	4.481	3.42314	2.08143	0.887978	0.397502	7.7189	5.90404
Tb927.10.12660	257	218	32	23	9	1	32	110	65	32	13	3	83	88	23.1443	45.4711	30.2831	8.77046	2.812	1.37368	17.1928	62.3936	46.7445	44.4039	21.3773	7.45316	69.6379	59.7877	21.2927	30.9204	15.1416	2.36802	0.4218	0.109895	15.8174	49.291	31.7863	22.2019	5.77186	0.596253	64.0669	47.2323
Tb927.10.12670	248	41	1	6	4	0	33	40	20	5	2	1	58	45	22.3338	8.55191	0.946348	2.28795	1.24978	0	17.7301	22.6886	14.3829	6.9381	3.28881	2.48439	48.6627	30.5733	20.5471	5.8153	0.473174	0.617746	0.187467	0	16.3117	17.924	9.78039	3.46905	0.887978	0.198751	44.7696	24.1529
Tb927.10.12690	537	49	2	10	10	3	68	49	17	2	1	2	77	32	48.3598	10.2206	1.8927	3.81324	3.12445	4.12105	36.5347	27.7935	12.2255	2.77524	1.6444	4.96877	64.6039	21.741	44.491	6.94999	0.946348	1.02958	0.468667	0.329684	33.6119	21.9569	8.31334	1.38762	0.443989	0.397502	59.4356	17.1754
Tb927.10.1270	646	41	9	17	13	0	67	68	18	12	5	11	119	77	58.1758	8.55191	8.51713	6.48251	4.06178	0	35.9974	38.5706	12.9446	16.6514	8.22202	27.3282	99.8423	52.3143	53.5218	5.8153	4.25856	1.75028	0.609267	0	33.1177	30.4708	8.80235	8.32572	2.21995	2.18626	91.855	41.3283
Tb927.10.12700	1575	1290	275	781	218	47	159	430	313	265	276	112	365	365	141.837	269.072	260.246	297.814	68.1129	64.5632	85.4268	243.902	225.093	367.72	453.856	278.251	306.239	247.983	130.49	182.969	130.123	80.4099	10.2169	5.16506	78.5926	192.683	153.063	183.86	122.541	22.2601	281.74	195.907
Tb927.10.12710	3349	1981	108	708	84	20	150	772	326	398	311	63	620	624	301.596	413.203	102.206	269.978	26.2453	27.4737	80.5913	437.89	234.442	552.273	511.41	156.516	520.187	423.949	277.468	280.978	51.1028	72.894	3.9368	2.1979	74.144	345.933	159.42	276.137	138.081	12.5213	478.572	334.92
Tb927.10.12720	463	59	8	3	6	2	40	80	23	9	5	6	84	67	41.6957	12.3064	7.57078	1.14397	1.87467	2.74737	21.491	45.3772	16.5404	12.4886	8.22202	14.9063	70.477	45.5202	38.36	8.36835	3.78539	0.308873	0.2812	0.21979	19.7717	35.848	11.2475	6.24429	2.21995	1.19251	64.8388	35.961
Tb927.10.12740	220	153	16	31	18	1	76	83	44	24	18	4	63	76	19.8122	31.9132	15.1416	11.8211	5.624	1.37368	40.8329	47.0788	31.6425	33.3029	29.5993	9.93754	52.8577	51.6349	18.2272	21.701	7.57078	3.19169	0.843601	0.109895	37.5663	37.1923	21.5169	16.6514	7.9918	0.795003	48.6291	40.7915
Tb927.10.12760	94	22	1	2	5	1	34	24	12	4	1	3	23	16	8.46522	4.58883	0.946348	0.762649	1.56222	1.37368	18.2674	13.6132	8.62976	5.55048	1.6444	7.45316	19.2973	10.8705	7.788	3.1204	0.473174	0.205915	0.234333	0.109895	16.806	10.7544	5.86824	2.77524	0.443989	0.596253	17.7535	8.58769
Tb927.10.12780	2238	2002	542	1073	1213	269	490	417	464	216	212	97	223	344	201.544	417.583	512.92	409.161	378.995	369.521	263.265	236.529	333.684	299.726	348.614	240.985	187.1	233.716	185.421	283.957	256.46	110.473	56.8493	29.5617	242.204	186.858	226.905	149.863	94.1257	19.2788	172.132	184.635
Tb927.10.1280	750	393	85	102	83	13	226	142	128	45	19	11	99	140	67.5416	81.9731	80.4396	38.8951	25.9329	17.8579	121.424	80.5445	92.0508	62.4429	31.2437	27.3282	83.0621	95.1168	62.1383	55.7417	40.2198	10.5017	3.88994	1.42863	111.71	63.6302	62.5945	31.2215	8.43579	2.18626	76.4172	75.1423
Tb927.10.12800	759	765	161	405	457	111	188	142	163	73	66	31	77	124	68.3521	159.566	152.362	154.436	142.787	152.479	101.008	80.5445	117.221	101.296	108.531	77.016	64.6039	84.2463	62.8839	108.505	76.181	41.6978	21.4181	12.1983	92.9271	63.6302	79.7102	50.6482	29.3033	6.16128	59.4356	66.5546
Tb927.10.12810	2184	964	74	28	19	3	428	306	176	43	8	4	180	237	196.681	201.074	70.0297	10.6771	5.93645	4.12105	229.954	173.568	126.57	59.6677	13.1552	9.93754	151.022	161.019	180.947	136.73	35.0149	2.88281	0.890467	0.329684	211.558	137.119	86.0675	29.8338	3.55191	0.795003	138.94	127.205
Tb927.10.12820	1074	165	6	16	6	1	44	93	41	18	11	3	95	63	96.7196	34.4162	5.67809	6.10119	1.87467	1.37368	23.6401	52.751	29.485	24.9772	18.0884	7.45316	79.7061	42.8026	88.982	23.403	2.83904	1.64732	0.2812	0.109895	21.7489	41.6733	20.0498	12.4886	4.88388	0.596253	73.3296	33.814
Tb927.10.12830	603	55	4	12	4	2	132	43	16	4	4	2	67	44	54.3035	11.4721	3.78539	4.57589	1.24978	2.74737	70.9203	24.3902	11.5063	5.55048	6.57762	4.96877	56.2138	29.8939	49.9592	7.80101	1.8927	1.23549	0.187467	0.21979	65.2467	19.2683	7.82432	2.77524	1.77596	0.397502	51.7167	23.6162
Tb927.10.12840	4830	5036	1549	4807	8921	1537	1257	1502	1367	882	1090	963	550	1154	434.968	1050.42	1465.89	1833.03	2787.32	2111.35	675.355	851.957	983.073	1223.88	1792.4	2392.46	461.456	784.035	400.171	714.289	732.946	494.917	418.098	168.908	621.327	673.046	668.49	611.941	483.948	191.397	424.54	619.387
Tb927.10.12850	12736	6743	701	1147	370	28	1232	2548	1804	914	523	56	1066	1958	1146.95	1406.48	663.39	437.379	115.605	38.4632	661.923	1445.26	1297.34	1268.29	860.023	139.126	894.386	1330.28	1055.19	956.403	331.695	118.092	17.3407	3.07705	608.969	1141.76	882.192	634.143	232.206	11.13	822.835	1050.92
Tb927.10.12860	945	109	5	28	7	7	94	99	32	20	12	8	134	94	85.1024	22.7356	4.73174	10.6771	2.18711	9.61579	50.5039	56.1543	23.0127	27.7524	19.7329	19.8751	112.428	63.8642	78.2942	15.4602	2.36587	2.88281	0.328067	0.769264	46.4636	44.3619	15.6486	13.8762	5.32787	1.59001	103.433	50.4527
Tb927.10.12870	1063	68	5	12	10	6	49	49	17	9	5	4	106	48	95.729	14.1836	4.73174	4.57589	3.12445	8.24211	26.3265	27.7935	12.2255	12.4886	8.22202	9.93754	88.9352	32.6115	88.0707	9.64488	2.36587	1.23549	0.468667	0.659369	24.2204	21.9569	8.31334	6.24429	2.21995	0.795003	81.8204	25.7631
Tb927.10.12880	1282	65	9	21	21	5	329	56	14	5	10	9	122	70	115.451	13.5579	8.51713	8.00781	6.56134	6.86842	176.764	31.764	10.0681	6.9381	16.444	22.3595	102.359	47.5584	106.215	9.21937	4.25856	2.16211	0.984201	0.549474	162.623	25.0936	6.84628	3.46905	4.43989	1.78876	94.1706	37.5712
Tb927.10.12890	6383	2134	66	104	18	9	275	732	369	195	37	5	542	613	574.824	445.116	62.459	39.6577	5.624	12.3632	147.751	415.201	265.365	270.586	60.843	12.4219	454.744	416.476	528.838	302.679	31.2295	10.7076	0.843601	0.989053	135.931	328.009	180.448	135.293	16.4276	0.993754	418.365	329.016
Tb927.10.1290	227	26	1	5	1	3	107	36	13	4	0	0	29	26	20.4426	5.42316	0.946348	1.90662	0.312445	4.12105	57.4885	20.4197	9.34891	5.55048	0	0	24.3313	17.6646	18.8072	3.68775	0.473174	0.514788	0.0468667	0.329684	52.8894	16.1316	6.35726	2.77524	0	0	22.3848	13.955
Tb927.10.12900	340	15	1	1	3	0	52	16	5	0	0	1	19	10	30.6189	3.12875	0.946348	0.381324	0.937334	0	27.9383	9.07544	3.59573	0	0	2.48439	15.9412	6.79406	28.1694	2.12755	0.473174	0.102958	0.1406	0	25.7033	7.1696	2.4451	0	0	0.198751	14.6659	5.36731
Tb927.10.12910	1426	60	8	11	9	2	103	60	17	6	4	3	98	66	128.419	12.515	7.57078	4.19457	2.812	2.74737	55.3394	34.0329	12.2255	8.32572	6.57762	7.45316	82.2231	44.8408	118.146	8.51019	3.78539	1.13253	0.4218	0.21979	50.9122	26.886	8.31334	4.16286	1.77596	0.596253	75.6453	35.4242
Tb927.10.12920	1257	127	3	4	3	1	91	101	35	14	10	0	140	103	113.2	26.49	2.83904	1.5253	0.937334	1.37368	48.8921	57.2887	25.1701	19.4267	16.444	0	117.462	69.9788	104.144	18.0132	1.41952	0.41183	0.1406	0.109895	44.9807	45.2581	17.1157	9.71335	4.43989	0	108.065	55.2833
Tb927.10.12930	1095	88	5	10	11	0	268	162	46	9	2	0	125	132	98.6108	18.3553	4.73174	3.81324	3.43689	0	143.99	91.8888	33.0807	12.4886	3.28881	0	104.876	89.6816	90.7219	12.4816	2.36587	1.02958	0.515534	0	132.471	72.5922	22.4949	6.24429	0.887978	0	96.4863	70.8485
Tb927.10.12940	453	59	4	0	3	2	33	58	28	1	2	1	93	52	40.7951	12.3064	3.78539	0	0.937334	2.74737	17.7301	32.8985	20.1361	1.38762	3.28881	2.48439	78.0281	35.3291	37.5315	8.36835	1.8927	0	0.1406	0.21979	16.3117	25.9898	13.6926	0.69381	0.887978	0.198751	71.7858	27.91
Tb927.10.12950	1067	51	5	12	2	0	73	74	36	15	8	11	111	75	96.0892	10.6377	4.73174	4.57589	0.624889	0	39.2211	41.9739	25.8893	20.8143	13.1552	27.3282	93.1303	50.9554	88.4021	7.23366	2.36587	1.23549	0.0937334	0	36.0834	33.1594	17.6047	10.4072	3.55191	2.18626	85.6798	40.2548
Tb927.10.12960	1620	386	13	30	22	4	360	248	138	21	3	6	164	191	145.89	80.5131	12.3025	11.4397	6.87378	5.49474	193.419	140.669	99.2422	29.14	4.93321	14.9063	137.598	129.767	134.219	54.7489	6.15126	3.08873	1.03107	0.439579	177.946	111.129	67.4847	14.57	1.33197	1.19251	126.59	102.516
Tb927.10.12970	430	59	11	20	10	0	100	47	24	10	3	0	65	58	38.7239	12.3064	10.4098	7.62649	3.12445	0	53.7275	26.6591	17.2595	13.8762	4.93321	0	54.5357	39.4055	35.6259	8.36835	5.20491	2.05915	0.468667	0	49.4293	21.0607	11.7365	6.9381	1.33197	0	50.1729	31.1304
Tb927.10.12980	3080	199	17	45	22	3	277	152	52	12	11	2	221	180	277.371	41.508	16.0879	17.1596	6.87378	4.12105	148.825	86.2167	37.3956	16.6514	18.0884	4.96877	185.422	122.293	255.181	28.2255	8.04396	4.63309	1.03107	0.329684	136.919	68.1112	25.429	8.32572	4.88388	0.397502	170.588	96.6115
Tb927.10.12990	1013	103	3	26	12	1	284	142	71	17	12	1	153	143	91.2262	21.4841	2.83904	9.91443	3.74934	1.37368	152.586	80.5445	51.0594	23.5896	19.7329	2.48439	128.369	97.1551	83.9281	14.6092	1.41952	2.6769	0.5624	0.109895	140.379	63.6302	34.7204	11.7948	5.32787	0.198751	118.099	76.7525
Tb927.10.1300	163	23	3	13	13	1	61	20	8	5	8	5	37	10	14.679	4.79741	2.83904	4.95722	4.06178	1.37368	32.7738	11.3443	5.75317	6.9381	13.1552	12.4219	31.0434	6.79406	13.5047	3.26224	1.41952	1.33845	0.609267	0.109895	30.1519	8.962	3.91216	3.46905	3.55191	0.993754	28.5599	5.36731
Tb927.10.13000	2396	332	25	57	26	9	284	239	126	20	18	7	200	267	215.773	69.2496	23.6587	21.7355	8.12356	12.3632	152.586	135.564	90.6125	27.7524	29.5993	17.3907	167.802	181.401	198.511	47.0897	11.8293	5.86858	1.21853	0.989053	140.379	107.096	61.6165	13.8762	7.9918	1.39126	154.378	143.307
Tb927.10.13010	640	55	3	38	16	7	81	55	22	12	8	2	65	51	57.6355	11.4721	2.83904	14.4903	4.99911	9.61579	43.5193	31.1968	15.8212	16.6514	13.1552	4.96877	54.5357	34.6497	53.0247	7.80101	1.41952	3.91239	0.749867	0.769264	40.0378	24.6455	10.7584	8.32572	3.55191	0.397502	50.1729	27.3733
Tb927.10.13020	1957	338	45	180	214	73	279	102	57	16	13	10	160	145	176.239	70.5011	42.5856	68.6384	66.8632	100.279	149.9	57.8559	40.9914	22.2019	21.3773	24.8439	134.242	98.5139	162.139	47.9407	21.2928	18.5324	10.0295	8.02232	137.908	45.7062	27.8741	11.101	5.77186	1.98751	123.502	77.826
Tb927.10.13030	980	193	61	143	135	33	198	36	38	22	13	6	69	33	88.2544	40.2565	57.7272	54.5294	42.18	45.3316	106.381	20.4197	27.3276	30.5277	21.3773	14.9063	57.8918	22.4204	81.194	27.3744	28.8636	14.7229	6.327	3.62653	97.8701	16.1316	18.5827	15.2638	5.77186	1.19251	53.2604	17.7121
Tb927.10.13040	233	85	9	19	16	7	36	49	24	15	5	5	42	46	20.9829	17.7296	8.51713	7.24516	4.99911	9.61579	19.3419	27.7935	17.2595	20.8143	8.22202	12.4219	35.2385	31.2527	19.3043	12.0561	4.25856	1.95619	0.749867	0.769264	17.7946	21.9569	11.7365	10.4072	2.21995	0.993754	32.4194	24.6896
Tb927.10.13060	28	2	1	5	3	0	8	3	2	0	0	0	1	1	2.52155	0.417166	0.946348	1.90662	0.937334	0	4.2982	1.70164	1.43829	0	0	0	0.839011	0.679406	2.31983	0.283673	0.473174	0.514788	0.1406	0	3.95435	1.3443	0.978039	0	0	0	0.77189	0.536731
Tb927.10.13070	560	33	5	5	12	0	51	27	14	8	5	6	38	21	50.4311	6.88324	4.73174	1.90662	3.74934	0	27.401	15.3148	10.0681	11.101	8.22202	14.9063	31.8824	14.2675	46.3966	4.6806	2.36587	0.514788	0.5624	0	25.209	12.0987	6.84628	5.55048	2.21995	1.19251	29.3318	11.2713
Tb927.10.13090	288	47	5	3	7	0	24	20	17	6	3	1	33	28	25.936	9.8034	4.73174	1.14397	2.18711	0	12.8946	11.3443	12.2255	8.32572	4.93321	2.48439	27.6874	19.0234	23.8611	6.66631	2.36587	0.308873	0.328067	0	11.863	8.962	8.31334	4.16286	1.33197	0.198751	25.4724	15.0285
Tb927.10.1310	1617	101	14	66	52	11	193	73	41	18	22	17	167	77	145.62	21.0669	13.2489	25.1674	16.2471	15.1105	103.694	41.4067	29.485	24.9772	36.1769	42.2346	140.115	52.3143	133.97	14.3255	6.62443	6.7952	2.43707	1.20884	95.3986	32.7113	20.0498	12.4886	9.76776	3.37876	128.906	41.3283
Tb927.10.13100	243	13	0	2	2	3	66	20	14	3	2	1	50	23	21.8835	2.71158	0	0.762649	0.624889	4.12105	35.4602	11.3443	10.0681	4.16286	3.28881	2.48439	41.9506	15.6263	20.1328	1.84387	0	0.205915	0.0937334	0.329684	32.6234	8.962	6.84628	2.08143	0.887978	0.198751	38.5945	12.3448
Tb927.10.13110	877	770	161	374	563	117	194	171	136	66	56	35	56	119	78.9787	160.609	152.362	142.615	175.906	160.721	104.231	96.9938	97.8039	91.583	92.0866	86.9535	46.9846	80.8493	72.6604	109.214	76.181	38.5061	26.3859	12.8577	95.8929	76.6251	66.5067	45.7915	24.8634	6.95628	43.2259	63.871
Tb927.10.13120	441	38	0	8	6	0	119	37	15	6	2	3	60	33	39.7145	7.92616	0	3.0506	1.87467	0	63.9358	20.987	10.7872	8.32572	3.28881	7.45316	50.3407	22.4204	36.5373	5.38979	0	0.823661	0.2812	0	58.8209	16.5797	7.3353	4.16286	0.887978	0.596253	46.3134	17.7121
Tb927.10.13130	259	38	4	1	5	0	92	70	27	2	2	2	76	72	23.3244	7.92616	3.78539	0.381324	1.56222	0	49.4293	39.705	19.417	2.77524	3.28881	4.96877	63.7649	48.9172	21.4584	5.38979	1.8927	0.102958	0.234333	0	45.475	31.367	13.2035	1.38762	0.887978	0.397502	58.6637	38.6446
Tb927.10.13140	415	81	10	3	12	2	137	69	47	11	2	0	54	83	37.373	16.8952	9.46348	1.14397	3.74934	2.74737	73.6067	39.1378	33.7999	15.2638	3.28881	0	45.3066	56.3907	34.3832	11.4888	4.73174	0.308873	0.5624	0.21979	67.7182	30.9189	22.9839	7.63191	0.887978	0	41.6821	44.5487
Tb927.10.13150	348	16	3	10	6	3	51	21	7	6	10	3	76	24	31.3393	3.33733	2.83904	3.81324	1.87467	4.12105	27.401	11.9115	5.03403	8.32572	16.444	7.45316	63.7649	16.3057	28.8322	2.26938	1.41952	1.02958	0.2812	0.329684	25.209	9.4101	3.42314	4.16286	4.43989	0.596253	58.6637	12.8815
Tb927.10.13160	1388	89	3	7	5	0	201	94	45	6	3	2	105	84	124.997	18.5639	2.83904	2.66927	1.56222	0	107.992	53.3182	32.3616	8.32572	4.93321	4.96877	88.0962	57.0701	114.997	12.6234	1.41952	0.720703	0.234333	0	99.353	42.1214	22.0059	4.16286	1.33197	0.397502	81.0485	45.0854
Tb927.10.13170	40	2	1	5	1	0	10	12	2	2	2	1	10	5	3.60222	0.417166	0.946348	1.90662	0.312445	0	5.37275	6.80658	1.43829	2.77524	3.28881	2.48439	8.39011	3.39703	3.31404	0.283673	0.473174	0.514788	0.0468667	0	4.94293	5.3772	0.978039	1.38762	0.887978	0.198751	7.7189	2.68365
Tb927.10.13180	964	255	16	41	12	2	131	195	100	32	16	4	197	209	86.8135	53.1887	15.1416	15.6343	3.74934	2.74737	70.3831	110.607	71.9147	44.4039	26.3105	9.93754	165.285	141.996	79.8684	36.1683	7.57078	4.22126	0.5624	0.21979	64.7524	87.3795	48.902	22.2019	7.10383	0.795003	152.062	112.177
Tb927.10.13190	261	7	3	4	3	1	75	26	7	1	4	2	30	23	23.5045	1.46008	2.83904	1.5253	0.937334	1.37368	40.2957	14.7476	5.03403	1.38762	6.57762	4.96877	25.1703	15.6263	21.6241	0.992855	1.41952	0.41183	0.1406	0.109895	37.072	11.6506	3.42314	0.69381	1.77596	0.397502	23.1567	12.3448
Tb927.10.1320	487	13	4	8	1	1	69	18	5	4	12	6	82	19	43.857	2.71158	3.78539	3.0506	0.312445	1.37368	37.072	10.2099	3.59573	5.55048	19.7329	14.9063	68.7989	12.9087	40.3485	1.84387	1.8927	0.823661	0.0468667	0.109895	34.1062	8.0658	2.4451	2.77524	5.32787	1.19251	63.295	10.1979
Tb927.10.13200	446	39	5	22	15	0	75	54	9	5	7	7	100	45	40.1647	8.13474	4.73174	8.38914	4.68667	0	40.2957	30.6296	6.47232	6.9381	11.5108	17.3907	83.9011	30.5733	36.9516	5.53162	2.36587	2.26507	0.703	0	37.072	24.1974	4.40118	3.46905	3.10792	1.39126	77.189	24.1529
Tb927.10.13210	1088	68	3	16	2	0	126	83	35	2	2	1	82	67	97.9804	14.1836	2.83904	6.10119	0.624889	0	67.6967	47.0788	25.1701	2.77524	3.28881	2.48439	68.7989	45.5202	90.1419	9.64488	1.41952	1.64732	0.0937334	0	62.281	37.1923	17.1157	1.38762	0.887978	0.198751	63.295	35.961
Tb927.10.13220	1265	57	3	22	12	4	130	101	33	12	13	11	149	97	113.92	11.8892	2.83904	8.38914	3.74934	5.49474	69.8458	57.2887	23.7318	16.6514	21.3773	27.3282	125.013	65.9024	104.807	8.08468	1.41952	2.26507	0.5624	0.439579	64.2581	45.2581	16.1377	8.32572	5.77186	2.18626	115.012	52.0629
Tb927.10.13230	366	15	1	9	4	1	60	18	8	4	2	6	39	30	32.9603	3.12875	0.946348	3.43192	1.24978	1.37368	32.2365	10.2099	5.75317	5.55048	3.28881	14.9063	32.7214	20.3822	30.3235	2.12755	0.473174	0.926618	0.187467	0.109895	29.6576	8.0658	3.91216	2.77524	0.887978	1.19251	30.1037	16.1019
Tb927.10.13240	901	68	7	13	12	7	101	60	22	3	5	7	112	67	81.14	14.1836	6.62443	4.95722	3.74934	9.61579	54.2648	34.0329	15.8212	4.16286	8.22202	17.3907	93.9693	45.5202	74.6488	9.64488	3.31222	1.33845	0.5624	0.769264	49.9236	26.886	10.7584	2.08143	2.21995	1.39126	86.4517	35.961
Tb927.10.13250	1460	159	16	35	28	9	90	104	45	19	20	4	126	121	131.481	33.1647	15.1416	13.3464	8.74845	12.3632	48.3548	58.9904	32.3616	26.3648	32.8881	9.93754	105.715	82.2081	120.963	22.552	7.57078	3.60352	1.31227	0.989053	44.4864	46.6024	22.0059	13.1824	8.87978	0.795003	97.2582	64.9444
Tb927.10.13260	552	84	8	16	8	2	46	43	16	5	5	5	53	46	49.7106	17.521	7.57078	6.10119	2.49956	2.74737	24.7147	24.3902	11.5063	6.9381	8.22202	12.4219	44.4676	31.2527	45.7338	11.9143	3.78539	1.64732	0.374934	0.21979	22.7375	19.2683	7.82432	3.46905	2.21995	0.993754	40.9102	24.6896
Tb927.10.13270	1916	127	6	20	10	4	94	118	34	7	6	3	164	110	172.546	26.49	5.67809	7.62649	3.12445	5.49474	50.5039	66.9314	24.451	9.71335	9.86643	7.45316	137.598	74.7347	158.743	18.0132	2.83904	2.05915	0.468667	0.439579	46.4636	52.8758	16.6267	4.85667	2.66393	0.596253	126.59	59.0404
Tb927.10.13280	8642	1227	13	69	22	13	172	329	127	93	19	8	328	341	778.259	255.931	12.3025	26.3114	6.87378	17.8579	92.4114	186.614	91.3316	129.049	31.2437	19.8751	275.196	231.677	715.999	174.033	6.15126	7.10407	1.03107	1.42863	85.0185	147.425	62.1055	64.5244	8.43579	1.59001	253.18	183.025
Tb927.10.13290	1361	264	6	6	13	4	121	67	58	5	2	2	73	77	122.566	55.0659	5.67809	2.28795	4.06178	5.49474	65.0103	38.0034	41.7105	6.9381	3.28881	4.96877	61.2478	52.3143	112.76	37.4448	2.83904	0.617746	0.609267	0.439579	59.8095	30.0227	28.3631	3.46905	0.887978	0.397502	56.348	41.3283
Tb927.10.1330	559	20	2	8	3	0	84	54	8	4	11	2	81	38	50.341	4.17166	1.8927	3.0506	0.937334	0	45.1311	30.6296	5.75317	5.55048	18.0884	4.96877	67.9599	25.8174	46.3137	2.83673	0.946348	0.823661	0.1406	0	41.5206	24.1974	3.91216	2.77524	4.88388	0.397502	62.5231	20.3958
Tb927.10.13300	29	6	1	5	7	2	74	27	18	3	1	2	36	41	2.61161	1.2515	0.946348	1.90662	2.18711	2.74737	39.7584	15.3148	12.9446	4.16286	1.6444	4.96877	30.2044	27.8556	2.40268	0.851019	0.473174	0.514788	0.328067	0.21979	36.5777	12.0987	8.80235	2.08143	0.443989	0.397502	27.7881	22.006
Tb927.10.13310	632	125	5	16	9	0	98	87	56	9	9	4	79	91	56.9151	26.0729	4.73174	6.10119	2.812	0	52.653	49.3477	40.2722	12.4886	14.7996	9.93754	66.2819	61.8259	52.3619	17.7296	2.36587	1.64732	0.4218	0	48.4407	38.9847	27.3851	6.24429	3.9959	0.795003	60.9793	48.8425
Tb927.10.13320	331	79	17	14	3	2	140	79	28	11	4	3	78	73	29.8084	16.4781	16.0879	5.33854	0.937334	2.74737	75.2186	44.81	20.1361	15.2638	6.57762	7.45316	65.4429	49.5966	27.4237	11.2051	8.04396	1.44141	0.1406	0.21979	69.2011	35.3999	13.6926	7.63191	1.77596	0.596253	60.2075	39.1813
Tb927.10.13330	339	98	12	11	12	1	23	47	24	8	6	6	38	30	30.5288	20.4411	11.3562	4.19457	3.74934	1.37368	12.3573	26.6591	17.2595	11.101	9.86643	14.9063	31.8824	20.3822	28.0865	13.9	5.67809	1.13253	0.5624	0.109895	11.3687	21.0607	11.7365	5.55048	2.66393	1.19251	29.3318	16.1019
Tb927.10.13340	280	55	5	11	23	3	80	28	20	6	2	0	18	19	25.2155	11.4721	4.73174	4.19457	7.18623	4.12105	42.982	15.882	14.3829	8.32572	3.28881	0	15.1022	12.9087	23.1983	7.80101	2.36587	1.13253	1.07793	0.329684	39.5435	12.5468	9.78039	4.16286	0.887978	0	13.894	10.1979
Tb927.10.13350	757	56	12	31	13	4	77	62	18	14	13	5	103	70	68.172	11.6807	11.3562	11.8211	4.06178	5.49474	41.3702	35.1673	12.9446	19.4267	21.3773	12.4219	86.4182	47.5584	62.7182	7.94284	5.67809	3.19169	0.609267	0.439579	38.0606	27.7822	8.80235	9.71335	5.77186	0.993754	79.5047	37.5712
Tb927.10.13360	4117	2386	271	1239	350	54	213	671	648	499	408	191	474	753	370.758	497.679	256.46	472.461	109.356	74.179	114.44	380.601	466.007	692.423	670.917	474.518	397.691	511.593	341.098	338.422	128.23	127.564	16.4033	5.93432	105.284	300.675	316.885	346.211	181.148	37.9614	365.876	404.158
Tb927.10.13370	618	103	7	2	6	4	307	175	85	5	1	3	113	129	55.6543	21.4841	6.62443	0.762649	1.87467	5.49474	164.944	99.2626	61.1275	6.9381	1.6444	7.45316	94.8083	87.6434	51.2019	14.6092	3.31222	0.205915	0.2812	0.439579	151.748	78.4175	41.5667	3.46905	0.443989	0.596253	87.2236	69.2383
Tb927.10.13380	1221	61	5	24	18	6	181	64	26	10	12	8	90	56	109.958	12.7236	4.73174	9.15179	5.624	8.24211	97.2468	36.3018	18.6978	13.8762	19.7329	19.8751	75.511	38.0467	101.161	8.65203	2.36587	2.47098	0.843601	0.659369	89.4671	28.6784	12.7145	6.9381	5.32787	1.59001	69.4701	30.0569
Tb927.10.1340	76	9	1	4	2	2	26	14	3	2	1	0	35	13	6.84422	1.87725	0.946348	1.5253	0.624889	2.74737	13.9692	7.94101	2.15744	2.77524	1.6444	0	29.3654	8.83228	6.29668	1.27653	0.473174	0.41183	0.0937334	0.21979	12.8516	6.2734	1.46706	1.38762	0.443989	0	27.0162	6.9775
Tb927.10.13410	28	8	0	2	1	0	2	6	5	2	0	0	4	5	2.52155	1.66866	0	0.762649	0.312445	0	1.07455	3.40329	3.59573	2.77524	0	0	3.35605	3.39703	2.31983	1.13469	0	0.205915	0.0468667	0	0.988587	2.6886	2.4451	1.38762	0	0	3.08756	2.68365
Tb927.10.13430	318	119	10	44	19	1	36	33	29	16	7	5	44	34	28.6376	24.8214	9.46348	16.7783	5.93645	1.37368	19.3419	18.7181	20.8553	22.2019	11.5108	12.4219	36.9165	23.0998	26.3466	16.8785	4.73174	4.53013	0.890467	0.109895	17.7946	14.7873	14.1816	11.101	3.10792	0.993754	33.9632	18.2488
Tb927.10.13440	430	42	2	20	20	4	39	29	10	6	10	4	68	37	38.7239	8.76049	1.8927	7.62649	6.24889	5.49474	20.9537	16.4492	7.19147	8.32572	16.444	9.93754	57.0528	25.138	35.6259	5.95713	0.946348	2.05915	0.937334	0.439579	19.2774	12.9949	4.8902	4.16286	4.43989	0.795003	52.4885	19.859
Tb927.10.13450	1202	208	6	17	3	0	58	65	36	17	8	5	66	93	108.247	43.3853	5.67809	6.48251	0.937334	0	31.162	36.869	25.8893	23.5896	13.1552	12.4219	55.3747	63.1848	99.587	29.502	2.83904	1.75028	0.1406	0	28.669	29.1265	17.6047	11.7948	3.55191	0.993754	50.9448	49.916
Tb927.10.13460	32	12	0	2	0	0	1	3	1	0	1	0	5	3	2.88178	2.503	0	0.762649	0	0	0.537275	1.70164	0.719147	0	1.6444	0	4.19506	2.03822	2.65123	1.70204	0	0.205915	0	0	0.494293	1.3443	0.48902	0	0.443989	0	3.85945	1.61019
Tb927.10.13470	1302	68	7	32	11	5	87	38	11	8	8	5	116	51	117.252	14.1836	6.62443	12.2024	3.43689	6.86842	46.743	21.5542	7.91061	11.101	13.1552	12.4219	97.3253	34.6497	107.872	9.64488	3.31222	3.29464	0.515534	0.549474	43.0035	17.0278	5.37922	5.55048	3.55191	0.993754	89.5393	27.3733
Tb927.10.1350	968	206	7	23	10	7	99	146	78	37	11	4	156	113	87.1737	42.9681	6.62443	8.77046	3.12445	9.61579	53.1903	82.8134	56.0934	51.342	18.0884	9.93754	130.886	76.7729	80.1998	29.2183	3.31222	2.36802	0.468667	0.769264	48.935	65.4226	38.1435	25.671	4.88388	0.795003	120.415	60.6506
Tb927.10.13500	17143	9104	967	7196	5562	466	4933	5661	5092	3379	3797	3578	2375	4248	1543.82	1898.94	915.118	2744.01	1737.82	640.137	2650.38	3211	3661.89	4688.77	6243.8	8889.13	1992.65	2886.12	1420.32	1291.28	457.559	740.883	260.673	51.211	2438.35	2536.69	2490.09	2344.39	1685.83	711.131	1833.24	2280.03
Tb927.10.13510	900	180	15	40	31	8	267	225	118	34	28	14	180	176	81.0499	37.545	14.1952	15.253	9.68578	10.9895	143.453	127.623	84.8593	47.1791	46.0433	34.7814	151.022	119.575	74.5659	25.5306	7.09761	4.1183	1.45287	0.879158	131.976	100.822	57.7043	23.5896	12.4317	2.78251	138.94	94.4646
Tb927.10.13520	1552	156	5	28	9	2	115	127	46	14	4	5	155	125	139.766	32.539	4.73174	10.6771	2.812	2.74737	61.7867	72.0363	33.0807	19.4267	6.57762	12.4219	130.047	84.9257	128.585	22.1265	2.36587	2.88281	0.4218	0.21979	56.8437	56.9087	22.4949	9.71335	1.77596	0.993754	119.643	67.0913
Tb927.10.13530	1699	1536	594	829	1666	768	216	166	125	75	61	80	68	131	153.004	320.384	562.131	316.118	520.533	1054.99	116.051	94.1577	89.8933	104.072	100.309	198.751	57.0528	89.0022	140.764	217.861	281.065	85.3518	78.0799	84.3992	106.767	74.3846	61.1275	52.0358	27.0833	15.9001	52.4885	70.3117
Tb927.10.13540	283	35	4	30	20	6	72	17	10	4	6	3	21	13	25.4857	7.30041	3.78539	11.4397	6.24889	8.24211	38.6838	9.64265	7.19147	5.55048	9.86643	7.45316	17.6192	8.83228	23.4468	4.96428	1.8927	3.08873	0.937334	0.659369	35.5891	7.6177	4.8902	2.77524	2.66393	0.596253	16.2097	6.9775
Tb927.10.13550	1900	170	17	117	74	17	69	97	33	25	20	7	136	104	171.105	35.4591	16.0879	44.615	23.1209	23.3526	37.072	55.0199	23.7318	34.6905	32.8881	17.3907	114.106	70.6582	157.417	24.1122	8.04396	12.046	3.46814	1.86821	34.1062	43.4657	16.1377	17.3453	8.87978	1.39126	104.977	55.82
Tb927.10.13560	3089	594	15	16	8	6	753	487	275	35	8	3	321	360	278.181	123.898	14.1952	6.10119	2.49956	8.24211	404.568	276.234	197.765	48.5667	13.1552	7.45316	269.323	244.586	255.927	84.2509	7.09761	1.64732	0.374934	0.659369	372.203	218.225	134.48	24.2834	3.55191	0.596253	247.777	193.223
Tb927.10.13570	1475	86	12	12	13	5	400	118	39	11	7	10	176	101	132.832	17.9381	11.3562	4.57589	4.06178	6.86842	214.91	66.9314	28.0467	15.2638	11.5108	24.8439	147.666	68.62	122.205	12.1979	5.67809	1.23549	0.609267	0.549474	197.717	52.8758	19.0718	7.63191	3.10792	1.98751	135.853	54.2098
Tb927.10.13590	696	83	0	6	9	0	59	78	32	8	7	8	96	81	62.6786	17.3124	0	2.28795	2.812	0	31.6992	44.2428	23.0127	11.101	11.5108	19.8751	80.5451	55.0319	57.6643	11.7724	0	0.617746	0.4218	0	29.1633	34.9518	15.6486	5.55048	3.10792	1.59001	74.1015	43.4752
Tb927.10.13600	765	116	8	7	5	0	182	87	41	3	4	5	61	78	68.8924	24.1956	7.57078	2.66927	1.56222	0	97.7841	49.3477	29.485	4.16286	6.57762	12.4219	51.1797	52.9937	63.381	16.453	3.78539	0.720703	0.234333	0	89.9614	38.9847	20.0498	2.08143	1.77596	0.993754	47.0853	41.865
Tb927.10.13610	1752	274	35	121	55	15	165	113	93	48	39	18	123	117	157.777	57.1518	33.1222	46.1403	17.1845	20.6053	88.6504	64.0953	66.8806	66.6058	64.1318	44.7189	103.198	79.4905	145.155	38.8632	16.5611	12.4579	2.57767	1.64842	81.5584	50.6353	45.4788	33.3029	17.3156	3.57752	94.9425	62.7975
Tb927.10.13620	1395	114	5	6	2	1	110	78	31	6	3	1	111	117	125.627	23.7785	4.73174	2.28795	0.624889	1.37368	59.1003	44.2428	22.2935	8.32572	4.93321	2.48439	93.1303	79.4905	115.577	16.1694	2.36587	0.617746	0.0937334	0.109895	54.3723	34.9518	15.1596	4.16286	1.33197	0.198751	85.6798	62.7975
Tb927.10.13630	1767	543	18	53	19	12	178	307	179	73	39	13	284	223	159.128	113.261	17.0343	20.2102	5.93645	16.4842	95.635	174.135	128.727	101.296	64.1318	32.297	238.279	151.508	146.398	77.0172	8.51713	5.45675	0.890467	1.31874	87.9842	137.567	87.5345	50.6482	17.3156	2.58376	219.217	119.691
Tb927.10.13640	692	80	3	9	11	1	69	77	26	11	9	4	96	64	62.3184	16.6866	2.83904	3.43192	3.43689	1.37368	37.072	43.6756	18.6978	15.2638	14.7996	9.93754	80.5451	43.482	57.3329	11.3469	1.41952	0.926618	0.515534	0.109895	34.1062	34.5037	12.7145	7.63191	3.9959	0.795003	74.1015	34.3508
Tb927.10.13660	204	49	1	2	8	0	59	72	19	11	1	3	68	70	18.3713	10.2206	0.946348	0.762649	2.49956	0	31.6992	40.8395	13.6638	15.2638	1.6444	7.45316	57.0528	47.5584	16.9016	6.94999	0.473174	0.205915	0.374934	0	29.1633	32.2632	9.29137	7.63191	0.443989	0.596253	52.4885	37.5712
Tb927.10.13670	2997	2043	257	98	46	21	375	494	424	137	17	6	270	408	269.896	426.135	243.211	37.3698	14.3725	28.8474	201.478	280.204	304.918	190.104	27.9549	14.9063	226.533	277.198	248.305	289.772	121.606	10.0898	2.15587	2.30779	185.36	221.361	207.344	95.052	7.54782	1.19251	208.41	218.986
Tb927.10.13680	1230	75	8	33	19	5	73	47	28	13	7	4	116	59	110.768	15.6437	7.57078	12.5837	5.93645	6.86842	39.2211	26.6591	20.1361	18.0391	11.5108	9.93754	97.3253	40.085	101.907	10.6377	3.78539	3.3976	0.890467	0.549474	36.0834	21.0607	13.6926	9.01953	3.10792	0.795003	89.5393	31.6671
Tb927.10.13690	1490	390	42	285	179	45	258	145	79	58	64	48	172	120	134.183	81.3474	39.7466	108.677	55.9276	61.8158	138.617	82.2462	56.8126	80.482	105.242	119.251	144.31	81.5287	123.448	55.3162	19.8733	29.3429	8.38914	4.94527	127.528	64.9745	38.6326	40.241	28.4153	9.54004	132.765	64.4077
Tb927.10.1370	834	105	3	13	14	5	163	97	21	10	2	2	76	65	75.1063	21.9012	2.83904	4.95722	4.37422	6.86842	87.5759	55.0199	15.1021	13.8762	3.28881	4.96877	63.7649	44.1614	69.0978	14.8928	1.41952	1.33845	0.656134	0.549474	80.5698	43.4657	10.2694	6.9381	0.887978	0.397502	58.6637	34.8875
Tb927.10.13710	2613	994	56	276	68	3	355	585	420	234	171	56	296	432	235.315	207.332	52.9955	105.246	21.2462	4.12105	190.733	331.821	302.042	324.703	281.193	139.126	248.347	293.503	216.49	140.985	26.4977	28.4163	3.18694	0.329684	175.474	262.138	205.388	162.352	75.9221	11.13	228.48	231.868
Tb927.10.13720	1160	906	211	155	145	27	384	505	468	249	108	28	245	404	104.464	188.976	199.679	59.1053	45.3045	37.0895	206.314	286.444	336.561	345.518	177.596	69.5628	205.558	274.48	96.1072	128.504	99.8397	15.9584	6.79567	2.96716	189.809	226.29	228.861	172.759	47.9508	5.56502	189.113	216.839
Tb927.10.13730	487	135	1	5	1	1	55	107	43	6	2	2	78	84	43.857	28.1587	0.946348	1.90662	0.312445	1.37368	29.5501	60.692	30.9233	8.32572	3.28881	4.96877	65.4429	57.0701	40.3485	19.1479	0.473174	0.514788	0.0468667	0.109895	27.1861	47.9467	21.0278	4.16286	0.887978	0.397502	60.2075	45.0854
Tb927.10.13740	3565	2289	313	385	81	4	494	569	511	213	88	6	300	501	321.048	477.447	296.207	146.81	25.308	5.49474	265.414	322.745	367.484	295.563	144.708	14.9063	251.703	340.382	295.364	324.664	148.103	39.6387	3.7962	0.439579	244.181	254.969	249.889	147.782	39.071	1.19251	231.567	268.902
Tb927.10.13750	470	44	2	5	3	0	101	51	13	4	4	2	56	45	42.3261	9.17765	1.8927	1.90662	0.937334	0	54.2648	28.928	9.34891	5.55048	6.57762	4.96877	46.9846	30.5733	38.94	6.24081	0.946348	0.514788	0.1406	0	49.9236	22.8531	6.35726	2.77524	1.77596	0.397502	43.2259	24.1529
Tb927.10.13760	321	39	1	4	1	1	54	35	16	5	0	3	36	35	28.9078	8.13474	0.946348	1.5253	0.312445	1.37368	29.0129	19.8525	11.5063	6.9381	0	7.45316	30.2044	23.7792	26.5952	5.53162	0.473174	0.41183	0.0468667	0.109895	26.6918	15.6835	7.82432	3.46905	0	0.596253	27.7881	18.7856
Tb927.10.13770	292	207	26	29	30	7	137	114	90	22	10	7	72	102	26.2962	43.1767	24.605	11.0584	9.37334	9.61579	73.6067	64.6625	64.7232	30.5277	16.444	17.3907	60.4088	69.2994	24.1925	29.3602	12.3025	2.98577	1.406	0.769264	67.7182	51.0834	44.0118	15.2638	4.43989	1.39126	55.5761	54.7465
Tb927.10.13780	728	687	51	27	8	1	107	212	186	52	16	7	110	196	65.5604	143.297	48.2637	10.2958	2.49956	1.37368	57.4885	120.25	133.761	72.1563	26.3105	17.3907	92.2912	133.164	60.3156	97.4417	24.1319	2.77985	0.374934	0.109895	52.8894	94.9972	90.9577	36.0781	7.10383	1.39126	84.9079	105.199
Tb927.10.13790	320	36	6	9	7	1	76	50	24	7	11	4	45	46	28.8178	7.50899	5.67809	3.43192	2.18711	1.37368	40.8329	28.3607	17.2595	9.71335	18.0884	9.93754	37.7555	31.2527	26.5123	5.10611	2.83904	0.926618	0.328067	0.109895	37.5663	22.405	11.7365	4.85667	4.88388	0.795003	34.7351	24.6896
Tb927.10.1380	925	120	5	21	14	6	104	70	23	13	8	9	82	76	83.3013	25.03	4.73174	8.00781	4.37422	8.24211	55.8766	39.705	16.5404	18.0391	13.1552	22.3595	68.7989	51.6349	76.6372	17.0204	2.36587	2.16211	0.656134	0.659369	51.4065	31.367	11.2475	9.01953	3.55191	1.78876	63.295	40.7915
Tb927.10.13800	888	716	85	10	7	0	116	233	214	83	6	2	145	282	79.9693	149.345	80.4396	3.81324	2.18711	0	62.3239	132.161	153.897	115.173	9.86643	4.96877	121.657	191.592	73.5717	101.555	40.2198	1.02958	0.328067	0	57.338	104.407	104.65	57.5863	2.66393	0.397502	111.924	151.358
Tb927.10.13810	382	47	7	13	16	6	92	40	20	3	0	0	48	45	34.4012	9.8034	6.62443	4.95722	4.99911	8.24211	49.4293	22.6886	14.3829	4.16286	0	0	40.2725	30.5733	31.6491	6.66631	3.31222	1.33845	0.749867	0.659369	45.475	17.924	9.78039	2.08143	0	0	37.0507	24.1529
Tb927.10.13820	1231	118	4	17	19	5	330	147	76	9	6	5	146	124	110.858	24.6128	3.78539	6.48251	5.93645	6.86842	177.301	83.3806	54.6551	12.4886	9.86643	12.4219	122.496	84.2463	101.99	16.7367	1.8927	1.75028	0.890467	0.549474	163.117	65.8707	37.1655	6.24429	2.66393	0.993754	112.696	66.5546
Tb927.10.13830	1927	565	20	29	6	4	436	353	220	61	16	6	190	274	173.537	117.849	18.927	11.0584	1.87467	5.49474	234.252	200.227	158.212	84.6449	26.3105	14.9063	159.412	186.157	159.654	80.1376	9.46348	2.98577	0.2812	0.439579	215.512	158.179	107.584	42.3224	7.10383	1.19251	146.659	147.064
Tb927.10.13840	793	51	4	11	13	3	183	61	28	6	6	4	110	76	71.414	10.6377	3.78539	4.19457	4.06178	4.12105	98.3214	34.6001	20.1361	8.32572	9.86643	9.93754	92.2912	51.6349	65.7009	7.23366	1.8927	1.13253	0.609267	0.329684	90.4557	27.3341	13.6926	4.16286	2.66393	0.795003	84.9079	40.7915
Tb927.10.13850	1976	116	2	31	11	2	329	235	87	22	13	2	196	186	177.95	24.1956	1.8927	11.8211	3.43689	2.74737	176.764	133.296	62.5658	30.5277	21.3773	4.96877	164.446	126.37	163.714	16.453	0.946348	3.19169	0.515534	0.21979	162.623	105.303	42.5447	15.2638	5.77186	0.397502	151.291	99.8319
Tb927.10.13860	668	112	2	6	7	2	86	81	16	1	4	0	83	72	60.1571	23.3613	1.8927	2.28795	2.18711	2.74737	46.2057	45.9444	11.5063	1.38762	6.57762	0	69.6379	48.9172	55.3445	15.8857	0.946348	0.617746	0.328067	0.21979	42.5092	36.2961	7.82432	0.69381	1.77596	0	64.0669	38.6446
Tb927.10.13870	2075	327	16	22	18	8	231	170	80	16	12	3	223	172	186.865	68.2067	15.1416	8.38914	5.624	10.9895	124.111	96.4265	57.5317	22.2019	19.7329	7.45316	187.1	116.858	171.916	46.3805	7.57078	2.26507	0.843601	0.879158	114.182	76.177	39.1216	11.101	5.32787	0.596253	172.132	92.3177
Tb927.10.13880	1143	36	7	22	10	1	114	48	12	13	11	5	115	60	102.933	7.50899	6.62443	8.38914	3.12445	1.37368	61.2494	27.2263	8.62976	18.0391	18.0884	12.4219	96.4863	40.7644	94.6987	5.10611	3.31222	2.26507	0.468667	0.109895	56.3494	21.5088	5.86824	9.01953	4.88388	0.993754	88.7674	32.2038
Tb927.10.13890	269	18	2	4	3	2	54	12	10	4	3	3	33	5	24.2249	3.7545	1.8927	1.5253	0.937334	2.74737	29.0129	6.80658	7.19147	5.55048	4.93321	7.45316	27.6874	3.39703	22.2869	2.55306	0.946348	0.41183	0.1406	0.21979	26.6918	5.3772	4.8902	2.77524	1.33197	0.596253	25.4724	2.68365
Tb927.10.1390	2031	1846	313	1593	1508	315	374	448	380	248	276	303	247	328	182.903	385.044	296.207	607.45	471.167	432.711	200.941	254.112	273.276	344.13	453.856	752.769	207.236	222.845	168.27	261.83	148.103	164.011	70.675	34.6169	184.866	200.749	185.827	172.065	122.541	60.2215	190.657	176.048
Tb927.10.13900	558	21	5	14	5	3	107	25	12	2	2	1	64	25	50.251	4.38024	4.73174	5.33854	1.56222	4.12105	57.4885	14.1804	8.62976	2.77524	3.28881	2.48439	53.6967	16.9851	46.2309	2.97857	2.36587	1.44141	0.234333	0.329684	52.8894	11.2025	5.86824	1.38762	0.887978	0.198751	49.401	13.4183
Tb927.10.13910	547	99	2	4	4	3	203	123	56	5	5	3	70	91	49.2603	20.6497	1.8927	1.5253	1.24978	4.12105	109.067	69.7674	40.2722	6.9381	8.22202	7.45316	58.7308	61.8259	45.3195	14.0418	0.946348	0.41183	0.187467	0.329684	100.342	55.1163	27.3851	3.46905	2.21995	0.596253	54.0323	48.8425
Tb927.10.13920	726	298	43	57	91	25	245	141	62	18	10	10	60	110	65.3803	62.1578	40.693	21.7355	28.4325	34.3421	131.632	79.9773	44.5871	24.9772	16.444	24.8439	50.3407	74.7347	60.1499	42.2673	20.3465	5.86858	4.26487	2.74737	121.102	63.1821	30.3192	12.4886	4.43989	1.98751	46.3134	59.0404
Tb927.10.13930	416	103	14	11	14	1	137	49	24	3	4	1	54	36	37.4631	21.4841	13.2489	4.19457	4.37422	1.37368	73.6067	27.7935	17.2595	4.16286	6.57762	2.48439	45.3066	24.4586	34.466	14.6092	6.62443	1.13253	0.656134	0.109895	67.7182	21.9569	11.7365	2.08143	1.77596	0.198751	41.6821	19.3223
Tb927.10.13950	1071	116	14	20	23	7	309	157	52	9	8	4	118	143	96.4494	24.1956	13.2489	7.62649	7.18623	9.61579	166.018	89.0528	37.3956	12.4886	13.1552	9.93754	99.0033	97.1551	88.7335	16.453	6.62443	2.05915	1.07793	0.769264	152.737	70.3517	25.429	6.24429	3.55191	0.795003	91.0831	76.7525
Tb927.10.13960	1332	129	4	46	18	11	275	154	85	12	11	9	181	168	119.954	26.9072	3.78539	17.5409	5.624	15.1105	147.751	87.3511	61.1275	16.6514	18.0884	22.3595	151.861	114.14	110.358	18.2969	1.8927	4.73605	0.843601	1.20884	135.931	69.0074	41.5667	8.32572	4.88388	1.78876	139.712	90.1708
Tb927.10.13970	1395	184	16	29	39	4	291	130	68	16	7	2	109	100	125.627	38.3793	15.1416	11.0584	12.1853	5.49474	156.347	73.7379	48.902	22.2019	11.5108	4.96877	91.4522	67.9406	115.577	26.0979	7.57078	2.98577	1.8278	0.439579	143.839	58.253	33.2533	11.101	3.10792	0.397502	84.1361	53.6731
Tb927.10.13980	549	59	3	8	7	3	192	49	14	9	2	3	52	48	49.4405	12.3064	2.83904	3.0506	2.18711	4.12105	103.157	27.7935	10.0681	12.4886	3.28881	7.45316	43.6286	32.6115	45.4852	8.36835	1.41952	0.823661	0.328067	0.329684	94.9043	21.9569	6.84628	6.24429	0.887978	0.596253	40.1383	25.7631
Tb927.10.13990	555	53	4	28	17	1	106	31	23	8	7	2	72	25	49.9808	11.0549	3.78539	10.6771	5.31156	1.37368	56.9512	17.5837	16.5404	11.101	11.5108	4.96877	60.4088	16.9851	45.9823	7.51733	1.8927	2.88281	0.796734	0.109895	52.3951	13.8911	11.2475	5.55048	3.10792	0.397502	55.5761	13.4183
Tb927.10.14000	2424	806	60	407	62	14	170	261	259	224	195	68	269	328	218.294	168.118	56.7809	155.199	19.3716	19.2316	91.3368	148.043	186.259	310.827	320.659	168.938	225.694	222.845	200.831	114.32	28.3904	41.9037	2.90574	1.53853	84.0299	116.954	126.656	155.414	86.5779	13.5151	207.639	176.048
Tb927.10.14010	1469	423	12	33	11	3	143	248	163	28	8	3	194	220	132.291	88.2306	11.3562	12.5837	3.43689	4.12105	76.8304	140.669	117.221	38.8534	13.1552	7.45316	162.768	149.469	121.708	59.9968	5.67809	3.3976	0.515534	0.329684	70.6839	111.129	79.7102	19.4267	3.55191	0.596253	149.747	118.081
Tb927.10.14020	1171	161	18	78	78	25	183	59	22	13	7	4	84	68	105.455	33.5819	17.0343	29.7433	24.3707	34.3421	98.3214	33.4657	15.8212	18.0391	11.5108	9.93754	70.477	46.1996	97.0186	22.8357	8.51713	8.03069	3.6556	2.74737	90.4557	26.4379	10.7584	9.01953	3.10792	0.795003	64.8388	36.4977
Tb927.10.14030	3968	1951	135	235	179	71	438	374	248	34	12	5	214	325	357.34	406.946	127.757	89.6112	55.9276	97.5316	235.327	212.138	178.348	47.1791	19.7329	12.4219	179.548	220.807	328.753	276.723	63.8785	24.195	8.38914	7.80253	216.5	167.589	121.277	23.5896	5.32787	0.993754	165.185	174.437
Tb927.10.14040	1960	569	32	107	58	22	239	165	104	22	18	6	129	154	176.509	118.684	30.2831	40.8017	18.1218	30.2211	128.409	93.5905	74.7912	30.5277	29.5993	14.9063	108.232	104.629	162.388	80.705	15.1416	11.0165	2.71827	2.41769	118.136	73.9365	50.858	15.2638	7.9918	1.19251	99.5739	82.6565
Tb927.10.14050	17	3	1	0	3	5	35	16	16	5	7	1	7	8	1.53094	0.625749	0.946348	0	0.937334	6.86842	18.8046	9.07544	11.5063	6.9381	11.5108	2.48439	5.87308	5.43525	1.40847	0.425509	0.473174	0	0.1406	0.549474	17.3003	7.1696	7.82432	3.46905	3.10792	0.198751	5.40323	4.29385
Tb927.10.1410	573	81	9	9	5	2	143	83	41	12	3	3	95	79	51.6018	16.8952	8.51713	3.43192	1.56222	2.74737	76.8304	47.0788	29.485	16.6514	4.93321	7.45316	79.7061	53.6731	47.4736	11.4888	4.25856	0.926618	0.234333	0.21979	70.6839	37.1923	20.0498	8.32572	1.33197	0.596253	73.3296	42.4017
Tb927.10.14110	349	54	4	1	0	0	101	45	18	2	2	1	46	34	31.4294	11.2635	3.78539	0.381324	0	0	54.2648	25.5247	12.9446	2.77524	3.28881	2.48439	38.5945	23.0998	28.915	7.65917	1.8927	0.102958	0	0	49.9236	20.1645	8.80235	1.38762	0.887978	0.198751	35.507	18.2488
Tb927.10.14130	51	26	4	1	1	0	22	30	15	8	4	6	29	33	4.59283	5.42316	3.78539	0.381324	0.312445	0	11.8201	17.0164	10.7872	11.101	6.57762	14.9063	24.3313	22.4204	4.2254	3.68775	1.8927	0.102958	0.0468667	0	10.8745	13.443	7.3353	5.55048	1.77596	1.19251	22.3848	17.7121
Tb927.10.14140	606	458	80	60	29	6	110	298	180	151	52	16	227	230	54.5736	95.531	75.7078	22.8795	9.06089	8.24211	59.1003	169.03	129.446	209.531	85.509	39.7502	190.456	156.263	50.2077	64.9611	37.8539	6.17746	1.35913	0.659369	54.3723	133.534	88.0235	104.765	23.0874	3.18001	175.219	123.448
Tb927.10.14150	1995	583	17	20	9	6	307	433	278	76	10	4	277	320	179.661	121.604	16.0879	7.62649	2.812	8.24211	164.944	245.604	199.923	105.459	16.444	9.93754	232.406	217.41	165.288	82.6907	8.04396	2.05915	0.4218	0.659369	151.748	194.027	135.947	52.7296	4.43989	0.795003	213.814	171.754
Tb927.10.14180	424	135	5	3	4	1	126	190	101	7	5	3	149	141	38.1835	28.1587	4.73174	1.14397	1.24978	1.37368	67.6967	107.771	72.6338	9.71335	8.22202	7.45316	125.013	95.7962	35.1288	19.1479	2.36587	0.308873	0.187467	0.109895	62.281	85.139	49.391	4.85667	2.21995	0.596253	115.012	75.679
Tb927.10.14190	146	7	2	6	4	3	26	24	6	4	3	1	67	21	13.1481	1.46008	1.8927	2.28795	1.24978	4.12105	13.9692	13.6132	4.31488	5.55048	4.93321	2.48439	56.2138	14.2675	12.0963	0.992855	0.946348	0.617746	0.187467	0.329684	12.8516	10.7544	2.93412	2.77524	1.33197	0.198751	51.7167	11.2713
Tb927.10.1420	1982	722	14	24	9	2	317	540	409	110	25	8	331	421	178.49	150.597	13.2489	9.15179	2.812	2.74737	170.316	306.296	294.131	152.638	41.1101	19.8751	277.713	286.03	164.211	102.406	6.62443	2.47098	0.4218	0.21979	156.691	241.974	200.009	76.3191	11.0997	1.59001	255.496	225.964
Tb927.10.14200	478	26	2	0	2	5	95	27	10	4	1	1	62	23	43.0465	5.42316	1.8927	0	0.624889	6.86842	51.0412	15.3148	7.19147	5.55048	1.6444	2.48439	52.0187	15.6263	39.6028	3.68775	0.946348	0	0.0937334	0.549474	46.9579	12.0987	4.8902	2.77524	0.443989	0.198751	47.8572	12.3448
Tb927.10.14210	592	194	26	17	15	8	168	133	85	24	8	4	95	94	53.3128	40.4651	24.605	6.48251	4.68667	10.9895	90.2623	75.4396	61.1275	33.3029	13.1552	9.93754	79.7061	63.8642	49.0478	27.5163	12.3025	1.75028	0.703	0.879158	83.0413	59.5973	41.5667	16.6514	3.55191	0.795003	73.3296	50.4527
Tb927.10.14220	281	12	1	0	3	0	74	27	10	2	9	3	53	27	25.3056	2.503	0.946348	0	0.937334	0	39.7584	15.3148	7.19147	2.77524	14.7996	7.45316	44.4676	18.344	23.2811	1.70204	0.473174	0	0.1406	0	36.5777	12.0987	4.8902	1.38762	3.9959	0.596253	40.9102	14.4917
Tb927.10.14230	1138	45	5	11	3	3	69	44	12	13	8	5	69	54	102.483	9.38624	4.73174	4.19457	0.937334	4.12105	37.072	24.9575	8.62976	18.0391	13.1552	12.4219	57.8918	36.6879	94.2845	6.38264	2.36587	1.13253	0.1406	0.329684	34.1062	19.7164	5.86824	9.01953	3.55191	0.993754	53.2604	28.9835
Tb927.10.14240	1500	441	3	10	4	4	100	204	135	22	5	5	150	212	135.083	91.9851	2.83904	3.81324	1.24978	5.49474	53.7275	115.712	97.0848	30.5277	8.22202	12.4219	125.852	144.034	124.277	62.5499	1.41952	1.02958	0.187467	0.439579	49.4293	91.4124	66.0177	15.2638	2.21995	0.993754	115.784	113.787
Tb927.10.14250	1354	316	14	8	9	5	330	177	124	21	7	6	153	179	121.935	65.9122	13.2489	3.0506	2.812	6.86842	177.301	100.397	89.1742	29.14	11.5108	14.9063	128.369	121.614	112.18	44.8203	6.62443	0.823661	0.4218	0.549474	163.117	79.3137	60.6384	14.57	3.10792	1.19251	118.099	96.0748
Tb927.10.14260	951	277	50	42	49	22	164	85	39	16	5	5	57	82	85.6428	57.7775	47.3174	16.0156	15.3098	30.2211	88.1132	48.2133	28.0467	22.2019	8.22202	12.4219	47.8236	55.7113	78.7913	39.2887	23.6587	4.32422	2.29647	2.41769	81.0641	38.0885	19.0718	11.101	2.21995	0.993754	43.9978	44.0119
Tb927.10.14270	61	18	4	0	6	0	24	13	12	5	4	5	30	16	5.49338	3.7545	3.78539	0	1.87467	0	12.8946	7.37379	8.62976	6.9381	6.57762	12.4219	25.1703	10.8705	5.05391	2.55306	1.8927	0	0.2812	0	11.863	5.8253	5.86824	3.46905	1.77596	0.993754	23.1567	8.58769
Tb927.10.14280	529	114	4	13	8	2	108	50	36	5	2	0	56	55	47.6393	23.7785	3.78539	4.95722	2.49956	2.74737	58.0257	28.3607	25.8893	6.9381	3.28881	0	46.9846	37.3673	43.8282	16.1694	1.8927	1.33845	0.374934	0.21979	53.3837	22.405	17.6047	3.46905	0.887978	0	43.2259	29.5202
Tb927.10.14290	44	3	0	1	1	0	9	7	0	0	0	0	4	5	3.96244	0.625749	0	0.381324	0.312445	0	4.83548	3.9705	0	0	0	0	3.35605	3.39703	3.64545	0.425509	0	0.102958	0.0468667	0	4.44864	3.1367	0	0	0	0	3.08756	2.68365
Tb927.10.1430	829	100	7	9	4	1	154	70	32	9	3	4	60	66	74.656	20.8583	6.62443	3.43192	1.24978	1.37368	82.7404	39.705	23.0127	12.4886	4.93321	9.93754	50.3407	44.8408	68.6835	14.1836	3.31222	0.926618	0.187467	0.109895	76.1212	31.367	15.6486	6.24429	1.33197	0.795003	46.3134	35.4242
Tb927.10.14300	351	38	4	12	12	0	27	34	17	6	1	3	36	27	31.6095	7.92616	3.78539	4.57589	3.74934	0	14.5064	19.2853	12.2255	8.32572	1.6444	7.45316	30.2044	18.344	29.0807	5.38979	1.8927	1.23549	0.5624	0	13.3459	15.2354	8.31334	4.16286	0.443989	0.596253	27.7881	14.4917
Tb927.10.14310	1447	157	5	12	8	2	151	154	54	6	4	0	143	122	130.31	32.7475	4.73174	4.57589	2.49956	2.74737	81.1286	87.3511	38.8339	8.32572	6.57762	0	119.979	82.8875	119.885	22.2683	2.36587	1.23549	0.374934	0.21979	74.6383	69.0074	26.4071	4.16286	1.77596	0	110.38	65.4811
Tb927.10.14320	944	88	4	22	13	1	81	78	31	8	12	5	114	66	85.0124	18.3553	3.78539	8.38914	4.06178	1.37368	43.5193	44.2428	22.2935	11.101	19.7329	12.4219	95.6473	44.8408	78.2114	12.4816	1.8927	2.26507	0.609267	0.109895	40.0378	34.9518	15.1596	5.55048	5.32787	0.993754	87.9955	35.4242
Tb927.10.14330	1109	193	2	8	2	1	93	204	70	26	4	2	196	217	99.8715	40.2565	1.8927	3.0506	0.624889	1.37368	49.9666	115.712	50.3403	36.0781	6.57762	4.96877	164.446	147.431	91.8818	27.3744	0.946348	0.823661	0.0937334	0.109895	45.9693	91.4124	34.2314	18.0391	1.77596	0.397502	151.291	116.471
Tb927.10.14340	879	81	7	12	7	3	83	89	32	15	6	4	170	101	79.1588	16.8952	6.62443	4.57589	2.18711	4.12105	44.5939	50.4821	23.0127	20.8143	9.86643	9.93754	142.632	68.62	72.8261	11.4888	3.31222	1.23549	0.328067	0.329684	41.0263	39.8809	15.6486	10.4072	2.66393	0.795003	131.221	54.2098
Tb927.10.14350	753	333	58	37	50	15	115	58	29	6	2	2	31	47	67.8118	69.4582	54.8882	14.109	15.6222	20.6053	61.7867	32.8985	20.8553	8.32572	3.28881	4.96877	26.0094	31.9321	62.3868	47.2315	27.4441	3.80943	2.34333	1.64842	56.8437	25.9898	14.1816	4.16286	0.887978	0.397502	23.9286	25.2263
Tb927.10.14360	1373	207	0	6	3	2	157	149	60	4	5	2	96	108	123.646	43.1767	0	2.28795	0.937334	2.74737	84.3522	84.515	43.1488	5.55048	8.22202	4.96877	80.5451	73.3758	113.754	29.3602	0	0.617746	0.1406	0.21979	77.6041	66.7669	29.3412	2.77524	2.21995	0.397502	74.1015	57.9669
Tb927.10.14370	621	56	1	11	10	2	74	39	9	3	2	0	28	39	55.9245	11.6807	0.946348	4.19457	3.12445	2.74737	39.7584	22.1214	6.47232	4.16286	3.28881	0	23.4923	26.4968	51.4505	7.94284	0.473174	1.13253	0.468667	0.21979	36.5777	17.4759	4.40118	2.08143	0.887978	0	21.6129	20.9325
Tb927.10.14380	1060	85	3	31	9	2	107	134	36	13	10	5	174	111	95.4588	17.7296	2.83904	11.8211	2.812	2.74737	57.4885	76.0068	25.8893	18.0391	16.444	12.4219	145.988	75.4141	87.8221	12.0561	1.41952	3.19169	0.4218	0.21979	52.8894	60.0454	17.6047	9.01953	4.43989	0.993754	134.309	59.5771
Tb927.10.14390	2122	874	58	24	18	5	344	355	290	61	8	9	213	326	191.098	182.302	54.8882	9.15179	5.624	6.86842	184.823	201.361	208.553	84.6449	13.1552	22.3595	178.709	221.486	175.81	123.965	27.4441	2.47098	0.843601	0.549474	170.037	159.075	141.816	42.3224	3.55191	1.78876	164.413	174.974
Tb927.10.1440	610	263	6	4	4	0	166	134	102	22	3	2	96	102	54.9338	54.8573	5.67809	1.5253	1.24978	0	89.1877	76.0068	73.353	30.5277	4.93321	4.96877	80.5451	69.2994	50.5391	37.303	2.83904	0.41183	0.187467	0	82.0527	60.0454	49.88	15.2638	1.33197	0.397502	74.1015	54.7465
Tb927.10.14400	1247	63	4	20	13	3	103	69	18	20	8	6	120	75	112.299	13.1407	3.78539	7.62649	4.06178	4.12105	55.3394	39.1378	12.9446	27.7524	13.1552	14.9063	100.681	50.9554	103.315	8.9357	1.8927	2.05915	0.609267	0.329684	50.9122	30.9189	8.80235	13.8762	3.55191	1.19251	92.6269	40.2548
Tb927.10.14410	726	32	3	12	6	2	64	43	15	13	7	4	98	40	65.3803	6.67466	2.83904	4.57589	1.87467	2.74737	34.3856	24.3902	10.7872	18.0391	11.5108	9.93754	82.2231	27.1762	60.1499	4.53877	1.41952	1.23549	0.2812	0.21979	31.6348	19.2683	7.3353	9.01953	3.10792	0.795003	75.6453	21.4692
Tb927.10.14420	713	59	3	10	7	0	47	53	28	7	14	3	81	48	64.2096	12.3064	2.83904	3.81324	2.18711	0	25.2519	30.0624	20.1361	9.71335	23.0217	7.45316	67.9599	32.6115	59.0728	8.36835	1.41952	1.02958	0.328067	0	23.2318	23.7493	13.6926	4.85667	6.21585	0.596253	62.5231	25.7631
Tb927.10.14430	2077	379	10	42	14	4	174	212	121	27	12	7	230	229	187.045	79.053	9.46348	16.0156	4.37422	5.49474	93.4859	120.25	87.0167	37.4658	19.7329	17.3907	192.973	155.584	172.082	53.756	4.73174	4.32422	0.656134	0.439579	86.007	94.9972	59.1714	18.7329	5.32787	1.39126	177.535	122.911
Tb927.10.14440	533	44	1	9	5	1	198	52	29	3	2	1	79	51	47.9996	9.17765	0.946348	3.43192	1.56222	1.37368	106.381	29.4952	20.8553	4.16286	3.28881	2.48439	66.2819	34.6497	44.1596	6.24081	0.473174	0.926618	0.234333	0.109895	97.8701	23.3012	14.1816	2.08143	0.887978	0.198751	60.9793	27.3733
Tb927.10.14450	219	25	2	6	6	1	59	11	10	4	6	0	20	11	19.7222	5.21458	1.8927	2.28795	1.87467	1.37368	31.6992	6.23936	7.19147	5.55048	9.86643	0	16.7802	7.47347	18.1444	3.54591	0.946348	0.617746	0.2812	0.109895	29.1633	4.9291	4.8902	2.77524	2.66393	0	15.4378	5.90404
Tb927.10.14460	1264	156	11	46	19	5	123	103	37	13	6	6	127	73	113.83	32.539	10.4098	17.5409	5.93645	6.86842	66.0849	58.4231	26.6084	18.0391	9.86643	14.9063	106.554	49.5966	104.724	22.1265	5.20491	4.73605	0.890467	0.549474	60.7981	46.1543	18.0937	9.01953	2.66393	1.19251	98.0301	39.1813
Tb927.10.14470	2662	172	4	13	4	4	122	196	65	28	9	16	281	256	239.728	35.8763	3.78539	4.95722	1.24978	5.49474	65.5476	111.174	46.7445	38.8534	14.7996	39.7502	235.762	173.928	220.549	24.3959	1.8927	1.33845	0.187467	0.439579	60.3038	87.8276	31.7863	19.4267	3.9959	3.18001	216.901	137.403
Tb927.10.14480	778	68	3	10	11	2	69	71	22	5	5	6	122	71	70.0632	14.1836	2.83904	3.81324	3.43689	2.74737	37.072	40.2723	15.8212	6.9381	8.22202	14.9063	102.359	48.2378	64.4581	9.64488	1.41952	1.02958	0.515534	0.21979	34.1062	31.8151	10.7584	3.46905	2.21995	1.19251	94.1706	38.1079
Tb927.10.14490	1701	913	44	44	20	4	364	475	357	118	26	7	287	416	153.184	190.436	41.6393	16.7783	6.24889	5.49474	195.568	269.427	256.735	163.739	42.7545	17.3907	240.796	282.633	140.93	129.497	20.8197	4.53013	0.937334	0.439579	179.923	212.847	174.58	81.8696	11.5437	1.39126	221.533	223.28
Tb927.10.14500	1899	752	58	58	13	3	134	323	163	92	30	3	211	238	171.015	156.854	54.8882	22.1168	4.06178	4.12105	71.9949	183.21	117.221	127.661	49.3321	7.45316	177.031	161.699	157.334	106.661	27.4441	5.97154	0.609267	0.329684	66.2353	144.736	79.7102	63.8306	13.3197	0.596253	162.869	127.742
Tb927.10.14510	1934	341	5	11	3	0	154	172	111	17	3	9	217	205	174.167	71.1268	4.73174	4.19457	0.937334	0	82.7404	97.561	79.8253	23.5896	4.93321	22.3595	182.065	139.278	160.234	48.3662	2.36587	1.13253	0.1406	0	76.1212	77.0732	54.2812	11.7948	1.33197	1.78876	167.5	110.03
Tb927.10.14520	1484	195	5	6	0	2	224	169	59	7	2	2	158	142	133.642	40.6737	4.73174	2.28795	0	2.74737	120.35	95.8593	42.4297	9.71335	3.28881	4.96877	132.564	96.4756	122.951	27.6581	2.36587	0.617746	0	0.21979	110.722	75.7289	28.8522	4.85667	0.887978	0.397502	121.959	76.2158
Tb927.10.14530	1161	272	14	7	5	0	179	266	113	16	9	6	183	222	104.554	56.7346	13.2489	2.66927	1.56222	0	96.1723	150.879	81.2636	22.2019	14.7996	14.9063	153.539	150.828	96.1901	38.5795	6.62443	0.720703	0.234333	0	88.4785	119.195	55.2592	11.101	3.9959	1.19251	141.256	119.154
Tb927.10.14550	440	1057	504	75	50	43	170	469	418	322	63	20	271	478	39.6244	220.472	476.959	28.5993	15.6222	59.0684	91.3368	266.024	300.603	446.814	103.597	49.6877	227.372	324.756	36.4545	149.921	238.48	7.72182	2.34333	4.72548	84.0299	210.159	204.41	223.407	27.9713	3.97502	209.182	256.557
Tb927.10.14560	1975	195	16	32	16	1	172	160	60	16	10	9	188	168	177.86	40.6737	15.1416	12.2024	4.99911	1.37368	92.4114	90.7544	43.1488	22.2019	16.444	22.3595	157.734	114.14	163.631	27.6581	7.57078	3.29464	0.749867	0.109895	85.0185	71.696	29.3412	11.101	4.43989	1.78876	145.115	90.1708
Tb927.10.14570	1300	250	38	72	28	10	192	120	65	28	24	8	149	114	117.072	52.1458	35.9612	27.4554	8.74845	13.7368	103.157	68.0658	46.7445	38.8534	39.4657	19.8751	125.013	77.4523	107.706	35.4591	17.9806	7.41295	1.31227	1.09895	94.9043	53.772	31.7863	19.4267	10.6557	1.59001	115.012	61.1873
Tb927.10.14590	483	86	14	33	22	5	97	52	8	11	7	3	65	40	43.4968	17.9381	13.2489	12.5837	6.87378	6.86842	52.1157	29.4952	5.75317	15.2638	11.5108	7.45316	54.5357	27.1762	40.0171	12.1979	6.62443	3.3976	1.03107	0.549474	47.9465	23.3012	3.91216	7.63191	3.10792	0.596253	50.1729	21.4692
Tb927.10.1460	855	59	15	11	7	6	154	52	35	18	6	11	140	71	76.9974	12.3064	14.1952	4.19457	2.18711	8.24211	82.7404	29.4952	25.1701	24.9772	9.86643	27.3282	117.462	48.2378	70.8376	8.36835	7.09761	1.13253	0.328067	0.659369	76.1212	23.3012	17.1157	12.4886	2.66393	2.18626	108.065	38.1079
Tb927.10.14610	712	137	9	38	6	4	93	128	52	26	18	10	130	129	64.1195	28.5759	8.51713	14.4903	1.87467	5.49474	49.9666	72.6035	37.3956	36.0781	29.5993	24.8439	109.071	87.6434	58.9899	19.4316	4.25856	3.91239	0.2812	0.439579	45.9693	57.3568	25.429	18.0391	7.9918	1.98751	100.346	69.2383
Tb927.10.14640	567	78	12	14	17	1	222	44	26	12	5	4	90	42	51.0615	16.2695	11.3562	5.33854	5.31156	1.37368	119.275	24.9575	18.6978	16.6514	8.22202	9.93754	75.511	28.5351	46.9765	11.0632	5.67809	1.44141	0.796734	0.109895	109.733	19.7164	12.7145	8.32572	2.21995	0.795003	69.4701	22.5427
Tb927.10.14650	1017	261	26	23	23	7	304	148	93	18	6	3	102	135	91.5864	54.4402	24.605	8.77046	7.18623	9.61579	163.332	83.9478	66.8806	24.9772	9.86643	7.45316	85.5792	91.7198	84.2595	37.0193	12.3025	2.36802	1.07793	0.769264	150.265	66.3188	45.4788	12.4886	2.66393	0.596253	78.7328	72.4586
Tb927.10.14660	976	141	11	27	24	4	225	102	49	20	13	4	126	79	87.8941	29.4102	10.4098	10.2958	7.49867	5.49474	120.887	57.8559	35.2382	27.7524	21.3773	9.93754	105.715	53.6731	80.8626	19.9989	5.20491	2.77985	1.1248	0.439579	111.216	45.7062	23.962	13.8762	5.77186	0.795003	97.2582	42.4017
Tb927.10.14680	904	203	11	15	9	4	150	141	46	7	9	2	87	102	81.4102	42.3424	10.4098	5.71987	2.812	5.49474	80.5913	79.9773	33.0807	9.71335	14.7996	4.96877	72.994	69.2994	74.8973	28.7928	5.20491	1.54436	0.4218	0.439579	74.144	63.1821	22.4949	4.85667	3.9959	0.397502	67.1545	54.7465
Tb927.10.14690	108	21	3	6	2	4	65	12	12	1	2	0	28	11	9.72599	4.38024	2.83904	2.28795	0.624889	5.49474	34.9229	6.80658	8.62976	1.38762	3.28881	0	23.4923	7.47347	8.94791	2.97857	1.41952	0.617746	0.0937334	0.439579	32.1291	5.3772	5.86824	0.69381	0.887978	0	21.6129	5.90404
Tb927.10.1470	3832	1612	164	57	15	4	514	450	292	70	17	2	244	336	345.093	336.236	155.201	21.7355	4.68667	5.49474	276.16	255.247	209.991	97.1335	27.9549	4.96877	204.719	228.28	317.485	228.64	77.6005	5.86858	0.703	0.439579	254.067	201.645	142.794	48.5667	7.54782	0.397502	188.341	180.342
Tb927.10.14700	1630	1064	160	77	37	9	261	427	314	134	27	7	264	330	146.79	221.932	151.416	29.362	11.5605	12.3632	140.229	242.201	225.812	185.941	44.3989	17.3907	221.499	224.204	135.047	150.914	75.7078	7.92773	1.73407	0.989053	129.011	191.339	153.552	92.9706	11.9877	1.39126	203.779	177.121
Tb927.10.14710	45214	33185	15412	35117	64072	10991	13716	13515	13192	7467	8165	7113	5975	10309	4071.77	6921.83	14585.1	13391	20019	15098.2	7369.27	7665.91	9486.98	10361.4	13426.6	17671.4	5013.09	7004	3746.03	4706.84	7292.56	3615.56	3002.84	1207.85	6779.73	6056.07	6451.15	5180.68	3625.17	1413.71	4612.05	5533.16
Tb927.10.14720	1388	190	22	42	40	3	289	127	59	16	23	8	155	142	124.997	39.6308	20.8197	16.0156	12.4978	4.12105	155.273	72.0363	42.4297	22.2019	37.8213	19.8751	130.047	96.4756	114.997	26.9489	10.4098	4.32422	1.87467	0.329684	142.851	56.9087	28.8522	11.101	10.2117	1.59001	119.643	76.2158
Tb927.10.14730	903	157	7	14	9	25	192	241	109	34	11	8	186	173	81.3201	32.7475	6.62443	5.33854	2.812	34.3421	103.157	136.699	78.387	47.1791	18.0884	19.8751	156.056	117.537	74.8145	22.2683	3.31222	1.44141	0.4218	2.74737	94.9043	107.992	53.3031	23.5896	4.88388	1.59001	143.572	92.8544
Tb927.10.14740	1268	189	17	43	23	3	483	211	101	27	16	13	227	188	114.19	39.4222	16.0879	16.3969	7.18623	4.12105	259.504	119.682	72.6338	37.4658	26.3105	32.297	190.456	127.728	105.055	26.8071	8.04396	4.42718	1.07793	0.329684	238.744	94.5491	49.391	18.7329	7.10383	2.58376	175.219	100.905
Tb927.10.14750	4422	3063	987	1092	848	176	660	1042	769	506	246	101	569	743	398.225	638.89	934.045	416.406	264.953	241.769	354.602	591.038	553.024	702.136	404.523	250.923	477.397	504.799	366.367	434.445	467.023	112.43	39.743	19.3415	326.234	466.92	376.056	351.068	109.221	20.0738	439.206	398.791
Tb927.10.14760	1000	323	12	49	21	7	304	196	163	46	12	5	117	149	90.0555	67.3723	11.3562	18.6849	6.56134	9.61579	163.332	111.174	117.221	63.8306	19.7329	12.4219	98.1643	101.231	82.851	45.8132	5.67809	5.04492	0.984201	0.769264	150.265	87.8276	79.7102	31.9153	5.32787	0.993754	90.3112	79.9729
Tb927.10.14770	1949	344	19	41	12	7	141	197	78	20	17	0	175	149	175.518	71.7526	17.9806	15.6343	3.74934	9.61579	75.7558	111.741	56.0934	27.7524	27.9549	0	146.827	101.231	161.477	48.7918	8.9903	4.22126	0.5624	0.769264	69.6954	88.2757	38.1435	13.8762	7.54782	0	135.081	79.9729
Tb927.10.14780	1129	362	5	8	4	0	163	227	140	4	3	5	141	202	101.673	75.5071	4.73174	3.0506	1.24978	0	87.5759	128.758	100.681	5.55048	4.93321	12.4219	118.301	137.24	93.5388	51.3448	2.36587	0.823661	0.187467	0	80.5698	101.719	68.4628	2.77524	1.33197	0.993754	108.837	108.42
Tb927.10.14790	5605	1998	99	377	70	14	543	990	849	424	216	16	464	877	504.761	416.749	93.6884	143.759	21.8711	19.2316	291.741	561.543	610.555	588.351	355.191	39.7502	389.301	595.839	464.38	283.389	46.8442	38.815	3.28067	1.53853	268.401	443.619	415.178	294.176	95.9017	3.18001	358.157	470.713
Tb927.10.14800	491	58	7	7	12	1	80	15	14	9	7	3	42	34	44.2172	12.0978	6.62443	2.66927	3.74934	1.37368	42.982	8.50822	10.0681	12.4886	11.5108	7.45316	35.2385	23.0998	40.6799	8.22652	3.31222	0.720703	0.5624	0.109895	39.5435	6.7215	6.84628	6.24429	3.10792	0.596253	32.4194	18.2488
Tb927.10.14810	2183	1642	341	635	386	67	642	607	632	339	194	101	273	509	196.591	342.493	322.705	242.141	120.604	92.0369	344.931	344.299	454.501	470.403	319.014	250.923	229.05	345.818	180.864	232.896	161.352	65.3781	18.0905	7.36295	317.336	271.997	309.06	235.202	86.1339	20.0738	210.726	273.196
Tb927.10.14840	19224	12657	2645	8140	6407	747	4542	5308	5137	2832	2866	1147	2675	4556	1731.23	2640.04	2503.09	3103.98	2001.83	1026.14	2440.3	3010.78	3694.26	3929.74	4712.86	2849.59	2244.36	3095.37	1592.73	1795.22	1251.54	838.075	300.275	82.0914	2245.08	2378.51	2512.09	1964.87	1272.47	227.967	2064.81	2445.35
Tb927.10.14860	220	175	27	62	68	8	44	111	48	30	12	9	86	120	19.8122	36.502	25.5514	23.6421	21.2462	10.9895	23.6401	62.9609	34.519	41.6286	19.7329	22.3595	72.155	81.5287	18.2272	24.8214	12.7757	6.38337	3.18694	0.879158	21.7489	49.7391	23.4729	20.8143	5.32787	1.78876	66.3826	64.4077
Tb927.10.14870	4328	1138	53	156	165	65	625	424	247	44	23	18	323	438	389.76	237.368	50.1564	59.4866	51.5534	89.2895	335.797	240.499	177.629	61.0553	37.8213	44.7189	271.001	297.58	358.579	161.41	25.0782	16.0614	7.733	7.14316	308.933	189.994	120.788	30.5277	10.2117	3.57752	249.321	235.088
Tb927.10.14880	595	87	12	43	36	11	59	41	30	8	9	7	63	41	53.583	18.1467	11.3562	16.3969	11.248	15.1105	31.6992	23.2558	21.5744	11.101	14.7996	17.3907	52.8577	27.8556	49.2964	12.3398	5.67809	4.42718	1.6872	1.20884	29.1633	18.3721	14.6706	5.55048	3.9959	1.39126	48.6291	22.006
Tb927.10.14890	1079	282	12	17	10	2	122	152	73	32	12	9	173	132	97.1699	58.8204	11.3562	6.48251	3.12445	2.74737	65.5476	86.2167	52.4977	44.4039	19.7329	22.3595	145.149	89.6816	89.3963	39.9979	5.67809	1.75028	0.468667	0.21979	60.3038	68.1112	35.6984	22.2019	5.32787	1.78876	133.537	70.8485
Tb927.10.1490	1077	996	66	30	21	7	158	367	210	96	21	15	280	353	96.9898	207.749	62.459	11.4397	6.56134	9.61579	84.8895	208.168	151.021	133.212	34.5325	37.2658	234.923	239.83	89.2306	141.269	31.2295	3.08873	0.984201	0.769264	78.0983	164.453	102.694	66.6058	9.32377	2.98126	216.129	189.466
Tb927.10.14900	178	28	2	7	7	1	27	30	10	6	5	7	34	11	16.0299	5.84033	1.8927	2.66927	2.18711	1.37368	14.5064	17.0164	7.19147	8.32572	8.22202	17.3907	28.5264	7.47347	14.7475	3.97142	0.946348	0.720703	0.328067	0.109895	13.3459	13.443	4.8902	4.16286	2.21995	1.39126	26.2443	5.90404
Tb927.10.14910	976	39	7	18	8	4	98	38	11	3	3	4	67	41	87.8941	8.13474	6.62443	6.86384	2.49956	5.49474	52.653	21.5542	7.91061	4.16286	4.93321	9.93754	56.2138	27.8556	80.8626	5.53162	3.31222	1.85324	0.374934	0.439579	48.4407	17.0278	5.37922	2.08143	1.33197	0.795003	51.7167	22.006
Tb927.10.14920	432	67	4	9	3	2	37	36	16	8	3	9	46	25	38.904	13.9751	3.78539	3.43192	0.937334	2.74737	19.8792	20.4197	11.5063	11.101	4.93321	22.3595	38.5945	16.9851	35.7916	9.50304	1.8927	0.926618	0.1406	0.21979	18.2889	16.1316	7.82432	5.55048	1.33197	1.78876	35.507	13.4183
Tb927.10.14930	764	807	203	76	37	10	291	277	296	104	25	10	165	319	68.8024	168.327	192.109	28.9807	11.5605	13.7368	156.347	157.119	212.867	144.313	41.1101	24.8439	138.437	216.731	63.2982	114.462	96.0543	7.82478	1.73407	1.09895	143.839	124.124	144.75	72.1563	11.0997	1.98751	127.362	171.217
Tb927.10.14940	35	31	10	0	2	0	45	29	37	13	2	1	28	31	3.15194	6.46608	9.46348	0	0.624889	0	24.1774	16.4492	26.6084	18.0391	3.28881	2.48439	23.4923	21.0616	2.89979	4.39693	4.73174	0	0.0937334	0	22.2432	12.9949	18.0937	9.01953	0.887978	0.198751	21.6129	16.6387
Tb927.10.14950	2587	1254	32	29	25	4	386	495	332	49	11	12	327	410	232.974	261.563	30.2831	11.0584	7.81112	5.49474	207.388	280.771	238.757	67.9934	18.0884	29.8126	274.357	278.556	214.336	177.863	15.1416	2.98577	1.17167	0.439579	190.797	221.809	162.355	33.9967	4.88388	2.38501	252.408	220.06
Tb927.10.14980	914	336	5	11	7	3	67	165	68	23	3	2	155	163	82.3107	70.0839	4.73174	4.19457	2.18711	4.12105	35.9974	93.5905	48.902	31.9153	4.93321	4.96877	130.047	110.743	75.7259	47.6571	2.36587	1.13253	0.328067	0.329684	33.1177	73.9365	33.2533	15.9576	1.33197	0.397502	119.643	87.4871
Tb927.10.14990	2159	180	2	16	14	5	242	197	103	9	6	3	238	221	194.43	37.545	1.8927	6.10119	4.37422	6.86842	130.021	111.741	74.0721	12.4886	9.86643	7.45316	199.685	150.149	178.875	25.5306	0.946348	1.64732	0.656134	0.549474	119.619	88.2757	50.369	6.24429	2.66393	0.596253	183.71	118.617
Tb927.10.150	126	17	2	27	13	5	29	16	14	3	1	3	20	17	11.347	3.54591	1.8927	10.2958	4.06178	6.86842	15.581	9.07544	10.0681	4.16286	1.6444	7.45316	16.7802	11.5499	10.4392	2.41122	0.946348	2.77985	0.609267	0.549474	14.3345	7.1696	6.84628	2.08143	0.443989	0.596253	15.4378	9.12442
Tb927.10.1500	6185	1949	71	57	16	12	467	1015	768	457	79	9	629	1005	556.993	406.528	67.1907	21.7355	4.99911	16.4842	250.908	575.723	552.305	634.143	129.908	22.3595	527.738	682.803	512.434	276.439	33.5953	5.86858	0.749867	1.31874	230.835	454.821	375.567	317.071	35.0751	1.78876	485.519	539.414
Tb927.10.15000	875	61	1	13	6	1	110	96	40	9	5	3	155	97	78.7985	12.7236	0.946348	4.95722	1.87467	1.37368	59.1003	54.4526	28.7659	12.4886	8.22202	7.45316	130.047	65.9024	72.4947	8.65203	0.473174	1.33845	0.2812	0.109895	54.3723	43.0176	19.5608	6.24429	2.21995	0.596253	119.643	52.0629
Tb927.10.15010	1175	53	1	25	13	5	174	88	22	4	4	3	111	128	105.815	11.0549	0.946348	9.53311	4.06178	6.86842	93.4859	49.9149	15.8212	5.55048	6.57762	7.45316	93.1303	86.964	97.35	7.51733	0.473174	2.57394	0.609267	0.549474	86.007	39.4328	10.7584	2.77524	1.77596	0.596253	85.6798	68.7015
Tb927.10.15020	1003	72	8	24	6	3	103	65	30	7	5	3	101	65	90.3256	15.018	7.57078	9.15179	1.87467	4.12105	55.3394	36.869	21.5744	9.71335	8.22202	7.45316	84.7401	44.1614	83.0996	10.2122	3.78539	2.47098	0.2812	0.329684	50.9122	29.1265	14.6706	4.85667	2.21995	0.596253	77.9609	34.8875
Tb927.10.15040	139	25	4	5	4	1	28	21	10	9	3	2	26	23	12.5177	5.21458	3.78539	1.90662	1.24978	1.37368	15.0437	11.9115	7.19147	12.4886	4.93321	4.96877	21.8143	15.6263	11.5163	3.54591	1.8927	0.514788	0.187467	0.109895	13.8402	9.4101	4.8902	6.24429	1.33197	0.397502	20.0692	12.3448
Tb927.10.15070	15	4	0	0	1	1	3	1	1	0	0	0	3	2	1.35083	0.834332	0	0	0.312445	1.37368	1.61183	0.567215	0.719147	0	0	0	2.51703	1.35881	1.24277	0.567346	0	0	0.0468667	0.109895	1.48288	0.4481	0.48902	0	0	0	2.31567	1.07346
Tb927.10.15080	877	102	10	26	19	5	67	94	36	26	19	19	123	84	78.9787	21.2755	9.46348	9.91443	5.93645	6.86842	35.9974	53.3182	25.8893	36.0781	31.2437	47.2033	103.198	57.0701	72.6604	14.4673	4.73174	2.6769	0.890467	0.549474	33.1177	42.1214	17.6047	18.0391	8.43579	3.77627	94.9425	45.0854
Tb927.10.1510	1592	600	5	43	17	8	78	214	82	53	24	11	172	191	143.368	125.15	4.73174	16.3969	5.31156	10.9895	41.9075	121.384	58.97	73.5439	39.4657	27.3282	144.31	129.767	131.899	85.1019	2.36587	4.42718	0.796734	0.879158	38.5549	95.8934	40.0996	36.772	10.6557	2.18626	132.765	102.516
Tb927.10.15130	462	84	2	11	3	0	79	27	18	4	2	2	34	26	41.6056	17.521	1.8927	4.19457	0.937334	0	42.4448	15.3148	12.9446	5.55048	3.28881	4.96877	28.5264	17.6646	38.2772	11.9143	0.946348	1.13253	0.1406	0	39.0492	12.0987	8.80235	2.77524	0.887978	0.397502	26.2443	13.955
Tb927.10.15140	890	453	45	20	13	4	250	193	148	37	6	5	89	140	80.1494	94.4881	42.5856	7.62649	4.06178	5.49474	134.319	109.472	106.434	51.342	9.86643	12.4219	74.672	95.1168	73.7374	64.2519	21.2928	2.05915	0.609267	0.439579	123.573	86.4833	72.3749	25.671	2.66393	0.993754	68.6982	75.1423
Tb927.10.15150	1013	366	62	40	64	8	233	165	98	19	8	7	108	119	91.2262	76.3414	58.6736	15.253	19.9965	10.9895	125.185	93.5905	70.4764	26.3648	13.1552	17.3907	90.6132	80.8493	83.9281	51.9122	29.3368	4.1183	2.99947	0.879158	115.17	73.9365	47.9239	13.1824	3.55191	1.39126	83.3642	63.871
Tb927.10.15160	467	99	10	21	15	4	77	50	19	15	13	8	52	45	42.0559	20.6497	9.46348	8.00781	4.68667	5.49474	41.3702	28.3607	13.6638	20.8143	21.3773	19.8751	43.6286	30.5733	38.6914	14.0418	4.73174	2.16211	0.703	0.439579	38.0606	22.405	9.29137	10.4072	5.77186	1.59001	40.1383	24.1529
Tb927.10.15170	2209	308	4	16	7	9	137	229	68	16	5	2	189	216	198.933	64.2436	3.78539	6.10119	2.18711	12.3632	73.6067	129.892	48.902	22.2019	8.22202	4.96877	158.573	146.752	183.018	43.6856	1.8927	1.64732	0.328067	0.989053	67.7182	102.615	33.2533	11.101	2.21995	0.397502	145.887	115.934
Tb927.10.15180	3495	2254	362	1224	574	48	716	1268	1127	688	598	129	639	994	314.744	470.146	342.578	466.741	179.343	65.9369	384.689	719.229	810.478	954.683	983.354	320.486	536.128	675.33	289.564	319.699	171.289	126.02	26.9015	5.27495	353.914	568.191	551.125	477.342	265.505	25.6389	493.238	533.51
Tb927.10.15190	487	40	5	9	6	1	33	29	16	6	4	1	55	40	43.857	8.34332	4.73174	3.43192	1.87467	1.37368	17.7301	16.4492	11.5063	8.32572	6.57762	2.48439	46.1456	27.1762	40.3485	5.67346	2.36587	0.926618	0.2812	0.109895	16.3117	12.9949	7.82432	4.16286	1.77596	0.198751	42.454	21.4692
Tb927.10.1520	343	11	1	1	2	0	103	19	6	4	2	7	62	16	30.889	2.29441	0.946348	0.381324	0.624889	0	55.3394	10.7771	4.31488	5.55048	3.28881	17.3907	52.0187	10.8705	28.4179	1.5602	0.473174	0.102958	0.0937334	0	50.9122	8.5139	2.93412	2.77524	0.887978	1.39126	47.8572	8.58769
Tb927.10.15200	161	12	0	0	1	0	26	18	6	1	0	0	25	17	14.4989	2.503	0	0	0.312445	0	13.9692	10.2099	4.31488	1.38762	0	0	20.9753	11.5499	13.339	1.70204	0	0	0.0468667	0	12.8516	8.0658	2.93412	0.69381	0	0	19.2973	9.12442
Tb927.10.15210	550	27	1	10	5	0	90	45	9	6	2	1	62	47	49.5305	5.63174	0.946348	3.81324	1.56222	0	48.3548	25.5247	6.47232	8.32572	3.28881	2.48439	52.0187	31.9321	45.5681	3.82959	0.473174	1.02958	0.234333	0	44.4864	20.1645	4.40118	4.16286	0.887978	0.198751	47.8572	25.2263
Tb927.10.15220	1269	727	154	145	88	20	488	322	265	108	62	8	169	217	114.28	151.64	145.738	55.292	27.4951	27.4737	262.19	182.643	190.574	149.863	101.953	19.8751	141.793	147.431	105.138	103.115	72.8688	14.9289	4.12427	2.1979	241.215	144.288	129.59	74.9315	27.5273	1.59001	130.449	116.471
Tb927.10.15230	878	188	15	32	25	6	263	186	86	23	11	9	105	128	79.0687	39.2136	14.1952	12.2024	7.81112	8.24211	141.303	105.502	61.8466	31.9153	18.0884	22.3595	88.0962	86.964	72.7432	26.6653	7.09761	3.29464	1.17167	0.659369	129.999	83.3466	42.0557	15.9576	4.88388	1.78876	81.0485	68.7015
Tb927.10.15240	1510	101	4	31	13	3	105	87	33	7	9	3	118	82	135.984	21.0669	3.78539	11.8211	4.06178	4.12105	56.4139	49.3477	23.7318	9.71335	14.7996	7.45316	99.0033	55.7113	125.105	14.3255	1.8927	3.19169	0.609267	0.329684	51.9008	38.9847	16.1377	4.85667	3.9959	0.596253	91.0831	44.0119
Tb927.10.15250	2693	910	29	144	29	3	244	407	289	162	73	14	215	316	242.519	189.811	27.4441	54.9107	9.06089	4.12105	131.095	230.856	207.833	224.795	120.042	34.7814	180.387	214.692	223.118	129.071	13.722	14.8259	1.35913	0.329684	120.608	182.377	141.327	112.397	32.4112	2.78251	165.956	169.607
Tb927.10.15260	195	29	5	6	0	0	29	29	11	5	3	1	41	35	17.5608	6.04891	4.73174	2.28795	0	0	15.581	16.4492	7.91061	6.9381	4.93321	2.48439	34.3995	23.7792	16.156	4.11326	2.36587	0.617746	0	0	14.3345	12.9949	5.37922	3.46905	1.33197	0.198751	31.6475	18.7856
Tb927.10.15270	581	136	16	2	2	1	93	124	57	12	7	3	86	100	52.3222	28.3673	15.1416	0.762649	0.624889	1.37368	49.9666	70.3347	40.9914	16.6514	11.5108	7.45316	72.155	67.9406	48.1365	19.2898	7.57078	0.205915	0.0937334	0.109895	45.9693	55.5644	27.8741	8.32572	3.10792	0.596253	66.3826	53.6731
Tb927.10.15280	1675	72	2	24	7	2	116	67	31	15	11	5	156	83	150.843	15.018	1.8927	9.15179	2.18711	2.74737	62.3239	38.0034	22.2935	20.8143	18.0884	12.4219	130.886	56.3907	138.775	10.2122	0.946348	2.47098	0.328067	0.21979	57.338	30.0227	15.1596	10.4072	4.88388	0.993754	120.415	44.5487
Tb927.10.15290	1977	157	4	16	9	5	70	87	37	13	14	8	80	111	178.04	32.7475	3.78539	6.10119	2.812	6.86842	37.6093	49.3477	26.6084	18.0391	23.0217	19.8751	67.1209	75.4141	163.797	22.2683	1.8927	1.64732	0.4218	0.549474	34.6005	38.9847	18.0937	9.01953	6.21585	1.59001	61.7512	59.5771
Tb927.10.1530	315	50	10	19	16	3	62	30	19	11	6	5	44	26	28.3675	10.4292	9.46348	7.24516	4.99911	4.12105	33.3111	17.0164	13.6638	15.2638	9.86643	12.4219	36.9165	17.6646	26.0981	7.09182	4.73174	1.95619	0.749867	0.329684	30.6462	13.443	9.29137	7.63191	2.66393	0.993754	33.9632	13.955
Tb927.10.15300	1580	137	3	9	3	2	91	94	34	10	5	3	141	97	142.288	28.5759	2.83904	3.43192	0.937334	2.74737	48.8921	53.3182	24.451	13.8762	8.22202	7.45316	118.301	65.9024	130.905	19.4316	1.41952	0.926618	0.1406	0.21979	44.9807	42.1214	16.6267	6.9381	2.21995	0.596253	108.837	52.0629
Tb927.10.15310	318	226	33	18	7	6	72	106	111	34	7	2	121	136	28.6376	47.1398	31.2295	6.86384	2.18711	8.24211	38.6838	60.1248	79.8253	47.1791	11.5108	4.96877	101.52	92.3992	26.3466	32.055	15.6147	1.85324	0.328067	0.659369	35.5891	47.4986	54.2812	23.5896	3.10792	0.397502	93.3987	72.9954
Tb927.10.15320	581	455	89	21	17	2	161	119	119	42	7	1	65	104	52.3222	94.9053	84.225	8.00781	5.31156	2.74737	86.5013	67.4986	85.5784	58.2801	11.5108	2.48439	54.5357	70.6582	48.1365	64.5356	42.1125	2.16211	0.796734	0.21979	79.5812	53.3239	58.1933	29.14	3.10792	0.198751	50.1729	55.82
Tb927.10.15330	2001	789	49	33	5	5	273	269	212	35	7	0	187	268	180.201	164.572	46.371	12.5837	1.56222	6.86842	146.676	152.581	152.459	48.5667	11.5108	0	156.895	182.081	165.785	111.909	23.1855	3.3976	0.234333	0.549474	134.942	120.539	103.672	24.2834	3.10792	0	144.344	143.844
Tb927.10.15350	420	535	245	196	228	42	148	132	152	63	35	12	62	109	37.8233	111.592	231.855	74.7396	71.2374	57.6948	79.5168	74.8724	109.31	87.4201	57.5541	29.8126	52.0187	74.0553	34.7974	75.8825	115.928	20.1797	10.6856	4.61558	73.1554	59.1492	74.331	43.7101	15.5396	2.38501	47.8572	58.5036
Tb927.10.15370	1164	156	8	12	8	3	116	111	36	4	6	1	82	83	104.825	32.539	7.57078	4.57589	2.49956	4.12105	62.3239	62.9609	25.8893	5.55048	9.86643	2.48439	68.7989	56.3907	96.4386	22.1265	3.78539	1.23549	0.374934	0.329684	57.338	49.7391	17.6047	2.77524	2.66393	0.198751	63.295	44.5487
Tb927.10.15380	2070	382	6	35	9	2	239	204	110	14	8	1	132	139	186.415	79.6787	5.67809	13.3464	2.812	2.74737	128.409	115.712	79.1061	19.4267	13.1552	2.48439	110.749	94.4374	171.502	54.1815	2.83904	3.60352	0.4218	0.21979	118.136	91.4124	53.7922	9.71335	3.55191	0.198751	101.89	74.6056
Tb927.10.15390	1260	132	7	17	6	2	80	94	28	10	13	7	111	103	113.47	27.533	6.62443	6.48251	1.87467	2.74737	42.982	53.3182	20.1361	13.8762	21.3773	17.3907	93.1303	69.9788	104.392	18.7224	3.31222	1.75028	0.2812	0.21979	39.5435	42.1214	13.6926	6.9381	5.77186	1.39126	85.6798	55.2833
Tb927.10.1540	212	91	5	4	1	0	48	42	32	14	1	6	53	67	19.0918	18.9811	4.73174	1.5253	0.312445	0	25.7892	23.823	23.0127	19.4267	1.6444	14.9063	44.4676	45.5202	17.5644	12.9071	2.36587	0.41183	0.0468667	0	23.7261	18.8202	15.6486	9.71335	0.443989	1.19251	40.9102	35.961
Tb927.10.15400	886	118	2	13	16	2	51	96	42	22	18	9	126	137	79.7892	24.6128	1.8927	4.95722	4.99911	2.74737	27.401	54.4526	30.2042	30.5277	29.5993	22.3595	105.715	93.0786	73.406	16.7367	0.946348	1.33845	0.749867	0.21979	25.209	43.0176	20.5388	15.2638	7.9918	1.78876	97.2582	73.5321
Tb927.10.15410	5108	3473	668	3040	2111	311	646	1658	1353	1161	1036	1167	1021	1520	460.003	724.409	632.16	1159.23	659.571	427.216	347.08	940.442	973.005	1611.03	1703.6	2899.28	856.631	1032.7	423.203	492.598	316.08	312.991	98.9356	34.1773	319.313	742.95	661.644	805.514	459.973	231.942	788.1	815.831
Tb927.10.15420	1142	346	16	22	14	3	163	166	67	19	3	2	126	126	102.843	72.1697	15.1416	8.38914	4.37422	4.12105	87.5759	94.1577	48.1828	26.3648	4.93321	4.96877	105.715	85.6052	94.6159	49.0754	7.57078	2.26507	0.656134	0.329684	80.5698	74.3846	32.7643	13.1824	1.33197	0.397502	97.2582	67.6281
Tb927.10.15430	1122	103	3	21	8	4	238	110	33	12	5	5	146	131	101.042	21.4841	2.83904	8.00781	2.49956	5.49474	127.872	62.3936	23.7318	16.6514	8.22202	12.4219	122.496	89.0022	92.9589	14.6092	1.41952	2.16211	0.374934	0.439579	117.642	49.291	16.1377	8.32572	2.21995	0.993754	112.696	70.3117
Tb927.10.15440	236	25	1	10	2	2	33	23	7	6	2	2	21	23	21.2531	5.21458	0.946348	3.81324	0.624889	2.74737	17.7301	13.0459	5.03403	8.32572	3.28881	4.96877	17.6192	15.6263	19.5528	3.54591	0.473174	1.02958	0.0937334	0.21979	16.3117	10.3063	3.42314	4.16286	0.887978	0.397502	16.2097	12.3448
Tb927.10.15450	603	21	7	5	9	3	77	27	11	9	5	3	82	38	54.3035	4.38024	6.62443	1.90662	2.812	4.12105	41.3702	15.3148	7.91061	12.4886	8.22202	7.45316	68.7989	25.8174	49.9592	2.97857	3.31222	0.514788	0.4218	0.329684	38.0606	12.0987	5.37922	6.24429	2.21995	0.596253	63.295	20.3958
Tb927.10.15460	189	18	5	2	5	1	24	10	4	1	1	0	26	10	17.0205	3.7545	4.73174	0.762649	1.56222	1.37368	12.8946	5.67215	2.87659	1.38762	1.6444	0	21.8143	6.79406	15.6588	2.55306	2.36587	0.205915	0.234333	0.109895	11.863	4.481	1.95608	0.69381	0.443989	0	20.0692	5.36731
Tb927.10.15470	987	77	3	3	19	0	105	87	22	4	5	5	100	75	88.8848	16.0609	2.83904	1.14397	5.93645	0	56.4139	49.3477	15.8212	5.55048	8.22202	12.4219	83.9011	50.9554	81.774	10.9214	1.41952	0.308873	0.890467	0	51.9008	38.9847	10.7584	2.77524	2.21995	0.993754	77.189	40.2548
Tb927.10.15480	1531	338	11	28	29	7	189	143	85	13	10	2	138	154	137.875	70.5011	10.4098	10.6771	9.06089	9.61579	101.545	81.1117	61.1275	18.0391	16.444	4.96877	115.784	104.629	126.845	47.9407	5.20491	2.88281	1.35913	0.769264	93.4214	64.0783	41.5667	9.01953	4.43989	0.397502	106.521	82.6565
Tb927.10.15490	285	166	11	4	6	2	92	106	69	20	7	6	79	110	25.6658	34.6248	10.4098	1.5253	1.87467	2.74737	49.4293	60.1248	49.6211	27.7524	11.5108	14.9063	66.2819	74.7347	23.6125	23.5449	5.20491	0.41183	0.2812	0.21979	45.475	47.4986	33.7424	13.8762	3.10792	1.19251	60.9793	59.0404
Tb927.10.1550	2747	374	12	20	17	7	253	329	131	11	9	5	235	289	247.382	78.0101	11.3562	7.62649	5.31156	9.61579	135.931	186.614	94.2082	15.2638	14.7996	12.4219	197.168	196.348	227.592	53.0468	5.67809	2.05915	0.796734	0.769264	125.056	147.425	64.0616	7.63191	3.9959	0.993754	181.394	155.115
Tb927.10.15500	427	31	2	8	5	2	59	22	11	3	4	0	28	20	38.4537	6.46608	1.8927	3.0506	1.56222	2.74737	31.6992	12.4787	7.91061	4.16286	6.57762	0	23.4923	13.5881	35.3774	4.39693	0.946348	0.823661	0.234333	0.21979	29.1633	9.8582	5.37922	2.08143	1.77596	0	21.6129	10.7346
Tb927.10.15510	620	106	6	14	5	3	159	70	32	8	3	0	62	58	55.8344	22.1098	5.67809	5.33854	1.56222	4.12105	85.4268	39.705	23.0127	11.101	4.93321	0	52.0187	39.4055	51.3676	15.0347	2.83904	1.44141	0.234333	0.329684	78.5926	31.367	15.6486	5.55048	1.33197	0	47.8572	31.1304
Tb927.10.15520	2578	663	27	19	8	0	243	308	164	32	14	4	265	253	232.163	138.291	25.5514	7.24516	2.49956	0	130.558	174.702	117.94	44.4039	23.0217	9.93754	222.338	171.89	213.59	94.0376	12.7757	1.95619	0.374934	0	120.113	138.015	80.1992	22.2019	6.21585	0.795003	204.551	135.793
Tb927.10.15530	3537	832	22	37	9	4	163	460	226	101	13	11	290	375	318.526	173.541	20.8197	14.109	2.812	5.49474	87.5759	260.919	162.527	140.15	21.3773	27.3282	243.313	254.777	293.044	118.008	10.4098	3.80943	0.4218	0.439579	80.5698	206.126	110.518	70.0748	5.77186	2.18626	223.848	201.274
Tb927.10.15540	2317	132	3	22	8	2	124	133	43	12	4	5	172	157	208.659	27.533	2.83904	8.38914	2.49956	2.74737	66.6221	75.4396	30.9233	16.6514	6.57762	12.4219	144.31	106.667	191.966	18.7224	1.41952	2.26507	0.374934	0.21979	61.2924	59.5973	21.0278	8.32572	1.77596	0.993754	132.765	84.2667
Tb927.10.15550	926	60	3	14	7	1	36	44	18	7	1	4	68	48	83.3914	12.515	2.83904	5.33854	2.18711	1.37368	19.3419	24.9575	12.9446	9.71335	1.6444	9.93754	57.0528	32.6115	76.7201	8.51019	1.41952	1.44141	0.328067	0.109895	17.7946	19.7164	8.80235	4.85667	0.443989	0.795003	52.4885	25.7631
Tb927.10.15570	366	16	0	3	0	0	28	17	2	4	4	5	42	20	32.9603	3.33733	0	1.14397	0	0	15.0437	9.64265	1.43829	5.55048	6.57762	12.4219	35.2385	13.5881	30.3235	2.26938	0	0.308873	0	0	13.8402	7.6177	0.978039	2.77524	1.77596	0.993754	32.4194	10.7346
Tb927.10.15580	260	19	0	0	2	0	41	15	1	0	1	0	14	21	23.4144	3.96308	0	0	0.624889	0	22.0283	8.50822	0.719147	0	1.6444	0	11.7462	14.2675	21.5413	2.69489	0	0	0.0937334	0	20.266	6.7215	0.48902	0	0.443989	0	10.8065	11.2713
Tb927.10.15590	510	176	12	7	6	2	97	46	52	12	2	1	38	54	45.9283	36.7106	11.3562	2.66927	1.87467	2.74737	52.1157	26.0919	37.3956	16.6514	3.28881	2.48439	31.8824	36.6879	42.254	24.9632	5.67809	0.720703	0.2812	0.21979	47.9465	20.6126	25.429	8.32572	0.887978	0.198751	29.3318	28.9835
Tb927.10.1560	690	451	52	33	19	4	121	250	132	65	14	6	176	210	62.1383	94.071	49.2101	12.5837	5.93645	5.49474	65.0103	141.804	94.9274	90.1953	23.0217	14.9063	147.666	142.675	57.1672	63.9683	24.605	3.3976	0.890467	0.439579	59.8095	112.025	64.5506	45.0977	6.21585	1.19251	135.853	112.713
Tb927.10.15600	263	26	5	8	6	3	40	12	10	3	3	3	20	16	23.6846	5.42316	4.73174	3.0506	1.87467	4.12105	21.491	6.80658	7.19147	4.16286	4.93321	7.45316	16.7802	10.8705	21.7898	3.68775	2.36587	0.823661	0.2812	0.329684	19.7717	5.3772	4.8902	2.08143	1.33197	0.596253	15.4378	8.58769
Tb927.10.15610	191	35	0	3	0	2	35	23	24	8	7	4	64	34	17.2006	7.30041	0	1.14397	0	2.74737	18.8046	13.0459	17.2595	11.101	11.5108	9.93754	53.6967	23.0998	15.8245	4.96428	0	0.308873	0	0.21979	17.3003	10.3063	11.7365	5.55048	3.10792	0.795003	49.401	18.2488
Tb927.10.15640	866	63	0	10	6	0	76	56	15	5	1	3	105	62	77.988	13.1407	0	3.81324	1.87467	0	40.8329	31.764	10.7872	6.9381	1.6444	7.45316	88.0962	42.1232	71.749	8.9357	0	1.02958	0.2812	0	37.5663	25.0936	7.3353	3.46905	0.443989	0.596253	81.0485	33.2773
Tb927.10.15650	179	9	0	1	4	0	29	18	5	4	2	6	31	17	16.1199	1.87725	0	0.381324	1.24978	0	15.581	10.2099	3.59573	5.55048	3.28881	14.9063	26.0094	11.5499	14.8303	1.27653	0	0.102958	0.187467	0	14.3345	8.0658	2.4451	2.77524	0.887978	1.19251	23.9286	9.12442
Tb927.10.15660	670	115	1	10	3	0	54	61	25	12	10	2	100	67	60.3372	23.9871	0.946348	3.81324	0.937334	0	29.0129	34.6001	17.9787	16.6514	16.444	4.96877	83.9011	45.5202	55.5102	16.3112	0.473174	1.02958	0.1406	0	26.6918	27.3341	12.2255	8.32572	4.43989	0.397502	77.189	35.961
Tb927.10.15670	1018	80	5	7	29	1	110	51	29	9	6	4	96	68	91.6765	16.6866	4.73174	2.66927	9.06089	1.37368	59.1003	28.928	20.8553	12.4886	9.86643	9.93754	80.5451	46.1996	84.3424	11.3469	2.36587	0.720703	1.35913	0.109895	54.3723	22.8531	14.1816	6.24429	2.66393	0.795003	74.1015	36.4977
Tb927.10.15690	390	31	3	3	3	0	135	21	6	0	0	1	50	27	35.1216	6.46608	2.83904	1.14397	0.937334	0	72.5322	11.9115	4.31488	0	0	2.48439	41.9506	18.344	32.3119	4.39693	1.41952	0.308873	0.1406	0	66.7296	9.4101	2.93412	0	0	0.198751	38.5945	14.4917
Tb927.10.15710	589	117	8	12	5	3	85	94	40	10	2	0	107	77	53.0427	24.4042	7.57078	4.57589	1.56222	4.12105	45.6684	53.3182	28.7659	13.8762	3.28881	0	89.7742	52.3143	48.7993	16.5949	3.78539	1.23549	0.234333	0.329684	42.0149	42.1214	19.5608	6.9381	0.887978	0	82.5923	41.3283
Tb927.10.15720	570	115	2	5	3	0	59	82	49	6	4	0	92	81	51.3316	23.9871	1.8927	1.90662	0.937334	0	31.6992	46.5116	35.2382	8.32572	6.57762	0	77.189	55.0319	47.2251	16.3112	0.946348	0.514788	0.1406	0	29.1633	36.7442	23.962	4.16286	1.77596	0	71.0139	43.4752
Tb927.10.15730	711	79	5	27	26	1	40	70	29	13	26	11	70	39	64.0294	16.4781	4.73174	10.2958	8.12356	1.37368	21.491	39.705	20.8553	18.0391	42.7545	27.3282	58.7308	26.4968	58.9071	11.2051	2.36587	2.77985	1.21853	0.109895	19.7717	31.367	14.1816	9.01953	11.5437	2.18626	54.0323	20.9325
Tb927.10.15740	688	39	12	23	31	3	114	22	10	6	6	6	71	26	61.9582	8.13474	11.3562	8.77046	9.68578	4.12105	61.2494	12.4787	7.19147	8.32572	9.86643	14.9063	59.5698	17.6646	57.0015	5.53162	5.67809	2.36802	1.45287	0.329684	56.3494	9.8582	4.8902	4.16286	2.66393	1.19251	54.8042	13.955
Tb927.10.15760	4924	5231	1388	3815	2754	478	1631	1937	2199	1414	1331	1025	802	1617	443.433	1091.1	1313.53	1454.75	860.473	656.621	876.296	1098.7	1581.4	1962.1	2188.7	2546.5	672.887	1098.6	407.959	741.947	656.765	392.783	129.071	52.5297	806.192	867.969	1075.35	981.048	590.95	203.72	619.056	867.894
Tb927.10.15770	43	5	0	3	0	4	12	9	7	3	1	1	23	12	3.87239	1.04292	0	1.14397	0	5.49474	6.4473	5.10493	5.03403	4.16286	1.6444	2.48439	19.2973	8.15287	3.56259	0.709182	0	0.308873	0	0.439579	5.93152	4.0329	3.42314	2.08143	0.443989	0.198751	17.7535	6.44077
Tb927.10.15780	692	41	0	12	5	2	76	39	18	6	6	10	77	35	62.3184	8.55191	0	4.57589	1.56222	2.74737	40.8329	22.1214	12.9446	8.32572	9.86643	24.8439	64.6039	23.7792	57.3329	5.8153	0	1.23549	0.234333	0.21979	37.5663	17.4759	8.80235	4.16286	2.66393	1.98751	59.4356	18.7856
Tb927.10.15790	953	577	97	257	250	78	228	171	141	57	58	23	79	149	85.8229	120.352	91.7957	98.0004	78.1112	107.147	122.499	96.9938	101.4	79.0944	95.3754	57.1409	66.2819	101.231	78.957	81.8397	45.8979	26.4601	11.7167	8.57179	112.699	76.6251	68.9518	39.5472	25.7514	4.57127	60.9793	79.9729
Tb927.10.1580	500	51	9	5	10	2	105	62	31	2	4	2	48	68	45.0277	10.6377	8.51713	1.90662	3.12445	2.74737	56.4139	35.1673	22.2935	2.77524	6.57762	4.96877	40.2725	46.1996	41.4255	7.23366	4.25856	0.514788	0.468667	0.21979	51.9008	27.7822	15.1596	1.38762	1.77596	0.397502	37.0507	36.4977
Tb927.10.15800	746	28	1	4	9	2	182	38	11	3	4	1	80	45	67.1814	5.84033	0.946348	1.5253	2.812	2.74737	97.7841	21.5542	7.91061	4.16286	6.57762	2.48439	67.1209	30.5733	61.8069	3.97142	0.473174	0.41183	0.4218	0.21979	89.9614	17.0278	5.37922	2.08143	1.77596	0.198751	61.7512	24.1529
Tb927.10.15810	787	197	19	35	16	9	197	83	46	5	6	1	87	65	70.8737	41.0909	17.9806	13.3464	4.99911	12.3632	105.843	47.0788	33.0807	6.9381	9.86643	2.48439	72.994	44.1614	65.2038	27.9418	8.9903	3.60352	0.749867	0.989053	97.3758	37.1923	22.4949	3.46905	2.66393	0.198751	67.1545	34.8875
Tb927.10.15820	895	39	2	8	9	3	187	48	22	5	3	3	80	36	80.5997	8.13474	1.8927	3.0506	2.812	4.12105	100.47	27.2263	15.8212	6.9381	4.93321	7.45316	67.1209	24.4586	74.1517	5.53162	0.946348	0.823661	0.4218	0.329684	92.4329	21.5088	10.7584	3.46905	1.33197	0.596253	61.7512	19.3223
Tb927.10.15830	779	144	10	13	16	6	129	152	72	4	2	6	84	117	70.1532	30.036	9.46348	4.95722	4.99911	8.24211	69.3085	86.2167	51.7786	5.55048	3.28881	14.9063	70.477	79.4905	64.541	20.4245	4.73174	1.33845	0.749867	0.659369	63.7638	68.1112	35.2094	2.77524	0.887978	1.19251	64.8388	62.7975
Tb927.10.15840	488	31	3	5	10	1	45	35	15	8	2	2	63	23	43.9471	6.46608	2.83904	1.90662	3.12445	1.37368	24.1774	19.8525	10.7872	11.101	3.28881	4.96877	52.8577	15.6263	40.4313	4.39693	1.41952	0.514788	0.468667	0.109895	22.2432	15.6835	7.3353	5.55048	0.887978	0.397502	48.6291	12.3448
Tb927.10.15850	1107	83	3	14	6	4	50	51	16	5	1	0	74	44	99.6914	17.3124	2.83904	5.33854	1.87467	5.49474	26.8638	28.928	11.5063	6.9381	1.6444	0	62.0868	29.8939	91.7161	11.7724	1.41952	1.44141	0.2812	0.439579	24.7147	22.8531	7.82432	3.46905	0.443989	0	57.1199	23.6162
Tb927.10.15860	211	22	2	10	4	3	63	22	8	3	5	3	38	20	19.0017	4.58883	1.8927	3.81324	1.24978	4.12105	33.8483	12.4787	5.75317	4.16286	8.22202	7.45316	31.8824	13.5881	17.4816	3.1204	0.946348	1.02958	0.187467	0.329684	31.1405	9.8582	3.91216	2.08143	2.21995	0.596253	29.3318	10.7346
Tb927.10.15870	418	34	2	12	14	0	192	37	7	1	1	6	57	39	37.6432	7.09182	1.8927	4.57589	4.37422	0	103.157	20.987	5.03403	1.38762	1.6444	14.9063	47.8236	26.4968	34.6317	4.82244	0.946348	1.23549	0.656134	0	94.9043	16.5797	3.42314	0.69381	0.443989	1.19251	43.9978	20.9325
Tb927.10.15880	326	31	2	11	9	0	45	23	11	4	3	6	29	18	29.3581	6.46608	1.8927	4.19457	2.812	0	24.1774	13.0459	7.91061	5.55048	4.93321	14.9063	24.3313	12.2293	27.0094	4.39693	0.946348	1.13253	0.4218	0	22.2432	10.3063	5.37922	2.77524	1.33197	1.19251	22.3848	9.66115
Tb927.10.15890	276	34	1	3	3	0	56	24	15	3	2	2	34	21	24.8553	7.09182	0.946348	1.14397	0.937334	0	30.0874	13.6132	10.7872	4.16286	3.28881	4.96877	28.5264	14.2675	22.8669	4.82244	0.473174	0.308873	0.1406	0	27.6804	10.7544	7.3353	2.08143	0.887978	0.397502	26.2443	11.2713
Tb927.10.1590	699	1056	686	744	872	464	382	715	633	467	533	431	346	607	62.9488	220.264	649.195	283.705	272.452	637.39	205.239	405.559	455.22	648.019	876.467	1070.77	290.298	412.399	57.9129	149.779	324.597	76.6004	40.8678	50.9912	188.82	320.391	309.549	324.009	236.646	85.6616	267.074	325.796
Tb927.10.15910	478	32	0	1	11	0	116	18	9	10	2	4	52	22	43.0465	6.67466	0	0.381324	3.43689	0	62.3239	10.2099	6.47232	13.8762	3.28881	9.93754	43.6286	14.9469	39.6028	4.53877	0	0.102958	0.515534	0	57.338	8.0658	4.40118	6.9381	0.887978	0.795003	40.1383	11.8081
Tb927.10.15930	360	31	0	2	6	1	53	22	8	2	2	3	52	16	32.42	6.46608	0	0.762649	1.87467	1.37368	28.4756	12.4787	5.75317	2.77524	3.28881	7.45316	43.6286	10.8705	29.8264	4.39693	0	0.205915	0.2812	0.109895	26.1975	9.8582	3.91216	1.38762	0.887978	0.596253	40.1383	8.58769
Tb927.10.15940	873	78	1	6	7	0	199	140	46	5	3	1	87	85	78.6184	16.2695	0.946348	2.28795	2.18711	0	106.918	79.4101	33.0807	6.9381	4.93321	2.48439	72.994	57.7495	72.329	11.0632	0.473174	0.617746	0.328067	0	98.3644	62.734	22.4949	3.46905	1.33197	0.198751	67.1545	45.6221
Tb927.10.15950	363	22	5	12	12	2	97	16	11	7	2	3	38	22	32.6901	4.58883	4.73174	4.57589	3.74934	2.74737	52.1157	9.07544	7.91061	9.71335	3.28881	7.45316	31.8824	14.9469	30.0749	3.1204	2.36587	1.23549	0.5624	0.21979	47.9465	7.1696	5.37922	4.85667	0.887978	0.596253	29.3318	11.8081
Tb927.10.15960	466	106	12	3	11	1	145	68	59	9	7	0	68	75	41.9659	22.1098	11.3562	1.14397	3.43689	1.37368	77.9049	38.5706	42.4297	12.4886	11.5108	0	57.0528	50.9554	38.6086	15.0347	5.67809	0.308873	0.515534	0.109895	71.6725	30.4708	28.8522	6.24429	3.10792	0	52.4885	40.2548
Tb927.10.15970	399	11	4	1	3	0	24	17	5	0	5	3	22	25	35.9321	2.29441	3.78539	0.381324	0.937334	0	12.8946	9.64265	3.59573	0	8.22202	7.45316	18.4582	16.9851	33.0576	1.5602	1.8927	0.102958	0.1406	0	11.863	7.6177	2.4451	0	2.21995	0.596253	16.9816	13.4183
Tb927.10.15980	59	1	0	1	1	0	7	6	2	1	2	0	4	7	5.31327	0.208583	0	0.381324	0.312445	0	3.76093	3.40329	1.43829	1.38762	3.28881	0	3.35605	4.75584	4.88821	0.141836	0	0.102958	0.0468667	0	3.46005	2.6886	0.978039	0.69381	0.887978	0	3.08756	3.75712
Tb927.10.160	820	167	19	89	122	40	156	79	34	9	7	5	81	71	73.8455	34.8334	17.9806	33.9379	38.1182	54.9474	83.815	44.81	24.451	12.4886	11.5108	12.4219	67.9599	48.2378	67.9379	23.6867	8.9903	9.16323	5.71774	4.39579	77.1098	35.3999	16.6267	6.24429	3.10792	0.993754	62.5231	38.1079
Tb927.10.1600	538	27	9	35	41	10	177	26	17	13	10	3	58	15	48.4498	5.63174	8.51713	13.3464	12.8102	13.7368	95.0977	14.7476	12.2255	18.0391	16.444	7.45316	48.6627	10.1911	44.5739	3.82959	4.25856	3.60352	1.92153	1.09895	87.4899	11.6506	8.31334	9.01953	4.43989	0.596253	44.7696	8.05096
Tb927.10.16010	11	0	0	0	0	0	7	3	3	0	1	2	4	5	0.99061	0	0	0	0	0	3.76093	1.70164	2.15744	0	1.6444	4.96877	3.35605	3.39703	0.911361	0	0	0	0	0	3.46005	1.3443	1.46706	0	0.443989	0.397502	3.08756	2.68365
Tb927.10.16020	252	60	13	83	61	18	48	14	9	10	7	11	27	19	22.694	12.515	12.3025	31.6499	19.0591	24.7263	25.7892	7.94101	6.47232	13.8762	11.5108	27.3282	22.6533	12.9087	20.8785	8.51019	6.15126	8.54548	2.85887	1.97811	23.7261	6.2734	4.40118	6.9381	3.10792	2.18626	20.841	10.1979
Tb927.10.16030	301	75	8	50	77	26	58	33	19	15	9	5	35	41	27.1067	15.6437	7.57078	19.0662	24.0582	35.7158	31.162	18.7181	13.6638	20.8143	14.7996	12.4219	29.3654	27.8556	24.9382	10.6377	3.78539	5.14788	3.60874	2.85726	28.669	14.7873	9.29137	10.4072	3.9959	0.993754	27.0162	22.006
Tb927.10.16040	1137	113	19	73	87	17	184	83	43	24	20	10	80	74	102.393	23.5699	17.9806	27.8367	27.1827	23.3526	98.8587	47.0788	30.9233	33.3029	32.8881	24.8439	67.1209	50.276	94.2016	16.0275	8.9903	7.5159	4.0774	1.86821	90.95	37.1923	21.0278	16.6514	8.87978	1.98751	61.7512	39.7181
Tb927.10.16050	657	109	11	17	23	6	184	86	36	9	6	3	56	65	59.1665	22.7356	10.4098	6.48251	7.18623	8.24211	98.8587	48.7805	25.8893	12.4886	9.86643	7.45316	46.9846	44.1614	54.4331	15.4602	5.20491	1.75028	1.07793	0.659369	90.95	38.5366	17.6047	6.24429	2.66393	0.596253	43.2259	34.8875
Tb927.10.16060	541	374	82	31	42	6	156	104	108	34	13	3	57	88	48.72	78.0101	77.6005	11.8211	13.1227	8.24211	83.815	58.9904	77.6678	47.1791	21.3773	7.45316	47.8236	59.7877	44.8224	53.0468	38.8003	3.19169	1.9684	0.659369	77.1098	46.6024	52.8141	23.5896	5.77186	0.596253	43.9978	47.2323
Tb927.10.16070	81	88	24	17	23	2	65	73	51	15	18	2	41	41	7.29449	18.3553	22.7123	6.48251	7.18623	2.74737	34.9229	41.4067	36.6765	20.8143	29.5993	4.96877	34.3995	27.8556	6.71093	12.4816	11.3562	1.75028	1.07793	0.21979	32.1291	32.7113	24.94	10.4072	7.9918	0.397502	31.6475	22.006
Tb927.10.16080	1882	1095	143	234	99	5	490	295	279	136	67	7	140	266	169.484	228.398	135.328	89.2299	30.932	6.86842	263.265	167.328	200.642	188.716	110.175	17.3907	117.462	180.722	155.926	155.311	67.6639	24.0921	4.6398	0.549474	242.204	132.189	136.436	94.3582	29.7473	1.39126	108.065	142.77
Tb927.10.16090	436	75	3	19	10	5	72	65	25	13	10	8	102	52	39.2642	15.6437	2.83904	7.24516	3.12445	6.86842	38.6838	36.869	17.9787	18.0391	16.444	19.8751	85.5792	35.3291	36.1231	10.6377	1.41952	1.95619	0.468667	0.549474	35.5891	29.1265	12.2255	9.01953	4.43989	1.59001	78.7328	27.91
Tb927.10.1610	532	214	46	71	25	5	114	69	64	38	7	1	64	72	47.9095	44.6368	43.532	27.074	7.81112	6.86842	61.2494	39.1378	46.0254	52.7296	11.5108	2.48439	53.6967	48.9172	44.0768	30.353	21.766	7.30999	1.17167	0.549474	56.3494	30.9189	31.2973	26.3648	3.10792	0.198751	49.401	38.6446
Tb927.10.16100	3133	2251	445	1851	1899	266	871	1163	1034	742	774	636	553	883	282.144	469.52	421.125	705.831	593.332	365.4	467.967	659.671	743.598	1029.61	1272.77	1580.07	463.973	599.915	259.572	319.274	210.562	190.574	88.9999	29.232	430.529	521.14	505.646	514.807	343.648	126.406	426.855	473.933
Tb927.10.16110	1569	137	4	17	16	4	257	218	88	13	3	6	212	193	141.297	28.5759	3.78539	6.48251	4.99911	5.49474	138.08	123.653	63.2849	18.0391	4.93321	14.9063	177.87	131.125	129.993	19.4316	1.8927	1.75028	0.749867	0.439579	127.033	97.6858	43.0337	9.01953	1.33197	1.19251	163.641	103.589
Tb927.10.16120	1812	1420	314	616	241	49	239	498	424	333	254	81	264	430	163.181	296.188	297.153	234.896	75.2992	67.3106	128.409	282.473	304.918	462.078	417.679	201.235	221.499	292.145	150.126	201.408	148.577	63.4219	11.2949	5.38484	118.136	223.154	207.344	231.039	112.773	16.0988	203.779	230.794
Tb927.10.16140	291	48	0	2	2	2	39	25	10	4	5	2	22	19	26.2061	10.012	0	0.762649	0.624889	2.74737	20.9537	14.1804	7.19147	5.55048	8.22202	4.96877	18.4582	12.9087	24.1097	6.80815	0	0.205915	0.0937334	0.21979	19.2774	11.2025	4.8902	2.77524	2.21995	0.397502	16.9816	10.1979
Tb927.10.16150	2152	224	19	35	27	0	273	222	88	28	8	12	212	223	193.799	46.7226	17.9806	13.3464	8.43601	0	146.676	125.922	63.2849	38.8534	13.1552	29.8126	177.87	151.508	178.295	31.7714	8.9903	3.60352	1.2654	0	134.942	99.4782	43.0337	19.4267	3.55191	2.38501	163.641	119.691
Tb927.10.16160	891	64	9	15	10	6	239	54	31	5	3	7	85	54	80.2394	13.3493	8.51713	5.71987	3.12445	8.24211	128.409	30.6296	22.2935	6.9381	4.93321	17.3907	71.316	36.6879	73.8203	9.07754	4.25856	1.54436	0.468667	0.659369	118.136	24.1974	15.1596	3.46905	1.33197	1.39126	65.6107	28.9835
Tb927.10.16170	657	65	2	9	7	1	72	54	15	4	3	3	68	39	59.1665	13.5579	1.8927	3.43192	2.18711	1.37368	38.6838	30.6296	10.7872	5.55048	4.93321	7.45316	57.0528	26.4968	54.4331	9.21937	0.946348	0.926618	0.328067	0.109895	35.5891	24.1974	7.3353	2.77524	1.33197	0.596253	52.4885	20.9325
Tb927.10.16180	601	19	3	4	8	2	62	22	12	1	2	2	47	30	54.1233	3.96308	2.83904	1.5253	2.49956	2.74737	33.3111	12.4787	8.62976	1.38762	3.28881	4.96877	39.4335	20.3822	49.7935	2.69489	1.41952	0.41183	0.374934	0.21979	30.6462	9.8582	5.86824	0.69381	0.887978	0.397502	36.2789	16.1019
Tb927.10.1620	811	73	4	25	14	7	70	53	25	8	5	6	82	55	73.035	15.2266	3.78539	9.53311	4.37422	9.61579	37.6093	30.0624	17.9787	11.101	8.22202	14.9063	68.7989	37.3673	67.1922	10.3541	1.8927	2.57394	0.656134	0.769264	34.6005	23.7493	12.2255	5.55048	2.21995	1.19251	63.295	29.5202
Tb927.10.1630	4128	1430	24	149	132	48	594	445	320	43	11	12	329	404	371.749	298.274	22.7123	56.8173	41.2427	65.9369	319.142	252.411	230.127	59.6677	18.0884	29.8126	276.035	274.48	342.009	202.826	11.3562	15.3407	6.1864	5.27495	293.61	199.404	156.486	29.8338	4.88388	2.38501	253.952	216.839
Tb927.10.1650	169	37	8	23	33	10	19	4	8	4	2	1	15	3	15.2194	7.71757	7.57078	8.77046	10.3107	13.7368	10.2082	2.26886	5.75317	5.55048	3.28881	2.48439	12.5852	2.03822	14.0018	5.24795	3.78539	2.36802	1.5466	1.09895	9.39157	1.7924	3.91216	2.77524	0.887978	0.198751	11.5784	1.61019
Tb927.10.1660	695	132	7	32	12	6	198	118	54	6	6	3	94	100	62.5886	27.533	6.62443	12.2024	3.74934	8.24211	106.381	66.9314	38.8339	8.32572	9.86643	7.45316	78.8671	67.9406	57.5815	18.7224	3.31222	3.29464	0.5624	0.659369	97.8701	52.8758	26.4071	4.16286	2.66393	0.596253	72.5577	53.6731
Tb927.10.1670	16	10	1	8	3	1	14	7	7	2	0	0	6	8	1.44089	2.08583	0.946348	3.0506	0.937334	1.37368	7.52186	3.9705	5.03403	2.77524	0	0	5.03407	5.43525	1.32562	1.41836	0.473174	0.823661	0.1406	0.109895	6.92011	3.1367	3.42314	1.38762	0	0	4.63134	4.29385
Tb927.10.1680	510	78	32	65	79	8	96	19	17	11	6	3	50	14	45.9283	16.2695	30.2831	24.7861	24.6831	10.9895	51.5784	10.7771	12.2255	15.2638	9.86643	7.45316	41.9506	9.51168	42.254	11.0632	15.1416	6.69224	3.70247	0.879158	47.4522	8.5139	8.31334	7.63191	2.66393	0.596253	38.5945	7.51423
Tb927.10.1690	1040	85	41	60	68	15	226	109	45	4	6	5	88	83	93.6577	17.7296	38.8003	22.8795	21.2462	20.6053	121.424	61.8264	32.3616	5.55048	9.86643	12.4219	73.833	56.3907	86.1651	12.0561	19.4001	6.17746	3.18694	1.64842	111.71	48.8429	22.0059	2.77524	2.66393	0.993754	67.9264	44.5487
Tb927.10.170	3545	1782	123	103	61	21	608	580	439	85	21	8	303	499	319.247	371.695	116.401	39.2764	19.0591	28.8474	326.663	328.985	315.705	117.948	34.5325	19.8751	254.22	339.024	293.707	252.753	58.2004	10.6046	2.85887	2.30779	300.53	259.898	214.68	58.9739	9.32377	1.59001	233.883	267.829
Tb927.10.1700	846	154	9	48	31	9	105	58	28	15	5	4	60	66	76.1869	32.1218	8.51713	18.3036	9.68578	12.3632	56.4139	32.8985	20.1361	20.8143	8.22202	9.93754	50.3407	44.8408	70.092	21.8428	4.25856	4.94196	1.45287	0.989053	51.9008	25.9898	13.6926	10.4072	2.21995	0.795003	46.3134	35.4242
Tb927.10.1710	885	135	12	28	24	3	150	79	42	16	8	6	96	51	79.6991	28.1587	11.3562	10.6771	7.49867	4.12105	80.5913	44.81	30.2042	22.2019	13.1552	14.9063	80.5451	34.6497	73.3232	19.1479	5.67809	2.88281	1.1248	0.329684	74.144	35.3999	20.5388	11.101	3.55191	1.19251	74.1015	27.3733
Tb927.10.1720	1938	216	8	32	26	4	267	230	84	17	7	6	250	233	174.528	45.0539	7.57078	12.2024	8.12356	5.49474	143.453	130.459	60.4083	23.5896	11.5108	14.9063	209.753	158.302	160.565	30.6367	3.78539	3.29464	1.21853	0.439579	131.976	103.063	41.0777	11.7948	3.10792	1.19251	192.973	125.058
Tb927.10.1730	1591	80	5	23	27	2	440	113	19	9	6	3	163	103	143.278	16.6866	4.73174	8.77046	8.43601	2.74737	236.401	64.0953	13.6638	12.4886	9.86643	7.45316	136.759	69.9788	131.816	11.3469	2.36587	2.36802	1.2654	0.21979	217.489	50.6353	9.29137	6.24429	2.66393	0.596253	125.818	55.2833
Tb927.10.1740	661	45	3	11	14	2	257	48	23	8	5	6	113	67	59.5267	9.38624	2.83904	4.19457	4.37422	2.74737	138.08	27.2263	16.5404	11.101	8.22202	14.9063	94.8083	45.5202	54.7645	6.38264	1.41952	1.13253	0.656134	0.21979	127.033	21.5088	11.2475	5.55048	2.21995	1.19251	87.2236	35.961
Tb927.10.1750	277	27	2	4	10	0	121	67	21	3	3	2	76	44	24.9454	5.63174	1.8927	1.5253	3.12445	0	65.0103	38.0034	15.1021	4.16286	4.93321	4.96877	63.7649	29.8939	22.9497	3.82959	0.946348	0.41183	0.468667	0	59.8095	30.0227	10.2694	2.08143	1.33197	0.397502	58.6637	23.6162
Tb927.10.1760	128	41	17	12	14	1	77	28	18	10	6	3	23	17	11.5271	8.55191	16.0879	4.57589	4.37422	1.37368	41.3702	15.882	12.9446	13.8762	9.86643	7.45316	19.2973	11.5499	10.6049	5.8153	8.04396	1.23549	0.656134	0.109895	38.0606	12.5468	8.80235	6.9381	2.66393	0.596253	17.7535	9.12442
Tb927.10.1770	81	5	3	2	1	0	18	8	7	1	0	2	13	10	7.29449	1.04292	2.83904	0.762649	0.312445	0	9.67096	4.53772	5.03403	1.38762	0	4.96877	10.9071	6.79406	6.71093	0.709182	1.41952	0.205915	0.0468667	0	8.89728	3.5848	3.42314	0.69381	0	0.397502	10.0346	5.36731
Tb927.10.1780	11	1	0	0	3	0	3	4	2	0	0	1	2	0	0.99061	0.208583	0	0	0.937334	0	1.61183	2.26886	1.43829	0	0	2.48439	1.67802	0	0.911361	0.141836	0	0	0.1406	0	1.48288	1.7924	0.978039	0	0	0.198751	1.54378	0
Tb927.10.180	4524	4017	950	1441	534	64	943	864	719	335	272	70	349	675	407.411	837.878	899.03	549.488	166.845	87.9158	506.651	490.074	517.066	464.853	447.278	173.907	292.815	458.599	374.818	569.757	449.515	148.362	25.0268	7.03327	466.119	387.158	351.605	232.426	120.765	13.9126	269.39	362.293
Tb927.10.1800	822	65	26	75	62	11	120	26	18	4	1	1	56	38	74.0256	13.5579	24.605	28.5993	19.3716	15.1105	64.473	14.7476	12.9446	5.55048	1.6444	2.48439	46.9846	25.8174	68.1036	9.21937	12.3025	7.72182	2.90574	1.20884	59.3152	11.6506	8.80235	2.77524	0.443989	0.198751	43.2259	20.3958
Tb927.10.1810	726	360	13	43	46	22	187	113	74	7	4	0	64	76	65.3803	75.0899	12.3025	16.3969	14.3725	30.2211	100.47	64.0953	53.2169	9.71335	6.57762	0	53.6967	51.6349	60.1499	51.0611	6.15126	4.42718	2.15587	2.41769	92.4329	50.6353	36.1875	4.85667	1.77596	0	49.401	40.7915
Tb927.10.1820	121	16	6	17	15	8	19	9	2	2	2	0	15	7	10.8967	3.33733	5.67809	6.48251	4.68667	10.9895	10.2082	5.10493	1.43829	2.77524	3.28881	0	12.5852	4.75584	10.025	2.26938	2.83904	1.75028	0.703	0.879158	9.39157	4.0329	0.978039	1.38762	0.887978	0	11.5784	3.75712
Tb927.10.1830	392	35	4	22	27	6	129	56	9	6	4	8	48	44	35.3017	7.30041	3.78539	8.38914	8.43601	8.24211	69.3085	31.764	6.47232	8.32572	6.57762	19.8751	40.2725	29.8939	32.4776	4.96428	1.8927	2.26507	1.2654	0.659369	63.7638	25.0936	4.40118	4.16286	1.77596	1.59001	37.0507	23.6162
Tb927.10.1840	1065	77	16	44	25	11	130	28	20	7	7	9	80	45	95.9091	16.0609	15.1416	16.7783	7.81112	15.1105	69.8458	15.882	14.3829	9.71335	11.5108	22.3595	67.1209	30.5733	88.2364	10.9214	7.57078	4.53013	1.17167	1.20884	64.2581	12.5468	9.78039	4.85667	3.10792	1.78876	61.7512	24.1529
Tb927.10.1850	917	44	5	32	22	8	151	42	16	7	6	3	89	49	82.5809	9.17765	4.73174	12.2024	6.87378	10.9895	81.1286	23.823	11.5063	9.71335	9.86643	7.45316	74.672	33.2909	75.9744	6.24081	2.36587	3.29464	1.03107	0.879158	74.6383	18.8202	7.82432	4.85667	2.66393	0.596253	68.6982	26.2998
Tb927.10.1860	1205	56	8	30	54	4	359	74	26	8	8	4	152	81	108.517	11.6807	7.57078	11.4397	16.872	5.49474	192.882	41.9739	18.6978	11.101	13.1552	9.93754	127.53	55.0319	99.8355	7.94284	3.78539	3.08873	2.5308	0.439579	177.451	33.1594	12.7145	5.55048	3.55191	0.795003	117.327	43.4752
Tb927.10.1870	723	174	11	17	24	14	261	89	31	4	6	4	46	66	65.1101	36.2935	10.4098	6.48251	7.49867	19.2316	140.229	50.4821	22.2935	5.55048	9.86643	9.93754	38.5945	44.8408	59.9013	24.6795	5.20491	1.75028	1.1248	1.53853	129.011	39.8809	15.1596	2.77524	2.66393	0.795003	35.507	35.4242
Tb927.10.1880	580	98	3	11	5	3	210	75	49	11	3	8	67	68	52.2322	20.4411	2.83904	4.19457	1.56222	4.12105	112.828	42.5411	35.2382	15.2638	4.93321	19.8751	56.2138	46.1996	48.0536	13.9	1.41952	1.13253	0.234333	0.329684	103.802	33.6075	23.962	7.63191	1.33197	1.59001	51.7167	36.4977
Tb927.10.1890	435	46	4	8	5	0	48	62	23	15	9	9	68	59	39.1741	9.59482	3.78539	3.0506	1.56222	0	25.7892	35.1673	16.5404	20.8143	14.7996	22.3595	57.0528	40.085	36.0402	6.52448	1.8927	0.823661	0.234333	0	23.7261	27.7822	11.2475	10.4072	3.9959	1.78876	52.4885	31.6671
Tb927.10.1900	912	92	4	28	14	3	71	36	30	15	11	4	68	50	82.1306	19.1896	3.78539	10.6771	4.37422	4.12105	38.1466	20.4197	21.5744	20.8143	18.0884	9.93754	57.0528	33.9703	75.5601	13.049	1.8927	2.88281	0.656134	0.329684	35.0948	16.1316	14.6706	10.4072	4.88388	0.795003	52.4885	26.8365
Tb927.10.1910	622	54	2	11	9	6	64	52	24	3	9	5	64	49	56.0145	11.2635	1.8927	4.19457	2.812	8.24211	34.3856	29.4952	17.2595	4.16286	14.7996	12.4219	53.6967	33.2909	51.5333	7.65917	0.946348	1.13253	0.4218	0.659369	31.6348	23.3012	11.7365	2.08143	3.9959	0.993754	49.401	26.2998
Tb927.10.1930	1547	105	6	18	12	6	203	121	43	7	7	6	171	136	139.316	21.9012	5.67809	6.86384	3.74934	8.24211	109.067	68.633	30.9233	9.71335	11.5108	14.9063	143.471	92.3992	128.171	14.8928	2.83904	1.85324	0.5624	0.659369	100.342	54.2201	21.0278	4.85667	3.10792	1.19251	131.993	72.9954
Tb927.10.1940	306	15	0	4	7	0	68	26	9	4	2	1	27	23	27.557	3.12875	0	1.5253	2.18711	0	36.5347	14.7476	6.47232	5.55048	3.28881	2.48439	22.6533	15.6263	25.3524	2.12755	0	0.41183	0.328067	0	33.6119	11.6506	4.40118	2.77524	0.887978	0.198751	20.841	12.3448
Tb927.10.1950	819	40	2	4	5	2	71	35	14	5	2	3	90	58	73.7554	8.34332	1.8927	1.5253	1.56222	2.74737	38.1466	19.8525	10.0681	6.9381	3.28881	7.45316	75.511	39.4055	67.855	5.67346	0.946348	0.41183	0.234333	0.21979	35.0948	15.6835	6.84628	3.46905	0.887978	0.596253	69.4701	31.1304
Tb927.10.1960	1064	96	3	7	10	0	252	164	80	7	2	5	184	176	95.819	20.024	2.83904	2.66927	3.12445	0	135.393	93.0233	57.5317	9.71335	3.28881	12.4219	154.378	119.575	88.1535	13.6163	1.41952	0.720703	0.468667	0	124.562	73.4884	39.1216	4.85667	0.887978	0.993754	142.028	94.4646
Tb927.10.1970	1305	213	2	15	6	7	111	143	56	18	5	7	178	169	117.522	44.4282	1.8927	5.71987	1.87467	9.61579	59.6376	81.1117	40.2722	24.9772	8.22202	17.3907	149.344	114.82	108.121	30.2112	0.946348	1.54436	0.2812	0.769264	54.8666	64.0783	27.3851	12.4886	2.21995	1.39126	137.396	90.7075
Tb927.10.1980	1183	36	4	9	6	2	170	67	31	8	7	0	150	68	106.536	7.50899	3.78539	3.43192	1.87467	2.74737	91.3368	38.0034	22.2935	11.101	11.5108	0	125.852	46.1996	98.0128	5.10611	1.8927	0.926618	0.2812	0.21979	84.0299	30.0227	15.1596	5.55048	3.10792	0	115.784	36.4977
Tb927.10.1990	4362	262	9	20	15	1	306	272	94	18	12	16	449	282	392.822	54.6488	8.51713	7.62649	4.68667	1.37368	164.406	154.282	67.5998	24.9772	19.7329	39.7502	376.716	191.592	361.396	37.1612	4.25856	2.05915	0.703	0.109895	151.254	121.883	45.9679	12.4886	5.32787	3.18001	346.579	151.358
Tb927.10.200	2647	2302	781	1242	1475	272	714	528	568	242	229	54	244	405	238.377	480.158	739.098	473.605	460.856	373.642	383.615	299.49	408.475	335.804	376.569	134.157	204.719	275.159	219.307	326.508	369.549	127.873	69.1284	29.8914	352.925	236.597	277.763	167.902	101.674	10.7325	188.341	217.376
Tb927.10.2000	1645	64	6	5	7	4	251	69	19	6	3	2	98	74	148.141	13.3493	5.67809	1.90662	2.18711	5.49474	134.856	39.1378	13.6638	8.32572	4.93321	4.96877	82.2231	50.276	136.29	9.07754	2.83904	0.514788	0.328067	0.439579	124.068	30.9189	9.29137	4.16286	1.33197	0.397502	75.6453	39.7181
Tb927.10.2020	24780	15541	1770	12874	5172	549	1865	3711	3285	2343	3001	2325	2009	3535	2231.57	3241.59	1675.04	4909.17	1615.96	754.153	1002.02	2104.93	2362.4	3251.2	4934.86	5776.2	1685.57	2401.7	2053.05	2204.28	837.518	1325.48	242.395	60.3322	921.857	1662.9	1606.43	1625.6	1332.41	462.096	1550.73	1897.34
Tb927.10.2030	1114	74	9	23	22	3	250	73	32	9	7	8	113	63	100.322	15.4351	8.51713	8.77046	6.87378	4.12105	134.319	41.4067	23.0127	12.4886	11.5108	19.8751	94.8083	42.8026	92.2961	10.4959	4.25856	2.36802	1.03107	0.329684	123.573	32.7113	15.6486	6.24429	3.10792	1.59001	87.2236	33.814
Tb927.10.2040	1091	50	1	7	12	6	54	60	16	13	5	10	102	45	98.2505	10.4292	0.946348	2.66927	3.74934	8.24211	29.0129	34.0329	11.5063	18.0391	8.22202	24.8439	85.5792	30.5733	90.3905	7.09182	0.473174	0.720703	0.5624	0.659369	26.6918	26.886	7.82432	9.01953	2.21995	1.98751	78.7328	24.1529
Tb927.10.2050	1170	89	8	8	29	8	212	75	22	6	5	6	95	61	105.365	18.5639	7.57078	3.0506	9.06089	10.9895	113.902	42.5411	15.8212	8.32572	8.22202	14.9063	79.7061	41.4438	96.9357	12.6234	3.78539	0.823661	1.35913	0.879158	104.79	33.6075	10.7584	4.16286	2.21995	1.19251	73.3296	32.7406
Tb927.10.2060	782	51	3	7	5	2	75	38	14	8	5	4	103	45	70.4234	10.6377	2.83904	2.66927	1.56222	2.74737	40.2957	21.5542	10.0681	11.101	8.22202	9.93754	86.4182	30.5733	64.7895	7.23366	1.41952	0.720703	0.234333	0.21979	37.072	17.0278	6.84628	5.55048	2.21995	0.795003	79.5047	24.1529
Tb927.10.2070	657	106	3	7	9	5	150	68	27	6	8	2	43	47	59.1665	22.1098	2.83904	2.66927	2.812	6.86842	80.5913	38.5706	19.417	8.32572	13.1552	4.96877	36.0775	31.9321	54.4331	15.0347	1.41952	0.720703	0.4218	0.549474	74.144	30.4708	13.2035	4.16286	3.55191	0.397502	33.1913	25.2263
Tb927.10.2080	333	187	16	38	20	2	108	70	52	15	8	6	37	52	29.9885	39.005	15.1416	14.4903	6.24889	2.74737	58.0257	39.705	37.3956	20.8143	13.1552	14.9063	31.0434	35.3291	27.5894	26.5234	7.57078	3.91239	0.937334	0.21979	53.3837	31.367	25.429	10.4072	3.55191	1.19251	28.5599	27.91
Tb927.10.210	763	169	21	10	13	5	166	114	51	17	7	3	99	127	68.7123	35.2505	19.8733	3.81324	4.06178	6.86842	89.1877	64.6625	36.6765	23.5896	11.5108	7.45316	83.0621	86.2846	63.2153	23.9704	9.93665	1.02958	0.609267	0.549474	82.0527	51.0834	24.94	11.7948	3.10792	0.596253	76.4172	68.1648
Tb927.10.2110	216949	106957	13773	72450	33922	2896	19284	46964	35562	23170	22538	5796	23589	33661	19537.4	22309.4	13034	27627	10598.7	3978.19	10360.8	26638.7	25574.3	32151.2	37061.6	14399.5	19791.4	22869.5	17974.5	15170.4	6517.02	7459.28	1589.81	318.255	9531.95	21044.6	17390.5	16075.6	10006.6	1151.96	18208.1	18066.9
Tb927.10.2120	204	50	5	8	16	2	67	17	9	5	1	1	30	9	18.3713	10.4292	4.73174	3.0506	4.99911	2.74737	35.9974	9.64265	6.47232	6.9381	1.6444	2.48439	25.1703	6.11465	16.9016	7.09182	2.36587	0.823661	0.749867	0.21979	33.1177	7.6177	4.40118	3.46905	0.443989	0.198751	23.1567	4.83058
Tb927.10.2130	491	69	7	6	12	5	42	35	21	10	7	4	88	38	44.2172	14.3922	6.62443	2.28795	3.74934	6.86842	22.5656	19.8525	15.1021	13.8762	11.5108	9.93754	73.833	25.8174	40.6799	9.78672	3.31222	0.617746	0.5624	0.549474	20.7603	15.6835	10.2694	6.9381	3.10792	0.795003	67.9264	20.3958
Tb927.10.2150	392	66	2	1	6	0	91	38	9	1	5	0	35	26	35.3017	13.7665	1.8927	0.381324	1.87467	0	48.8921	21.5542	6.47232	1.38762	8.22202	0	29.3654	17.6646	32.4776	9.36121	0.946348	0.102958	0.2812	0	44.9807	17.0278	4.40118	0.69381	2.21995	0	27.0162	13.955
Tb927.10.2160	730	271	16	31	6	4	195	201	127	18	8	0	64	164	65.7405	56.526	15.1416	11.8211	1.87467	5.49474	104.769	114.01	91.3316	24.9772	13.1552	0	53.6967	111.423	60.4813	38.4377	7.57078	3.19169	0.2812	0.439579	96.3872	90.0681	62.1055	12.4886	3.55191	0	49.401	88.0238
Tb927.10.2170	154	73	3	9	2	0	47	12	13	5	0	0	14	23	13.8685	15.2266	2.83904	3.43192	0.624889	0	25.2519	6.80658	9.34891	6.9381	0	0	11.7462	15.6263	12.7591	10.3541	1.41952	0.926618	0.0937334	0	23.2318	5.3772	6.35726	3.46905	0	0	10.8065	12.3448
Tb927.10.2180	834	79	5	10	7	2	107	48	20	11	9	4	76	44	75.1063	16.4781	4.73174	3.81324	2.18711	2.74737	57.4885	27.2263	14.3829	15.2638	14.7996	9.93754	63.7649	29.8939	69.0978	11.2051	2.36587	1.02958	0.328067	0.21979	52.8894	21.5088	9.78039	7.63191	3.9959	0.795003	58.6637	23.6162
Tb927.10.2190	644	835	146	149	95	9	380	326	333	161	90	13	149	301	57.9957	174.167	138.167	56.8173	29.6822	12.3632	204.165	184.912	239.476	223.407	147.996	32.297	125.013	204.501	53.3561	118.433	69.0834	15.3407	4.45234	0.989053	187.831	146.081	162.844	111.703	39.959	2.58376	115.012	161.556
Tb927.10.2200	562	53	5	3	2	4	138	56	35	11	4	0	73	62	50.6112	11.0549	4.73174	1.14397	0.624889	5.49474	74.144	31.764	25.1701	15.2638	6.57762	0	61.2478	42.1232	46.5623	7.51733	2.36587	0.308873	0.0937334	0.439579	68.2125	25.0936	17.1157	7.63191	1.77596	0	56.348	33.2773
Tb927.10.2210	410	119	10	3	8	0	70	73	40	11	7	5	98	115	36.9227	24.8214	9.46348	1.14397	2.49956	0	37.6093	41.4067	28.7659	15.2638	11.5108	12.4219	82.2231	78.1317	33.9689	16.8785	4.73174	0.308873	0.374934	0	34.6005	32.7113	19.5608	7.63191	3.10792	0.993754	75.6453	61.724
Tb927.10.2220	329	72	10	13	7	5	22	28	26	11	9	2	39	47	29.6283	15.018	9.46348	4.95722	2.18711	6.86842	11.8201	15.882	18.6978	15.2638	14.7996	4.96877	32.7214	31.9321	27.258	10.2122	4.73174	1.33845	0.328067	0.549474	10.8745	12.5468	12.7145	7.63191	3.9959	0.397502	30.1037	25.2263
Tb927.10.2230	356	46	6	5	8	0	53	36	23	5	5	3	53	34	32.0598	9.59482	5.67809	1.90662	2.49956	0	28.4756	20.4197	16.5404	6.9381	8.22202	7.45316	44.4676	23.0998	29.495	6.52448	2.83904	0.514788	0.374934	0	26.1975	16.1316	11.2475	3.46905	2.21995	0.596253	40.9102	18.2488
Tb927.10.2240	1147	848	56	99	35	2	133	539	226	179	84	35	363	327	103.294	176.878	52.9955	37.7511	10.9356	2.74737	71.4576	305.729	162.527	248.384	138.13	86.9535	304.561	222.166	95.0301	120.277	26.4977	10.1928	1.64033	0.21979	65.741	241.526	110.518	124.192	37.2951	6.95628	280.196	175.511
Tb927.10.2250	103	69	5	1	2	0	30	27	29	20	3	0	28	27	9.27571	14.3922	4.73174	0.381324	0.624889	0	16.1183	15.3148	20.8553	27.7524	4.93321	0	23.4923	18.344	8.53366	9.78672	2.36587	0.102958	0.0937334	0	14.8288	12.0987	14.1816	13.8762	1.33197	0	21.6129	14.4917
Tb927.10.2260	1410	103	7	7	6	3	73	114	34	11	6	6	147	110	126.978	21.4841	6.62443	2.66927	1.87467	4.12105	39.2211	64.6625	24.451	15.2638	9.86643	14.9063	123.335	74.7347	116.82	14.6092	3.31222	0.720703	0.2812	0.329684	36.0834	51.0834	16.6267	7.63191	2.66393	1.19251	113.468	59.0404
Tb927.10.2270	429	63	1	9	6	0	60	86	30	10	14	8	112	94	38.6338	13.1407	0.946348	3.43192	1.87467	0	32.2365	48.7805	21.5744	13.8762	23.0217	19.8751	93.9693	63.8642	35.5431	8.9357	0.473174	0.926618	0.2812	0	29.6576	38.5366	14.6706	6.9381	6.21585	1.59001	86.4517	50.4527
Tb927.10.2280	271	45	5	3	5	2	67	23	21	9	9	6	29	28	24.405	9.38624	4.73174	1.14397	1.56222	2.74737	35.9974	13.0459	15.1021	12.4886	14.7996	14.9063	24.3313	19.0234	22.4526	6.38264	2.36587	0.308873	0.234333	0.21979	33.1177	10.3063	10.2694	6.24429	3.9959	1.19251	22.3848	15.0285
Tb927.10.2290	1045	96	0	6	3	0	118	173	52	10	2	0	174	144	94.108	20.024	0	2.28795	0.937334	0	63.3985	98.1282	37.3956	13.8762	3.28881	0	145.988	97.8345	86.5793	13.6163	0	0.617746	0.1406	0	58.3266	77.5213	25.429	6.9381	0.887978	0	134.309	77.2892
Tb927.10.230	2273	777	23	64	48	8	719	500	334	54	28	7	278	395	204.696	162.069	21.766	24.4048	14.9973	10.9895	386.301	283.607	240.195	74.9315	46.0433	17.3907	233.245	268.365	188.32	110.207	10.883	6.58929	2.2496	0.879158	355.397	224.05	163.333	37.4658	12.4317	1.39126	214.586	212.009
Tb927.10.2300	267	13	0	5	2	0	52	7	6	0	1	2	27	5	24.0448	2.71158	0	1.90662	0.624889	0	27.9383	3.9705	4.31488	0	1.6444	4.96877	22.6533	3.39703	22.1212	1.84387	0	0.514788	0.0937334	0	25.7033	3.1367	2.93412	0	0.443989	0.397502	20.841	2.68365
Tb927.10.2310	709	161	7	9	7	1	284	145	61	12	5	5	144	135	63.8493	33.5819	6.62443	3.43192	2.18711	1.37368	152.586	82.2462	43.8679	16.6514	8.22202	12.4219	120.818	91.7198	58.7414	22.8357	3.31222	0.926618	0.328067	0.109895	140.379	64.9745	29.8302	8.32572	2.21995	0.993754	111.152	72.4586
Tb927.10.2320	1188	81	14	24	19	6	226	103	37	15	3	6	119	112	106.986	16.8952	13.2489	9.15179	5.93645	8.24211	121.424	58.4231	26.6084	20.8143	4.93321	14.9063	99.8423	76.0935	98.427	11.4888	6.62443	2.47098	0.890467	0.659369	111.71	46.1543	18.0937	10.4072	1.33197	1.19251	91.855	60.1138
Tb927.10.2330	138	39	7	4	2	2	36	29	10	3	2	1	28	20	12.4277	8.13474	6.62443	1.5253	0.624889	2.74737	19.3419	16.4492	7.19147	4.16286	3.28881	2.48439	23.4923	13.5881	11.4334	5.53162	3.31222	0.41183	0.0937334	0.21979	17.7946	12.9949	4.8902	2.08143	0.887978	0.198751	21.6129	10.7346
Tb927.10.2340	117	59	12	4	2	6	36	18	4	1	0	0	16	19	10.5365	12.3064	11.3562	1.5253	0.624889	8.24211	19.3419	10.2099	2.87659	1.38762	0	0	13.4242	12.9087	9.69357	8.36835	5.67809	0.41183	0.0937334	0.659369	17.7946	8.0658	1.95608	0.69381	0	0	12.3502	10.1979
Tb927.10.2350	1972	1494	161	748	274	27	336	425	389	235	185	80	219	362	177.589	311.623	152.362	285.231	85.6098	37.0895	180.525	241.066	279.748	326.091	304.215	198.751	183.743	245.945	163.382	211.904	76.181	77.0123	12.8415	2.96716	166.083	190.442	190.229	163.045	82.138	15.9001	169.044	194.297
Tb927.10.2360	468	436	36	187	76	14	77	137	97	55	36	22	51	109	42.146	90.9422	34.0685	71.3077	23.7458	19.2316	41.3702	77.7085	69.7572	76.3191	59.1986	54.6565	42.7896	74.0553	38.7743	61.8407	17.0343	19.2531	3.56187	1.53853	38.0606	61.3897	47.4349	38.1596	15.9836	4.37252	39.3664	58.5036
Tb927.10.2370	722	700	147	224	84	7	253	559	424	297	161	19	276	345	65.0201	146.008	139.113	85.4167	26.2453	9.61579	135.931	317.073	304.918	412.123	264.749	47.2033	231.567	234.395	59.8185	99.2855	69.5566	23.0625	3.9368	0.769264	125.056	250.488	207.344	206.062	71.4822	3.77627	213.042	185.172
Tb927.10.2380	1544	116	2	20	3	4	134	170	49	14	6	9	210	135	139.046	24.1956	1.8927	7.62649	0.937334	5.49474	71.9949	96.4265	35.2382	19.4267	9.86643	22.3595	176.192	91.7198	127.922	16.453	0.946348	2.05915	0.1406	0.439579	66.2353	76.177	23.962	9.71335	2.66393	1.78876	162.097	72.4586
Tb927.10.2390	84	8	2	0	4	0	37	13	3	4	2	1	16	4	7.56466	1.66866	1.8927	0	1.24978	0	19.8792	7.37379	2.15744	5.55048	3.28881	2.48439	13.4242	2.71762	6.95949	1.13469	0.946348	0	0.187467	0	18.2889	5.8253	1.46706	2.77524	0.887978	0.198751	12.3502	2.14692
Tb927.10.240	1148	110	8	16	11	2	196	135	74	16	13	3	124	127	103.384	22.9441	7.57078	6.10119	3.43689	2.74737	105.306	76.574	53.2169	22.2019	21.3773	7.45316	104.037	86.2846	95.113	15.602	3.78539	1.64732	0.515534	0.21979	96.8815	60.4935	36.1875	11.101	5.77186	0.596253	95.7144	68.1648
Tb927.10.2400	45	3	0	0	2	0	3	0	1	1	0	0	5	0	4.0525	0.625749	0	0	0.624889	0	1.61183	0	0.719147	1.38762	0	0	4.19506	0	3.7283	0.425509	0	0	0.0937334	0	1.48288	0	0.48902	0.69381	0	0	3.85945	0
Tb927.10.2410	362	11	0	8	2	0	26	15	6	4	2	1	41	9	32.6001	2.29441	0	3.0506	0.624889	0	13.9692	8.50822	4.31488	5.55048	3.28881	2.48439	34.3995	6.11465	29.9921	1.5602	0	0.823661	0.0937334	0	12.8516	6.7215	2.93412	2.77524	0.887978	0.198751	31.6475	4.83058
Tb927.10.2430	704	134	14	53	35	9	49	64	41	11	8	6	37	42	63.3991	27.9501	13.2489	20.2102	10.9356	12.3632	26.3265	36.3018	29.485	15.2638	13.1552	14.9063	31.0434	28.5351	58.3271	19.0061	6.62443	5.45675	1.64033	0.989053	24.2204	28.6784	20.0498	7.63191	3.55191	1.19251	28.5599	22.5427
Tb927.10.2440	475	180	59	82	103	32	73	36	18	13	4	0	20	31	42.7764	37.545	55.8345	31.2686	32.1818	43.9579	39.2211	20.4197	12.9446	18.0391	6.57762	0	16.7802	21.0616	39.3542	25.5306	27.9173	8.44252	4.82727	3.51663	36.0834	16.1316	8.80235	9.01953	1.77596	0	15.4378	16.6387
Tb927.10.2450	56	19	2	4	1	0	27	9	3	4	4	0	8	7	5.04311	3.96308	1.8927	1.5253	0.312445	0	14.5064	5.10493	2.15744	5.55048	6.57762	0	6.71209	4.75584	4.63966	2.69489	0.946348	0.41183	0.0468667	0	13.3459	4.0329	1.46706	2.77524	1.77596	0	6.17512	3.75712
Tb927.10.2460	684	169	53	124	174	32	111	45	28	9	16	8	82	51	61.5979	35.2505	50.1564	47.2842	54.3654	43.9579	59.6376	25.5247	20.1361	12.4886	26.3105	19.8751	68.7989	34.6497	56.6701	23.9704	25.0782	12.7667	8.15481	3.51663	54.8666	20.1645	13.6926	6.24429	7.10383	1.59001	63.295	27.3733
Tb927.10.2470	1057	414	25	68	49	15	172	128	74	18	6	9	114	114	95.1886	86.3534	23.6587	25.9301	15.3098	20.6053	92.4114	72.6035	53.2169	24.9772	9.86643	22.3595	95.6473	77.4523	87.5736	58.7203	11.8293	7.00112	2.29647	1.64842	85.0185	57.3568	36.1875	12.4886	2.66393	1.78876	87.9955	61.1873
Tb927.10.2480	360	44	5	24	11	3	27	22	12	2	1	3	49	27	32.42	9.17765	4.73174	9.15179	3.43689	4.12105	14.5064	12.4787	8.62976	2.77524	1.6444	7.45316	41.1116	18.344	29.8264	6.24081	2.36587	2.47098	0.515534	0.329684	13.3459	9.8582	5.86824	1.38762	0.443989	0.596253	37.8226	14.4917
Tb927.10.2490	457	256	29	3	9	2	66	148	80	33	8	2	106	119	41.1554	53.3973	27.4441	1.14397	2.812	2.74737	35.4602	83.9478	57.5317	45.7915	13.1552	4.96877	88.9352	80.8493	37.8629	36.3101	13.722	0.308873	0.4218	0.21979	32.6234	66.3188	39.1216	22.8957	3.55191	0.397502	81.8204	63.871
Tb927.10.250	181	46	1	13	5	2	45	53	17	8	12	4	50	33	16.3	9.59482	0.946348	4.95722	1.56222	2.74737	24.1774	30.0624	12.2255	11.101	19.7329	9.93754	41.9506	22.4204	14.996	6.52448	0.473174	1.33845	0.234333	0.21979	22.2432	23.7493	8.31334	5.55048	5.32787	0.795003	38.5945	17.7121
Tb927.10.2500	407	57	16	11	19	2	62	23	21	10	5	1	38	21	36.6526	11.8892	15.1416	4.19457	5.93645	2.74737	33.3111	13.0459	15.1021	13.8762	8.22202	2.48439	31.8824	14.2675	33.7204	8.08468	7.57078	1.13253	0.890467	0.21979	30.6462	10.3063	10.2694	6.9381	2.21995	0.198751	29.3318	11.2713
Tb927.10.2510	1601	79	9	26	10	2	337	89	43	8	9	4	137	96	144.179	16.4781	8.51713	9.91443	3.12445	2.74737	181.062	50.4821	30.9233	11.101	14.7996	9.93754	114.945	65.223	132.645	11.2051	4.25856	2.6769	0.468667	0.21979	166.577	39.8809	21.0278	5.55048	3.9959	0.795003	105.749	51.5261
Tb927.10.2520	615	49	4	5	6	2	42	25	16	5	4	4	81	29	55.3841	10.2206	3.78539	1.90662	1.87467	2.74737	22.5656	14.1804	11.5063	6.9381	6.57762	9.93754	67.9599	19.7028	50.9534	6.94999	1.8927	0.514788	0.2812	0.21979	20.7603	11.2025	7.82432	3.46905	1.77596	0.795003	62.5231	15.5652
Tb927.10.2530	1987	1703	344	82	27	10	421	412	429	146	19	5	237	384	178.94	355.217	325.544	31.2686	8.43601	13.7368	226.193	233.693	308.514	202.593	31.2437	12.4219	198.846	260.892	164.625	241.548	162.772	8.44252	1.2654	1.09895	208.097	184.617	209.789	101.296	8.43579	0.993754	182.938	206.105
Tb927.10.2540	446	30	3	21	26	7	152	27	16	5	8	9	57	32	40.1647	6.25749	2.83904	8.00781	8.12356	9.61579	81.6659	15.3148	11.5063	6.9381	13.1552	22.3595	47.8236	21.741	36.9516	4.25509	1.41952	2.16211	1.21853	0.769264	75.1326	12.0987	7.82432	3.46905	3.55191	1.78876	43.9978	17.1754
Tb927.10.2550	955	47	7	37	17	4	161	34	24	11	5	4	62	32	86.003	9.8034	6.62443	14.109	5.31156	5.49474	86.5013	19.2853	17.2595	15.2638	8.22202	9.93754	52.0187	21.741	79.1227	6.66631	3.31222	3.80943	0.796734	0.439579	79.5812	15.2354	11.7365	7.63191	2.21995	0.795003	47.8572	17.1754
Tb927.10.2560	6824	5692	1700	4858	6369	1231	1468	1259	1250	675	958	733	591	1026	614.539	1187.25	1608.79	1852.47	1989.96	1691.01	788.72	714.124	898.933	936.644	1575.34	1821.05	495.856	697.071	565.376	807.333	804.396	500.168	298.494	135.28	725.623	564.158	611.275	468.322	425.342	145.684	456.187	550.686
Tb927.10.2570	2132	290	12	43	14	1	212	148	91	44	44	6	166	160	191.998	60.4891	11.3562	16.3969	4.37422	1.37368	113.902	83.9478	65.4423	61.0553	72.3538	14.9063	139.276	108.705	176.638	41.1326	5.67809	4.42718	0.656134	0.109895	104.79	66.3188	44.5008	30.5277	19.5355	1.19251	128.134	85.8769
Tb927.10.2580	1356	184	14	56	24	3	301	124	46	19	9	9	136	118	122.115	38.3793	13.2489	21.3542	7.49867	4.12105	161.72	70.3347	33.0807	26.3648	14.7996	22.3595	114.106	80.1699	112.346	26.0979	6.62443	5.76563	1.1248	0.329684	148.782	55.5644	22.4949	13.1824	3.9959	1.78876	104.977	63.3342
Tb927.10.2590	973	96	4	27	12	7	75	52	28	17	12	3	54	54	87.624	20.024	3.78539	10.2958	3.74934	9.61579	40.2957	29.4952	20.1361	23.5896	19.7329	7.45316	45.3066	36.6879	80.6141	13.6163	1.8927	2.77985	0.5624	0.769264	37.072	23.3012	13.6926	11.7948	5.32787	0.596253	41.6821	28.9835
Tb927.10.260	191	16	2	8	3	0	61	14	6	2	0	2	25	17	17.2006	3.33733	1.8927	3.0506	0.937334	0	32.7738	7.94101	4.31488	2.77524	0	4.96877	20.9753	11.5499	15.8245	2.26938	0.946348	0.823661	0.1406	0	30.1519	6.2734	2.93412	1.38762	0	0.397502	19.2973	9.12442
Tb927.10.2600	694	51	5	18	6	4	52	23	20	7	10	1	45	24	62.4985	10.6377	4.73174	6.86384	1.87467	5.49474	27.9383	13.0459	14.3829	9.71335	16.444	2.48439	37.7555	16.3057	57.4986	7.23366	2.36587	1.85324	0.2812	0.439579	25.7033	10.3063	9.78039	4.85667	4.43989	0.198751	34.7351	12.8815
Tb927.10.2610	333	23	7	10	4	0	48	28	17	10	10	2	53	25	29.9885	4.79741	6.62443	3.81324	1.24978	0	25.7892	15.882	12.2255	13.8762	16.444	4.96877	44.4676	16.9851	27.5894	3.26224	3.31222	1.02958	0.187467	0	23.7261	12.5468	8.31334	6.9381	4.43989	0.397502	40.9102	13.4183
Tb927.10.2620	2398	1687	277	239	142	13	635	542	349	121	69	20	194	373	215.953	351.88	262.138	91.1365	44.3671	17.8579	341.17	307.431	250.982	167.902	113.464	49.6877	162.768	253.418	198.677	239.278	131.069	24.6069	6.65507	1.42863	313.876	242.87	170.668	83.9511	30.6352	3.97502	149.747	200.201
Tb927.10.2630	939	35	7	9	3	2	124	26	9	11	5	0	59	31	84.5621	7.30041	6.62443	3.43192	0.937334	2.74737	66.6221	14.7476	6.47232	15.2638	8.22202	0	49.5017	21.0616	77.7971	4.96428	3.31222	0.926618	0.1406	0.21979	61.2924	11.6506	4.40118	7.63191	2.21995	0	45.5415	16.6387
Tb927.10.2640	1980	187	1	5	2	0	90	278	100	17	7	3	214	256	178.31	39.005	0.946348	1.90662	0.624889	0	48.3548	157.686	71.9147	23.5896	11.5108	7.45316	179.548	173.928	164.045	26.5234	0.473174	0.514788	0.0937334	0	44.4864	124.572	48.902	11.7948	3.10792	0.596253	165.185	137.403
Tb927.10.2650	2817	258	11	33	16	11	151	198	89	21	12	10	224	184	253.686	53.8144	10.4098	12.5837	4.99911	15.1105	81.1286	112.309	64.0041	29.14	19.7329	24.8439	187.939	125.011	233.391	36.5938	5.20491	3.3976	0.749867	1.20884	74.6383	88.7238	43.5228	14.57	5.32787	1.98751	172.903	98.7585
Tb927.10.2660	249	109	11	12	8	1	67	47	32	2	4	2	50	39	22.4238	22.7356	10.4098	4.57589	2.49956	1.37368	35.9974	26.6591	23.0127	2.77524	6.57762	4.96877	41.9506	26.4968	20.6299	15.4602	5.20491	1.23549	0.374934	0.109895	33.1177	21.0607	15.6486	1.38762	1.77596	0.397502	38.5945	20.9325
Tb927.10.2670	567	134	14	13	4	3	109	71	36	6	5	1	44	56	51.0615	27.9501	13.2489	4.95722	1.24978	4.12105	58.563	40.2723	25.8893	8.32572	8.22202	2.48439	36.9165	38.0467	46.9765	19.0061	6.62443	1.33845	0.187467	0.329684	53.878	31.8151	17.6047	4.16286	2.21995	0.198751	33.9632	30.0569
Tb927.10.2680	2298	222	3	15	20	7	280	211	96	8	8	4	180	209	206.947	46.3054	2.83904	5.71987	6.24889	9.61579	150.437	119.682	69.0381	11.101	13.1552	9.93754	151.022	141.996	190.392	31.4877	1.41952	1.54436	0.937334	0.769264	138.402	94.5491	46.9459	5.55048	3.55191	0.795003	138.94	112.177
Tb927.10.2690	931	80	0	27	10	6	107	34	17	6	6	7	55	26	83.8417	16.6866	0	10.2958	3.12445	8.24211	57.4885	19.2853	12.2255	8.32572	9.86643	17.3907	46.1456	17.6646	77.1343	11.3469	0	2.77985	0.468667	0.659369	52.8894	15.2354	8.31334	4.16286	2.66393	1.39126	42.454	13.955
Tb927.10.2700	503	102	5	5	3	2	66	107	47	9	7	2	146	98	45.2979	21.2755	4.73174	1.90662	0.937334	2.74737	35.4602	60.692	33.7999	12.4886	11.5108	4.96877	122.496	66.5818	41.6741	14.4673	2.36587	0.514788	0.1406	0.21979	32.6234	47.9467	22.9839	6.24429	3.10792	0.397502	112.696	52.5996
Tb927.10.2710	13	11	0	1	0	0	1	8	2	0	0	0	5	2	1.17072	2.29441	0	0.381324	0	0	0.537275	4.53772	1.43829	0	0	0	4.19506	1.35881	1.07706	1.5602	0	0.102958	0	0	0.494293	3.5848	0.978039	0	0	0	3.85945	1.07346
Tb927.10.2720	842	33	6	4	3	0	124	60	17	7	2	4	77	59	75.8267	6.88324	5.67809	1.5253	0.937334	0	66.6221	34.0329	12.2255	9.71335	3.28881	9.93754	64.6039	40.085	69.7606	4.6806	2.83904	0.41183	0.1406	0	61.2924	26.886	8.31334	4.85667	0.887978	0.795003	59.4356	31.6671
Tb927.10.2730	2891	1791	196	24	11	6	323	498	387	103	9	6	266	399	260.35	373.572	185.484	9.15179	3.43689	8.24211	173.54	282.473	278.31	142.925	14.7996	14.9063	223.177	271.083	239.522	254.029	92.7421	2.47098	0.515534	0.659369	159.657	223.154	189.251	71.4625	3.9959	1.19251	205.323	214.156
Tb927.10.2750	1198	202	8	12	17	3	192	80	31	19	6	2	125	89	107.886	42.1338	7.57078	4.57589	5.31156	4.12105	103.157	45.3772	22.2935	26.3648	9.86643	4.96877	104.876	60.4671	99.2555	28.651	3.78539	1.23549	0.796734	0.329684	94.9043	35.848	15.1596	13.1824	2.66393	0.397502	96.4863	47.769
Tb927.10.2760	1880	159	4	21	18	2	199	158	64	6	5	5	120	136	169.304	33.1647	3.78539	8.00781	5.624	2.74737	106.918	89.62	46.0254	8.32572	8.22202	12.4219	100.681	92.3992	155.76	22.552	1.8927	2.16211	0.843601	0.21979	98.3644	70.7998	31.2973	4.16286	2.21995	0.993754	92.6269	72.9954
Tb927.10.2770	473	373	33	71	27	6	90	286	148	95	54	13	156	158	42.5962	77.8015	31.2295	27.074	8.43601	8.24211	48.3548	162.223	106.434	131.824	88.7978	32.297	130.886	107.346	39.1885	52.905	15.6147	7.30999	1.2654	0.659369	44.4864	128.157	72.3749	65.912	23.9754	2.58376	120.415	84.8035
Tb927.10.2780	2383	157	3	17	5	3	108	91	41	11	11	8	130	90	214.602	32.7475	2.83904	6.48251	1.56222	4.12105	58.0257	51.6166	29.485	15.2638	18.0884	19.8751	109.071	61.1465	197.434	22.2683	1.41952	1.75028	0.234333	0.329684	53.3837	40.7771	20.0498	7.63191	4.88388	1.59001	100.346	48.3058
Tb927.10.2790	1474	83	16	43	31	13	122	59	32	14	14	8	137	60	132.742	17.3124	15.1416	16.3969	9.68578	17.8579	65.5476	33.4657	23.0127	19.4267	23.0217	19.8751	114.945	40.7644	122.122	11.7724	7.57078	4.42718	1.45287	1.42863	60.3038	26.4379	15.6486	9.71335	6.21585	1.59001	105.749	32.2038
Tb927.10.280	3799	4120	1975	2167	2379	372	1419	970	1010	559	433	188	481	827	342.121	859.362	1869.04	826.33	743.306	511.011	762.394	550.199	726.338	775.68	712.027	467.064	403.564	561.869	314.751	584.366	934.518	223.109	111.496	40.8809	701.402	434.657	493.91	387.84	192.247	37.3652	371.279	443.876
Tb927.10.2800	834	222	13	14	14	2	167	91	33	10	3	3	71	80	75.1063	46.3054	12.3025	5.33854	4.37422	2.74737	89.725	51.6166	23.7318	13.8762	4.93321	7.45316	59.5698	54.3525	69.0978	31.4877	6.15126	1.44141	0.656134	0.21979	82.547	40.7771	16.1377	6.9381	1.33197	0.596253	54.8042	42.9385
Tb927.10.2810	1692	572	44	38	14	3	316	330	243	69	21	4	161	259	152.374	119.31	41.6393	14.4903	4.37422	4.12105	169.779	187.181	174.753	95.7458	34.5325	9.93754	135.081	175.966	140.184	81.1305	20.8197	3.91239	0.656134	0.329684	156.197	147.873	118.832	47.8729	9.32377	0.795003	124.274	139.013
Tb927.10.2820	347	74	18	34	26	5	75	30	27	14	14	6	35	30	31.2493	15.4351	17.0343	12.965	8.12356	6.86842	40.2957	17.0164	19.417	19.4267	23.0217	14.9063	29.3654	20.3822	28.7493	10.4959	8.51713	3.50056	1.21853	0.549474	37.072	13.443	13.2035	9.71335	6.21585	1.19251	27.0162	16.1019
Tb927.10.2830	369	118	24	18	24	2	85	37	25	8	3	5	28	38	33.2305	24.6128	22.7123	6.86384	7.49867	2.74737	45.6684	20.987	17.9787	11.101	4.93321	12.4219	23.4923	25.8174	30.572	16.7367	11.3562	1.85324	1.1248	0.21979	42.0149	16.5797	12.2255	5.55048	1.33197	0.993754	21.6129	20.3958
Tb927.10.2850	122	29	7	6	9	2	15	12	9	3	8	1	31	7	10.9868	6.04891	6.62443	2.28795	2.812	2.74737	8.05913	6.80658	6.47232	4.16286	13.1552	2.48439	26.0094	4.75584	10.1078	4.11326	3.31222	0.617746	0.4218	0.21979	7.4144	5.3772	4.40118	2.08143	3.55191	0.198751	23.9286	3.75712
Tb927.10.2860	1582	69	2	36	40	5	198	102	49	18	11	6	177	123	142.468	14.3922	1.8927	13.7277	12.4978	6.86842	106.381	57.8559	35.2382	24.9772	18.0884	14.9063	148.505	83.5669	131.07	9.78672	0.946348	3.70647	1.87467	0.549474	97.8701	45.7062	23.962	12.4886	4.88388	1.19251	136.625	66.0179
Tb927.10.2870	712	29	2	10	8	1	77	37	22	11	1	3	66	28	64.1195	6.04891	1.8927	3.81324	2.49956	1.37368	41.3702	20.987	15.8212	15.2638	1.6444	7.45316	55.3747	19.0234	58.9899	4.11326	0.946348	1.02958	0.374934	0.109895	38.0606	16.5797	10.7584	7.63191	0.443989	0.596253	50.9448	15.0285
Tb927.10.2880	3318	582	15	62	18	3	109	229	116	69	45	32	208	273	298.804	121.395	14.1952	23.6421	5.624	4.12105	58.563	129.892	83.421	95.7458	73.9982	79.5003	174.514	185.478	274.9	82.5488	7.09761	6.38337	0.843601	0.329684	53.878	102.615	56.7263	47.8729	19.9795	6.36003	160.553	146.527
Tb927.10.2890	26617	26058	7906	20888	29645	5982	6897	7931	8626	5094	4816	3520	3731	6222	2397.01	5435.26	7481.83	7965.1	9262.42	8217.38	3705.59	4498.58	6203.36	7068.54	7919.45	8745.04	3130.35	4227.26	2205.25	3695.98	3740.91	2150.58	1389.36	657.391	3409.14	3553.88	4218.28	3534.27	2138.25	699.603	2879.92	3339.54
Tb927.10.290	1391	446	8	13	3	0	247	233	154	22	2	1	159	202	125.267	93.028	7.57078	4.95722	0.937334	0	132.707	132.161	110.749	30.5277	3.28881	2.48439	133.403	137.24	115.246	63.2591	3.78539	1.33845	0.1406	0	122.09	104.407	75.309	15.2638	0.887978	0.198751	122.731	108.42
Tb927.10.2900	2527	933	26	36	4	2	149	305	256	115	18	7	310	420	227.57	194.608	24.605	13.7277	1.24978	2.74737	80.054	173.001	184.102	159.576	29.5993	17.3907	260.094	285.351	209.365	132.333	12.3025	3.70647	0.187467	0.21979	73.6497	136.67	125.189	79.7882	7.9918	1.39126	239.286	225.427
Tb927.10.2910	241	52	12	9	2	0	52	63	28	8	6	3	70	63	21.7034	10.8463	11.3562	3.43192	0.624889	0	27.9383	35.7345	20.1361	11.101	9.86643	7.45316	58.7308	42.8026	19.9671	7.3755	5.67809	0.926618	0.0937334	0	25.7033	28.2303	13.6926	5.55048	2.66393	0.596253	54.0323	33.814
Tb927.10.2920	620	64	4	17	7	0	30	37	11	7	8	3	50	34	55.8344	13.3493	3.78539	6.48251	2.18711	0	16.1183	20.987	7.91061	9.71335	13.1552	7.45316	41.9506	23.0998	51.3676	9.07754	1.8927	1.75028	0.328067	0	14.8288	16.5797	5.37922	4.85667	3.55191	0.596253	38.5945	18.2488
Tb927.10.2930	335	104	10	3	1	0	48	121	42	15	7	7	111	101	30.1686	21.6926	9.46348	1.14397	0.312445	0	25.7892	68.633	30.2042	20.8143	11.5108	17.3907	93.1303	68.62	27.7551	14.751	4.73174	0.308873	0.0468667	0	23.7261	54.2201	20.5388	10.4072	3.10792	1.39126	85.6798	54.2098
Tb927.10.2940	677	50	13	14	13	3	162	47	23	10	2	0	66	47	60.9676	10.4292	12.3025	5.33854	4.06178	4.12105	87.0386	26.6591	16.5404	13.8762	3.28881	0	55.3747	31.9321	56.0902	7.09182	6.15126	1.44141	0.609267	0.329684	80.0755	21.0607	11.2475	6.9381	0.887978	0	50.9448	25.2263
Tb927.10.2950	867	104	0	13	1	6	77	73	28	15	10	7	116	88	78.0781	21.6926	0	4.95722	0.312445	8.24211	41.3702	41.4067	20.1361	20.8143	16.444	17.3907	97.3253	59.7877	71.8319	14.751	0	1.33845	0.0468667	0.659369	38.0606	32.7113	13.6926	10.4072	4.43989	1.39126	89.5393	47.2323
Tb927.10.2960	792	51	1	9	13	1	124	88	37	14	4	7	137	107	71.3239	10.6377	0.946348	3.43192	4.06178	1.37368	66.6221	49.9149	26.6084	19.4267	6.57762	17.3907	114.945	72.6964	65.618	7.23366	0.473174	0.926618	0.609267	0.109895	61.2924	39.4328	18.0937	9.71335	1.77596	1.39126	105.749	57.4302
Tb927.10.2970	773	707	185	597	920	330	274	181	207	112	167	180	107	205	69.6129	147.468	175.074	227.651	287.449	453.316	147.213	102.666	148.863	155.414	274.615	447.189	89.7742	139.278	64.0439	100.278	87.5372	61.4657	43.1174	36.2653	135.436	81.1061	101.227	77.7068	74.1462	35.7752	82.5923	110.03
Tb927.10.2990	3627	129	11	37	29	9	332	159	52	12	19	20	399	189	326.631	26.9072	10.4098	14.109	9.06089	12.3632	178.375	90.1872	37.3956	16.6514	31.2437	49.6877	334.766	128.408	300.501	18.2969	5.20491	3.80943	1.35913	0.989053	164.105	71.2479	25.429	8.32572	8.43579	3.97502	307.984	101.442
Tb927.10.300	457	47	1	6	2	5	51	11	4	1	1	0	17	15	41.1554	9.8034	0.946348	2.28795	0.624889	6.86842	27.401	6.23936	2.87659	1.38762	1.6444	0	14.2632	10.1911	37.8629	6.66631	0.473174	0.617746	0.0937334	0.549474	25.209	4.9291	1.95608	0.69381	0.443989	0	13.1221	8.05096
Tb927.10.3000	1006	51	13	19	11	1	84	69	22	11	7	9	123	41	90.5958	10.6377	12.3025	7.24516	3.43689	1.37368	45.1311	39.1378	15.8212	15.2638	11.5108	22.3595	103.198	27.8556	83.3481	7.23366	6.15126	1.95619	0.515534	0.109895	41.5206	30.9189	10.7584	7.63191	3.10792	1.78876	94.9425	22.006
Tb927.10.3010	896	72	7	20	15	7	99	81	29	17	5	16	142	53	80.6897	15.018	6.62443	7.62649	4.68667	9.61579	53.1903	45.9444	20.8553	23.5896	8.22202	39.7502	119.14	36.0085	74.2345	10.2122	3.31222	2.05915	0.703	0.769264	48.935	36.2961	14.1816	11.7948	2.21995	3.18001	109.608	28.4467
Tb927.10.3020	1599	55	10	17	16	3	176	72	30	12	13	7	200	89	143.999	11.4721	9.46348	6.48251	4.99911	4.12105	94.5605	40.8395	21.5744	16.6514	21.3773	17.3907	167.802	60.4671	132.479	7.80101	4.73174	1.75028	0.749867	0.329684	86.9956	32.2632	14.6706	8.32572	5.77186	1.39126	154.378	47.769
Tb927.10.3030	2673	83	8	21	31	6	953	259	50	12	12	9	358	248	240.718	17.3124	7.57078	8.00781	9.68578	8.24211	512.023	146.909	35.9573	16.6514	19.7329	22.3595	300.366	168.493	221.461	11.7724	3.78539	2.16211	1.45287	0.659369	471.062	116.058	24.451	8.32572	5.32787	1.78876	276.337	133.109
Tb927.10.3040	1037	978	255	309	175	35	331	198	193	107	68	8	95	143	93.3875	203.994	241.319	117.829	54.6778	48.079	177.838	112.309	138.795	148.475	111.819	19.8751	79.7061	97.1551	85.9165	138.716	120.659	31.8139	8.20167	3.84632	163.611	88.7238	94.3808	74.2377	30.1913	1.59001	73.3296	76.7525
Tb927.10.3070	630	109	8	9	7	2	174	89	51	7	1	4	74	85	56.735	22.7356	7.57078	3.43192	2.18711	2.74737	93.4859	50.4821	36.6765	9.71335	1.6444	9.93754	62.0868	57.7495	52.1962	15.4602	3.78539	0.926618	0.328067	0.21979	86.007	39.8809	24.94	4.85667	0.443989	0.795003	57.1199	45.6221
Tb927.10.3080	1004	73	11	42	73	22	290	88	30	8	5	3	118	83	90.4157	15.2266	10.4098	16.0156	22.8085	30.2211	155.81	49.9149	21.5744	11.101	8.22202	7.45316	99.0033	56.3907	83.1824	10.3541	5.20491	4.32422	3.42127	2.41769	143.345	39.4328	14.6706	5.55048	2.21995	0.596253	91.0831	44.5487
Tb927.10.3090	597	38	7	26	5	10	86	37	15	12	7	4	65	29	53.7631	7.92616	6.62443	9.91443	1.56222	13.7368	46.2057	20.987	10.7872	16.6514	11.5108	9.93754	54.5357	19.7028	49.4621	5.38979	3.31222	2.6769	0.234333	1.09895	42.5092	16.5797	7.3353	8.32572	3.10792	0.795003	50.1729	15.5652
Tb927.10.310	1276	194	5	2	1	2	85	116	37	5	3	1	170	100	114.911	40.4651	4.73174	0.762649	0.312445	2.74737	45.6684	65.7969	26.6084	6.9381	4.93321	2.48439	142.632	67.9406	105.718	27.5163	2.36587	0.205915	0.0468667	0.21979	42.0149	51.9796	18.0937	3.46905	1.33197	0.198751	131.221	53.6731
Tb927.10.3100	480	27	5	8	5	6	50	29	13	5	5	3	51	22	43.2266	5.63174	4.73174	3.0506	1.56222	8.24211	26.8638	16.4492	9.34891	6.9381	8.22202	7.45316	42.7896	14.9469	39.7685	3.82959	2.36587	0.823661	0.234333	0.659369	24.7147	12.9949	6.35726	3.46905	2.21995	0.596253	39.3664	11.8081
Tb927.10.3110	622	37	9	16	19	7	61	30	12	5	6	1	63	44	56.0145	7.71757	8.51713	6.10119	5.93645	9.61579	32.7738	17.0164	8.62976	6.9381	9.86643	2.48439	52.8577	29.8939	51.5333	5.24795	4.25856	1.64732	0.890467	0.769264	30.1519	13.443	5.86824	3.46905	2.66393	0.198751	48.6291	23.6162
Tb927.10.3120	1295	238	8	12	2	0	141	105	43	3	2	3	62	79	116.622	49.6428	7.57078	4.57589	0.624889	0	75.7558	59.5576	30.9233	4.16286	3.28881	7.45316	52.0187	53.6731	107.292	33.7571	3.78539	1.23549	0.0937334	0	69.6954	47.0505	21.0278	2.08143	0.887978	0.596253	47.8572	42.4017
Tb927.10.3130	1589	335	10	8	11	4	172	197	105	29	8	3	179	168	143.098	69.8753	9.46348	3.0506	3.43689	5.49474	92.4114	111.741	75.5104	40.241	13.1552	7.45316	150.183	114.14	131.65	47.5152	4.73174	0.823661	0.515534	0.439579	85.0185	88.2757	51.3471	20.1205	3.55191	0.596253	138.168	90.1708
Tb927.10.3140	1881	117	8	20	19	9	256	114	43	17	13	5	164	147	169.394	24.4042	7.57078	7.62649	5.93645	12.3632	137.542	64.6625	30.9233	23.5896	21.3773	12.4219	137.598	99.8727	155.843	16.5949	3.78539	2.05915	0.890467	0.989053	126.539	51.0834	21.0278	11.7948	5.77186	0.993754	126.59	78.8994
Tb927.10.3150	1016	72	3	4	9	2	175	90	24	6	3	3	82	90	91.4964	15.018	2.83904	1.5253	2.812	2.74737	94.0232	51.0493	17.2595	8.32572	4.93321	7.45316	68.7989	61.1465	84.1767	10.2122	1.41952	0.41183	0.4218	0.21979	86.5013	40.329	11.7365	4.16286	1.33197	0.596253	63.295	48.3058
Tb927.10.3160	617	114	6	8	6	0	108	91	28	5	2	2	47	71	55.5642	23.7785	5.67809	3.0506	1.87467	0	58.0257	51.6166	20.1361	6.9381	3.28881	4.96877	39.4335	48.2378	51.1191	16.1694	2.83904	0.823661	0.2812	0	53.3837	40.7771	13.6926	3.46905	0.887978	0.397502	36.2789	38.1079
Tb927.10.3170	548	102	2	5	1	2	76	110	52	9	2	7	112	124	49.3504	21.2755	1.8927	1.90662	0.312445	2.74737	40.8329	62.3936	37.3956	12.4886	3.28881	17.3907	93.9693	84.2463	45.4024	14.4673	0.946348	0.514788	0.0468667	0.21979	37.5663	49.291	25.429	6.24429	0.887978	1.39126	86.4517	66.5546
Tb927.10.3180	543	43	2	3	11	2	61	19	15	6	9	3	47	26	48.9001	8.96907	1.8927	1.14397	3.43689	2.74737	32.7738	10.7771	10.7872	8.32572	14.7996	7.45316	39.4335	17.6646	44.9881	6.09897	0.946348	0.308873	0.515534	0.21979	30.1519	8.5139	7.3353	4.16286	3.9959	0.596253	36.2789	13.955
Tb927.10.3190	107	18	2	1	4	2	17	7	12	1	2	1	24	14	9.63594	3.7545	1.8927	0.381324	1.24978	2.74737	9.13368	3.9705	8.62976	1.38762	3.28881	2.48439	20.1363	9.51168	8.86506	2.55306	0.946348	0.102958	0.187467	0.21979	8.40299	3.1367	5.86824	0.69381	0.887978	0.198751	18.5254	7.51423
Tb927.10.320	177	11	0	0	4	0	38	7	1	1	2	1	18	6	15.9398	2.29441	0	0	1.24978	0	20.4165	3.9705	0.719147	1.38762	3.28881	2.48439	15.1022	4.07644	14.6646	1.5602	0	0	0.187467	0	18.7831	3.1367	0.48902	0.69381	0.887978	0.198751	13.894	3.22038
Tb927.10.3200	325	256	69	35	10	4	66	110	130	84	19	2	78	118	29.268	53.3973	65.298	13.3464	3.12445	5.49474	35.4602	62.3936	93.4891	116.56	31.2437	4.96877	65.4429	80.1699	26.9266	36.3101	32.649	3.60352	0.468667	0.439579	32.6234	49.291	63.5726	58.2801	8.43579	0.397502	60.2075	63.3342
Tb927.10.3210	9881	7590	1584	5189	3796	1028	970	3169	2609	2078	2294	2062	1573	2660	889.838	1583.15	1499.01	1978.69	1186.04	1412.15	521.157	1797.5	1876.25	2883.48	3772.26	5122.8	1319.76	1807.22	818.651	1076.54	749.507	534.247	177.906	112.972	479.465	1420.03	1275.85	1441.74	1018.51	409.824	1214.18	1427.7
Tb927.10.3230	694	183	8	25	23	2	130	85	48	15	9	5	48	56	62.4985	38.1707	7.57078	9.53311	7.18623	2.74737	69.8458	48.2133	34.519	20.8143	14.7996	12.4219	40.2725	38.0467	57.4986	25.9561	3.78539	2.57394	1.07793	0.21979	64.2581	38.0885	23.4729	10.4072	3.9959	0.993754	37.0507	30.0569
Tb927.10.3250	614	93	9	13	3	3	89	52	25	11	8	2	77	58	55.2941	19.3982	8.51713	4.95722	0.937334	4.12105	47.8175	29.4952	17.9787	15.2638	13.1552	4.96877	64.6039	39.4055	50.8705	13.1908	4.25856	1.33845	0.1406	0.329684	43.9921	23.3012	12.2255	7.63191	3.55191	0.397502	59.4356	31.1304
Tb927.10.3260	1808	1198	179	195	44	10	194	357	413	229	84	18	302	436	162.82	249.883	169.396	74.3583	13.7476	13.7368	104.231	202.496	297.008	317.765	138.13	44.7189	253.381	296.221	149.795	169.92	84.6981	20.0767	2.06213	1.09895	95.8929	159.972	201.965	158.883	37.2951	3.57752	233.111	234.015
Tb927.10.3270	313	47	7	11	16	2	82	29	16	8	5	0	28	24	28.1874	9.8034	6.62443	4.19457	4.99911	2.74737	44.0566	16.4492	11.5063	11.101	8.22202	0	23.4923	16.3057	25.9324	6.66631	3.31222	1.13253	0.749867	0.21979	40.5321	12.9949	7.82432	5.55048	2.21995	0	21.6129	12.8815
Tb927.10.3280	8368	8107	1815	9320	8391	2131	2280	2023	1942	1121	1467	1532	900	1596	753.584	1690.98	1717.62	3553.94	2621.72	2927.32	1224.99	1147.48	1396.58	1555.52	2412.34	3806.08	755.11	1084.33	693.298	1149.87	858.811	959.565	393.258	234.186	1126.99	906.506	949.676	777.761	651.332	304.486	694.701	856.622
Tb927.10.3290	416	45	0	5	6	5	153	27	16	6	5	2	60	29	37.4631	9.38624	0	1.90662	1.87467	6.86842	82.2031	15.3148	11.5063	8.32572	8.22202	4.96877	50.3407	19.7028	34.466	6.38264	0	0.514788	0.2812	0.549474	75.6269	12.0987	7.82432	4.16286	2.21995	0.397502	46.3134	15.5652
Tb927.10.330	1008	30	4	3	2	2	218	58	10	5	2	1	104	54	90.7759	6.25749	3.78539	1.14397	0.624889	2.74737	117.126	32.8985	7.19147	6.9381	3.28881	2.48439	87.2572	36.6879	83.5138	4.25509	1.8927	0.308873	0.0937334	0.21979	107.756	25.9898	4.8902	3.46905	0.887978	0.198751	80.2766	28.9835
Tb927.10.3300	1167	97	5	14	7	3	128	107	28	11	6	2	92	83	105.095	20.2326	4.73174	5.33854	2.18711	4.12105	68.7712	60.692	20.1361	15.2638	9.86643	4.96877	77.189	56.3907	96.6872	13.7581	2.36587	1.44141	0.328067	0.329684	63.2695	47.9467	13.6926	7.63191	2.66393	0.397502	71.0139	44.5487
Tb927.10.3310	988	52	2	23	8	1	62	72	24	12	12	4	100	61	88.9748	10.8463	1.8927	8.77046	2.49956	1.37368	33.3111	40.8395	17.2595	16.6514	19.7329	9.93754	83.9011	41.4438	81.8568	7.3755	0.946348	2.36802	0.374934	0.109895	30.6462	32.2632	11.7365	8.32572	5.32787	0.795003	77.189	32.7406
Tb927.10.3320	522	30	4	9	15	6	69	25	5	7	1	4	51	24	47.009	6.25749	3.78539	3.43192	4.68667	8.24211	37.072	14.1804	3.59573	9.71335	1.6444	9.93754	42.7896	16.3057	43.2482	4.25509	1.8927	0.926618	0.703	0.659369	34.1062	11.2025	2.4451	4.85667	0.443989	0.795003	39.3664	12.8815
Tb927.10.3330	459	16	1	2	3	0	62	45	14	4	2	1	46	36	41.3355	3.33733	0.946348	0.762649	0.937334	0	33.3111	25.5247	10.0681	5.55048	3.28881	2.48439	38.5945	24.4586	38.0286	2.26938	0.473174	0.205915	0.1406	0	30.6462	20.1645	6.84628	2.77524	0.887978	0.198751	35.507	19.3223
Tb927.10.3340	1506	289	10	32	4	0	254	210	118	20	21	8	245	257	135.624	60.2805	9.46348	12.2024	1.24978	0	136.468	119.115	84.8593	27.7524	34.5325	19.8751	205.558	174.607	124.774	40.9907	4.73174	3.29464	0.187467	0	125.551	94.101	57.7043	13.8762	9.32377	1.59001	189.113	137.94
Tb927.10.3350	142	71	9	9	3	0	52	83	50	23	4	2	45	65	12.7879	14.8094	8.51713	3.43192	0.937334	0	27.9383	47.0788	35.9573	31.9153	6.57762	4.96877	37.7555	44.1614	11.7648	10.0704	4.25856	0.926618	0.1406	0	25.7033	37.1923	24.451	15.9576	1.77596	0.397502	34.7351	34.8875
Tb927.10.3360	105	43	9	11	11	1	19	28	11	8	4	3	13	34	9.45583	8.96907	8.51713	4.19457	3.43689	1.37368	10.2082	15.882	7.91061	11.101	6.57762	7.45316	10.9071	23.0998	8.69936	6.09897	4.25856	1.13253	0.515534	0.109895	9.39157	12.5468	5.37922	5.55048	1.77596	0.596253	10.0346	18.2488
Tb927.10.3380	12737	10751	5140	8239	14528	4054	1819	1556	1610	844	837	678	610	1083	1147.04	2242.48	4864.23	3141.73	4539.2	5568.92	977.304	882.587	1157.83	1171.15	1376.37	1684.41	511.797	735.797	1055.27	1524.88	2432.11	848.268	680.879	445.513	899.12	697.243	787.322	585.576	371.619	134.753	470.853	581.279
Tb927.10.3390	411	45	5	10	12	1	74	55	12	15	7	5	103	99	37.0128	9.38624	4.73174	3.81324	3.74934	1.37368	39.7584	31.1968	8.62976	20.8143	11.5108	12.4219	86.4182	67.2612	34.0518	6.38264	2.36587	1.02958	0.5624	0.109895	36.5777	24.6455	5.86824	10.4072	3.10792	0.993754	79.5047	53.1363
Tb927.10.340	228	9	0	0	0	0	56	20	9	4	2	1	37	23	20.5326	1.87725	0	0	0	0	30.0874	11.3443	6.47232	5.55048	3.28881	2.48439	31.0434	15.6263	18.89	1.27653	0	0	0	0	27.6804	8.962	4.40118	2.77524	0.887978	0.198751	28.5599	12.3448
Tb927.10.3400	465	219	27	26	5	1	111	77	103	55	16	3	94	133	41.8758	45.6797	25.5514	9.91443	1.56222	1.37368	59.6376	43.6756	74.0721	76.3191	26.3105	7.45316	78.8671	90.361	38.5257	31.0622	12.7757	2.6769	0.234333	0.109895	54.8666	34.5037	50.369	38.1596	7.10383	0.596253	72.5577	71.3852
Tb927.10.3410	13	19	4	2	2	0	17	13	9	7	2	0	15	16	1.17072	3.96308	3.78539	0.762649	0.624889	0	9.13368	7.37379	6.47232	9.71335	3.28881	0	12.5852	10.8705	1.07706	2.69489	1.8927	0.205915	0.0937334	0	8.40299	5.8253	4.40118	4.85667	0.887978	0	11.5784	8.58769
Tb927.10.3420	27	31	3	5	2	0	9	9	6	4	2	0	6	9	2.4315	6.46608	2.83904	1.90662	0.624889	0	4.83548	5.10493	4.31488	5.55048	3.28881	0	5.03407	6.11465	2.23698	4.39693	1.41952	0.514788	0.0937334	0	4.44864	4.0329	2.93412	2.77524	0.887978	0	4.63134	4.83058
Tb927.10.3430	1334	189	17	23	27	2	225	118	52	23	9	4	112	99	120.134	39.4222	16.0879	8.77046	8.43601	2.74737	120.887	66.9314	37.3956	31.9153	14.7996	9.93754	93.9693	67.2612	110.523	26.8071	8.04396	2.36802	1.2654	0.21979	111.216	52.8758	25.429	15.9576	3.9959	0.795003	86.4517	53.1363
Tb927.10.3470	1276	137	17	33	23	3	181	105	33	14	12	2	104	108	114.911	28.5759	16.0879	12.5837	7.18623	4.12105	97.2468	59.5576	23.7318	19.4267	19.7329	4.96877	87.2572	73.3758	105.718	19.4316	8.04396	3.3976	1.07793	0.329684	89.4671	47.0505	16.1377	9.71335	5.32787	0.397502	80.2766	57.9669
Tb927.10.3480	1020	122	1	40	16	2	119	37	29	8	6	7	78	46	91.8566	25.4471	0.946348	15.253	4.99911	2.74737	63.9358	20.987	20.8553	11.101	9.86643	17.3907	65.4429	31.2527	84.5081	17.3041	0.473174	4.1183	0.749867	0.21979	58.8209	16.5797	14.1816	5.55048	2.66393	1.39126	60.2075	24.6896
Tb927.10.3490	708	129	6	23	6	1	48	79	28	8	3	2	94	76	63.7593	26.9072	5.67809	8.77046	1.87467	1.37368	25.7892	44.81	20.1361	11.101	4.93321	4.96877	78.8671	51.6349	58.6585	18.2969	2.83904	2.36802	0.2812	0.109895	23.7261	35.3999	13.6926	5.55048	1.33197	0.397502	72.5577	40.7915
Tb927.10.350	862	86	5	3	5	2	84	64	26	5	0	3	54	42	77.6278	17.9381	4.73174	1.14397	1.56222	2.74737	45.1311	36.3018	18.6978	6.9381	0	7.45316	45.3066	28.5351	71.4176	12.1979	2.36587	0.308873	0.234333	0.21979	41.5206	28.6784	12.7145	3.46905	0	0.596253	41.6821	22.5427
Tb927.10.3500	1454	264	5	23	22	4	58	154	49	12	14	3	152	139	130.941	55.0659	4.73174	8.77046	6.87378	5.49474	31.162	87.3511	35.2382	16.6514	23.0217	7.45316	127.53	94.4374	120.465	37.4448	2.36587	2.36802	1.03107	0.439579	28.669	69.0074	23.962	8.32572	6.21585	0.596253	117.327	74.6056
Tb927.10.3510	930	135	4	9	4	0	82	106	41	23	9	5	124	105	83.7516	28.1587	3.78539	3.43192	1.24978	0	44.0566	60.1248	29.485	31.9153	14.7996	12.4219	104.037	71.3376	77.0515	19.1479	1.8927	0.926618	0.187467	0	40.5321	47.4986	20.0498	15.9576	3.9959	0.993754	95.7144	56.3567
Tb927.10.3520	1635	306	8	7	3	2	186	205	111	14	5	4	153	201	147.241	63.8264	7.57078	2.66927	0.937334	2.74737	99.9332	116.279	79.8253	19.4267	8.22202	9.93754	128.369	136.561	135.461	43.402	3.78539	0.720703	0.1406	0.21979	91.9386	91.8605	54.2812	9.71335	2.21995	0.795003	118.099	107.883
Tb927.10.3530	193	29	10	4	8	5	38	14	8	5	1	1	18	13	17.3807	6.04891	9.46348	1.5253	2.49956	6.86842	20.4165	7.94101	5.75317	6.9381	1.6444	2.48439	15.1022	8.83228	15.9903	4.11326	4.73174	0.41183	0.374934	0.549474	18.7831	6.2734	3.91216	3.46905	0.443989	0.198751	13.894	6.9775
Tb927.10.3540	785	510	46	18	18	3	262	245	192	54	18	11	145	197	70.6936	106.377	43.532	6.86384	5.624	4.12105	140.766	138.968	138.076	74.9315	29.5993	27.3282	121.657	133.843	65.0381	72.3366	21.766	1.85324	0.843601	0.329684	129.505	109.784	93.8918	37.4658	7.9918	2.18626	111.924	105.736
Tb927.10.3550	474	45	3	8	9	0	29	28	14	7	7	7	60	27	42.6863	9.38624	2.83904	3.0506	2.812	0	15.581	15.882	10.0681	9.71335	11.5108	17.3907	50.3407	18.344	39.2714	6.38264	1.41952	0.823661	0.4218	0	14.3345	12.5468	6.84628	4.85667	3.10792	1.39126	46.3134	14.4917
Tb927.10.3560	1802	899	113	66	17	3	293	300	221	95	43	6	189	259	162.28	187.516	106.937	25.1674	5.31156	4.12105	157.422	170.164	158.931	131.824	70.7094	14.9063	158.573	175.966	149.298	127.511	53.4686	6.7952	0.796734	0.329684	144.828	134.43	108.073	65.912	19.0915	1.19251	145.887	139.013
Tb927.10.3570	1130	91	3	9	12	1	82	138	36	13	6	4	145	100	101.763	18.9811	2.83904	3.43192	3.74934	1.37368	44.0566	78.2757	25.8893	18.0391	9.86643	9.93754	121.657	67.9406	93.6217	12.9071	1.41952	0.926618	0.5624	0.109895	40.5321	61.8378	17.6047	9.01953	2.66393	0.795003	111.924	53.6731
Tb927.10.3580	1186	79	3	3	4	1	323	150	44	8	5	3	152	117	106.806	16.4781	2.83904	1.14397	1.24978	1.37368	173.54	85.0822	31.6425	11.101	8.22202	7.45316	127.53	79.4905	98.2613	11.2051	1.41952	0.308873	0.187467	0.109895	159.657	67.215	21.5169	5.55048	2.21995	0.596253	117.327	62.7975
Tb927.10.3590	1777	160	4	23	6	2	176	145	45	8	6	1	132	131	160.029	33.3733	3.78539	8.77046	1.87467	2.74737	94.5605	82.2462	32.3616	11.101	9.86643	2.48439	110.749	89.0022	147.226	22.6938	1.8927	2.36802	0.2812	0.21979	86.9956	64.9745	22.0059	5.55048	2.66393	0.198751	101.89	70.3117
Tb927.10.360	710	74	7	13	5	0	98	28	16	8	4	4	47	22	63.9394	15.4351	6.62443	4.95722	1.56222	0	52.653	15.882	11.5063	11.101	6.57762	9.93754	39.4335	14.9469	58.8242	10.4959	3.31222	1.33845	0.234333	0	48.4407	12.5468	7.82432	5.55048	1.77596	0.795003	36.2789	11.8081
Tb927.10.3600	114	14	0	14	4	0	26	12	5	5	1	5	18	6	10.2663	2.92016	0	5.33854	1.24978	0	13.9692	6.80658	3.59573	6.9381	1.6444	12.4219	15.1022	4.07644	9.44502	1.98571	0	1.44141	0.187467	0	12.8516	5.3772	2.4451	3.46905	0.443989	0.993754	13.894	3.22038
Tb927.10.3610	401	24	2	1	5	2	86	25	11	3	3	2	48	49	36.1122	5.00599	1.8927	0.381324	1.56222	2.74737	46.2057	14.1804	7.91061	4.16286	4.93321	4.96877	40.2725	33.2909	33.2233	3.40408	0.946348	0.102958	0.234333	0.21979	42.5092	11.2025	5.37922	2.08143	1.33197	0.397502	37.0507	26.2998
Tb927.10.3620	354	67	2	0	1	0	112	54	24	0	0	0	42	37	31.8796	13.9751	1.8927	0	0.312445	0	60.1748	30.6296	17.2595	0	0	0	35.2385	25.138	29.3293	9.50304	0.946348	0	0.0468667	0	55.3609	24.1974	11.7365	0	0	0	32.4194	19.859
Tb927.10.3630	461	20	0	5	3	0	27	8	10	1	5	0	39	11	41.5156	4.17166	0	1.90662	0.937334	0	14.5064	4.53772	7.19147	1.38762	8.22202	0	32.7214	7.47347	38.1943	2.83673	0	0.514788	0.1406	0	13.3459	3.5848	4.8902	0.69381	2.21995	0	30.1037	5.90404
Tb927.10.3640	2051	1411	165	425	181	20	265	265	207	101	60	16	134	220	184.704	294.311	156.147	162.063	56.5525	27.4737	142.378	150.312	148.863	140.15	98.6643	39.7502	112.428	149.469	169.927	200.131	78.0737	43.757	8.48287	2.1979	130.988	118.746	101.227	70.0748	26.6393	3.18001	103.433	118.081
Tb927.10.3650	2544	701	33	209	23	7	110	98	62	54	22	8	153	146	229.101	146.217	31.2295	79.6968	7.18623	9.61579	59.1003	55.5871	44.5871	74.9315	36.1769	19.8751	128.369	99.1933	210.773	99.4274	15.6147	21.5181	1.07793	0.769264	54.3723	43.9138	30.3192	37.4658	9.76776	1.59001	118.099	78.3627
Tb927.10.3660	2917	1867	180	770	264	37	270	454	327	199	173	49	236	307	262.692	389.425	170.343	293.62	82.4854	50.8263	145.064	257.516	235.161	276.137	284.482	121.735	198.007	208.578	241.676	264.809	85.1713	79.2773	12.3728	4.06611	133.459	203.437	159.909	138.068	76.8101	9.73879	182.166	164.776
Tb927.10.3670	713	49	5	6	11	6	159	42	23	6	4	3	69	52	64.2096	10.2206	4.73174	2.28795	3.43689	8.24211	85.4268	23.823	16.5404	8.32572	6.57762	7.45316	57.8918	35.3291	59.0728	6.94999	2.36587	0.617746	0.515534	0.659369	78.5926	18.8202	11.2475	4.16286	1.77596	0.596253	53.2604	27.91
Tb927.10.3680	400	46	1	12	4	2	88	35	11	8	2	3	30	27	36.0222	9.59482	0.946348	4.57589	1.24978	2.74737	47.2802	19.8525	7.91061	11.101	3.28881	7.45316	25.1703	18.344	33.1404	6.52448	0.473174	1.23549	0.187467	0.21979	43.4978	15.6835	5.37922	5.55048	0.887978	0.596253	23.1567	14.4917
Tb927.10.3690	626	53	2	13	8	4	118	30	22	9	2	5	49	26	56.3747	11.0549	1.8927	4.95722	2.49956	5.49474	63.3985	17.0164	15.8212	12.4886	3.28881	12.4219	41.1116	17.6646	51.8648	7.51733	0.946348	1.33845	0.374934	0.439579	58.3266	13.443	10.7584	6.24429	0.887978	0.993754	37.8226	13.955
Tb927.10.370	403	43	7	19	5	1	102	15	10	4	3	1	43	20	36.2924	8.96907	6.62443	7.24516	1.56222	1.37368	54.8021	8.50822	7.19147	5.55048	4.93321	2.48439	36.0775	13.5881	33.389	6.09897	3.31222	1.95619	0.234333	0.109895	50.4179	6.7215	4.8902	2.77524	1.33197	0.198751	33.1913	10.7346
Tb927.10.3700	514	62	11	17	12	0	108	48	29	10	8	2	64	45	46.2885	12.9322	10.4098	6.48251	3.74934	0	58.0257	27.2263	20.8553	13.8762	13.1552	4.96877	53.6967	30.5733	42.5854	8.79386	5.20491	1.75028	0.5624	0	53.3837	21.5088	14.1816	6.9381	3.55191	0.397502	49.401	24.1529
Tb927.10.3710	3683	2207	150	124	31	12	933	803	643	209	31	10	327	554	331.674	460.343	141.952	47.2842	9.68578	16.4842	501.278	455.474	462.411	290.013	50.9765	24.8439	274.357	376.391	305.14	313.033	70.9761	12.7667	1.45287	1.31874	461.176	359.824	314.44	145.006	13.7637	1.98751	252.408	297.349
Tb927.10.3720	867	29	2	10	9	0	134	30	20	2	2	2	85	35	78.0781	6.04891	1.8927	3.81324	2.812	0	71.9949	17.0164	14.3829	2.77524	3.28881	4.96877	71.316	23.7792	71.8319	4.11326	0.946348	1.02958	0.4218	0	66.2353	13.443	9.78039	1.38762	0.887978	0.397502	65.6107	18.7856
Tb927.10.3730	639	33	2	21	6	1	71	52	10	6	6	3	81	57	57.5455	6.88324	1.8927	8.00781	1.87467	1.37368	38.1466	29.4952	7.19147	8.32572	9.86643	7.45316	67.9599	38.7261	52.9418	4.6806	0.946348	2.16211	0.2812	0.109895	35.0948	23.3012	4.8902	4.16286	2.66393	0.596253	62.5231	30.5937
Tb927.10.3740	419	31	4	19	5	3	134	31	15	8	1	2	84	27	37.7332	6.46608	3.78539	7.24516	1.56222	4.12105	71.9949	17.5837	10.7872	11.101	1.6444	4.96877	70.477	18.344	34.7146	4.39693	1.8927	1.95619	0.234333	0.329684	66.2353	13.8911	7.3353	5.55048	0.443989	0.397502	64.8388	14.4917
Tb927.10.3750	557	65	6	44	13	0	61	28	23	7	18	6	35	26	50.1609	13.5579	5.67809	16.7783	4.06178	0	32.7738	15.882	16.5404	9.71335	29.5993	14.9063	29.3654	17.6646	46.148	9.21937	2.83904	4.53013	0.609267	0	30.1519	12.5468	11.2475	4.85667	7.9918	1.19251	27.0162	13.955
Tb927.10.3760	1089	161	16	25	23	10	189	99	42	6	7	4	67	81	98.0704	33.5819	15.1416	9.53311	7.18623	13.7368	101.545	56.1543	30.2042	8.32572	11.5108	9.93754	56.2138	55.0319	90.2248	22.8357	7.57078	2.57394	1.07793	1.09895	93.4214	44.3619	20.5388	4.16286	3.10792	0.795003	51.7167	43.4752
Tb927.10.3770	1762	215	2	13	6	2	134	192	78	17	10	3	166	184	158.678	44.8454	1.8927	4.95722	1.87467	2.74737	71.9949	108.905	56.0934	23.5896	16.444	7.45316	139.276	125.011	145.984	30.4948	0.946348	1.33845	0.2812	0.21979	66.2353	86.0352	38.1435	11.7948	4.43989	0.596253	128.134	98.7585
Tb927.10.3780	442	36	1	5	3	0	47	34	15	4	6	3	58	29	39.8045	7.50899	0.946348	1.90662	0.937334	0	25.2519	19.2853	10.7872	5.55048	9.86643	7.45316	48.6627	19.7028	36.6202	5.10611	0.473174	0.514788	0.1406	0	23.2318	15.2354	7.3353	2.77524	2.66393	0.596253	44.7696	15.5652
Tb927.10.3790	1424	149	9	24	21	2	74	159	67	24	16	14	129	171	128.239	31.0789	8.51713	9.15179	6.56134	2.74737	39.7584	90.1872	48.1828	33.3029	26.3105	34.7814	108.232	116.178	117.98	21.1336	4.25856	2.47098	0.984201	0.21979	36.5777	71.2479	32.7643	16.6514	7.10383	2.78251	99.5739	91.781
Tb927.10.380	495	82	3	13	4	1	115	53	20	10	5	4	80	55	44.5775	17.1038	2.83904	4.95722	1.24978	1.37368	61.7867	30.0624	14.3829	13.8762	8.22202	9.93754	67.1209	37.3673	41.0113	11.6306	1.41952	1.33845	0.187467	0.109895	56.8437	23.7493	9.78039	6.9381	2.21995	0.795003	61.7512	29.5202
Tb927.10.3800	853	47	1	61	10	3	125	30	27	13	20	5	71	30	76.8173	9.8034	0.946348	23.2608	3.12445	4.12105	67.1594	17.0164	19.417	18.0391	32.8881	12.4219	59.5698	20.3822	70.6719	6.66631	0.473174	6.28041	0.468667	0.329684	61.7867	13.443	13.2035	9.01953	8.87978	0.993754	54.8042	16.1019
Tb927.10.3810	1022	53	2	26	17	8	188	69	10	10	10	8	115	55	92.0367	11.0549	1.8927	9.91443	5.31156	10.9895	101.008	39.1378	7.19147	13.8762	16.444	19.8751	96.4863	37.3673	84.6738	7.51733	0.946348	2.6769	0.796734	0.879158	92.9271	30.9189	4.8902	6.9381	4.43989	1.59001	88.7674	29.5202
Tb927.10.3820	2116	197	11	28	31	7	102	107	41	15	17	11	115	121	190.557	41.0909	10.4098	10.6771	9.68578	9.61579	54.8021	60.692	29.485	20.8143	27.9549	27.3282	96.4863	82.2081	175.313	27.9418	5.20491	2.88281	1.45287	0.769264	50.4179	47.9467	20.0498	10.4072	7.54782	2.18626	88.7674	64.9444
Tb927.10.3850	615	72	3	31	10	1	138	41	34	10	16	2	64	36	55.3841	15.018	2.83904	11.8211	3.12445	1.37368	74.144	23.2558	24.451	13.8762	26.3105	4.96877	53.6967	24.4586	50.9534	10.2122	1.41952	3.19169	0.468667	0.109895	68.2125	18.3721	16.6267	6.9381	7.10383	0.397502	49.401	19.3223
Tb927.10.3860	589	33	1	18	10	0	142	52	8	4	2	4	61	46	53.0427	6.88324	0.946348	6.86384	3.12445	0	76.2931	29.4952	5.75317	5.55048	3.28881	9.93754	51.1797	31.2527	48.7993	4.6806	0.473174	1.85324	0.468667	0	70.1897	23.3012	3.91216	2.77524	0.887978	0.795003	47.0853	24.6896
Tb927.10.3870	914	84	5	31	15	4	43	48	39	20	13	18	70	62	82.3107	17.521	4.73174	11.8211	4.68667	5.49474	23.1028	27.2263	28.0467	27.7524	21.3773	44.7189	58.7308	42.1232	75.7259	11.9143	2.36587	3.19169	0.703	0.439579	21.2546	21.5088	19.0718	13.8762	5.77186	3.57752	54.0323	33.2773
Tb927.10.3880	1060	87	5	35	18	1	110	55	28	11	15	8	95	55	95.4588	18.1467	4.73174	13.3464	5.624	1.37368	59.1003	31.1968	20.1361	15.2638	24.6661	19.8751	79.7061	37.3673	87.8221	12.3398	2.36587	3.60352	0.843601	0.109895	54.3723	24.6455	13.6926	7.63191	6.65984	1.59001	73.3296	29.5202
Tb927.10.3890	616	91	4	21	7	1	65	45	11	9	9	5	65	46	55.4742	18.9811	3.78539	8.00781	2.18711	1.37368	34.9229	25.5247	7.91061	12.4886	14.7996	12.4219	54.5357	31.2527	51.0362	12.9071	1.8927	2.16211	0.328067	0.109895	32.1291	20.1645	5.37922	6.24429	3.9959	0.993754	50.1729	24.6896
Tb927.10.390	489	110	1	7	5	0	116	70	39	5	4	1	46	52	44.0371	22.9441	0.946348	2.66927	1.56222	0	62.3239	39.705	28.0467	6.9381	6.57762	2.48439	38.5945	35.3291	40.5142	15.602	0.473174	0.720703	0.234333	0	57.338	31.367	19.0718	3.46905	1.77596	0.198751	35.507	27.91
Tb927.10.3900	714	194	8	8	3	2	66	77	54	10	10	2	100	100	64.2996	40.4651	7.57078	3.0506	0.937334	2.74737	35.4602	43.6756	38.8339	13.8762	16.444	4.96877	83.9011	67.9406	59.1556	27.5163	3.78539	0.823661	0.1406	0.21979	32.6234	34.5037	26.4071	6.9381	4.43989	0.397502	77.189	53.6731
Tb927.10.3910	648	53	9	6	6	9	125	30	13	7	4	0	50	31	58.356	11.0549	8.51713	2.28795	1.87467	12.3632	67.1594	17.0164	9.34891	9.71335	6.57762	0	41.9506	21.0616	53.6875	7.51733	4.25856	0.617746	0.2812	0.989053	61.7867	13.443	6.35726	4.85667	1.77596	0	38.5945	16.6387
Tb927.10.3920	619	128	5	5	13	0	70	72	36	7	3	7	89	57	55.7443	26.6986	4.73174	1.90662	4.06178	0	37.6093	40.8395	25.8893	9.71335	4.93321	17.3907	74.672	38.7261	51.2848	18.1551	2.36587	0.514788	0.609267	0	34.6005	32.2632	17.6047	4.85667	1.33197	1.39126	68.6982	30.5937
Tb927.10.3940	60314	41443	8787	29261	16317	1956	10191	8808	8721	4738	4925	2183	3647	6400	5431.61	8644.31	8315.56	11157.9	5098.16	2686.93	5475.37	4996.03	6271.68	6574.55	8098.69	5423.41	3059.87	4348.2	4997.08	5878.13	4157.78	3012.64	764.724	214.954	5037.34	3946.86	4264.74	3287.27	2186.65	433.873	2815.08	3435.08
Tb927.10.3950	1503	167	16	23	32	2	270	148	49	13	14	7	145	149	135.353	34.8334	15.1416	8.77046	9.99823	2.74737	145.064	83.9478	35.2382	18.0391	23.0217	17.3907	121.657	101.231	124.525	23.6867	7.57078	2.36802	1.49973	0.21979	133.459	66.3188	23.962	9.01953	6.21585	1.39126	111.924	79.9729
Tb927.10.3960	199	109	20	7	3	0	53	30	26	3	4	0	25	30	17.921	22.7356	18.927	2.66927	0.937334	0	28.4756	17.0164	18.6978	4.16286	6.57762	0	20.9753	20.3822	16.4874	15.4602	9.46348	0.720703	0.1406	0	26.1975	13.443	12.7145	2.08143	1.77596	0	19.2973	16.1019
Tb927.10.3970	1326	430	11	12	11	1	175	122	78	10	4	3	93	133	119.414	89.6907	10.4098	4.57589	3.43689	1.37368	94.0232	69.2002	56.0934	13.8762	6.57762	7.45316	78.0281	90.361	109.86	60.9897	5.20491	1.23549	0.515534	0.109895	86.5013	54.6682	38.1435	6.9381	1.77596	0.596253	71.7858	71.3852
Tb927.10.3980	387	475	74	261	103	71	68	114	104	78	70	51	66	139	34.8515	99.077	70.0297	99.5257	32.1818	97.5316	36.5347	64.6625	74.7912	108.234	115.108	126.704	55.3747	94.4374	32.0634	67.3723	35.0149	26.8719	4.82727	7.80253	33.6119	51.0834	50.858	54.1172	31.0792	10.1363	50.9448	74.6056
Tb927.10.3990	4047	4531	925	2721	880	109	981	1239	1382	836	787	483	645	1178	364.455	945.09	875.372	1037.58	274.951	149.732	527.067	702.779	993.861	1160.05	1294.15	1199.96	541.162	800.34	335.298	642.661	437.686	280.148	41.2427	11.9785	484.902	555.196	675.825	580.025	349.419	95.9967	497.869	632.269
Tb927.10.400	430	80	14	12	9	7	98	30	15	8	2	3	32	31	38.7239	16.6866	13.2489	4.57589	2.812	9.61579	52.653	17.0164	10.7872	11.101	3.28881	7.45316	26.8484	21.0616	35.6259	11.3469	6.62443	1.23549	0.4218	0.769264	48.4407	13.443	7.3353	5.55048	0.887978	0.596253	24.7005	16.6387
Tb927.10.4000	735	225	13	10	17	2	215	186	130	21	4	6	113	130	66.1908	46.9312	12.3025	3.81324	5.31156	2.74737	115.514	105.502	93.4891	29.14	6.57762	14.9063	94.8083	88.3228	60.8955	31.9132	6.15126	1.02958	0.796734	0.21979	106.273	83.3466	63.5726	14.57	1.77596	1.19251	87.2236	69.775
Tb927.10.4010	1487	86	6	15	10	6	209	102	37	14	10	6	202	137	133.912	17.9381	5.67809	5.71987	3.12445	8.24211	112.291	57.8559	26.6084	19.4267	16.444	14.9063	169.48	93.0786	123.199	12.1979	2.83904	1.54436	0.468667	0.659369	103.307	45.7062	18.0937	9.71335	4.43989	1.19251	155.922	73.5321
Tb927.10.4020	112	15	4	3	4	2	16	11	4	0	3	1	20	14	10.0862	3.12875	3.78539	1.14397	1.24978	2.74737	8.59641	6.23936	2.87659	0	4.93321	2.48439	16.7802	9.51168	9.27932	2.12755	1.8927	0.308873	0.187467	0.21979	7.90869	4.9291	1.95608	0	1.33197	0.198751	15.4378	7.51423
Tb927.10.4030	99	16	1	3	5	3	29	10	5	6	2	1	22	7	8.91549	3.33733	0.946348	1.14397	1.56222	4.12105	15.581	5.67215	3.59573	8.32572	3.28881	2.48439	18.4582	4.75584	8.20225	2.26938	0.473174	0.308873	0.234333	0.329684	14.3345	4.481	2.4451	4.16286	0.887978	0.198751	16.9816	3.75712
Tb927.10.4040	1688	726	77	42	28	5	525	297	245	57	14	7	151	252	152.014	151.431	72.8688	16.0156	8.74845	6.86842	282.07	168.463	176.191	79.0944	23.0217	17.3907	126.691	171.21	139.853	102.973	36.4344	4.32422	1.31227	0.549474	259.504	133.086	119.81	39.5472	6.21585	1.39126	116.555	135.256
Tb927.10.4050	656	617	72	53	16	7	74	193	155	92	17	9	149	239	59.0764	128.696	68.137	20.2102	4.99911	9.61579	39.7584	109.472	111.468	127.661	27.9549	22.3595	125.013	162.378	54.3503	87.5131	34.0685	5.45675	0.749867	0.769264	36.5777	86.4833	75.7981	63.8306	7.54782	1.78876	115.012	128.279
Tb927.10.4060	710	41	4	7	20	3	96	92	17	5	7	5	91	65	63.9394	8.55191	3.78539	2.66927	6.24889	4.12105	51.5784	52.1838	12.2255	6.9381	11.5108	12.4219	76.35	44.1614	58.8242	5.8153	1.8927	0.720703	0.937334	0.329684	47.4522	41.2252	8.31334	3.46905	3.10792	0.993754	70.242	34.8875
Tb927.10.4070	518	21	4	14	9	1	129	36	15	14	7	1	59	35	46.6487	4.38024	3.78539	5.33854	2.812	1.37368	69.3085	20.4197	10.7872	19.4267	11.5108	2.48439	49.5017	23.7792	42.9168	2.97857	1.8927	1.44141	0.4218	0.109895	63.7638	16.1316	7.3353	9.71335	3.10792	0.198751	45.5415	18.7856
Tb927.10.4090	380	156	37	19	13	1	62	38	29	11	5	1	18	21	34.2211	32.539	35.0149	7.24516	4.06178	1.37368	33.3111	21.5542	20.8553	15.2638	8.22202	2.48439	15.1022	14.2675	31.4834	22.1265	17.5074	1.95619	0.609267	0.109895	30.6462	17.0278	14.1816	7.63191	2.21995	0.198751	13.894	11.2713
Tb927.10.410	400	107	8	17	14	1	97	37	12	6	4	2	27	30	36.0222	22.3184	7.57078	6.48251	4.37422	1.37368	52.1157	20.987	8.62976	8.32572	6.57762	4.96877	22.6533	20.3822	33.1404	15.1765	3.78539	1.75028	0.656134	0.109895	47.9465	16.5797	5.86824	4.16286	1.77596	0.397502	20.841	16.1019
Tb927.10.4100	900	61	2	11	13	4	46	37	13	0	8	5	53	29	81.0499	12.7236	1.8927	4.19457	4.06178	5.49474	24.7147	20.987	9.34891	0	13.1552	12.4219	44.4676	19.7028	74.5659	8.65203	0.946348	1.13253	0.609267	0.439579	22.7375	16.5797	6.35726	0	3.55191	0.993754	40.9102	15.5652
Tb927.10.4120	25838	26344	8684	24252	46775	15114	4604	3938	3547	1879	2337	2047	1463	2750	2326.85	5494.91	8218.08	9247.88	14614.6	20761.9	2473.62	2233.69	2550.81	2607.34	3842.97	5085.54	1227.47	1868.37	2140.71	3736.54	4109.04	2496.93	2192.19	1660.95	2275.73	1764.62	1734.55	1303.67	1037.6	406.843	1129.28	1476.01
Tb927.10.4130	845	154	4	9	8	1	68	95	57	11	3	5	102	89	76.0969	32.1218	3.78539	3.43192	2.49956	1.37368	36.5347	53.8854	40.9914	15.2638	4.93321	12.4219	85.5792	60.4671	70.0091	21.8428	1.8927	0.926618	0.374934	0.109895	33.6119	42.5695	27.8741	7.63191	1.33197	0.993754	78.7328	47.769
Tb927.10.4140	842	292	41	24	57	10	99	65	41	10	7	1	25	45	75.8267	60.9063	38.8003	9.15179	17.8093	13.7368	53.1903	36.869	29.485	13.8762	11.5108	2.48439	20.9753	30.5733	69.7606	41.4163	19.4001	2.47098	2.6714	1.09895	48.935	29.1265	20.0498	6.9381	3.10792	0.198751	19.2973	24.1529
Tb927.10.4160	270	17	3	8	9	1	40	16	4	8	6	1	27	12	24.315	3.54591	2.83904	3.0506	2.812	1.37368	21.491	9.07544	2.87659	11.101	9.86643	2.48439	22.6533	8.15287	22.3698	2.41122	1.41952	0.823661	0.4218	0.109895	19.7717	7.1696	1.95608	5.55048	2.66393	0.198751	20.841	6.44077
Tb927.10.4170	2348	198	10	75	33	9	92	184	84	27	21	13	178	170	211.45	41.2994	9.46348	28.5993	10.3107	12.3632	49.4293	104.368	60.4083	37.4658	34.5325	32.297	149.344	115.499	194.534	28.0836	4.73174	7.72182	1.5466	0.989053	45.475	82.4504	41.0777	18.7329	9.32377	2.58376	137.396	91.2442
Tb927.10.4180	1150	312	14	75	55	11	171	159	64	17	4	1	85	133	103.564	65.0779	13.2489	28.5993	17.1845	15.1105	91.8741	90.1872	46.0254	23.5896	6.57762	2.48439	71.316	90.361	95.2787	44.253	6.62443	7.72182	2.57767	1.20884	84.5242	71.2479	31.2973	11.7948	1.77596	0.198751	65.6107	71.3852
Tb927.10.4190	11	8	1	3	0	0	0	5	1	4	1	0	1	2	0.99061	1.66866	0.946348	1.14397	0	0	0	2.83607	0.719147	5.55048	1.6444	0	0.839011	1.35881	0.911361	1.13469	0.473174	0.308873	0	0	0	2.2405	0.48902	2.77524	0.443989	0	0.77189	1.07346
Tb927.10.420	1680	354	32	51	39	3	296	105	74	17	15	4	134	110	151.293	73.8384	30.2831	19.4475	12.1853	4.12105	159.034	59.5576	53.2169	23.5896	24.6661	9.93754	112.428	74.7347	139.19	50.2101	15.1416	5.25084	1.8278	0.329684	146.311	47.0505	36.1875	11.7948	6.65984	0.795003	103.433	59.0404
Tb927.10.4200	1211	258	33	199	127	49	56	74	38	26	22	11	77	71	109.057	53.8144	31.2295	75.8836	39.6805	67.3106	30.0874	41.9739	27.3276	36.0781	36.1769	27.3282	64.6039	48.2378	100.333	36.5938	15.6147	20.4886	5.95207	5.38484	27.6804	33.1594	18.5827	18.0391	9.76776	2.18626	59.4356	38.1079
Tb927.10.4210	753	117	14	72	62	14	135	54	25	5	10	4	56	35	67.8118	24.4042	13.2489	27.4554	19.3716	19.2316	72.5322	30.6296	17.9787	6.9381	16.444	9.93754	46.9846	23.7792	62.3868	16.5949	6.62443	7.41295	2.90574	1.53853	66.7296	24.1974	12.2255	3.46905	4.43989	0.795003	43.2259	18.7856
Tb927.10.4220	624	71	5	22	18	0	140	53	23	3	3	1	51	41	56.1946	14.8094	4.73174	8.38914	5.624	0	75.2186	30.0624	16.5404	4.16286	4.93321	2.48439	42.7896	27.8556	51.699	10.0704	2.36587	2.26507	0.843601	0	69.2011	23.7493	11.2475	2.08143	1.33197	0.198751	39.3664	22.006
Tb927.10.4230	598	69	4	22	22	10	112	70	22	11	5	1	67	48	53.8532	14.3922	3.78539	8.38914	6.87378	13.7368	60.1748	39.705	15.8212	15.2638	8.22202	2.48439	56.2138	32.6115	49.5449	9.78672	1.8927	2.26507	1.03107	1.09895	55.3609	31.367	10.7584	7.63191	2.21995	0.198751	51.7167	25.7631
Tb927.10.4240	1572	1632	465	475	291	38	558	407	430	200	114	15	203	320	141.567	340.408	440.052	181.129	90.9214	52.2	299.8	230.856	309.233	277.524	187.462	37.2658	170.319	217.41	130.242	231.477	220.026	48.9049	13.6382	4.176	275.816	182.377	210.278	138.762	50.6148	2.98126	156.694	171.754
Tb927.10.4250	548	112	20	16	13	1	132	39	22	11	5	3	79	46	49.3504	23.3613	18.927	6.10119	4.06178	1.37368	70.9203	22.1214	15.8212	15.2638	8.22202	7.45316	66.2819	31.2527	45.4024	15.8857	9.46348	1.64732	0.609267	0.109895	65.2467	17.4759	10.7584	7.63191	2.21995	0.596253	60.9793	24.6896
Tb927.10.4260	1203	228	23	27	11	6	326	120	68	19	10	1	118	117	108.337	47.5569	21.766	10.2958	3.43689	8.24211	175.152	68.0658	48.902	26.3648	16.444	2.48439	99.0033	79.4905	99.6698	32.3387	10.883	2.77985	0.515534	0.659369	161.14	53.772	33.2533	13.1824	4.43989	0.198751	91.0831	62.7975
Tb927.10.4270	607	103	5	7	7	1	90	37	30	4	2	3	36	39	54.6637	21.4841	4.73174	2.66927	2.18711	1.37368	48.3548	20.987	21.5744	5.55048	3.28881	7.45316	30.2044	26.4968	50.2906	14.6092	2.36587	0.720703	0.328067	0.109895	44.4864	16.5797	14.6706	2.77524	0.887978	0.596253	27.7881	20.9325
Tb927.10.4280	478	666	324	256	156	75	417	512	495	260	190	76	242	420	43.0465	138.916	306.617	97.619	48.7414	103.026	224.044	290.414	355.978	360.781	312.437	188.813	203.041	285.351	39.6028	94.4631	153.308	26.3571	7.3112	8.24211	206.12	229.427	242.065	180.391	84.3579	15.1051	186.797	225.427
Tb927.10.4290	226	13	0	2	2	1	80	35	14	6	3	3	62	24	20.3525	2.71158	0	0.762649	0.624889	1.37368	42.982	19.8525	10.0681	8.32572	4.93321	7.45316	52.0187	16.3057	18.7243	1.84387	0	0.205915	0.0937334	0.109895	39.5435	15.6835	6.84628	4.16286	1.33197	0.596253	47.8572	12.8815
Tb927.10.430	1662	666	63	29	59	7	416	221	139	28	15	2	140	202	149.672	138.916	59.6199	11.0584	18.4342	9.61579	223.507	125.355	99.9614	38.8534	24.6661	4.96877	117.462	137.24	137.698	94.4631	29.81	2.98577	2.76514	0.769264	205.626	99.0301	67.9737	19.4267	6.65984	0.397502	108.065	108.42
Tb927.10.4300	768	37	2	7	10	2	145	42	20	4	9	1	77	42	69.1626	7.71757	1.8927	2.66927	3.12445	2.74737	77.9049	23.823	14.3829	5.55048	14.7996	2.48439	64.6039	28.5351	63.6296	5.24795	0.946348	0.720703	0.468667	0.21979	71.6725	18.8202	9.78039	2.77524	3.9959	0.198751	59.4356	22.5427
Tb927.10.4310	5160	2348	312	405	181	12	890	784	707	240	138	9	384	663	464.686	489.753	295.261	154.436	56.5525	16.4842	478.175	444.697	508.437	333.029	226.928	22.3595	322.18	450.446	427.511	333.032	147.63	41.6978	8.48287	1.31874	439.921	351.31	345.737	166.514	61.2705	1.78876	296.406	355.852
Tb927.10.4320	485	22	6	11	5	0	62	40	14	9	4	4	71	37	43.6769	4.58883	5.67809	4.19457	1.56222	0	33.3111	22.6886	10.0681	12.4886	6.57762	9.93754	59.5698	25.138	40.1828	3.1204	2.83904	1.13253	0.234333	0	30.6462	17.924	6.84628	6.24429	1.77596	0.795003	54.8042	19.859
Tb927.10.4330	1694	290	7	1	9	1	355	293	163	12	4	0	213	262	152.554	60.4891	6.62443	0.381324	2.812	1.37368	190.733	166.194	117.221	16.6514	6.57762	0	178.709	178.004	140.35	41.1326	3.31222	0.102958	0.4218	0.109895	175.474	131.293	79.7102	8.32572	1.77596	0	164.413	140.623
Tb927.10.4360	23	4	0	1	0	0	13	4	1	0	0	0	3	3	2.07128	0.834332	0	0.381324	0	0	6.98458	2.26886	0.719147	0	0	0	2.51703	2.03822	1.90557	0.567346	0	0.102958	0	0	6.42581	1.7924	0.48902	0	0	0	2.31567	1.61019
Tb927.10.4370	186	27	4	2	3	1	53	16	5	5	2	2	21	8	16.7503	5.63174	3.78539	0.762649	0.937334	1.37368	28.4756	9.07544	3.59573	6.9381	3.28881	4.96877	17.6192	5.43525	15.4103	3.82959	1.8927	0.205915	0.1406	0.109895	26.1975	7.1696	2.4451	3.46905	0.887978	0.397502	16.2097	4.29385
Tb927.10.440	161	11	1	0	2	0	41	5	5	2	1	0	10	5	14.4989	2.29441	0.946348	0	0.624889	0	22.0283	2.83607	3.59573	2.77524	1.6444	0	8.39011	3.39703	13.339	1.5602	0.473174	0	0.0937334	0	20.266	2.2405	2.4451	1.38762	0.443989	0	7.7189	2.68365
Tb927.10.4400	103	11	0	7	4	2	16	4	4	1	1	1	12	9	9.27571	2.29441	0	2.66927	1.24978	2.74737	8.59641	2.26886	2.87659	1.38762	1.6444	2.48439	10.0681	6.11465	8.53366	1.5602	0	0.720703	0.187467	0.21979	7.90869	1.7924	1.95608	0.69381	0.443989	0.198751	9.26269	4.83058
Tb927.10.4410	168	83	1	1	0	0	56	23	36	2	1	0	26	34	15.1293	17.3124	0.946348	0.381324	0	0	30.0874	13.0459	25.8893	2.77524	1.6444	0	21.8143	23.0998	13.919	11.7724	0.473174	0.102958	0	0	27.6804	10.3063	17.6047	1.38762	0.443989	0	20.0692	18.2488
Tb927.10.4430	1979	762	18	33	5	7	225	272	260	35	12	4	231	314	178.22	158.94	17.0343	12.5837	1.56222	9.61579	120.887	154.282	186.978	48.5667	19.7329	9.93754	193.812	213.333	163.962	108.079	8.51713	3.3976	0.234333	0.769264	111.216	121.883	127.145	24.2834	5.32787	0.795003	178.307	168.533
Tb927.10.4440	485	29	3	3	8	0	169	34	17	5	4	1	67	28	43.6769	6.04891	2.83904	1.14397	2.49956	0	90.7995	19.2853	12.2255	6.9381	6.57762	2.48439	56.2138	19.0234	40.1828	4.11326	1.41952	0.308873	0.374934	0	83.5356	15.2354	8.31334	3.46905	1.77596	0.198751	51.7167	15.0285
Tb927.10.4450	1752	792	75	26	24	8	580	350	288	76	13	8	195	275	157.777	165.198	70.9761	9.91443	7.49867	10.9895	311.62	198.525	207.114	105.459	21.3773	19.8751	163.607	186.837	145.155	112.334	35.488	2.6769	1.1248	0.879158	286.69	156.835	140.838	52.7296	5.77186	1.59001	150.519	147.601
Tb927.10.4460	252	37	5	9	12	4	103	27	14	3	1	0	53	37	22.694	7.71757	4.73174	3.43192	3.74934	5.49474	55.3394	15.3148	10.0681	4.16286	1.6444	0	44.4676	25.138	20.8785	5.24795	2.36587	0.926618	0.5624	0.439579	50.9122	12.0987	6.84628	2.08143	0.443989	0	40.9102	19.859
Tb927.10.4470	1438	179	9	15	24	3	135	102	34	6	5	6	134	104	129.5	37.3364	8.51713	5.71987	7.49867	4.12105	72.5322	57.8559	24.451	8.32572	8.22202	14.9063	112.428	70.6582	119.14	25.3887	4.25856	1.54436	1.1248	0.329684	66.7296	45.7062	16.6267	4.16286	2.21995	1.19251	103.433	55.82
Tb927.10.4480	893	73	12	34	14	11	128	62	32	0	5	8	76	67	80.4195	15.2266	11.3562	12.965	4.37422	15.1105	68.7712	35.1673	23.0127	0	8.22202	19.8751	63.7649	45.5202	73.986	10.3541	5.67809	3.50056	0.656134	1.20884	63.2695	27.7822	15.6486	0	2.21995	1.59001	58.6637	35.961
Tb927.10.4490	1529	120	11	26	18	5	206	149	70	28	18	11	180	166	137.695	25.03	10.4098	9.91443	5.624	6.86842	110.679	84.515	50.3403	38.8534	29.5993	27.3282	151.022	112.781	126.679	17.0204	5.20491	2.6769	0.843601	0.549474	101.824	66.7669	34.2314	19.4267	7.9918	2.18626	138.94	89.0973
Tb927.10.450	627	65	1	6	3	0	98	125	63	7	4	4	95	125	56.4648	13.5579	0.946348	2.28795	0.937334	0	52.653	70.9019	45.3062	9.71335	6.57762	9.93754	79.7061	84.9257	51.9476	9.21937	0.473174	0.617746	0.1406	0	48.4407	56.0125	30.8082	4.85667	1.77596	0.795003	73.3296	67.0913
Tb927.10.4500	1092	171	21	46	36	9	196	55	38	12	4	1	53	44	98.3406	35.6677	19.8733	17.5409	11.248	12.3632	105.306	31.1968	27.3276	16.6514	6.57762	2.48439	44.4676	29.8939	90.4733	24.254	9.93665	4.73605	1.6872	0.989053	96.8815	24.6455	18.5827	8.32572	1.77596	0.198751	40.9102	23.6162
Tb927.10.4510	1386	106	9	16	15	5	248	147	50	21	9	4	131	142	124.817	22.1098	8.51713	6.10119	4.68667	6.86842	133.244	83.3806	35.9573	29.14	14.7996	9.93754	109.91	96.4756	114.832	15.0347	4.25856	1.64732	0.703	0.549474	122.585	65.8707	24.451	14.57	3.9959	0.795003	101.118	76.2158
Tb927.10.4520	676	117	13	34	17	3	115	111	39	17	4	1	128	105	60.8775	24.4042	12.3025	12.965	5.31156	4.12105	61.7867	62.9609	28.0467	23.5896	6.57762	2.48439	107.393	71.3376	56.0073	16.5949	6.15126	3.50056	0.796734	0.329684	56.8437	49.7391	19.0718	11.7948	1.77596	0.198751	98.802	56.3567
Tb927.10.4530	617	64	10	20	17	4	155	37	16	13	4	1	61	28	55.5642	13.3493	9.46348	7.62649	5.31156	5.49474	83.2777	20.987	11.5063	18.0391	6.57762	2.48439	51.1797	19.0234	51.1191	9.07754	4.73174	2.05915	0.796734	0.439579	76.6155	16.5797	7.82432	9.01953	1.77596	0.198751	47.0853	15.0285
Tb927.10.4540	165	33	8	19	7	0	72	14	5	4	1	3	17	13	14.8592	6.88324	7.57078	7.24516	2.18711	0	38.6838	7.94101	3.59573	5.55048	1.6444	7.45316	14.2632	8.83228	13.6704	4.6806	3.78539	1.95619	0.328067	0	35.5891	6.2734	2.4451	2.77524	0.443989	0.596253	13.1221	6.9775
Tb927.10.4550	405	30	7	15	28	8	184	38	17	6	4	1	67	36	36.4725	6.25749	6.62443	5.71987	8.74845	10.9895	98.8587	21.5542	12.2255	8.32572	6.57762	2.48439	56.2138	24.4586	33.5547	4.25509	3.31222	1.54436	1.31227	0.879158	90.95	17.0278	8.31334	4.16286	1.77596	0.198751	51.7167	19.3223
Tb927.10.4570	42695	16843	1018	9641	3478	288	2359	13035	5667	5843	5714	4113	8463	9149	3844.92	3513.16	963.382	3676.35	1086.68	395.621	1267.43	7393.65	4075.4	8107.87	9396.13	10218.3	7100.55	6215.89	3537.33	2388.95	481.691	992.614	163.002	31.6497	1166.04	5840.98	2771.27	4053.93	2536.95	817.462	6532.51	4910.55
Tb927.10.4580	530	102	4	12	4	0	142	69	34	5	2	0	82	62	47.7294	21.2755	3.78539	4.57589	1.24978	0	76.2931	39.1378	24.451	6.9381	3.28881	0	68.7989	42.1232	43.9111	14.4673	1.8927	1.23549	0.187467	0	70.1897	30.9189	16.6267	3.46905	0.887978	0	63.295	33.2773
Tb927.10.4590	331	53	6	1	8	2	114	41	18	2	2	1	52	61	29.8084	11.0549	5.67809	0.381324	2.49956	2.74737	61.2494	23.2558	12.9446	2.77524	3.28881	2.48439	43.6286	41.4438	27.4237	7.51733	2.83904	0.102958	0.374934	0.21979	56.3494	18.3721	8.80235	1.38762	0.887978	0.198751	40.1383	32.7406
Tb927.10.460	302	23	1	3	5	0	51	24	14	3	2	4	36	20	27.1968	4.79741	0.946348	1.14397	1.56222	0	27.401	13.6132	10.0681	4.16286	3.28881	9.93754	30.2044	13.5881	25.021	3.26224	0.473174	0.308873	0.234333	0	25.209	10.7544	6.84628	2.08143	0.887978	0.795003	27.7881	10.7346
Tb927.10.4600	952	99	2	8	1	1	132	80	48	7	3	3	101	76	85.7328	20.6497	1.8927	3.0506	0.312445	1.37368	70.9203	45.3772	34.519	9.71335	4.93321	7.45316	84.7401	51.6349	78.8742	14.0418	0.946348	0.823661	0.0468667	0.109895	65.2467	35.848	23.4729	4.85667	1.33197	0.596253	77.9609	40.7915
Tb927.10.4610	1167	97	17	21	26	7	234	97	30	12	8	4	84	83	105.095	20.2326	16.0879	8.00781	8.12356	9.61579	125.722	55.0199	21.5744	16.6514	13.1552	9.93754	70.477	56.3907	96.6872	13.7581	8.04396	2.16211	1.21853	0.769264	115.665	43.4657	14.6706	8.32572	3.55191	0.795003	64.8388	44.5487
Tb927.10.4620	1397	1074	392	342	396	126	554	379	336	142	97	37	168	364	125.808	224.018	370.968	130.413	123.728	173.084	297.651	214.974	241.633	197.042	159.507	91.9223	140.954	247.304	115.743	152.332	185.484	35.2115	18.5592	13.8467	273.839	169.83	164.311	98.5211	43.0669	7.35378	129.678	195.37
Tb927.10.4630	911	70	7	12	17	3	172	54	28	16	9	6	70	61	82.0405	14.6008	6.62443	4.57589	5.31156	4.12105	92.4114	30.6296	20.1361	22.2019	14.7996	14.9063	58.7308	41.4438	75.4773	9.92855	3.31222	1.23549	0.796734	0.329684	85.0185	24.1974	13.6926	11.101	3.9959	1.19251	54.0323	32.7406
Tb927.10.4640	3077	860	19	47	17	6	346	478	325	139	29	9	300	372	277.101	179.381	17.9806	17.9222	5.31156	8.24211	185.897	271.129	233.723	192.879	47.6877	22.3595	251.703	252.739	254.933	121.979	8.9903	4.83901	0.796734	0.659369	171.025	214.192	158.931	96.4396	12.8757	1.78876	231.567	199.664
Tb927.10.4650	792	64	8	8	10	5	117	58	25	12	10	3	122	55	71.3239	13.3493	7.57078	3.0506	3.12445	6.86842	62.8612	32.8985	17.9787	16.6514	16.444	7.45316	102.359	37.3673	65.618	9.07754	3.78539	0.823661	0.468667	0.549474	57.8323	25.9898	12.2255	8.32572	4.43989	0.596253	94.1706	29.5202
Tb927.10.4660	613	30	6	7	21	4	139	15	14	2	2	4	53	27	55.204	6.25749	5.67809	2.66927	6.56134	5.49474	74.6813	8.50822	10.0681	2.77524	3.28881	9.93754	44.4676	18.344	50.7877	4.25509	2.83904	0.720703	0.984201	0.439579	68.7068	6.7215	6.84628	1.38762	0.887978	0.795003	40.9102	14.4917
Tb927.10.4670	451	29	2	17	4	2	47	9	5	6	2	1	37	14	40.615	6.04891	1.8927	6.48251	1.24978	2.74737	25.2519	5.10493	3.59573	8.32572	3.28881	2.48439	31.0434	9.51168	37.3658	4.11326	0.946348	1.75028	0.187467	0.21979	23.2318	4.0329	2.4451	4.16286	0.887978	0.198751	28.5599	7.51423
Tb927.10.4680	474	83	21	35	29	5	134	43	28	7	6	6	48	31	42.6863	17.3124	19.8733	13.3464	9.06089	6.86842	71.9949	24.3902	20.1361	9.71335	9.86643	14.9063	40.2725	21.0616	39.2714	11.7724	9.93665	3.60352	1.35913	0.549474	66.2353	19.2683	13.6926	4.85667	2.66393	1.19251	37.0507	16.6387
Tb927.10.4690	585	174	8	37	19	5	142	98	38	11	3	7	57	78	52.6825	36.2935	7.57078	14.109	5.93645	6.86842	76.2931	55.5871	27.3276	15.2638	4.93321	17.3907	47.8236	52.9937	48.4679	24.6795	3.78539	3.80943	0.890467	0.549474	70.1897	43.9138	18.5827	7.63191	1.33197	1.39126	43.9978	41.865
Tb927.10.470	1419	179	3	6	8	2	171	169	77	10	4	4	176	142	127.789	37.3364	2.83904	2.28795	2.49956	2.74737	91.8741	95.8593	55.3743	13.8762	6.57762	9.93754	147.666	96.4756	117.566	25.3887	1.41952	0.617746	0.374934	0.21979	84.5242	75.7289	37.6545	6.9381	1.77596	0.795003	135.853	76.2158
Tb927.10.4700	626	47	9	29	46	15	192	29	15	7	5	5	58	15	56.3747	9.8034	8.51713	11.0584	14.3725	20.6053	103.157	16.4492	10.7872	9.71335	8.22202	12.4219	48.6627	10.1911	51.8648	6.66631	4.25856	2.98577	2.15587	1.64842	94.9043	12.9949	7.3353	4.85667	2.21995	0.993754	44.7696	8.05096
Tb927.10.4710	1642	558	42	77	24	8	237	265	193	50	25	5	154	214	147.871	116.389	39.7466	29.362	7.49867	10.9895	127.334	150.312	138.795	69.381	41.1101	12.4219	129.208	145.393	136.041	79.1448	19.8733	7.92773	1.1248	0.879158	117.148	118.746	94.3808	34.6905	11.0997	0.993754	118.871	114.86
Tb927.10.4720	361	53	5	21	2	1	50	17	13	3	3	3	36	18	32.51	11.0549	4.73174	8.00781	0.624889	1.37368	26.8638	9.64265	9.34891	4.16286	4.93321	7.45316	30.2044	12.2293	29.9092	7.51733	2.36587	2.16211	0.0937334	0.109895	24.7147	7.6177	6.35726	2.08143	1.33197	0.596253	27.7881	9.66115
Tb927.10.4730	848	110	2	20	23	1	142	48	26	10	6	8	64	37	76.367	22.9441	1.8927	7.62649	7.18623	1.37368	76.2931	27.2263	18.6978	13.8762	9.86643	19.8751	53.6967	25.138	70.2577	15.602	0.946348	2.05915	1.07793	0.109895	70.1897	21.5088	12.7145	6.9381	2.66393	1.59001	49.401	19.859
Tb927.10.4740	209	270	49	53	65	21	193	108	93	32	12	6	43	53	18.8216	56.3174	46.371	20.2102	20.3089	28.8474	103.694	61.2592	66.8806	44.4039	19.7329	14.9063	36.0775	36.0085	17.3159	38.2959	23.1855	5.45675	3.04634	2.30779	95.3986	48.3948	45.4788	22.2019	5.32787	1.19251	33.1913	28.4467
Tb927.10.4750	346	201	16	8	5	1	53	87	65	27	6	3	73	88	31.1592	41.9252	15.1416	3.0506	1.56222	1.37368	28.4756	49.3477	46.7445	37.4658	9.86643	7.45316	61.2478	59.7877	28.6665	28.5091	7.57078	0.823661	0.234333	0.109895	26.1975	38.9847	31.7863	18.7329	2.66393	0.596253	56.348	47.2323
Tb927.10.4760	2001	1030	66	30	26	9	523	342	266	38	9	2	178	254	180.201	214.841	62.459	11.4397	8.12356	12.3632	280.995	193.988	191.293	52.7296	14.7996	4.96877	149.344	172.569	165.785	146.092	31.2295	3.08873	1.21853	0.989053	258.515	153.25	130.079	26.3648	3.9959	0.397502	137.396	136.33
Tb927.10.4770	520	144	14	8	4	2	69	98	39	7	3	5	105	85	46.8288	30.036	13.2489	3.0506	1.24978	2.74737	37.072	55.5871	28.0467	9.71335	4.93321	12.4219	88.0962	57.7495	43.0825	20.4245	6.62443	0.823661	0.187467	0.21979	34.1062	43.9138	19.0718	4.85667	1.33197	0.993754	81.0485	45.6221
Tb927.10.4780	399	81	1	14	8	3	55	23	11	12	6	2	32	25	35.9321	16.8952	0.946348	5.33854	2.49956	4.12105	29.5501	13.0459	7.91061	16.6514	9.86643	4.96877	26.8484	16.9851	33.0576	11.4888	0.473174	1.44141	0.374934	0.329684	27.1861	10.3063	5.37922	8.32572	2.66393	0.397502	24.7005	13.4183
Tb927.10.4790	394	60	5	1	9	3	138	56	21	4	2	3	42	58	35.4819	12.515	4.73174	0.381324	2.812	4.12105	74.144	31.764	15.1021	5.55048	3.28881	7.45316	35.2385	39.4055	32.6433	8.51019	2.36587	0.102958	0.4218	0.329684	68.2125	25.0936	10.2694	2.77524	0.887978	0.596253	32.4194	31.1304
Tb927.10.480	78	9	0	1	4	0	29	5	4	0	3	1	14	13	7.02433	1.87725	0	0.381324	1.24978	0	15.581	2.83607	2.87659	0	4.93321	2.48439	11.7462	8.83228	6.46238	1.27653	0	0.102958	0.187467	0	14.3345	2.2405	1.95608	0	1.33197	0.198751	10.8065	6.9775
Tb927.10.4800	856	111	10	40	24	4	139	52	29	23	9	8	77	39	77.0875	23.1527	9.46348	15.253	7.49867	5.49474	74.6813	29.4952	20.8553	31.9153	14.7996	19.8751	64.6039	26.4968	70.9205	15.7438	4.73174	4.1183	1.1248	0.439579	68.7068	23.3012	14.1816	15.9576	3.9959	1.59001	59.4356	20.9325
Tb927.10.4810	385	36	2	11	9	1	157	47	34	12	3	1	57	47	34.6714	7.50899	1.8927	4.19457	2.812	1.37368	84.3522	26.6591	24.451	16.6514	4.93321	2.48439	47.8236	31.9321	31.8977	5.10611	0.946348	1.13253	0.4218	0.109895	77.6041	21.0607	16.6267	8.32572	1.33197	0.198751	43.9978	25.2263
Tb927.10.4820	529	51	4	15	3	1	103	30	21	6	5	3	27	22	47.6393	10.6377	3.78539	5.71987	0.937334	1.37368	55.3394	17.0164	15.1021	8.32572	8.22202	7.45316	22.6533	14.9469	43.8282	7.23366	1.8927	1.54436	0.1406	0.109895	50.9122	13.443	10.2694	4.16286	2.21995	0.596253	20.841	11.8081
Tb927.10.4830	899	233	10	13	4	2	228	125	67	16	5	2	92	127	80.9599	48.5999	9.46348	4.95722	1.24978	2.74737	122.499	70.9019	48.1828	22.2019	8.22202	4.96877	77.189	86.2846	74.4831	33.0479	4.73174	1.33845	0.187467	0.21979	112.699	56.0125	32.7643	11.101	2.21995	0.397502	71.0139	68.1648
Tb927.10.4840	775	104	10	16	3	0	171	123	37	4	8	0	107	102	69.793	21.6926	9.46348	6.10119	0.937334	0	91.8741	69.7674	26.6084	5.55048	13.1552	0	89.7742	69.2994	64.2096	14.751	4.73174	1.64732	0.1406	0	84.5242	55.1163	18.0937	2.77524	3.55191	0	82.5923	54.7465
Tb927.10.4850	642	71	9	12	7	8	161	143	60	14	3	7	93	137	57.8156	14.8094	8.51713	4.57589	2.18711	10.9895	86.5013	81.1117	43.1488	19.4267	4.93321	17.3907	78.0281	93.0786	53.1904	10.0704	4.25856	1.23549	0.328067	0.879158	79.5812	64.0783	29.3412	9.71335	1.33197	1.39126	71.7858	73.5321
Tb927.10.4860	73	11	2	0	1	0	27	10	4	2	4	2	22	10	6.57405	2.29441	1.8927	0	0.312445	0	14.5064	5.67215	2.87659	2.77524	6.57762	4.96877	18.4582	6.79406	6.04813	1.5602	0.946348	0	0.0468667	0	13.3459	4.481	1.95608	1.38762	1.77596	0.397502	16.9816	5.36731
Tb927.10.4870	455	77	9	17	12	6	101	69	33	15	4	1	92	72	40.9752	16.0609	8.51713	6.48251	3.74934	8.24211	54.2648	39.1378	23.7318	20.8143	6.57762	2.48439	77.189	48.9172	37.6972	10.9214	4.25856	1.75028	0.5624	0.659369	49.9236	30.9189	16.1377	10.4072	1.77596	0.198751	71.0139	38.6446
Tb927.10.4880	2891	2239	512	1608	1501	165	849	752	716	348	317	218	326	542	260.35	467.017	484.53	613.17	468.979	226.658	456.147	426.546	514.909	482.892	521.276	541.596	273.518	368.238	239.522	317.572	242.265	165.556	70.3469	18.1326	419.655	336.971	350.138	241.446	140.745	43.3277	251.636	290.908
Tb927.10.4890	805	207	20	35	33	5	151	150	93	16	8	7	109	122	72.4947	43.1767	18.927	13.3464	10.3107	6.86842	81.1286	85.0822	66.8806	22.2019	13.1552	17.3907	91.4522	82.8875	66.6951	29.3602	9.46348	3.60352	1.5466	0.549474	74.6383	67.215	45.4788	11.101	3.55191	1.39126	84.1361	65.4811
Tb927.10.4900	2231	446	17	19	5	2	285	376	208	29	8	6	299	299	200.914	93.028	16.0879	7.24516	1.56222	2.74737	153.123	213.273	149.582	40.241	13.1552	14.9063	250.864	203.142	184.841	63.2591	8.04396	1.95619	0.234333	0.21979	140.874	168.486	101.716	20.1205	3.55191	1.19251	230.795	160.482
Tb927.10.4910	1460	133	31	46	30	10	156	80	37	16	11	6	120	85	131.481	27.7415	29.3368	17.5409	9.37334	13.7368	83.815	45.3772	26.6084	22.2019	18.0884	14.9063	100.681	57.7495	120.963	18.8643	14.6684	4.73605	1.406	1.09895	77.1098	35.848	18.0937	11.101	4.88388	1.19251	92.6269	45.6221
Tb927.10.4920	589	85	11	51	73	23	178	22	26	11	6	5	78	38	53.0427	17.7296	10.4098	19.4475	22.8085	31.5948	95.635	12.4787	18.6978	15.2638	9.86643	12.4219	65.4429	25.8174	48.7993	12.0561	5.20491	5.25084	3.42127	2.52758	87.9842	9.8582	12.7145	7.63191	2.66393	0.993754	60.2075	20.3958
Tb927.10.4930	646	100	20	118	98	48	132	25	18	8	4	4	51	23	58.1758	20.8583	18.927	44.9963	30.6196	65.9369	70.9203	14.1804	12.9446	11.101	6.57762	9.93754	42.7896	15.6263	53.5218	14.1836	9.46348	12.149	4.59294	5.27495	65.2467	11.2025	8.80235	5.55048	1.77596	0.795003	39.3664	12.3448
Tb927.10.4940	2045	756	52	164	125	37	356	217	188	27	26	8	118	263	184.163	157.689	49.2101	62.5372	39.0556	50.8263	191.27	123.086	135.2	37.4658	42.7545	19.8751	99.0033	178.684	169.43	107.228	24.605	16.885	5.85834	4.06611	175.968	97.2377	91.9357	18.7329	11.5437	1.59001	91.0831	141.16
Tb927.10.4950	641	201	41	71	72	22	209	93	56	22	14	4	68	98	57.7256	41.9252	38.8003	27.074	22.496	30.2211	112.291	52.751	40.2722	30.5277	23.0217	9.93754	57.0528	66.5818	53.1075	28.5091	19.4001	7.30999	3.3744	2.41769	103.307	41.6733	27.3851	15.2638	6.21585	0.795003	52.4885	52.5996
Tb927.10.4960	14	11	3	6	1	2	21	13	10	1	2	1	9	6	1.26078	2.29441	2.83904	2.28795	0.312445	2.74737	11.2828	7.37379	7.19147	1.38762	3.28881	2.48439	7.5511	4.07644	1.15991	1.5602	1.41952	0.617746	0.0468667	0.21979	10.3802	5.8253	4.8902	0.69381	0.887978	0.198751	6.94701	3.22038
Tb927.10.4970	668	149	38	25	26	8	189	83	57	14	10	3	56	80	60.1571	31.0789	35.9612	9.53311	8.12356	10.9895	101.545	47.0788	40.9914	19.4267	16.444	7.45316	46.9846	54.3525	55.3445	21.1336	17.9806	2.57394	1.21853	0.879158	93.4214	37.1923	27.8741	9.71335	4.43989	0.596253	43.2259	42.9385
Tb927.10.4980	906	365	25	68	36	5	210	220	115	34	9	1	137	169	81.5903	76.1328	23.6587	25.9301	11.248	6.86842	112.828	124.787	82.7019	47.1791	14.7996	2.48439	114.945	114.82	75.063	51.7703	11.8293	7.00112	1.6872	0.549474	103.802	98.582	56.2373	23.5896	3.9959	0.198751	105.749	90.7075
Tb927.10.4990	1320	274	18	139	127	39	246	130	59	19	19	4	115	101	118.873	57.1518	17.0343	53.0041	39.6805	53.5737	132.17	73.7379	42.4297	26.3648	31.2437	9.93754	96.4863	68.62	109.363	38.8632	8.51713	14.3111	5.95207	4.2859	121.596	58.253	28.8522	13.1824	8.43579	0.795003	88.7674	54.2098
Tb927.10.5000	466	66	12	49	34	16	83	34	17	11	4	4	57	52	41.9659	13.7665	11.3562	18.6849	10.6231	21.979	44.5939	19.2853	12.2255	15.2638	6.57762	9.93754	47.8236	35.3291	38.6086	9.36121	5.67809	5.04492	1.59347	1.75832	41.0263	15.2354	8.31334	7.63191	1.77596	0.795003	43.9978	27.91
Tb927.10.5010	5903	3037	112	162	101	25	1187	788	752	147	27	13	485	833	531.597	633.467	105.991	61.7746	31.5569	34.3421	637.746	446.965	540.798	203.98	44.3989	32.297	406.921	565.945	489.07	430.757	52.9955	16.6791	4.73354	2.74737	586.726	353.103	367.743	101.99	11.9877	2.58376	374.367	447.097
Tb927.10.5020	931	274	12	19	8	5	181	119	85	16	7	0	66	108	83.8417	57.1518	11.3562	7.24516	2.49956	6.86842	97.2468	67.4986	61.1275	22.2019	11.5108	0	55.3747	73.3758	77.1343	38.8632	5.67809	1.95619	0.374934	0.549474	89.4671	53.3239	41.5667	11.101	3.10792	0	50.9448	57.9669
Tb927.10.5040	841	63	6	23	18	4	198	85	23	16	6	9	80	71	75.7367	13.1407	5.67809	8.77046	5.624	5.49474	106.381	48.2133	16.5404	22.2019	9.86643	22.3595	67.1209	48.2378	69.6777	8.9357	2.83904	2.36802	0.843601	0.439579	97.8701	38.0885	11.2475	11.101	2.66393	1.78876	61.7512	38.1079
Tb927.10.5050	1473	1436	320	481	275	49	347	221	201	109	75	6	101	163	132.652	299.525	302.831	183.417	85.9223	67.3106	186.435	125.355	144.548	151.251	123.33	14.9063	84.7401	110.743	122.04	203.677	151.416	49.5226	12.8883	5.38484	171.52	99.0301	98.293	75.6253	33.2992	1.19251	77.9609	87.4871
Tb927.10.5060	321	43	5	9	11	1	103	28	22	1	0	5	30	31	28.9078	8.96907	4.73174	3.43192	3.43689	1.37368	55.3394	15.882	15.8212	1.38762	0	12.4219	25.1703	21.0616	26.5952	6.09897	2.36587	0.926618	0.515534	0.109895	50.9122	12.5468	10.7584	0.69381	0	0.993754	23.1567	16.6387
Tb927.10.5070	283	34	0	6	5	0	71	56	25	4	2	3	50	45	25.4857	7.09182	0	2.28795	1.56222	0	38.1466	31.764	17.9787	5.55048	3.28881	7.45316	41.9506	30.5733	23.4468	4.82244	0	0.617746	0.234333	0	35.0948	25.0936	12.2255	2.77524	0.887978	0.596253	38.5945	24.1529
Tb927.10.5080	1340	261	20	24	19	3	234	157	74	15	8	7	102	100	120.674	54.4402	18.927	9.15179	5.93645	4.12105	125.722	89.0528	53.2169	20.8143	13.1552	17.3907	85.5792	67.9406	111.02	37.0193	9.46348	2.47098	0.890467	0.329684	115.665	70.3517	36.1875	10.4072	3.55191	1.39126	78.7328	53.6731
Tb927.10.5090	255	185	55	11	6	1	95	107	128	33	5	3	55	107	22.9641	38.5879	52.0491	4.19457	1.87467	1.37368	51.0412	60.692	92.0508	45.7915	8.22202	7.45316	46.1456	72.6964	21.127	26.2397	26.0246	1.13253	0.2812	0.109895	46.9579	47.9467	62.5945	22.8957	2.21995	0.596253	42.454	57.4302
Tb927.10.510	1143	398	14	20	7	3	186	173	114	32	2	6	116	151	102.933	83.0161	13.2489	7.62649	2.18711	4.12105	99.9332	98.1282	81.9827	44.4039	3.28881	14.9063	97.3253	102.59	94.6987	56.4509	6.62443	2.05915	0.328067	0.329684	91.9386	77.5213	55.7482	22.2019	0.887978	1.19251	89.5393	81.0463
Tb927.10.5110	116	26	6	2	4	2	84	24	10	2	1	1	43	38	10.4464	5.42316	5.67809	0.762649	1.24978	2.74737	45.1311	13.6132	7.19147	2.77524	1.6444	2.48439	36.0775	25.8174	9.61072	3.68775	2.83904	0.205915	0.187467	0.21979	41.5206	10.7544	4.8902	1.38762	0.443989	0.198751	33.1913	20.3958
Tb927.10.5120	476	166	7	9	4	1	74	76	29	4	1	0	49	48	42.8664	34.6248	6.62443	3.43192	1.24978	1.37368	39.7584	43.1083	20.8553	5.55048	1.6444	0	41.1116	32.6115	39.4371	23.5449	3.31222	0.926618	0.187467	0.109895	36.5777	34.0556	14.1816	2.77524	0.443989	0	37.8226	25.7631
Tb927.10.5130	843	50	2	15	10	2	257	72	27	11	3	2	82	64	75.9168	10.4292	1.8927	5.71987	3.12445	2.74737	138.08	40.8395	19.417	15.2638	4.93321	4.96877	68.7989	43.482	69.8434	7.09182	0.946348	1.54436	0.468667	0.21979	127.033	32.2632	13.2035	7.63191	1.33197	0.397502	63.295	34.3508
Tb927.10.5140	139	70	1	2	5	0	20	24	25	7	4	1	53	45	12.5177	14.6008	0.946348	0.762649	1.56222	0	10.7455	13.6132	17.9787	9.71335	6.57762	2.48439	44.4676	30.5733	11.5163	9.92855	0.473174	0.205915	0.234333	0	9.88587	10.7544	12.2255	4.85667	1.77596	0.198751	40.9102	24.1529
Tb927.10.5150	235	22	4	8	6	1	88	23	17	4	0	2	45	19	21.163	4.58883	3.78539	3.0506	1.87467	1.37368	47.2802	13.0459	12.2255	5.55048	0	4.96877	37.7555	12.9087	19.47	3.1204	1.8927	0.823661	0.2812	0.109895	43.4978	10.3063	8.31334	2.77524	0	0.397502	34.7351	10.1979
Tb927.10.5170	406	39	2	5	5	3	52	56	18	10	6	3	81	70	36.5625	8.13474	1.8927	1.90662	1.56222	4.12105	27.9383	31.764	12.9446	13.8762	9.86643	7.45316	67.9599	47.5584	33.6375	5.53162	0.946348	0.514788	0.234333	0.329684	25.7033	25.0936	8.80235	6.9381	2.66393	0.596253	62.5231	37.5712
Tb927.10.5180	402	58	4	9	8	1	36	65	17	3	4	2	70	60	36.2023	12.0978	3.78539	3.43192	2.49956	1.37368	19.3419	36.869	12.2255	4.16286	6.57762	4.96877	58.7308	40.7644	33.3061	8.22652	1.8927	0.926618	0.374934	0.109895	17.7946	29.1265	8.31334	2.08143	1.77596	0.397502	54.0323	32.2038
Tb927.10.5190	783	256	24	32	22	1	158	99	59	13	8	4	84	83	70.5134	53.3973	22.7123	12.2024	6.87378	1.37368	84.8895	56.1543	42.4297	18.0391	13.1552	9.93754	70.477	56.3907	64.8724	36.3101	11.3562	3.29464	1.03107	0.109895	78.0983	44.3619	28.8522	9.01953	3.55191	0.795003	64.8388	44.5487
Tb927.10.520	3812	1512	53	680	118	6	350	669	570	311	371	70	338	564	343.291	315.378	50.1564	259.301	36.8685	8.24211	188.046	379.467	409.914	431.55	610.074	173.907	283.586	383.185	315.828	214.457	25.0782	70.0112	5.53027	0.659369	173.003	299.779	278.741	215.775	164.72	13.9126	260.899	302.716
Tb927.10.5200	1005	236	8	19	7	4	127	129	80	11	1	6	133	163	90.5058	49.2256	7.57078	7.24516	2.18711	5.49474	68.234	73.1707	57.5317	15.2638	1.6444	14.9063	111.589	110.743	83.2653	33.4734	3.78539	1.95619	0.328067	0.439579	62.7753	57.8049	39.1216	7.63191	0.443989	1.19251	102.661	87.4871
Tb927.10.5210	298	29	1	5	3	1	64	32	9	6	4	0	45	33	26.8365	6.04891	0.946348	1.90662	0.937334	1.37368	34.3856	18.1509	6.47232	8.32572	6.57762	0	37.7555	22.4204	24.6896	4.11326	0.473174	0.514788	0.1406	0.109895	31.6348	14.3392	4.40118	4.16286	1.77596	0	34.7351	17.7121
Tb927.10.5220	2572	964	52	61	32	9	509	306	242	53	18	4	194	295	231.623	201.074	49.2101	23.2608	9.99823	12.3632	273.473	173.568	174.033	73.5439	29.5993	9.93754	162.768	200.425	213.093	136.73	24.605	6.28041	1.49973	0.989053	251.595	137.119	118.343	36.772	7.9918	0.795003	149.747	158.336
Tb927.10.5230	1864	295	8	37	7	4	296	151	64	8	4	1	113	133	167.863	61.532	7.57078	14.109	2.18711	5.49474	159.034	85.6495	46.0254	11.101	6.57762	2.48439	94.8083	90.361	154.434	41.8418	3.78539	3.80943	0.328067	0.439579	146.311	67.6631	31.2973	5.55048	1.77596	0.198751	87.2236	71.3852
Tb927.10.5240	1262	152	5	22	12	2	82	89	62	16	13	13	133	114	113.65	31.7046	4.73174	8.38914	3.74934	2.74737	44.0566	50.4821	44.5871	22.2019	21.3773	32.297	111.589	77.4523	104.558	21.5591	2.36587	2.26507	0.5624	0.21979	40.5321	39.8809	30.3192	11.101	5.77186	2.58376	102.661	61.1873
Tb927.10.5250	354	157	23	20	9	1	66	74	60	39	12	4	86	92	31.8796	32.7475	21.766	7.62649	2.812	1.37368	35.4602	41.9739	43.1488	54.1172	19.7329	9.93754	72.155	62.5054	29.3293	22.2683	10.883	2.05915	0.4218	0.109895	32.6234	33.1594	29.3412	27.0586	5.32787	0.795003	66.3826	49.3792
Tb927.10.5260	1389	138	4	23	3	0	122	105	57	24	8	5	167	135	125.087	28.7845	3.78539	8.77046	0.937334	0	65.5476	59.5576	40.9914	33.3029	13.1552	12.4219	140.115	91.7198	115.08	19.5734	1.8927	2.36802	0.1406	0	60.3038	47.0505	27.8741	16.6514	3.55191	0.993754	128.906	72.4586
Tb927.10.5270	258	25	2	4	7	0	52	15	11	7	4	1	49	19	23.2343	5.21458	1.8927	1.5253	2.18711	0	27.9383	8.50822	7.91061	9.71335	6.57762	2.48439	41.1116	12.9087	21.3756	3.54591	0.946348	0.41183	0.328067	0	25.7033	6.7215	5.37922	4.85667	1.77596	0.198751	37.8226	10.1979
Tb927.10.5280	810	61	14	15	5	1	66	57	27	8	2	3	85	73	72.9449	12.7236	13.2489	5.71987	1.56222	1.37368	35.4602	32.3313	19.417	11.101	3.28881	7.45316	71.316	49.5966	67.1093	8.65203	6.62443	1.54436	0.234333	0.109895	32.6234	25.5417	13.2035	5.55048	0.887978	0.596253	65.6107	39.1813
Tb927.10.5290	596	72	8	17	31	11	207	37	22	12	3	0	72	54	53.6731	15.018	7.57078	6.48251	9.68578	15.1105	111.216	20.987	15.8212	16.6514	4.93321	0	60.4088	36.6879	49.3792	10.2122	3.78539	1.75028	1.45287	1.20884	102.319	16.5797	10.7584	8.32572	1.33197	0	55.5761	28.9835
Tb927.10.530	279	59	3	5	6	3	51	25	27	8	3	5	37	35	25.1255	12.3064	2.83904	1.90662	1.87467	4.12105	27.401	14.1804	19.417	11.101	4.93321	12.4219	31.0434	23.7792	23.1154	8.36835	1.41952	0.514788	0.2812	0.329684	25.209	11.2025	13.2035	5.55048	1.33197	0.993754	28.5599	18.7856
Tb927.10.5300	1802	773	62	38	32	7	589	401	321	46	11	6	241	323	162.28	161.235	58.6736	14.4903	9.99823	9.61579	316.455	227.453	230.846	63.8306	18.0884	14.9063	202.202	219.448	149.298	109.64	29.3368	3.91239	1.49973	0.769264	291.139	179.688	156.975	31.9153	4.88388	1.19251	186.026	173.364
Tb927.10.5310	891	135	15	45	31	4	102	69	42	24	14	13	116	85	80.2394	28.1587	14.1952	17.1596	9.68578	5.49474	54.8021	39.1378	30.2042	33.3029	23.0217	32.297	97.3253	57.7495	73.8203	19.1479	7.09761	4.63309	1.45287	0.439579	50.4179	30.9189	20.5388	16.6514	6.21585	2.58376	89.5393	45.6221
Tb927.10.5320	1012	230	14	47	36	12	177	104	63	17	12	11	107	105	91.1361	47.9741	13.2489	17.9222	11.248	16.4842	95.0977	58.9904	45.3062	23.5896	19.7329	27.3282	89.7742	71.3376	83.8453	32.6224	6.62443	4.83901	1.6872	1.31874	87.4899	46.6024	30.8082	11.7948	5.32787	2.18626	82.5923	56.3567
Tb927.10.5340	36657	29061	10965	25085	25147	4312	6014	4740	4873	2827	2990	2377	2233	3689	3301.16	6061.63	10376.7	9565.52	7857.05	5923.33	3231.17	2688.6	3504.4	3922.8	4916.77	5905.38	1873.51	2506.33	3037.07	4121.91	5188.35	2582.69	1178.56	473.866	2972.68	2123.99	2382.99	1961.4	1327.53	472.431	1723.63	1980
Tb927.10.5350	5540	440	26	39	21	11	173	447	137	63	49	16	353	362	498.907	91.7765	24.605	14.8717	6.56134	15.1105	92.9486	253.545	98.5231	87.4201	80.5758	39.7502	296.171	245.945	458.995	62.4081	12.3025	4.01535	0.984201	1.20884	85.5127	200.301	66.9957	43.7101	21.7555	3.18001	272.477	194.297
Tb927.10.5360	23599	19330	10533	18836	41191	11695	13143	10438	11335	6363	6618	5881	4499	8017	2125.22	4031.91	9967.88	7182.63	12869.9	16065.2	7061.41	5920.59	8151.53	8829.43	10882.7	14610.7	3774.71	5446.8	1955.2	2741.7	4983.94	1939.31	1930.49	1285.22	6496.5	4677.27	5543.04	4414.72	2938.32	1168.85	3472.74	4302.97
Tb927.10.5380	1270	323	17	24	3	5	160	203	127	26	19	5	225	255	114.37	67.3723	16.0879	9.15179	0.937334	6.86842	85.9641	115.145	91.3316	36.0781	31.2437	12.4219	188.778	173.249	105.221	45.8132	8.04396	2.47098	0.1406	0.549474	79.0869	90.9643	62.1055	18.0391	8.43579	0.993754	173.675	136.866
Tb927.10.5390	2106	228	8	17	7	2	138	128	47	19	13	4	168	148	189.657	47.5569	7.57078	6.48251	2.18711	2.74737	74.144	72.6035	33.7999	26.3648	21.3773	9.93754	140.954	100.552	174.484	32.3387	3.78539	1.75028	0.328067	0.21979	68.2125	57.3568	22.9839	13.1824	5.77186	0.795003	129.678	79.4361
Tb927.10.540	6245	3223	94	898	90	18	616	1083	933	529	335	66	640	1040	562.396	672.263	88.9567	342.429	28.12	24.7263	330.962	614.294	670.964	734.051	550.875	163.969	536.967	706.582	517.405	457.139	44.4783	92.4559	4.218	1.97811	304.485	485.292	456.255	367.026	148.736	13.1176	494.01	558.2
Tb927.10.5400	1079	318	17	10	7	0	91	127	79	7	2	5	122	112	97.1699	66.3294	16.0879	3.81324	2.18711	0	48.8921	72.0363	56.8126	9.71335	3.28881	12.4219	102.359	76.0935	89.3963	45.104	8.04396	1.02958	0.328067	0	44.9807	56.9087	38.6326	4.85667	0.887978	0.993754	94.1706	60.1138
Tb927.10.5420	1101	150	5	26	14	3	77	82	37	20	10	12	95	75	99.1511	31.2875	4.73174	9.91443	4.37422	4.12105	41.3702	46.5116	26.6084	27.7524	16.444	29.8126	79.7061	50.9554	91.219	21.2755	2.36587	2.6769	0.656134	0.329684	38.0606	36.7442	18.0937	13.8762	4.43989	2.38501	73.3296	40.2548
Tb927.10.5430	198	16	3	3	3	0	41	25	11	5	2	1	43	12	17.831	3.33733	2.83904	1.14397	0.937334	0	22.0283	14.1804	7.91061	6.9381	3.28881	2.48439	36.0775	8.15287	16.4045	2.26938	1.41952	0.308873	0.1406	0	20.266	11.2025	5.37922	3.46905	0.887978	0.198751	33.1913	6.44077
Tb927.10.5440	952	46	6	10	7	2	214	42	15	14	11	3	112	47	85.7328	9.59482	5.67809	3.81324	2.18711	2.74737	114.977	23.823	10.7872	19.4267	18.0884	7.45316	93.9693	31.9321	78.8742	6.52448	2.83904	1.02958	0.328067	0.21979	105.779	18.8202	7.3353	9.71335	4.88388	0.596253	86.4517	25.2263
Tb927.10.5450	638	104	3	10	6	0	94	140	56	26	14	11	127	161	57.4554	21.6926	2.83904	3.81324	1.87467	0	50.5039	79.4101	40.2722	36.0781	23.0217	27.3282	106.554	109.384	52.859	14.751	1.41952	1.02958	0.2812	0	46.4636	62.734	27.3851	18.0391	6.21585	2.18626	98.0301	86.4136
Tb927.10.5470	933	84	6	15	23	1	203	102	38	8	9	4	102	90	84.0218	17.521	5.67809	5.71987	7.18623	1.37368	109.067	57.8559	27.3276	11.101	14.7996	9.93754	85.5792	61.1465	77.3	11.9143	2.83904	1.54436	1.07793	0.109895	100.342	45.7062	18.5827	5.55048	3.9959	0.795003	78.7328	48.3058
Tb927.10.5480	13875	9026	2389	8688	16010	3009	5314	4065	4174	2290	2230	2651	1803	2791	1249.52	1882.67	2260.82	3312.95	5002.24	4133.42	2855.08	2305.73	3001.72	3177.65	3667.02	6586.11	1512.74	1896.22	1149.56	1280.22	1130.41	894.496	750.336	330.673	2626.67	1821.53	2041.17	1588.83	990.096	526.889	1391.72	1498.02
Tb927.10.5490	88	7	2	2	1	0	19	9	2	2	0	0	26	5	7.92488	1.46008	1.8927	0.762649	0.312445	0	10.2082	5.10493	1.43829	2.77524	0	0	21.8143	3.39703	7.29089	0.992855	0.946348	0.205915	0.0468667	0	9.39157	4.0329	0.978039	1.38762	0	0	20.0692	2.68365
Tb927.10.550	194	60	5	8	13	3	69	24	10	8	3	1	44	33	17.4708	12.515	4.73174	3.0506	4.06178	4.12105	37.072	13.6132	7.19147	11.101	4.93321	2.48439	36.9165	22.4204	16.0731	8.51019	2.36587	0.823661	0.609267	0.329684	34.1062	10.7544	4.8902	5.55048	1.33197	0.198751	33.9632	17.7121
Tb927.10.5500	446	29	1	3	4	3	59	32	15	1	1	1	46	50	40.1647	6.04891	0.946348	1.14397	1.24978	4.12105	31.6992	18.1509	10.7872	1.38762	1.6444	2.48439	38.5945	33.9703	36.9516	4.11326	0.473174	0.308873	0.187467	0.329684	29.1633	14.3392	7.3353	0.69381	0.443989	0.198751	35.507	26.8365
Tb927.10.5510	466	44	7	10	3	4	67	22	13	8	6	2	49	25	41.9659	9.17765	6.62443	3.81324	0.937334	5.49474	35.9974	12.4787	9.34891	11.101	9.86643	4.96877	41.1116	16.9851	38.6086	6.24081	3.31222	1.02958	0.1406	0.439579	33.1177	9.8582	6.35726	5.55048	2.66393	0.397502	37.8226	13.4183
Tb927.10.5520	717	140	4	6	4	1	133	109	55	4	2	2	71	83	64.5698	29.2016	3.78539	2.28795	1.24978	1.37368	71.4576	61.8264	39.5531	5.55048	3.28881	4.96877	59.5698	56.3907	59.4042	19.8571	1.8927	0.617746	0.187467	0.109895	65.741	48.8429	26.8961	2.77524	0.887978	0.397502	54.8042	44.5487
Tb927.10.5530	794	78	2	8	0	1	100	52	13	8	3	6	73	40	71.5041	16.2695	1.8927	3.0506	0	1.37368	53.7275	29.4952	9.34891	11.101	4.93321	14.9063	61.2478	27.1762	65.7837	11.0632	0.946348	0.823661	0	0.109895	49.4293	23.3012	6.35726	5.55048	1.33197	1.19251	56.348	21.4692
Tb927.10.5540	592	57	4	12	6	0	101	52	19	2	3	1	64	37	53.3128	11.8892	3.78539	4.57589	1.87467	0	54.2648	29.4952	13.6638	2.77524	4.93321	2.48439	53.6967	25.138	49.0478	8.08468	1.8927	1.23549	0.2812	0	49.9236	23.3012	9.29137	1.38762	1.33197	0.198751	49.401	19.859
Tb927.10.5550	461	213	5	19	7	2	76	85	56	13	4	1	61	61	41.5156	44.4282	4.73174	7.24516	2.18711	2.74737	40.8329	48.2133	40.2722	18.0391	6.57762	2.48439	51.1797	41.4438	38.1943	30.2112	2.36587	1.95619	0.328067	0.21979	37.5663	38.0885	27.3851	9.01953	1.77596	0.198751	47.0853	32.7406
Tb927.10.5560	969	73	4	21	13	1	183	39	32	10	4	2	77	39	87.2638	15.2266	3.78539	8.00781	4.06178	1.37368	98.3214	22.1214	23.0127	13.8762	6.57762	4.96877	64.6039	26.4968	80.2827	10.3541	1.8927	2.16211	0.609267	0.109895	90.4557	17.4759	15.6486	6.9381	1.77596	0.397502	59.4356	20.9325
Tb927.10.5570	290	36	4	6	11	3	62	17	13	7	1	0	35	16	26.1161	7.50899	3.78539	2.28795	3.43689	4.12105	33.3111	9.64265	9.34891	9.71335	1.6444	0	29.3654	10.8705	24.0268	5.10611	1.8927	0.617746	0.515534	0.329684	30.6462	7.6177	6.35726	4.85667	0.443989	0	27.0162	8.58769
Tb927.10.5580	66	11	1	7	3	0	45	28	10	5	2	0	30	17	5.94366	2.29441	0.946348	2.66927	0.937334	0	24.1774	15.882	7.19147	6.9381	3.28881	0	25.1703	11.5499	5.46817	1.5602	0.473174	0.720703	0.1406	0	22.2432	12.5468	4.8902	3.46905	0.887978	0	23.1567	9.12442
Tb927.10.5590	720	96	9	5	8	1	79	91	28	13	5	4	91	94	64.8399	20.024	8.51713	1.90662	2.49956	1.37368	42.4448	51.6166	20.1361	18.0391	8.22202	9.93754	76.35	63.8642	59.6527	13.6163	4.25856	0.514788	0.374934	0.109895	39.0492	40.7771	13.6926	9.01953	2.21995	0.795003	70.242	50.4527
Tb927.10.5600	404	72	5	13	2	2	49	24	16	4	6	4	28	29	36.3824	15.018	4.73174	4.95722	0.624889	2.74737	26.3265	13.6132	11.5063	5.55048	9.86643	9.93754	23.4923	19.7028	33.4718	10.2122	2.36587	1.33845	0.0937334	0.21979	24.2204	10.7544	7.82432	2.77524	2.66393	0.795003	21.6129	15.5652
Tb927.10.5620	7548	3180	387	2376	1164	83	434	1189	826	661	487	199	806	1020	679.739	663.294	366.237	906.027	363.686	114.016	233.178	674.419	594.015	917.217	800.825	494.393	676.243	692.994	625.36	451.04	183.118	244.627	54.5528	9.12127	214.523	532.791	403.93	458.609	216.223	39.5514	622.144	547.465
Tb927.10.5630	1486	121	8	11	9	6	435	145	45	9	4	4	166	159	133.822	25.2386	7.57078	4.19457	2.812	8.24211	233.715	82.2462	32.3616	12.4886	6.57762	9.93754	139.276	108.026	123.117	17.1622	3.78539	1.13253	0.4218	0.659369	215.018	64.9745	22.0059	6.24429	1.77596	0.795003	128.134	85.3402
Tb927.10.5640	1864	99	5	19	6	4	131	97	27	13	9	5	176	113	167.863	20.6497	4.73174	7.24516	1.87467	5.49474	70.3831	55.0199	19.417	18.0391	14.7996	12.4219	147.666	76.7729	154.434	14.0418	2.36587	1.95619	0.2812	0.439579	64.7524	43.4657	13.2035	9.01953	3.9959	0.993754	135.853	60.6506
Tb927.10.5650	80	11	1	1	0	0	30	12	7	2	1	2	24	9	7.20444	2.29441	0.946348	0.381324	0	0	16.1183	6.80658	5.03403	2.77524	1.6444	4.96877	20.1363	6.11465	6.62808	1.5602	0.473174	0.102958	0	0	14.8288	5.3772	3.42314	1.38762	0.443989	0.397502	18.5254	4.83058
Tb927.10.5660	435	60	0	8	0	0	132	63	26	5	1	0	69	53	39.1741	12.515	0	3.0506	0	0	70.9203	35.7345	18.6978	6.9381	1.6444	0	57.8918	36.0085	36.0402	8.51019	0	0.823661	0	0	65.2467	28.2303	12.7145	3.46905	0.443989	0	53.2604	28.4467
Tb927.10.5670	3788	719	1	22	2	1	207	525	300	60	7	7	366	479	341.13	149.971	0.946348	8.38914	0.624889	1.37368	111.216	297.788	215.744	83.2572	11.5108	17.3907	307.078	325.435	313.84	101.98	0.473174	2.26507	0.0937334	0.109895	102.319	235.252	146.706	41.6286	3.10792	1.39126	282.512	257.094
Tb927.10.5680	73	5	3	2	2	0	31	8	1	0	1	0	12	3	6.57405	1.04292	2.83904	0.762649	0.624889	0	16.6555	4.53772	0.719147	0	1.6444	0	10.0681	2.03822	6.04813	0.709182	1.41952	0.205915	0.0937334	0	15.3231	3.5848	0.48902	0	0.443989	0	9.26269	1.61019
Tb927.10.5690	22	3	0	1	0	0	11	2	0	1	0	2	8	7	1.98122	0.625749	0	0.381324	0	0	5.91003	1.13443	0	1.38762	0	4.96877	6.71209	4.75584	1.82272	0.425509	0	0.102958	0	0	5.43723	0.8962	0	0.69381	0	0.397502	6.17512	3.75712
Tb927.10.570	1662	216	15	54	12	5	151	102	74	26	22	19	180	90	149.672	45.0539	14.1952	20.5915	3.74934	6.86842	81.1286	57.8559	53.2169	36.0781	36.1769	47.2033	151.022	61.1465	137.698	30.6367	7.09761	5.55971	0.5624	0.549474	74.6383	45.7062	36.1875	18.0391	9.76776	3.77627	138.94	48.3058
Tb927.10.5730	47	15	1	1	0	0	15	35	8	3	0	0	16	17	4.23261	3.12875	0.946348	0.381324	0	0	8.05913	19.8525	5.75317	4.16286	0	0	13.4242	11.5499	3.894	2.12755	0.473174	0.102958	0	0	7.4144	15.6835	3.91216	2.08143	0	0	12.3502	9.12442
Tb927.10.5740	100	31	5	0	3	0	26	49	26	0	0	0	41	33	9.00555	6.46608	4.73174	0	0.937334	0	13.9692	27.7935	18.6978	0	0	0	34.3995	22.4204	8.2851	4.39693	2.36587	0	0.1406	0	12.8516	21.9569	12.7145	0	0	0	31.6475	17.7121
Tb927.10.5750	425	19	2	6	2	0	92	27	11	1	2	3	32	32	38.2736	3.96308	1.8927	2.28795	0.624889	0	49.4293	15.3148	7.91061	1.38762	3.28881	7.45316	26.8484	21.741	35.2117	2.69489	0.946348	0.617746	0.0937334	0	45.475	12.0987	5.37922	0.69381	0.887978	0.596253	24.7005	17.1754
Tb927.10.5760	1030	692	67	123	21	1	251	298	261	120	50	2	175	260	92.7571	144.339	63.4053	46.9029	6.56134	1.37368	134.856	169.03	187.697	166.514	82.2202	4.96877	146.827	176.646	85.3366	98.1508	31.7026	12.6638	0.984201	0.109895	124.068	133.534	127.634	83.2572	22.1995	0.397502	135.081	139.55
Tb927.10.5770	4328	2727	207	63	13	5	266	894	523	266	22	9	693	767	389.76	568.806	195.894	24.0234	4.06178	6.86842	142.915	507.09	376.114	369.107	36.1769	22.3595	581.435	521.104	358.579	386.788	97.947	6.48633	0.609267	0.549474	131.482	400.601	255.757	184.554	9.76776	1.78876	534.92	411.672
Tb927.10.5780	664	53	1	4	5	2	167	42	26	7	2	1	85	62	59.7968	11.0549	0.946348	1.5253	1.56222	2.74737	89.725	23.823	18.6978	9.71335	3.28881	2.48439	71.316	42.1232	55.0131	7.51733	0.473174	0.41183	0.234333	0.21979	82.547	18.8202	12.7145	4.85667	0.887978	0.198751	65.6107	33.2773
Tb927.10.5790	1644	135	1	16	8	1	314	141	53	16	7	2	166	149	148.051	28.1587	0.946348	6.10119	2.49956	1.37368	168.704	79.9773	38.1148	22.2019	11.5108	4.96877	139.276	101.231	136.207	19.1479	0.473174	1.64732	0.374934	0.109895	155.208	63.1821	25.918	11.101	3.10792	0.397502	128.134	79.9729
Tb927.10.580	129	12	1	4	5	1	29	7	4	6	1	1	7	9	11.6172	2.503	0.946348	1.5253	1.56222	1.37368	15.581	3.9705	2.87659	8.32572	1.6444	2.48439	5.87308	6.11465	10.6878	1.70204	0.473174	0.41183	0.234333	0.109895	14.3345	3.1367	1.95608	4.16286	0.443989	0.198751	5.40323	4.83058
Tb927.10.5800	330	62	1	4	4	5	82	24	16	3	6	2	36	31	29.7183	12.9322	0.946348	1.5253	1.24978	6.86842	44.0566	13.6132	11.5063	4.16286	9.86643	4.96877	30.2044	21.0616	27.3408	8.79386	0.473174	0.41183	0.187467	0.549474	40.5321	10.7544	7.82432	2.08143	2.66393	0.397502	27.7881	16.6387
Tb927.10.5810	2301	1967	295	198	32	6	508	750	672	326	91	16	443	604	207.218	410.283	279.173	75.5022	9.99823	8.24211	272.936	425.411	483.267	452.364	149.641	39.7502	371.682	410.361	190.64	278.992	139.586	20.3856	1.49973	0.659369	251.101	336.075	328.621	226.182	40.403	3.18001	341.947	324.185
Tb927.10.5820	2673	485	21	76	42	11	267	352	167	74	44	9	304	308	240.718	101.163	19.8733	28.9807	13.1227	15.1105	143.453	199.66	120.097	102.684	72.3538	22.3595	255.059	209.257	221.461	68.7907	9.93665	7.82478	1.9684	1.20884	131.976	157.731	81.6663	51.342	19.5355	1.78876	234.655	165.313
Tb927.10.5830	2120	323	13	45	30	9	348	268	135	35	22	13	246	243	190.918	67.3723	12.3025	17.1596	9.37334	12.3632	186.972	152.014	97.0848	48.5667	36.1769	32.297	206.397	165.096	175.644	45.8132	6.15126	4.63309	1.406	0.989053	172.014	120.091	66.0177	24.2834	9.76776	2.58376	189.885	130.426
Tb927.10.5850	3457	214	19	19	24	10	102	162	71	44	28	16	136	166	311.322	44.6368	17.9806	7.24516	7.49867	13.7368	54.8021	91.8888	51.0594	61.0553	46.0433	39.7502	114.106	112.781	286.416	30.353	8.9903	1.95619	1.1248	1.09895	50.4179	72.5922	34.7204	30.5277	12.4317	3.18001	104.977	89.0973
Tb927.10.5860	715	195	6	5	8	1	93	52	29	1	0	0	41	53	64.3897	40.6737	5.67809	1.90662	2.49956	1.37368	49.9666	29.4952	20.8553	1.38762	0	0	34.3995	36.0085	59.2385	27.6581	2.83904	0.514788	0.374934	0.109895	45.9693	23.3012	14.1816	0.69381	0	0	31.6475	28.4467
Tb927.10.5870	337	67	4	11	8	3	45	43	25	6	8	1	72	39	30.3487	13.9751	3.78539	4.19457	2.49956	4.12105	24.1774	24.3902	17.9787	8.32572	13.1552	2.48439	60.4088	26.4968	27.9208	9.50304	1.8927	1.13253	0.374934	0.329684	22.2432	19.2683	12.2255	4.16286	3.55191	0.198751	55.5761	20.9325
Tb927.10.5880	1687	440	9	20	7	4	168	222	144	38	8	5	216	181	151.924	91.7765	8.51713	7.62649	2.18711	5.49474	90.2623	125.922	103.557	52.7296	13.1552	12.4219	181.226	122.972	139.77	62.4081	4.25856	2.05915	0.328067	0.439579	83.0413	99.4782	70.4188	26.3648	3.55191	0.993754	166.728	97.1483
Tb927.10.5890	409	58	6	14	16	1	96	41	15	11	6	6	85	45	36.8327	12.0978	5.67809	5.33854	4.99911	1.37368	51.5784	23.2558	10.7872	15.2638	9.86643	14.9063	71.316	30.5733	33.8861	8.22652	2.83904	1.44141	0.749867	0.109895	47.4522	18.3721	7.3353	7.63191	2.66393	1.19251	65.6107	24.1529
Tb927.10.590	688	60	4	8	3	4	46	38	19	7	6	5	54	43	61.9582	12.515	3.78539	3.0506	0.937334	5.49474	24.7147	21.5542	13.6638	9.71335	9.86643	12.4219	45.3066	29.2145	57.0015	8.51019	1.8927	0.823661	0.1406	0.439579	22.7375	17.0278	9.29137	4.85667	2.66393	0.993754	41.6821	23.0794
Tb927.10.5900	2216	885	60	73	47	10	293	379	261	74	15	7	265	270	199.563	184.596	56.7809	27.8367	14.6849	13.7368	157.422	214.974	187.697	102.684	24.6661	17.3907	222.338	183.44	183.598	125.525	28.3904	7.5159	2.20273	1.09895	144.828	169.83	127.634	51.342	6.65984	1.39126	204.551	144.917
Tb927.10.5910	1165	92	4	17	12	3	111	86	33	8	8	4	126	69	104.915	19.1896	3.78539	6.48251	3.74934	4.12105	59.6376	48.7805	23.7318	11.101	13.1552	9.93754	105.715	46.879	96.5215	13.049	1.8927	1.75028	0.5624	0.329684	54.8666	38.5366	16.1377	5.55048	3.55191	0.795003	97.2582	37.0344
Tb927.10.5920	1210	78	5	29	5	1	168	126	53	21	12	3	146	125	108.967	16.2695	4.73174	11.0584	1.56222	1.37368	90.2623	71.4691	38.1148	29.14	19.7329	7.45316	122.496	84.9257	100.25	11.0632	2.36587	2.98577	0.234333	0.109895	83.0413	56.4606	25.918	14.57	5.32787	0.596253	112.696	67.0913
Tb927.10.5950	6870	1153	33	93	60	19	1174	753	395	59	30	15	552	632	618.681	240.496	31.2295	35.4632	18.7467	26.1	630.761	427.113	284.063	81.8696	49.3321	37.2658	463.134	429.385	569.187	163.537	15.6147	9.57506	2.812	2.088	580.3	337.419	193.163	40.9348	13.3197	2.98126	426.084	339.214
Tb927.10.5960	225	27	1	1	3	1	53	24	10	3	0	2	43	27	20.2625	5.63174	0.946348	0.381324	0.937334	1.37368	28.4756	13.6132	7.19147	4.16286	0	4.96877	36.0775	18.344	18.6415	3.82959	0.473174	0.102958	0.1406	0.109895	26.1975	10.7544	4.8902	2.08143	0	0.397502	33.1913	14.4917
Tb927.10.5970	278	34	4	10	4	3	59	23	13	5	4	2	35	20	25.0354	7.09182	3.78539	3.81324	1.24978	4.12105	31.6992	13.0459	9.34891	6.9381	6.57762	4.96877	29.3654	13.5881	23.0326	4.82244	1.8927	1.02958	0.187467	0.329684	29.1633	10.3063	6.35726	3.46905	1.77596	0.397502	27.0162	10.7346
Tb927.10.5980	510	71	4	9	6	3	106	31	19	5	2	1	40	44	45.9283	14.8094	3.78539	3.43192	1.87467	4.12105	56.9512	17.5837	13.6638	6.9381	3.28881	2.48439	33.5605	29.8939	42.254	10.0704	1.8927	0.926618	0.2812	0.329684	52.3951	13.8911	9.29137	3.46905	0.887978	0.198751	30.8756	23.6162
Tb927.10.5990	274	51	3	13	0	0	40	41	17	11	12	3	61	35	24.6752	10.6377	2.83904	4.95722	0	0	21.491	23.2558	12.2255	15.2638	19.7329	7.45316	51.1797	23.7792	22.7012	7.23366	1.41952	1.33845	0	0	19.7717	18.3721	8.31334	7.63191	5.32787	0.596253	47.0853	18.7856
Tb927.10.600	2087	137	8	18	16	6	408	205	73	11	9	6	196	199	187.946	28.5759	7.57078	6.86384	4.99911	8.24211	219.208	116.279	52.4977	15.2638	14.7996	14.9063	164.446	135.202	172.91	19.4316	3.78539	1.85324	0.749867	0.659369	201.672	91.8605	35.6984	7.63191	3.9959	1.19251	151.291	106.809
Tb927.10.6000	2034	168	3	15	9	2	58	111	23	12	10	2	156	104	183.173	35.042	2.83904	5.71987	2.812	2.74737	31.162	62.9609	16.5404	16.6514	16.444	4.96877	130.886	70.6582	168.519	23.8285	1.41952	1.54436	0.4218	0.21979	28.669	49.7391	11.2475	8.32572	4.43989	0.397502	120.415	55.82
Tb927.10.6010	2995	497	23	30	32	11	261	285	161	36	23	17	295	310	269.716	103.666	21.766	11.4397	9.99823	15.1105	140.229	161.656	115.783	49.9543	37.8213	42.2346	247.508	210.616	248.139	70.4927	10.883	3.08873	1.49973	1.20884	129.011	127.708	78.7322	24.9772	10.2117	3.37876	227.708	166.387
Tb927.10.6020	1216	252	7	25	24	2	442	208	106	8	8	3	141	174	109.507	52.5629	6.62443	9.53311	7.49867	2.74737	237.476	117.981	76.2295	11.101	13.1552	7.45316	118.301	118.217	100.747	35.7428	3.31222	2.57394	1.1248	0.21979	218.478	93.2048	51.8361	5.55048	3.55191	0.596253	108.837	93.3911
Tb927.10.6030	1628	816	70	43	11	7	329	409	304	105	24	4	218	327	146.61	170.204	66.2443	16.3969	3.43689	9.61579	176.764	231.991	218.621	145.7	39.4657	9.93754	182.904	222.166	134.881	115.739	33.1222	4.42718	0.515534	0.769264	162.623	183.273	148.662	72.8501	10.6557	0.795003	168.272	175.511
Tb927.10.6050	2926	722	17	48	15	0	88	381	179	140	29	11	319	337	263.502	150.597	16.0879	18.3036	4.68667	0	47.2802	216.109	128.727	194.267	47.6877	27.3282	267.645	228.96	242.422	102.406	8.04396	4.94196	0.703	0	43.4978	170.726	87.5345	97.1335	12.8757	2.18626	246.233	180.878
Tb927.10.6080	2413	829	34	67	38	9	550	467	338	42	13	18	287	387	217.304	172.915	32.1758	25.5487	11.8729	12.3632	295.501	264.889	243.072	58.2801	21.3773	44.7189	240.796	262.93	199.92	117.582	16.0879	6.89816	1.78093	0.989053	271.861	209.263	165.289	29.14	5.77186	3.57752	221.533	207.715
Tb927.10.6090	892	81	12	27	15	5	138	74	42	8	9	7	145	73	80.3295	16.8952	11.3562	10.2958	4.68667	6.86842	74.144	41.9739	30.2042	11.101	14.7996	17.3907	121.657	49.5966	73.9031	11.4888	5.67809	2.77985	0.703	0.549474	68.2125	33.1594	20.5388	5.55048	3.9959	1.39126	111.924	39.1813
Tb927.10.610	353	39	0	6	4	2	48	29	10	3	2	2	36	39	31.7896	8.13474	0	2.28795	1.24978	2.74737	25.7892	16.4492	7.19147	4.16286	3.28881	4.96877	30.2044	26.4968	29.2464	5.53162	0	0.617746	0.187467	0.21979	23.7261	12.9949	4.8902	2.08143	0.887978	0.397502	27.7881	20.9325
Tb927.10.6100	704	61	10	15	11	3	230	62	36	9	7	5	92	83	63.3991	12.7236	9.46348	5.71987	3.43689	4.12105	123.573	35.1673	25.8893	12.4886	11.5108	12.4219	77.189	56.3907	58.3271	8.65203	4.73174	1.54436	0.515534	0.329684	113.687	27.7822	17.6047	6.24429	3.10792	0.993754	71.0139	44.5487
Tb927.10.6110	1060	72	5	26	12	5	107	69	32	17	11	4	92	62	95.4588	15.018	4.73174	9.91443	3.74934	6.86842	57.4885	39.1378	23.0127	23.5896	18.0884	9.93754	77.189	42.1232	87.8221	10.2122	2.36587	2.6769	0.5624	0.549474	52.8894	30.9189	15.6486	11.7948	4.88388	0.795003	71.0139	33.2773
Tb927.10.6120	795	55	8	11	22	6	222	62	21	9	9	4	65	40	71.5941	11.4721	7.57078	4.19457	6.87378	8.24211	119.275	35.1673	15.1021	12.4886	14.7996	9.93754	54.5357	27.1762	65.8666	7.80101	3.78539	1.13253	1.03107	0.659369	109.733	27.7822	10.2694	6.24429	3.9959	0.795003	50.1729	21.4692
Tb927.10.6130	486	153	19	13	6	6	148	98	72	19	11	8	88	96	43.767	31.9132	17.9806	4.95722	1.87467	8.24211	79.5168	55.5871	51.7786	26.3648	18.0884	19.8751	73.833	65.223	40.2656	21.701	8.9903	1.33845	0.2812	0.659369	73.1554	43.9138	35.2094	13.1824	4.88388	1.59001	67.9264	51.5261
Tb927.10.6140	265	51	6	12	17	1	68	29	10	6	2	0	27	15	23.8647	10.6377	5.67809	4.57589	5.31156	1.37368	36.5347	16.4492	7.19147	8.32572	3.28881	0	22.6533	10.1911	21.9555	7.23366	2.83904	1.23549	0.796734	0.109895	33.6119	12.9949	4.8902	4.16286	0.887978	0	20.841	8.05096
Tb927.10.6150	1809	127	11	18	8	4	119	174	47	22	13	10	153	139	162.91	26.49	10.4098	6.86384	2.49956	5.49474	63.9358	98.6954	33.7999	30.5277	21.3773	24.8439	128.369	94.4374	149.878	18.0132	5.20491	1.85324	0.374934	0.439579	58.8209	77.9694	22.9839	15.2638	5.77186	1.98751	118.099	74.6056
Tb927.10.6160	1141	48	0	16	5	2	119	61	14	6	13	5	156	43	102.753	10.012	0	6.10119	1.56222	2.74737	63.9358	34.6001	10.0681	8.32572	21.3773	12.4219	130.886	29.2145	94.533	6.80815	0	1.64732	0.234333	0.21979	58.8209	27.3341	6.84628	4.16286	5.77186	0.993754	120.415	23.0794
Tb927.10.6170	1394	107	16	40	17	6	146	95	40	23	11	10	149	100	125.537	22.3184	15.1416	15.253	5.31156	8.24211	78.4422	53.8854	28.7659	31.9153	18.0884	24.8439	125.013	67.9406	115.494	15.1765	7.57078	4.1183	0.796734	0.659369	72.1668	42.5695	19.5608	15.9576	4.88388	1.98751	115.012	53.6731
Tb927.10.6180	1312	346	10	19	10	6	124	148	60	11	6	3	122	138	118.153	72.1697	9.46348	7.24516	3.12445	8.24211	66.6221	83.9478	43.1488	15.2638	9.86643	7.45316	102.359	93.758	108.701	49.0754	4.73174	1.95619	0.468667	0.659369	61.2924	66.3188	29.3412	7.63191	2.66393	0.596253	94.1706	74.0688
Tb927.10.6190	3502	696	44	35	49	17	790	488	292	33	18	7	336	444	315.374	145.174	41.6393	13.3464	15.3098	23.3526	424.448	276.801	209.991	45.7915	29.5993	17.3907	281.908	301.656	290.144	98.7182	20.8197	3.60352	2.29647	1.86821	390.492	218.673	142.794	22.8957	7.9918	1.39126	259.355	238.308
Tb927.10.620	208	79	4	9	2	0	57	59	40	11	7	3	58	54	18.7315	16.4781	3.78539	3.43192	0.624889	0	30.6247	33.4657	28.7659	15.2638	11.5108	7.45316	48.6627	36.6879	17.233	11.2051	1.8927	0.926618	0.0937334	0	28.1747	26.4379	19.5608	7.63191	3.10792	0.596253	44.7696	28.9835
Tb927.10.6200	1182	1111	668	1040	1584	192	233	168	209	95	124	97	95	188	106.446	231.736	632.16	396.577	494.912	263.747	125.185	95.2921	150.302	131.824	203.906	240.985	79.7061	127.728	97.9299	157.58	316.08	107.076	74.2368	21.0998	115.17	75.2808	102.205	65.912	55.0547	19.2788	73.3296	100.905
Tb927.10.6210	975	106	6	15	7	4	118	89	57	14	9	4	89	61	87.8041	22.1098	5.67809	5.71987	2.18711	5.49474	63.3985	50.4821	40.9914	19.4267	14.7996	9.93754	74.672	41.4438	80.7798	15.0347	2.83904	1.54436	0.328067	0.439579	58.3266	39.8809	27.8741	9.71335	3.9959	0.795003	68.6982	32.7406
Tb927.10.6220	2769	205	8	30	6	3	429	257	93	31	30	12	277	293	249.364	42.7595	7.57078	11.4397	1.87467	4.12105	230.491	145.774	66.8806	43.0162	49.3321	29.8126	232.406	199.066	229.415	29.0765	3.78539	3.08873	0.2812	0.329684	212.052	115.162	45.4788	21.5081	13.3197	2.38501	213.814	157.262
Tb927.10.6230	440	43	1	11	7	4	56	26	13	14	9	6	64	37	39.6244	8.96907	0.946348	4.19457	2.18711	5.49474	30.0874	14.7476	9.34891	19.4267	14.7996	14.9063	53.6967	25.138	36.4545	6.09897	0.473174	1.13253	0.328067	0.439579	27.6804	11.6506	6.35726	9.71335	3.9959	1.19251	49.401	19.859
Tb927.10.6240	1227	73	7	21	21	3	274	64	40	9	15	5	128	75	110.498	15.2266	6.62443	8.00781	6.56134	4.12105	147.213	36.3018	28.7659	12.4886	24.6661	12.4219	107.393	50.9554	101.658	10.3541	3.31222	2.16211	0.984201	0.329684	135.436	28.6784	19.5608	6.24429	6.65984	0.993754	98.802	40.2548
Tb927.10.6250	1055	34	4	7	18	11	130	29	17	9	5	4	115	33	95.0085	7.09182	3.78539	2.66927	5.624	15.1105	69.8458	16.4492	12.2255	12.4886	8.22202	9.93754	96.4863	22.4204	87.4078	4.82244	1.8927	0.720703	0.843601	1.20884	64.2581	12.9949	8.31334	6.24429	2.21995	0.795003	88.7674	17.7121
Tb927.10.6260	2116	210	4	8	7	1	136	190	73	14	8	5	207	225	190.557	43.8024	3.78539	3.0506	2.18711	1.37368	73.0694	107.771	52.4977	19.4267	13.1552	12.4219	173.675	152.866	175.313	29.7857	1.8927	0.823661	0.328067	0.109895	67.2239	85.139	35.6984	9.71335	3.55191	0.993754	159.781	120.764
Tb927.10.6270	88	5	1	0	5	0	49	6	2	1	0	1	20	8	7.92488	1.04292	0.946348	0	1.56222	0	26.3265	3.40329	1.43829	1.38762	0	2.48439	16.7802	5.43525	7.29089	0.709182	0.473174	0	0.234333	0	24.2204	2.6886	0.978039	0.69381	0	0.198751	15.4378	4.29385
Tb927.10.6280	313	7	2	2	8	0	91	15	2	2	0	2	43	10	28.1874	1.46008	1.8927	0.762649	2.49956	0	48.8921	8.50822	1.43829	2.77524	0	4.96877	36.0775	6.79406	25.9324	0.992855	0.946348	0.205915	0.374934	0	44.9807	6.7215	0.978039	1.38762	0	0.397502	33.1913	5.36731
Tb927.10.6290	1791	60	0	15	11	4	273	183	47	6	3	8	248	184	161.289	12.515	0	5.71987	3.43689	5.49474	146.676	103.8	33.7999	8.32572	4.93321	19.8751	208.075	125.011	148.386	8.51019	0	1.54436	0.515534	0.439579	134.942	82.0023	22.9839	4.16286	1.33197	1.59001	191.429	98.7585
Tb927.10.630	437	55	1	25	16	1	90	34	19	8	11	8	91	37	39.3542	11.4721	0.946348	9.53311	4.99911	1.37368	48.3548	19.2853	13.6638	11.101	18.0884	19.8751	76.35	25.138	36.2059	7.80101	0.473174	2.57394	0.749867	0.109895	44.4864	15.2354	9.29137	5.55048	4.88388	1.59001	70.242	19.859
Tb927.10.6300	1155	23	1	10	14	6	164	73	8	7	3	6	101	74	104.014	4.79741	0.946348	3.81324	4.37422	8.24211	88.1132	41.4067	5.75317	9.71335	4.93321	14.9063	84.7401	50.276	95.693	3.26224	0.473174	1.02958	0.656134	0.659369	81.0641	32.7113	3.91216	4.85667	1.33197	1.19251	77.9609	39.7181
Tb927.10.6310	1727	131	6	5	1	3	197	218	69	8	7	10	223	228	155.526	27.3244	5.67809	1.90662	0.312445	4.12105	105.843	123.653	49.6211	11.101	11.5108	24.8439	187.1	154.905	143.084	18.5806	2.83904	0.514788	0.0468667	0.329684	97.3758	97.6858	33.7424	5.55048	3.10792	1.98751	172.132	122.375
Tb927.10.6320	840	96	1	9	2	6	119	123	45	6	4	6	185	123	75.6466	20.024	0.946348	3.43192	0.624889	8.24211	63.9358	69.7674	32.3616	8.32572	6.57762	14.9063	155.217	83.5669	69.5949	13.6163	0.473174	0.926618	0.0937334	0.659369	58.8209	55.1163	22.0059	4.16286	1.77596	1.19251	142.8	66.0179
Tb927.10.6330	1257	363	10	21	9	2	87	105	56	28	10	7	120	155	113.2	75.7157	9.46348	8.00781	2.812	2.74737	46.743	59.5576	40.2722	38.8534	16.444	17.3907	100.681	105.308	104.144	51.4866	4.73174	2.16211	0.4218	0.21979	43.0035	47.0505	27.3851	19.4267	4.43989	1.39126	92.6269	83.1933
Tb927.10.6340	822	38	3	20	24	1	74	39	15	7	8	5	87	37	74.0256	7.92616	2.83904	7.62649	7.49867	1.37368	39.7584	22.1214	10.7872	9.71335	13.1552	12.4219	72.994	25.138	68.1036	5.38979	1.41952	2.05915	1.1248	0.109895	36.5777	17.4759	7.3353	4.85667	3.55191	0.993754	67.1545	19.859
Tb927.10.6350	1657	143	5	19	16	9	483	250	109	22	12	11	234	202	149.222	29.8274	4.73174	7.24516	4.99911	12.3632	259.504	141.804	78.387	30.5277	19.7329	27.3282	196.329	137.24	137.284	20.2826	2.36587	1.95619	0.749867	0.989053	238.744	112.025	53.3031	15.2638	5.32787	2.18626	180.622	108.42
Tb927.10.6360	1294	78	12	15	19	3	273	146	49	19	14	10	216	119	116.532	16.2695	11.3562	5.71987	5.93645	4.12105	146.676	82.8134	35.2382	26.3648	23.0217	24.8439	181.226	80.8493	107.209	11.0632	5.67809	1.54436	0.890467	0.329684	134.942	65.4226	23.962	13.1824	6.21585	1.98751	166.728	63.871
Tb927.10.6380	580	74	13	10	4	0	181	87	34	13	4	3	74	67	52.2322	15.4351	12.3025	3.81324	1.24978	0	97.2468	49.3477	24.451	18.0391	6.57762	7.45316	62.0868	45.5202	48.0536	10.4959	6.15126	1.02958	0.187467	0	89.4671	38.9847	16.6267	9.01953	1.77596	0.596253	57.1199	35.961
Tb927.10.6390	1351	233	11	6	6	2	224	88	47	7	2	0	95	95	121.665	48.5999	10.4098	2.28795	1.87467	2.74737	120.35	49.9149	33.7999	9.71335	3.28881	0	79.7061	64.5436	111.932	33.0479	5.20491	0.617746	0.2812	0.21979	110.722	39.4328	22.9839	4.85667	0.887978	0	73.3296	50.9894
Tb927.10.640	2223	226	14	44	45	9	390	184	73	17	12	7	205	155	200.193	47.1398	13.2489	16.7783	14.06	12.3632	209.537	104.368	52.4977	23.5896	19.7329	17.3907	171.997	105.308	184.178	32.055	6.62443	4.53013	2.109	0.989053	192.774	82.4504	35.6984	11.7948	5.32787	1.39126	158.238	83.1933
Tb927.10.6410	1443	228	18	59	63	10	78	91	53	7	2	8	106	92	129.95	47.5569	17.0343	22.4981	19.684	13.7368	41.9075	51.6166	38.1148	9.71335	3.28881	19.8751	88.9352	62.5054	119.554	32.3387	8.51713	6.0745	2.9526	1.09895	38.5549	40.7771	25.918	4.85667	0.887978	1.59001	81.8204	49.3792
Tb927.10.6420	45	29	2	11	1	0	15	17	9	0	0	1	3	11	4.0525	6.04891	1.8927	4.19457	0.312445	0	8.05913	9.64265	6.47232	0	0	2.48439	2.51703	7.47347	3.7283	4.11326	0.946348	1.13253	0.0468667	0	7.4144	7.6177	4.40118	0	0	0.198751	2.31567	5.90404
Tb927.10.6440	2001	686	56	86	94	26	243	139	94	18	10	4	110	141	180.201	143.088	52.9955	32.7939	29.3698	35.7158	130.558	78.8429	67.5998	24.9772	16.444	9.93754	92.2912	95.7962	165.785	97.2998	26.4977	8.85435	4.40547	2.85726	120.113	62.2859	45.9679	12.4886	4.43989	0.795003	84.9079	75.679
Tb927.10.6450	1269	139	27	78	54	19	217	92	44	11	8	5	77	81	114.28	28.993	25.5514	29.7433	16.872	26.1	116.589	52.1838	31.6425	15.2638	13.1552	12.4219	64.6039	55.0319	105.138	19.7153	12.7757	8.03069	2.5308	2.088	107.262	41.2252	21.5169	7.63191	3.55191	0.993754	59.4356	43.4752
Tb927.10.6460	663	87	27	99	161	43	168	27	21	10	7	1	58	25	59.7068	18.1467	25.5514	37.7511	50.3036	59.0684	90.2623	15.3148	15.1021	13.8762	11.5108	2.48439	48.6627	16.9851	54.9302	12.3398	12.7757	10.1928	7.54554	4.72548	83.0413	12.0987	10.2694	6.9381	3.10792	0.198751	44.7696	13.4183
Tb927.10.6470	220	56	2	5	8	3	33	27	24	4	2	1	28	19	19.8122	11.6807	1.8927	1.90662	2.49956	4.12105	17.7301	15.3148	17.2595	5.55048	3.28881	2.48439	23.4923	12.9087	18.2272	7.94284	0.946348	0.514788	0.374934	0.329684	16.3117	12.0987	11.7365	2.77524	0.887978	0.198751	21.6129	10.1979
Tb927.10.6480	631	74	3	8	8	0	111	57	20	6	2	4	78	47	56.825	15.4351	2.83904	3.0506	2.49956	0	59.6376	32.3313	14.3829	8.32572	3.28881	9.93754	65.4429	31.9321	52.279	10.4959	1.41952	0.823661	0.374934	0	54.8666	25.5417	9.78039	4.16286	0.887978	0.795003	60.2075	25.2263
Tb927.10.6490	1576	662	60	50	53	7	396	399	304	123	28	7	184	290	141.927	138.082	56.7809	19.0662	16.5596	9.61579	212.761	226.319	218.621	170.677	46.0433	17.3907	154.378	197.028	130.573	93.8958	28.3904	5.14788	2.48393	0.769264	195.74	178.792	148.662	85.3387	12.4317	1.39126	142.028	155.652
Tb927.10.650	519	82	6	15	17	3	122	40	21	5	10	0	45	34	46.7388	17.1038	5.67809	5.71987	5.31156	4.12105	65.5476	22.6886	15.1021	6.9381	16.444	0	37.7555	23.0998	42.9997	11.6306	2.83904	1.54436	0.796734	0.329684	60.3038	17.924	10.2694	3.46905	4.43989	0	34.7351	18.2488
Tb927.10.6500	414	44	2	2	11	1	44	21	9	4	4	4	32	15	37.283	9.17765	1.8927	0.762649	3.43689	1.37368	23.6401	11.9115	6.47232	5.55048	6.57762	9.93754	26.8484	10.1911	34.3003	6.24081	0.946348	0.205915	0.515534	0.109895	21.7489	9.4101	4.40118	2.77524	1.77596	0.795003	24.7005	8.05096
Tb927.10.6510	5422	3255	481	1776	609	65	1082	2679	3191	2354	2300	960	1301	2874	488.281	678.938	455.193	677.232	190.279	89.2895	581.332	1519.57	2294.8	3266.46	3782.13	2385.01	1091.55	1952.61	449.218	461.678	227.597	182.853	28.5418	7.14316	534.825	1200.46	1560.46	1633.23	1021.17	190.801	1004.23	1542.56
Tb927.10.6520	858	77	11	16	16	2	84	47	22	11	10	3	106	58	77.2676	16.0609	10.4098	6.10119	4.99911	2.74737	45.1311	26.6591	15.8212	15.2638	16.444	7.45316	88.9352	39.4055	71.0862	10.9214	5.20491	1.64732	0.749867	0.21979	41.5206	21.0607	10.7584	7.63191	4.43989	0.596253	81.8204	31.1304
Tb927.10.6530	2286	208	15	23	28	6	389	187	62	3	5	2	159	145	205.867	43.3853	14.1952	8.77046	8.74845	8.24211	209	106.069	44.5871	4.16286	8.22202	4.96877	133.403	98.5139	189.397	29.502	7.09761	2.36802	1.31227	0.659369	192.28	83.7947	30.3192	2.08143	2.21995	0.397502	122.731	77.826
Tb927.10.6540	682	51	4	24	7	0	46	30	12	13	7	5	74	37	61.4178	10.6377	3.78539	9.15179	2.18711	0	24.7147	17.0164	8.62976	18.0391	11.5108	12.4219	62.0868	25.138	56.5044	7.23366	1.8927	2.47098	0.328067	0	22.7375	13.443	5.86824	9.01953	3.10792	0.993754	57.1199	19.859
Tb927.10.6550	962	259	14	34	23	12	339	188	122	19	8	6	150	165	86.6334	54.023	13.2489	12.965	7.18623	16.4842	182.136	106.636	87.7359	26.3648	13.1552	14.9063	125.852	112.102	79.7027	36.7356	6.62443	3.50056	1.07793	1.31874	167.565	84.2428	59.6604	13.1824	3.55191	1.19251	115.784	88.5606
Tb927.10.6560	336	22	3	1	12	2	65	17	10	8	1	3	38	15	30.2586	4.58883	2.83904	0.381324	3.74934	2.74737	34.9229	9.64265	7.19147	11.101	1.6444	7.45316	31.8824	10.1911	27.8379	3.1204	1.41952	0.102958	0.5624	0.21979	32.1291	7.6177	4.8902	5.55048	0.443989	0.596253	29.3318	8.05096
Tb927.10.6570	1043	113	4	6	6	1	95	100	33	4	5	1	125	79	93.9279	23.5699	3.78539	2.28795	1.87467	1.37368	51.0412	56.7215	23.7318	5.55048	8.22202	2.48439	104.876	53.6731	86.4136	16.0275	1.8927	0.617746	0.2812	0.109895	46.9579	44.81	16.1377	2.77524	2.21995	0.198751	96.4863	42.4017
Tb927.10.6580	667	62	0	15	3	1	43	35	20	12	3	1	85	55	60.067	12.9322	0	5.71987	0.937334	1.37368	23.1028	19.8525	14.3829	16.6514	4.93321	2.48439	71.316	37.3673	55.2616	8.79386	0	1.54436	0.1406	0.109895	21.2546	15.6835	9.78039	8.32572	1.33197	0.198751	65.6107	29.5202
Tb927.10.6590	811	60	3	21	20	3	107	24	16	13	8	2	67	39	73.035	12.515	2.83904	8.00781	6.24889	4.12105	57.4885	13.6132	11.5063	18.0391	13.1552	4.96877	56.2138	26.4968	67.1922	8.51019	1.41952	2.16211	0.937334	0.329684	52.8894	10.7544	7.82432	9.01953	3.55191	0.397502	51.7167	20.9325
Tb927.10.660	1554	228	9	37	28	1	423	251	130	21	21	9	188	264	139.946	47.5569	8.51713	14.109	8.74845	1.37368	227.267	142.371	93.4891	29.14	34.5325	22.3595	157.734	179.363	128.751	32.3387	4.25856	3.80943	1.31227	0.109895	209.086	112.473	63.5726	14.57	9.32377	1.78876	145.115	141.697
Tb927.10.6600	1006	90	2	7	3	3	169	72	18	4	1	2	79	72	90.5958	18.7725	1.8927	2.66927	0.937334	4.12105	90.7995	40.8395	12.9446	5.55048	1.6444	4.96877	66.2819	48.9172	83.3481	12.7653	0.946348	0.720703	0.1406	0.329684	83.5356	32.2632	8.80235	2.77524	0.443989	0.397502	60.9793	38.6446
Tb927.10.6610	729	149	1	5	5	1	152	193	99	13	0	2	166	172	65.6504	31.0789	0.946348	1.90662	1.56222	1.37368	81.6659	109.472	71.1955	18.0391	0	4.96877	139.276	116.858	60.3984	21.1336	0.473174	0.514788	0.234333	0.109895	75.1326	86.4833	48.413	9.01953	0	0.397502	128.134	92.3177
Tb927.10.6620	323	31	1	5	4	0	41	14	7	4	7	4	32	24	29.0879	6.46608	0.946348	1.90662	1.24978	0	22.0283	7.94101	5.03403	5.55048	11.5108	9.93754	26.8484	16.3057	26.7609	4.39693	0.473174	0.514788	0.187467	0	20.266	6.2734	3.42314	2.77524	3.10792	0.795003	24.7005	12.8815
Tb927.10.6630	4815	1160	14	23	8	3	641	740	452	108	19	7	495	663	433.617	241.956	13.2489	8.77046	2.49956	4.12105	344.394	419.739	325.054	149.863	31.2437	17.3907	415.311	450.446	398.928	164.53	6.62443	2.36802	0.374934	0.329684	316.842	331.594	221.037	74.9315	8.43579	1.39126	382.086	355.852
Tb927.10.6640	844	531	148	110	56	4	238	269	261	110	45	6	148	209	76.0068	110.758	140.059	41.9457	17.4969	5.49474	127.872	152.581	187.697	152.638	73.9982	14.9063	124.174	141.996	69.9263	75.3152	70.0297	11.3253	2.62453	0.439579	117.642	120.539	127.634	76.3191	19.9795	1.19251	114.24	112.177
Tb927.10.6650	117	16	1	11	2	3	73	26	11	5	1	3	46	23	10.5365	3.33733	0.946348	4.19457	0.624889	4.12105	39.2211	14.7476	7.91061	6.9381	1.6444	7.45316	38.5945	15.6263	9.69357	2.26938	0.473174	1.13253	0.0937334	0.329684	36.0834	11.6506	5.37922	3.46905	0.443989	0.596253	35.507	12.3448
Tb927.10.6670	1806	1019	201	146	66	5	470	342	272	99	35	3	204	313	162.64	212.546	190.216	55.6734	20.6213	6.86842	252.519	193.988	195.608	137.374	57.5541	7.45316	171.158	212.654	149.629	144.531	95.1079	15.0318	3.0932	0.549474	232.318	153.25	133.013	68.6872	15.5396	0.596253	157.466	167.997
Tb927.10.6680	1232	74	5	6	1	4	67	120	25	6	1	7	174	120	110.948	15.4351	4.73174	2.28795	0.312445	5.49474	35.9974	68.0658	17.9787	8.32572	1.6444	17.3907	145.988	81.5287	102.072	10.4959	2.36587	0.617746	0.0468667	0.439579	33.1177	53.772	12.2255	4.16286	0.443989	1.39126	134.309	64.4077
Tb927.10.6690	461	11	2	3	2	0	79	24	1	0	2	0	48	30	41.5156	2.29441	1.8927	1.14397	0.624889	0	42.4448	13.6132	0.719147	0	3.28881	0	40.2725	20.3822	38.1943	1.5602	0.946348	0.308873	0.0937334	0	39.0492	10.7544	0.48902	0	0.887978	0	37.0507	16.1019
Tb927.10.670	159	68	8	12	3	1	57	26	15	6	5	2	30	43	14.3188	14.1836	7.57078	4.57589	0.937334	1.37368	30.6247	14.7476	10.7872	8.32572	8.22202	4.96877	25.1703	29.2145	13.1733	9.64488	3.78539	1.23549	0.1406	0.109895	28.1747	11.6506	7.3353	4.16286	2.21995	0.397502	23.1567	23.0794
Tb927.10.6700	250	8	1	2	4	0	34	20	11	2	2	7	41	25	22.5139	1.66866	0.946348	0.762649	1.24978	0	18.2674	11.3443	7.91061	2.77524	3.28881	17.3907	34.3995	16.9851	20.7128	1.13469	0.473174	0.205915	0.187467	0	16.806	8.962	5.37922	1.38762	0.887978	1.39126	31.6475	13.4183
Tb927.10.6710	541	24	1	7	4	1	128	49	12	3	4	3	84	43	48.72	5.00599	0.946348	2.66927	1.24978	1.37368	68.7712	27.7935	8.62976	4.16286	6.57762	7.45316	70.477	29.2145	44.8224	3.40408	0.473174	0.720703	0.187467	0.109895	63.2695	21.9569	5.86824	2.08143	1.77596	0.596253	64.8388	23.0794
Tb927.10.6770	173	26	5	13	12	8	73	9	8	7	6	1	22	27	15.5796	5.42316	4.73174	4.95722	3.74934	10.9895	39.2211	5.10493	5.75317	9.71335	9.86643	2.48439	18.4582	18.344	14.3332	3.68775	2.36587	1.33845	0.5624	0.879158	36.0834	4.0329	3.91216	4.85667	2.66393	0.198751	16.9816	14.4917
Tb927.10.6780	1619	183	6	18	5	5	167	158	64	12	4	6	174	145	145.8	38.1707	5.67809	6.86384	1.56222	6.86842	89.725	89.62	46.0254	16.6514	6.57762	14.9063	145.988	98.5139	134.136	25.9561	2.83904	1.85324	0.234333	0.549474	82.547	70.7998	31.2973	8.32572	1.77596	1.19251	134.309	77.826
Tb927.10.6790	1750	100	1	16	11	4	84	84	29	19	8	12	103	95	157.597	20.8583	0.946348	6.10119	3.43689	5.49474	45.1311	47.6461	20.8553	26.3648	13.1552	29.8126	86.4182	64.5436	144.989	14.1836	0.473174	1.64732	0.515534	0.439579	41.5206	37.6404	14.1816	13.1824	3.55191	2.38501	79.5047	50.9894
Tb927.10.680	272	66	9	7	5	2	91	33	27	6	3	2	42	32	24.4951	13.7665	8.51713	2.66927	1.56222	2.74737	48.8921	18.7181	19.417	8.32572	4.93321	4.96877	35.2385	21.741	22.5355	9.36121	4.25856	0.720703	0.234333	0.21979	44.9807	14.7873	13.2035	4.16286	1.33197	0.397502	32.4194	17.1754
Tb927.10.6800	2283	869	20	24	12	7	401	359	243	40	7	5	211	305	205.597	181.259	18.927	9.15179	3.74934	9.61579	215.447	203.63	174.753	55.5048	11.5108	12.4219	177.031	207.219	189.149	123.256	9.46348	2.47098	0.5624	0.769264	198.212	160.868	118.832	27.7524	3.10792	0.993754	162.869	163.703
Tb927.10.6810	1250	524	55	35	21	1	165	169	102	26	11	0	106	128	112.569	109.298	52.0491	13.3464	6.56134	1.37368	88.6504	95.8593	73.353	36.0781	18.0884	0	88.9352	86.964	103.564	74.3223	26.0246	3.60352	0.984201	0.109895	81.5584	75.7289	49.88	18.0391	4.88388	0	81.8204	68.7015
Tb927.10.6820	855	42	8	2	8	3	223	50	30	15	5	4	68	52	76.9974	8.76049	7.57078	0.762649	2.49956	4.12105	119.812	28.3607	21.5744	20.8143	8.22202	9.93754	57.0528	35.3291	70.8376	5.95713	3.78539	0.205915	0.374934	0.329684	110.227	22.405	14.6706	10.4072	2.21995	0.795003	52.4885	27.91
Tb927.10.6830	907	59	6	14	8	0	198	56	25	11	5	7	82	73	81.6803	12.3064	5.67809	5.33854	2.49956	0	106.381	31.764	17.9787	15.2638	8.22202	17.3907	68.7989	49.5966	75.1459	8.36835	2.83904	1.44141	0.374934	0	97.8701	25.0936	12.2255	7.63191	2.21995	1.39126	63.295	39.1813
Tb927.10.6840	1663	766	60	39	13	10	514	306	281	51	8	1	193	264	149.762	159.775	56.7809	14.8717	4.06178	13.7368	276.16	173.568	202.08	70.7687	13.1552	2.48439	161.929	179.363	137.781	108.647	28.3904	4.01535	0.609267	1.09895	254.067	137.119	137.415	35.3843	3.55191	0.198751	148.975	141.697
Tb927.10.6850	990	184	5	33	6	1	204	128	76	12	9	6	115	100	89.1549	38.3793	4.73174	12.5837	1.87467	1.37368	109.604	72.6035	54.6551	16.6514	14.7996	14.9063	96.4863	67.9406	82.0225	26.0979	2.36587	3.3976	0.2812	0.109895	100.836	57.3568	37.1655	8.32572	3.9959	1.19251	88.7674	53.6731
Tb927.10.6860	631	72	8	7	2	2	93	60	26	6	2	0	66	46	56.825	15.018	7.57078	2.66927	0.624889	2.74737	49.9666	34.0329	18.6978	8.32572	3.28881	0	55.3747	31.2527	52.279	10.2122	3.78539	0.720703	0.0937334	0.21979	45.9693	26.886	12.7145	4.16286	0.887978	0	50.9448	24.6896
Tb927.10.6870	623	67	3	5	4	3	119	63	34	5	4	0	65	70	56.1046	13.9751	2.83904	1.90662	1.24978	4.12105	63.9358	35.7345	24.451	6.9381	6.57762	0	54.5357	47.5584	51.6162	9.50304	1.41952	0.514788	0.187467	0.329684	58.8209	28.2303	16.6267	3.46905	1.77596	0	50.1729	37.5712
Tb927.10.6880	5097	4082	524	2497	1407	119	832	756	731	368	412	152	372	619	459.013	851.436	495.886	952.167	439.61	163.468	447.013	428.815	525.696	510.644	677.495	377.627	312.112	420.552	422.292	578.977	247.943	257.085	65.9414	13.0775	411.252	338.763	357.473	255.322	182.924	30.2101	287.143	332.236
Tb927.10.690	533	151	18	17	30	5	107	34	22	10	7	6	46	34	47.9996	31.496	17.0343	6.48251	9.37334	6.86842	57.4885	19.2853	15.8212	13.8762	11.5108	14.9063	38.5945	23.0998	44.1596	21.4173	8.51713	1.75028	1.406	0.549474	52.8894	15.2354	10.7584	6.9381	3.10792	1.19251	35.507	18.2488
Tb927.10.6950	5411	2385	356	440	140	11	776	929	874	505	147	11	541	901	487.29	497.471	336.9	167.783	43.7422	15.1105	416.926	526.943	628.534	700.748	241.727	27.3282	453.905	612.145	448.307	338.28	168.45	45.3013	6.56134	1.20884	383.572	416.285	427.403	350.374	65.2664	2.18626	417.593	483.594
Tb927.10.6960	1298	279	9	30	13	0	187	235	135	32	16	7	162	209	116.892	58.1947	8.51713	11.4397	4.06178	0	100.47	133.296	97.0848	44.4039	26.3105	17.3907	135.92	141.996	107.541	39.5724	4.25856	3.08873	0.609267	0	92.4329	105.303	66.0177	22.2019	7.10383	1.39126	125.046	112.177
Tb927.10.6980	589	83	18	27	1	2	155	35	14	6	4	1	71	37	53.0427	17.3124	17.0343	10.2958	0.312445	2.74737	83.2777	19.8525	10.0681	8.32572	6.57762	2.48439	59.5698	25.138	48.7993	11.7724	8.51713	2.77985	0.0468667	0.21979	76.6155	15.6835	6.84628	4.16286	1.77596	0.198751	54.8042	19.859
Tb927.10.6990	748	182	9	21	2	0	106	75	34	6	5	0	48	63	67.3615	37.9621	8.51713	8.00781	0.624889	0	56.9512	42.5411	24.451	8.32572	8.22202	0	40.2725	42.8026	61.9726	25.8142	4.25856	2.16211	0.0937334	0	52.3951	33.6075	16.6267	4.16286	2.21995	0	37.0507	33.814
Tb927.10.7000	259	27	0	9	0	0	59	21	12	1	2	0	36	27	23.3244	5.63174	0	3.43192	0	0	31.6992	11.9115	8.62976	1.38762	3.28881	0	30.2044	18.344	21.4584	3.82959	0	0.926618	0	0	29.1633	9.4101	5.86824	0.69381	0.887978	0	27.7881	14.4917
Tb927.10.7010	667	41	7	14	11	4	125	45	16	7	9	4	114	60	60.067	8.55191	6.62443	5.33854	3.43689	5.49474	67.1594	25.5247	11.5063	9.71335	14.7996	9.93754	95.6473	40.7644	55.2616	5.8153	3.31222	1.44141	0.515534	0.439579	61.7867	20.1645	7.82432	4.85667	3.9959	0.795003	87.9955	32.2038
Tb927.10.7020	1609	1013	135	80	49	15	511	452	354	120	22	2	265	348	144.899	211.295	127.757	30.506	15.3098	20.6053	274.548	256.381	254.578	166.514	36.1769	4.96877	222.338	236.433	133.307	143.68	63.8785	8.23661	2.29647	1.64842	252.584	202.541	173.113	83.2572	9.76776	0.397502	204.551	186.782
Tb927.10.7030	720	177	14	19	20	3	130	86	60	14	6	4	75	87	64.8399	36.9192	13.2489	7.24516	6.24889	4.12105	69.8458	48.7805	43.1488	19.4267	9.86643	9.93754	62.9259	59.1083	59.6527	25.1051	6.62443	1.95619	0.937334	0.329684	64.2581	38.5366	29.3412	9.71335	2.66393	0.795003	57.8918	46.6956
Tb927.10.7040	499	34	5	10	7	0	90	24	9	1	9	4	61	21	44.9377	7.09182	4.73174	3.81324	2.18711	0	48.3548	13.6132	6.47232	1.38762	14.7996	9.93754	51.1797	14.2675	41.3427	4.82244	2.36587	1.02958	0.328067	0	44.4864	10.7544	4.40118	0.69381	3.9959	0.795003	47.0853	11.2713
Tb927.10.7050	842	27	2	7	4	0	173	60	20	5	6	6	97	63	75.8267	5.63174	1.8927	2.66927	1.24978	0	92.9486	34.0329	14.3829	6.9381	9.86643	14.9063	81.3841	42.8026	69.7606	3.82959	0.946348	0.720703	0.187467	0	85.5127	26.886	9.78039	3.46905	2.66393	1.19251	74.8734	33.814
Tb927.10.7060	1126	113	16	18	11	0	79	128	60	12	20	5	158	127	101.402	23.5699	15.1416	6.86384	3.43689	0	42.4448	72.6035	43.1488	16.6514	32.8881	12.4219	132.564	86.2846	93.2903	16.0275	7.57078	1.85324	0.515534	0	39.0492	57.3568	29.3412	8.32572	8.87978	0.993754	121.959	68.1648
Tb927.10.7070	200	119	7	13	11	3	135	66	39	8	3	1	46	45	18.0111	24.8214	6.62443	4.95722	3.43689	4.12105	72.5322	37.4362	28.0467	11.101	4.93321	2.48439	38.5945	30.5733	16.5702	16.8785	3.31222	1.33845	0.515534	0.329684	66.7296	29.5746	19.0718	5.55048	1.33197	0.198751	35.507	24.1529
Tb927.10.7080	1080	117	7	11	8	0	86	95	20	9	7	2	132	84	97.2599	24.4042	6.62443	4.19457	2.49956	0	46.2057	53.8854	14.3829	12.4886	11.5108	4.96877	110.749	57.0701	89.4791	16.5949	3.31222	1.13253	0.374934	0	42.5092	42.5695	9.78039	6.24429	3.10792	0.397502	101.89	45.0854
Tb927.10.7090	194	77	7	47	29	2	36	39	38	18	16	9	29	33	17.4708	16.0609	6.62443	17.9222	9.06089	2.74737	19.3419	22.1214	27.3276	24.9772	26.3105	22.3595	24.3313	22.4204	16.0731	10.9214	3.31222	4.83901	1.35913	0.21979	17.7946	17.4759	18.5827	12.4886	7.10383	1.78876	22.3848	17.7121
Tb927.10.710	513	36	2	5	4	2	119	25	12	5	1	0	45	22	46.1985	7.50899	1.8927	1.90662	1.24978	2.74737	63.9358	14.1804	8.62976	6.9381	1.6444	0	37.7555	14.9469	42.5026	5.10611	0.946348	0.514788	0.187467	0.21979	58.8209	11.2025	5.86824	3.46905	0.443989	0	34.7351	11.8081
Tb927.10.7100	1079	434	32	25	21	2	261	154	102	16	9	0	115	113	97.1699	90.5251	30.2831	9.53311	6.56134	2.74737	140.229	87.3511	73.353	22.2019	14.7996	0	96.4863	76.7729	89.3963	61.557	15.1416	2.57394	0.984201	0.21979	129.011	69.0074	49.88	11.101	3.9959	0	88.7674	60.6506
Tb927.10.7110	1077	407	26	39	12	3	158	215	225	83	23	5	126	212	96.9898	84.8933	24.605	14.8717	3.74934	4.12105	84.8895	121.951	161.808	115.173	37.8213	12.4219	105.715	144.034	89.2306	57.7274	12.3025	4.01535	0.5624	0.329684	78.0983	96.3415	110.029	57.5863	10.2117	0.993754	97.2582	113.787
Tb927.10.7120	1166	243	3	8	5	0	177	226	133	8	2	1	153	210	105.005	50.6857	2.83904	3.0506	1.56222	0	95.0977	128.191	95.6465	11.101	3.28881	2.48439	128.369	142.675	96.6043	34.4663	1.41952	0.823661	0.234333	0	87.4899	101.271	65.0396	5.55048	0.887978	0.198751	118.099	112.713
Tb927.10.7130	877	25	0	10	8	2	62	16	9	2	7	3	89	27	78.9787	5.21458	0	3.81324	2.49956	2.74737	33.3111	9.07544	6.47232	2.77524	11.5108	7.45316	74.672	18.344	72.6604	3.54591	0	1.02958	0.374934	0.21979	30.6462	7.1696	4.40118	1.38762	3.10792	0.596253	68.6982	14.4917
Tb927.10.7140	1069	162	1	8	3	5	326	148	63	11	3	1	142	123	96.2693	33.7905	0.946348	3.0506	0.937334	6.86842	175.152	83.9478	45.3062	15.2638	4.93321	2.48439	119.14	83.5669	88.5678	22.9775	0.473174	0.823661	0.1406	0.549474	161.14	66.3188	30.8082	7.63191	1.33197	0.198751	109.608	66.0179
Tb927.10.7150	13	0	1	0	0	0	4	0	0	1	0	1	1	0	1.17072	0	0.946348	0	0	0	2.1491	0	0	1.38762	0	2.48439	0.839011	0	1.07706	0	0.473174	0	0	0	1.97717	0	0	0.69381	0	0.198751	0.77189	0
Tb927.10.7170	20	1	0	0	0	0	6	3	0	0	0	1	4	1	1.80111	0.208583	0	0	0	0	3.22365	1.70164	0	0	0	2.48439	3.35605	0.679406	1.65702	0.141836	0	0	0	0	2.96576	1.3443	0	0	0	0.198751	3.08756	0.536731
Tb927.10.7190	424	132	3	3	3	1	194	109	55	5	6	4	62	70	38.1835	27.533	2.83904	1.14397	0.937334	1.37368	104.231	61.8264	39.5531	6.9381	9.86643	9.93754	52.0187	47.5584	35.1288	18.7224	1.41952	0.308873	0.1406	0.109895	95.8929	48.8429	26.8961	3.46905	2.66393	0.795003	47.8572	37.5712
Tb927.10.720	603	84	4	5	7	2	53	56	18	3	4	4	34	55	54.3035	17.521	3.78539	1.90662	2.18711	2.74737	28.4756	31.764	12.9446	4.16286	6.57762	9.93754	28.5264	37.3673	49.9592	11.9143	1.8927	0.514788	0.328067	0.21979	26.1975	25.0936	8.80235	2.08143	1.77596	0.795003	26.2443	29.5202
Tb927.10.7200	504	40	0	7	4	1	48	55	16	14	5	8	84	45	45.388	8.34332	0	2.66927	1.24978	1.37368	25.7892	31.1968	11.5063	19.4267	8.22202	19.8751	70.477	30.5733	41.7569	5.67346	0	0.720703	0.187467	0.109895	23.7261	24.6455	7.82432	9.71335	2.21995	1.59001	64.8388	24.1529
Tb927.10.7210	618	96	11	5	7	3	147	39	27	2	3	5	53	61	55.6543	20.024	10.4098	1.90662	2.18711	4.12105	78.9795	22.1214	19.417	2.77524	4.93321	12.4219	44.4676	41.4438	51.2019	13.6163	5.20491	0.514788	0.328067	0.329684	72.6611	17.4759	13.2035	1.38762	1.33197	0.993754	40.9102	32.7406
Tb927.10.7220	521	78	6	17	6	5	167	37	19	6	5	9	48	49	46.9189	16.2695	5.67809	6.48251	1.87467	6.86842	89.725	20.987	13.6638	8.32572	8.22202	22.3595	40.2725	33.2909	43.1654	11.0632	2.83904	1.75028	0.2812	0.549474	82.547	16.5797	9.29137	4.16286	2.21995	1.78876	37.0507	26.2998
Tb927.10.7230	4118	829	15	106	17	12	118	224	126	78	57	12	194	213	370.848	172.915	14.1952	40.4204	5.31156	16.4842	63.3985	127.056	90.6125	108.234	93.731	29.8126	162.768	144.713	341.181	117.582	7.09761	10.9135	0.796734	1.31874	58.3266	100.374	61.6165	54.1172	25.3074	2.38501	149.747	114.324
Tb927.10.7240	1385	114	4	23	10	9	96	58	24	1	9	2	76	71	124.727	23.7785	3.78539	8.77046	3.12445	12.3632	51.5784	32.8985	17.2595	1.38762	14.7996	4.96877	63.7649	48.2378	114.749	16.1694	1.8927	2.36802	0.468667	0.989053	47.4522	25.9898	11.7365	0.69381	3.9959	0.397502	58.6637	38.1079
Tb927.10.7250	843	140	4	10	7	1	150	133	55	16	8	2	99	106	75.9168	29.2016	3.78539	3.81324	2.18711	1.37368	80.5913	75.4396	39.5531	22.2019	13.1552	4.96877	83.0621	72.017	69.8434	19.8571	1.8927	1.02958	0.328067	0.109895	74.144	59.5973	26.8961	11.101	3.55191	0.397502	76.4172	56.8935
Tb927.10.7270	261	38	3	7	5	0	48	60	22	6	6	4	54	45	23.5045	7.92616	2.83904	2.66927	1.56222	0	25.7892	34.0329	15.8212	8.32572	9.86643	9.93754	45.3066	30.5733	21.6241	5.38979	1.41952	0.720703	0.234333	0	23.7261	26.886	10.7584	4.16286	2.66393	0.795003	41.6821	24.1529
Tb927.10.7280	870	95	3	21	15	8	94	113	39	15	11	8	144	128	78.3483	19.8154	2.83904	8.00781	4.68667	10.9895	50.5039	64.0953	28.0467	20.8143	18.0884	19.8751	120.818	86.964	72.0804	13.4745	1.41952	2.16211	0.703	0.879158	46.4636	50.6353	19.0718	10.4072	4.88388	1.59001	111.152	68.7015
Tb927.10.7290	1858	233	9	27	18	5	113	152	80	19	14	7	209	182	167.323	48.5999	8.51713	10.2958	5.624	6.86842	60.7121	86.2167	57.5317	26.3648	23.0217	17.3907	175.353	123.652	153.937	33.0479	4.25856	2.77985	0.843601	0.549474	55.8551	68.1112	39.1216	13.1824	6.21585	1.39126	161.325	97.685
Tb927.10.730	1103	76	4	8	6	0	155	65	25	9	5	1	82	81	99.3312	15.8523	3.78539	3.0506	1.87467	0	83.2777	36.869	17.9787	12.4886	8.22202	2.48439	68.7989	55.0319	91.3847	10.7796	1.8927	0.823661	0.2812	0	76.6155	29.1265	12.2255	6.24429	2.21995	0.198751	63.295	43.4752
Tb927.10.7300	271	149	6	11	39	14	97	59	47	5	4	3	55	48	24.405	31.0789	5.67809	4.19457	12.1853	19.2316	52.1157	33.4657	33.7999	6.9381	6.57762	7.45316	46.1456	32.6115	22.4526	21.1336	2.83904	1.13253	1.8278	1.53853	47.9465	26.4379	22.9839	3.46905	1.77596	0.596253	42.454	25.7631
Tb927.10.7310	983	90	9	36	8	6	218	70	43	14	9	4	123	70	88.5245	18.7725	8.51713	13.7277	2.49956	8.24211	117.126	39.705	30.9233	19.4267	14.7996	9.93754	103.198	47.5584	81.4426	12.7653	4.25856	3.70647	0.374934	0.659369	107.756	31.367	21.0278	9.71335	3.9959	0.795003	94.9425	37.5712
Tb927.10.7320	648	121	14	7	16	5	171	64	50	11	3	0	69	80	58.356	25.2386	13.2489	2.66927	4.99911	6.86842	91.8741	36.3018	35.9573	15.2638	4.93321	0	57.8918	54.3525	53.6875	17.1622	6.62443	0.720703	0.749867	0.549474	84.5242	28.6784	24.451	7.63191	1.33197	0	53.2604	42.9385
Tb927.10.7340	53369	40562	17734	36192	65913	15917	9233	7656	7833	4413	4318	3748	3071	5585	4806.17	8460.55	16782.5	13800.9	20594.2	21864.9	4960.66	4342.6	5633.08	6123.57	7100.54	9311.48	2576.6	3794.48	4421.68	5753.17	8391.27	3726.24	3089.12	1749.2	4563.81	3430.65	3830.49	3061.79	1917.15	744.918	2370.48	2997.64
Tb927.10.7350	1980	280	17	52	15	9	145	161	64	28	16	12	191	147	178.31	58.4033	16.0879	19.8289	4.68667	12.3632	77.9049	91.3216	46.0254	38.8534	26.3105	29.8126	160.251	99.8727	164.045	39.7142	8.04396	5.35379	0.703	0.989053	71.6725	72.1441	31.2973	19.4267	7.10383	2.38501	147.431	78.8994
Tb927.10.7360	804	32	4	14	17	7	139	18	20	5	2	4	87	29	72.4046	6.67466	3.78539	5.33854	5.31156	9.61579	74.6813	10.2099	14.3829	6.9381	3.28881	9.93754	72.994	19.7028	66.6122	4.53877	1.8927	1.44141	0.796734	0.769264	68.7068	8.0658	9.78039	3.46905	0.887978	0.795003	67.1545	15.5652
Tb927.10.7370	628	56	8	38	47	11	142	28	19	6	13	7	59	33	56.5548	11.6807	7.57078	14.4903	14.6849	15.1105	76.2931	15.882	13.6638	8.32572	21.3773	17.3907	49.5017	22.4204	52.0305	7.94284	3.78539	3.91239	2.20273	1.20884	70.1897	12.5468	9.29137	4.16286	5.77186	1.39126	45.5415	17.7121
Tb927.10.7380	1080	143	0	17	18	3	256	174	104	6	11	5	150	131	97.2599	29.8274	0	6.48251	5.624	4.12105	137.542	98.6954	74.7912	8.32572	18.0884	12.4219	125.852	89.0022	89.4791	20.2826	0	1.75028	0.843601	0.329684	126.539	77.9694	50.858	4.16286	4.88388	0.993754	115.784	70.3117
Tb927.10.7390	350	23	4	3	13	1	89	22	4	3	3	4	45	32	31.5194	4.79741	3.78539	1.14397	4.06178	1.37368	47.8175	12.4787	2.87659	4.16286	4.93321	9.93754	37.7555	21.741	28.9979	3.26224	1.8927	0.308873	0.609267	0.109895	43.9921	9.8582	1.95608	2.08143	1.33197	0.795003	34.7351	17.1754
Tb927.10.740	1845	157	5	14	7	3	70	151	54	11	19	7	168	165	166.152	32.7475	4.73174	5.33854	2.18711	4.12105	37.6093	85.6495	38.8339	15.2638	31.2437	17.3907	140.954	112.102	152.86	22.2683	2.36587	1.44141	0.328067	0.329684	34.6005	67.6631	26.4071	7.63191	8.43579	1.39126	129.678	88.5606
Tb927.10.7400	695	38	7	13	18	6	150	57	25	6	6	3	103	71	62.5886	7.92616	6.62443	4.95722	5.624	8.24211	80.5913	32.3313	17.9787	8.32572	9.86643	7.45316	86.4182	48.2378	57.5815	5.38979	3.31222	1.33845	0.843601	0.659369	74.144	25.5417	12.2255	4.16286	2.66393	0.596253	79.5047	38.1079
Tb927.10.7410	11166	7930	1375	6216	2687	399	1106	2565	2247	1799	1768	782	1371	2155	1005.56	1654.06	1301.23	2370.31	839.539	548.1	594.227	1454.91	1615.92	2496.33	2907.31	1942.79	1150.28	1464.12	925.115	1124.76	650.614	639.984	125.931	43.848	546.688	1149.38	1098.83	1248.16	784.973	155.423	1058.26	1156.65
Tb927.10.7420	400	148	15	8	1	3	66	67	48	9	3	2	40	64	36.0222	30.8703	14.1952	3.0506	0.312445	4.12105	35.4602	38.0034	34.519	12.4886	4.93321	4.96877	33.5605	43.482	33.1404	20.9918	7.09761	0.823661	0.0468667	0.329684	32.6234	30.0227	23.4729	6.24429	1.33197	0.397502	30.8756	34.3508
Tb927.10.7430	831	71	5	19	7	2	105	57	22	1	8	1	74	68	74.8361	14.8094	4.73174	7.24516	2.18711	2.74737	56.4139	32.3313	15.8212	1.38762	13.1552	2.48439	62.0868	46.1996	68.8492	10.0704	2.36587	1.95619	0.328067	0.21979	51.9008	25.5417	10.7584	0.69381	3.55191	0.198751	57.1199	36.4977
Tb927.10.7440	1493	154	3	11	8	0	117	247	87	21	12	4	250	250	134.453	32.1218	2.83904	4.19457	2.49956	0	62.8612	140.102	62.5658	29.14	19.7329	9.93754	209.753	169.851	123.697	21.8428	1.41952	1.13253	0.374934	0	57.8323	110.681	42.5447	14.57	5.32787	0.795003	192.973	134.183
Tb927.10.7450	428	34	2	3	4	4	205	60	19	9	1	1	86	49	38.5437	7.09182	1.8927	1.14397	1.24978	5.49474	110.141	34.0329	13.6638	12.4886	1.6444	2.48439	72.155	33.2909	35.4602	4.82244	0.946348	0.308873	0.187467	0.439579	101.33	26.886	9.29137	6.24429	0.443989	0.198751	66.3826	26.2998
Tb927.10.7470	552	51	6	18	16	3	164	35	16	4	7	4	56	43	49.7106	10.6377	5.67809	6.86384	4.99911	4.12105	88.1132	19.8525	11.5063	5.55048	11.5108	9.93754	46.9846	29.2145	45.7338	7.23366	2.83904	1.85324	0.749867	0.329684	81.0641	15.6835	7.82432	2.77524	3.10792	0.795003	43.2259	23.0794
Tb927.10.7480	597	67	10	37	53	15	105	30	21	4	6	1	39	29	53.7631	13.9751	9.46348	14.109	16.5596	20.6053	56.4139	17.0164	15.1021	5.55048	9.86643	2.48439	32.7214	19.7028	49.4621	9.50304	4.73174	3.80943	2.48393	1.64842	51.9008	13.443	10.2694	2.77524	2.66393	0.198751	30.1037	15.5652
Tb927.10.7490	1902	226	28	211	132	47	200	68	41	21	21	9	109	71	171.286	47.1398	26.4977	80.4595	41.2427	64.5632	107.455	38.5706	29.485	29.14	34.5325	22.3595	91.4522	48.2378	157.583	32.055	13.2489	21.7241	6.1864	5.16506	98.8587	30.4708	20.0498	14.57	9.32377	1.78876	84.1361	38.1079
Tb927.10.750	1074	505	103	152	140	57	291	170	99	36	25	15	90	137	96.7196	105.334	97.4738	57.9613	43.7422	78.3	156.347	96.4265	71.1955	49.9543	41.1101	37.2658	75.511	93.0786	88.982	71.6274	48.7369	15.6496	6.56134	6.264	143.839	76.177	48.413	24.9772	11.0997	2.98126	69.4701	73.5321
Tb927.10.7500	498	581	202	125	129	45	399	415	306	176	84	16	167	269	44.8476	121.187	191.162	47.6656	40.3054	61.8158	214.373	235.394	220.059	244.221	138.13	39.7502	140.115	182.76	41.2598	82.407	95.5811	12.8697	6.0458	4.94527	197.223	185.961	149.64	122.111	37.2951	3.18001	128.906	144.381
Tb927.10.7510	553	16	3	5	2	0	93	34	9	2	2	4	91	48	49.8007	3.33733	2.83904	1.90662	0.624889	0	49.9666	19.2853	6.47232	2.77524	3.28881	9.93754	76.35	32.6115	45.8166	2.26938	1.41952	0.514788	0.0937334	0	45.9693	15.2354	4.40118	1.38762	0.887978	0.795003	70.242	25.7631
Tb927.10.7520	856	26	3	3	12	1	186	75	15	5	5	1	101	65	77.0875	5.42316	2.83904	1.14397	3.74934	1.37368	99.9332	42.5411	10.7872	6.9381	8.22202	2.48439	84.7401	44.1614	70.9205	3.68775	1.41952	0.308873	0.5624	0.109895	91.9386	33.6075	7.3353	3.46905	2.21995	0.198751	77.9609	34.8875
Tb927.10.7530	74	3	2	1	2	0	5	1	0	0	0	2	12	6	6.66411	0.625749	1.8927	0.381324	0.624889	0	2.68638	0.567215	0	0	0	4.96877	10.0681	4.07644	6.13098	0.425509	0.946348	0.102958	0.0937334	0	2.47147	0.4481	0	0	0	0.397502	9.26269	3.22038
Tb927.10.7540	492	20	4	7	13	1	40	14	6	7	5	8	36	14	44.3073	4.17166	3.78539	2.66927	4.06178	1.37368	21.491	7.94101	4.31488	9.71335	8.22202	19.8751	30.2044	9.51168	40.7627	2.83673	1.8927	0.720703	0.609267	0.109895	19.7717	6.2734	2.93412	4.85667	2.21995	1.59001	27.7881	7.51423
Tb927.10.7550	871	15	1	6	14	2	127	44	14	5	4	5	132	50	78.4383	3.12875	0.946348	2.28795	4.37422	2.74737	68.234	24.9575	10.0681	6.9381	6.57762	12.4219	110.749	33.9703	72.1633	2.12755	0.473174	0.617746	0.656134	0.21979	62.7753	19.7164	6.84628	3.46905	1.77596	0.993754	101.89	26.8365
Tb927.10.7560	693	37	8	4	15	3	187	45	18	8	7	6	72	56	62.4084	7.71757	7.57078	1.5253	4.68667	4.12105	100.47	25.5247	12.9446	11.101	11.5108	14.9063	60.4088	38.0467	57.4158	5.24795	3.78539	0.41183	0.703	0.329684	92.4329	20.1645	8.80235	5.55048	3.10792	1.19251	55.5761	30.0569
Tb927.10.7570	1710	1899	373	1562	1244	214	333	1010	665	660	547	377	544	651	153.995	396.099	352.988	595.629	388.681	293.969	178.913	572.887	478.233	915.83	899.489	936.613	456.422	442.293	141.675	269.347	176.494	160.82	58.3022	23.5175	164.6	452.581	325.198	457.915	242.862	74.9291	419.908	349.412
Tb927.10.7580	459	28	5	6	5	0	40	30	9	7	3	1	80	45	41.3355	5.84033	4.73174	2.28795	1.56222	0	21.491	17.0164	6.47232	9.71335	4.93321	2.48439	67.1209	30.5733	38.0286	3.97142	2.36587	0.617746	0.234333	0	19.7717	13.443	4.40118	4.85667	1.33197	0.198751	61.7512	24.1529
Tb927.10.7590	1844	479	106	52	63	4	281	190	105	35	18	3	122	159	166.062	99.9113	100.313	19.8289	19.684	5.49474	150.974	107.771	75.5104	48.5667	29.5993	7.45316	102.359	108.026	152.777	67.9397	50.1564	5.35379	2.9526	0.439579	138.896	85.139	51.3471	24.2834	7.9918	0.596253	94.1706	85.3402
Tb927.10.760	620	276	21	17	12	3	161	97	62	19	4	1	50	72	55.8344	57.5689	19.8733	6.48251	3.74934	4.12105	86.5013	55.0199	44.5871	26.3648	6.57762	2.48439	41.9506	48.9172	51.3676	39.1469	9.93665	1.75028	0.5624	0.329684	79.5812	43.4657	30.3192	13.1824	1.77596	0.198751	38.5945	38.6446
Tb927.10.7600	653	36	4	24	14	7	136	82	24	10	6	6	106	89	58.8062	7.50899	3.78539	9.15179	4.37422	9.61579	73.0694	46.5116	17.2595	13.8762	9.86643	14.9063	88.9352	60.4671	54.1017	5.10611	1.8927	2.47098	0.656134	0.769264	67.2239	36.7442	11.7365	6.9381	2.66393	1.19251	81.8204	47.769
Tb927.10.7610	2488	284	8	31	16	3	95	105	47	11	14	3	129	131	224.058	59.2376	7.57078	11.8211	4.99911	4.12105	51.0412	59.5576	33.7999	15.2638	23.0217	7.45316	108.232	89.0022	206.133	40.2816	3.78539	3.19169	0.749867	0.329684	46.9579	47.0505	22.9839	7.63191	6.21585	0.596253	99.5739	70.3117
Tb927.10.7620	1273	205	24	47	69	18	79	169	65	18	16	3	246	201	114.641	42.7595	22.7123	17.9222	21.5587	24.7263	42.4448	95.8593	46.7445	24.9772	26.3105	7.45316	206.397	136.561	105.469	29.0765	11.3562	4.83901	3.2338	1.97811	39.0492	75.7289	31.7863	12.4886	7.10383	0.596253	189.885	107.883
Tb927.10.7630	2804	343	72	213	164	23	439	195	113	36	26	8	228	221	252.516	71.544	68.137	81.2221	51.2409	31.5948	235.864	110.607	81.2636	49.9543	42.7545	19.8751	191.295	150.149	232.314	48.6499	34.0685	21.93	7.68614	2.52758	216.995	87.3795	55.2592	24.9772	11.5437	1.59001	175.991	118.617
Tb927.10.7640	59	34	4	6	5	0	16	19	14	7	1	0	6	10	5.31327	7.09182	3.78539	2.28795	1.56222	0	8.59641	10.7771	10.0681	9.71335	1.6444	0	5.03407	6.79406	4.88821	4.82244	1.8927	0.617746	0.234333	0	7.90869	8.5139	6.84628	4.85667	0.443989	0	4.63134	5.36731
Tb927.10.7660	47	2	2	2	2	1	15	4	3	0	0	1	6	1	4.23261	0.417166	1.8927	0.762649	0.624889	1.37368	8.05913	2.26886	2.15744	0	0	2.48439	5.03407	0.679406	3.894	0.283673	0.946348	0.205915	0.0937334	0.109895	7.4144	1.7924	1.46706	0	0	0.198751	4.63134	0.536731
Tb927.10.7670	976	234	17	14	12	1	159	141	77	11	8	0	132	110	87.8941	48.8084	16.0879	5.33854	3.74934	1.37368	85.4268	79.9773	55.3743	15.2638	13.1552	0	110.749	74.7347	80.8626	33.1897	8.04396	1.44141	0.5624	0.109895	78.5926	63.1821	37.6545	7.63191	3.55191	0	101.89	59.0404
Tb927.10.7680	909	529	50	14	16	4	285	380	195	31	12	7	222	301	81.8604	110.34	47.3174	5.33854	4.99911	5.49474	153.123	215.542	140.234	43.0162	19.7329	17.3907	186.261	204.501	75.3116	75.0315	23.6587	1.44141	0.749867	0.439579	140.874	170.278	95.3588	21.5081	5.32787	1.39126	171.36	161.556
Tb927.10.7690	913	111	6	6	5	3	86	162	39	19	3	6	162	110	82.2207	23.1527	5.67809	2.28795	1.56222	4.12105	46.2057	91.8888	28.0467	26.3648	4.93321	14.9063	135.92	74.7347	75.643	15.7438	2.83904	0.617746	0.234333	0.329684	42.5092	72.5922	19.0718	13.1824	1.33197	1.19251	125.046	59.0404
Tb927.10.770	1074	271	6	10	12	0	115	142	62	13	4	4	123	125	96.7196	56.526	5.67809	3.81324	3.74934	0	61.7867	80.5445	44.5871	18.0391	6.57762	9.93754	103.198	84.9257	88.982	38.4377	2.83904	1.02958	0.5624	0	56.8437	63.6302	30.3192	9.01953	1.77596	0.795003	94.9425	67.0913
Tb927.10.7700	1206	720	76	19	5	3	133	302	273	155	12	4	233	329	108.607	150.18	71.9224	7.24516	1.56222	4.12105	71.4576	171.299	196.327	215.081	19.7329	9.93754	195.49	223.525	99.9184	102.122	35.9612	1.95619	0.234333	0.329684	65.741	135.326	133.502	107.541	5.32787	0.795003	179.85	176.584
Tb927.10.7710	2126	644	24	30	13	6	510	443	339	86	23	9	249	374	191.458	134.327	22.7123	11.4397	4.06178	8.24211	274.01	251.276	243.791	119.335	37.8213	22.3595	208.914	254.098	176.141	91.3427	11.3562	3.08873	0.609267	0.659369	252.09	198.508	165.778	59.6677	10.2117	1.78876	192.201	200.737
Tb927.10.7720	388	121	13	22	8	4	179	101	69	11	7	3	74	98	34.9415	25.2386	12.3025	8.38914	2.49956	5.49474	96.1723	57.2887	49.6211	15.2638	11.5108	7.45316	62.0868	66.5818	32.1462	17.1622	6.15126	2.26507	0.374934	0.439579	88.4785	45.2581	33.7424	7.63191	3.10792	0.596253	57.1199	52.5996
Tb927.10.7730	547	107	5	17	19	0	120	65	41	11	7	7	67	76	49.2603	22.3184	4.73174	6.48251	5.93645	0	64.473	36.869	29.485	15.2638	11.5108	17.3907	56.2138	51.6349	45.3195	15.1765	2.36587	1.75028	0.890467	0	59.3152	29.1265	20.0498	7.63191	3.10792	1.39126	51.7167	40.7915
Tb927.10.7740	2036	113	2	15	6	4	137	121	32	14	7	3	209	137	183.353	23.5699	1.8927	5.71987	1.87467	5.49474	73.6067	68.633	23.0127	19.4267	11.5108	7.45316	175.353	93.0786	168.685	16.0275	0.946348	1.54436	0.2812	0.439579	67.7182	54.2201	15.6486	9.71335	3.10792	0.596253	161.325	73.5321
Tb927.10.7750	937	46	2	6	7	0	238	82	25	9	3	4	96	71	84.382	9.59482	1.8927	2.28795	2.18711	0	127.872	46.5116	17.9787	12.4886	4.93321	9.93754	80.5451	48.2378	77.6314	6.52448	0.946348	0.617746	0.328067	0	117.642	36.7442	12.2255	6.24429	1.33197	0.795003	74.1015	38.1079
Tb927.10.7760	667	94	2	6	13	6	138	55	30	6	9	1	54	41	60.067	19.6068	1.8927	2.28795	4.06178	8.24211	74.144	31.1968	21.5744	8.32572	14.7996	2.48439	45.3066	27.8556	55.2616	13.3326	0.946348	0.617746	0.609267	0.659369	68.2125	24.6455	14.6706	4.16286	3.9959	0.198751	41.6821	22.006
Tb927.10.7770	472	38	0	17	6	1	83	45	17	8	6	5	40	37	42.5062	7.92616	0	6.48251	1.87467	1.37368	44.5939	25.5247	12.2255	11.101	9.86643	12.4219	33.5605	25.138	39.1057	5.38979	0	1.75028	0.2812	0.109895	41.0263	20.1645	8.31334	5.55048	2.66393	0.993754	30.8756	19.859
Tb927.10.7780	927	33	4	15	23	1	195	35	9	4	4	2	57	21	83.4814	6.88324	3.78539	5.71987	7.18623	1.37368	104.769	19.8525	6.47232	5.55048	6.57762	4.96877	47.8236	14.2675	76.8029	4.6806	1.8927	1.54436	1.07793	0.109895	96.3872	15.6835	4.40118	2.77524	1.77596	0.397502	43.9978	11.2713
Tb927.10.7790	561	79	2	10	9	1	103	101	68	8	8	3	91	98	50.5211	16.4781	1.8927	3.81324	2.812	1.37368	55.3394	57.2887	48.902	11.101	13.1552	7.45316	76.35	66.5818	46.4794	11.2051	0.946348	1.02958	0.4218	0.109895	50.9122	45.2581	33.2533	5.55048	3.55191	0.596253	70.242	52.5996
Tb927.10.780	408	105	15	20	8	4	52	27	16	1	2	2	17	19	36.7426	21.9012	14.1952	7.62649	2.49956	5.49474	27.9383	15.3148	11.5063	1.38762	3.28881	4.96877	14.2632	12.9087	33.8032	14.8928	7.09761	2.05915	0.374934	0.439579	25.7033	12.0987	7.82432	0.69381	0.887978	0.397502	13.1221	10.1979
Tb927.10.7800	1282	108	20	25	35	7	115	80	33	7	9	4	108	72	115.451	22.527	18.927	9.53311	10.9356	9.61579	61.7867	45.3772	23.7318	9.71335	14.7996	9.93754	90.6132	48.9172	106.215	15.3183	9.46348	2.57394	1.64033	0.769264	56.8437	35.848	16.1377	4.85667	3.9959	0.795003	83.3642	38.6446
Tb927.10.7810	531	107	4	5	4	1	53	94	29	11	6	8	179	122	47.8195	22.3184	3.78539	1.90662	1.24978	1.37368	28.4756	53.3182	20.8553	15.2638	9.86643	19.8751	150.183	82.8875	43.9939	15.1765	1.8927	0.514788	0.187467	0.109895	26.1975	42.1214	14.1816	7.63191	2.66393	1.59001	138.168	65.4811
Tb927.10.7820	420	39	6	8	4	4	88	19	9	4	2	0	25	13	37.8233	8.13474	5.67809	3.0506	1.24978	5.49474	47.2802	10.7771	6.47232	5.55048	3.28881	0	20.9753	8.83228	34.7974	5.53162	2.83904	0.823661	0.187467	0.439579	43.4978	8.5139	4.40118	2.77524	0.887978	0	19.2973	6.9775
Tb927.10.7830	571	101	12	13	10	1	37	27	16	9	3	3	50	34	51.4217	21.0669	11.3562	4.95722	3.12445	1.37368	19.8792	15.3148	11.5063	12.4886	4.93321	7.45316	41.9506	23.0998	47.3079	14.3255	5.67809	1.33845	0.468667	0.109895	18.2889	12.0987	7.82432	6.24429	1.33197	0.596253	38.5945	18.2488
Tb927.10.7840	427	77	3	5	0	0	103	45	20	5	3	3	41	40	38.4537	16.0609	2.83904	1.90662	0	0	55.3394	25.5247	14.3829	6.9381	4.93321	7.45316	34.3995	27.1762	35.3774	10.9214	1.41952	0.514788	0	0	50.9122	20.1645	9.78039	3.46905	1.33197	0.596253	31.6475	21.4692
Tb927.10.7850	363	93	4	6	4	1	87	38	7	2	1	4	37	17	32.6901	19.3982	3.78539	2.28795	1.24978	1.37368	46.743	21.5542	5.03403	2.77524	1.6444	9.93754	31.0434	11.5499	30.0749	13.1908	1.8927	0.617746	0.187467	0.109895	43.0035	17.0278	3.42314	1.38762	0.443989	0.795003	28.5599	9.12442
Tb927.10.7860	1016	570	36	71	21	4	301	342	237	91	20	4	152	249	91.4964	118.892	34.0685	27.074	6.56134	5.49474	161.72	193.988	170.438	126.273	32.8881	9.93754	127.53	169.172	84.1767	80.8468	17.0343	7.30999	0.984201	0.439579	148.782	153.25	115.898	63.1367	8.87978	0.795003	117.327	133.646
Tb927.10.7870	595	202	8	11	6	4	212	95	55	16	3	3	75	92	53.583	42.1338	7.57078	4.19457	1.87467	5.49474	113.902	53.8854	39.5531	22.2019	4.93321	7.45316	62.9259	62.5054	49.2964	28.651	3.78539	1.13253	0.2812	0.439579	104.79	42.5695	26.8961	11.101	1.33197	0.596253	57.8918	49.3792
Tb927.10.7880	517	36	0	4	3	3	52	72	26	3	2	2	126	70	46.5587	7.50899	0	1.5253	0.937334	4.12105	27.9383	40.8395	18.6978	4.16286	3.28881	4.96877	105.715	47.5584	42.834	5.10611	0	0.41183	0.1406	0.329684	25.7033	32.2632	12.7145	2.08143	0.887978	0.397502	97.2582	37.5712
Tb927.10.7890	255	80	7	11	5	1	31	65	44	21	9	9	75	65	22.9641	16.6866	6.62443	4.19457	1.56222	1.37368	16.6555	36.869	31.6425	29.14	14.7996	22.3595	62.9259	44.1614	21.127	11.3469	3.31222	1.13253	0.234333	0.109895	15.3231	29.1265	21.5169	14.57	3.9959	1.78876	57.8918	34.8875
Tb927.10.790	384	127	2	3	0	0	101	69	27	3	2	0	36	59	34.5813	26.49	1.8927	1.14397	0	0	54.2648	39.1378	19.417	4.16286	3.28881	0	30.2044	40.085	31.8148	18.0132	0.946348	0.308873	0	0	49.9236	30.9189	13.2035	2.08143	0.887978	0	27.7881	31.6671
Tb927.10.7900	574	49	8	11	8	0	84	51	15	14	3	1	97	48	51.6918	10.2206	7.57078	4.19457	2.49956	0	45.1311	28.928	10.7872	19.4267	4.93321	2.48439	81.3841	32.6115	47.5565	6.94999	3.78539	1.13253	0.374934	0	41.5206	22.8531	7.3353	9.71335	1.33197	0.198751	74.8734	25.7631
Tb927.10.7910	409	37	9	14	16	5	178	70	16	4	10	2	56	49	36.8327	7.71757	8.51713	5.33854	4.99911	6.86842	95.635	39.705	11.5063	5.55048	16.444	4.96877	46.9846	33.2909	33.8861	5.24795	4.25856	1.44141	0.749867	0.549474	87.9842	31.367	7.82432	2.77524	4.43989	0.397502	43.2259	26.2998
Tb927.10.7920	414	46	8	11	15	3	130	31	21	10	2	2	45	28	37.283	9.59482	7.57078	4.19457	4.68667	4.12105	69.8458	17.5837	15.1021	13.8762	3.28881	4.96877	37.7555	19.0234	34.3003	6.52448	3.78539	1.13253	0.703	0.329684	64.2581	13.8911	10.2694	6.9381	0.887978	0.397502	34.7351	15.0285
Tb927.10.7930	3117	1248	83	515	97	7	143	379	233	163	120	44	312	306	280.703	260.312	78.5469	196.382	30.3071	9.61579	76.8304	214.974	167.561	226.182	197.329	109.313	261.772	207.898	258.247	177.012	39.2734	53.0232	4.54607	0.769264	70.6839	169.83	113.942	113.091	53.2787	8.74504	240.83	164.24
Tb927.10.7940	649	90	5	8	13	3	149	113	35	6	3	1	117	97	58.446	18.7725	4.73174	3.0506	4.06178	4.12105	80.054	64.0953	25.1701	8.32572	4.93321	2.48439	98.1643	65.9024	53.7703	12.7653	2.36587	0.823661	0.609267	0.329684	73.6497	50.6353	17.1157	4.16286	1.33197	0.198751	90.3112	52.0629
Tb927.10.7950	71	10	1	1	2	1	27	8	6	1	1	0	10	23	6.39394	2.08583	0.946348	0.381324	0.624889	1.37368	14.5064	4.53772	4.31488	1.38762	1.6444	0	8.39011	15.6263	5.88242	1.41836	0.473174	0.102958	0.0937334	0.109895	13.3459	3.5848	2.93412	0.69381	0.443989	0	7.7189	12.3448
Tb927.10.7960	148	15	1	3	3	3	54	22	15	2	4	3	30	29	13.3282	3.12875	0.946348	1.14397	0.937334	4.12105	29.0129	12.4787	10.7872	2.77524	6.57762	7.45316	25.1703	19.7028	12.262	2.12755	0.473174	0.308873	0.1406	0.329684	26.6918	9.8582	7.3353	1.38762	1.77596	0.596253	23.1567	15.5652
Tb927.10.7970	807	29	2	13	29	14	150	35	12	3	2	4	85	35	72.6748	6.04891	1.8927	4.95722	9.06089	19.2316	80.5913	19.8525	8.62976	4.16286	3.28881	9.93754	71.316	23.7792	66.8608	4.11326	0.946348	1.33845	1.35913	1.53853	74.144	15.6835	5.86824	2.08143	0.887978	0.795003	65.6107	18.7856
Tb927.10.7980	238	36	6	23	29	4	71	34	22	15	5	7	69	33	21.4332	7.50899	5.67809	8.77046	9.06089	5.49474	38.1466	19.2853	15.8212	20.8143	8.22202	17.3907	57.8918	22.4204	19.7185	5.10611	2.83904	2.36802	1.35913	0.439579	35.0948	15.2354	10.7584	10.4072	2.21995	1.39126	53.2604	17.7121
Tb927.10.7990	1010	120	4	16	11	6	272	141	66	10	9	3	133	122	90.956	25.03	3.78539	6.10119	3.43689	8.24211	146.139	79.9773	47.4637	13.8762	14.7996	7.45316	111.589	82.8875	83.6796	17.0204	1.8927	1.64732	0.515534	0.659369	134.448	63.1821	32.2753	6.9381	3.9959	0.596253	102.661	65.4811
Tb927.10.800	462	60	6	9	5	2	89	46	17	10	7	1	56	47	41.6056	12.515	5.67809	3.43192	1.56222	2.74737	47.8175	26.0919	12.2255	13.8762	11.5108	2.48439	46.9846	31.9321	38.2772	8.51019	2.83904	0.926618	0.234333	0.21979	43.9921	20.6126	8.31334	6.9381	3.10792	0.198751	43.2259	25.2263
Tb927.10.8000	2463	78	2	15	13	1	110	99	27	7	14	8	198	86	221.807	16.2695	1.8927	5.71987	4.06178	1.37368	59.1003	56.1543	19.417	9.71335	23.0217	19.8751	166.124	58.4289	204.062	11.0632	0.946348	1.54436	0.609267	0.109895	54.3723	44.3619	13.2035	4.85667	6.21585	1.59001	152.834	46.1588
Tb927.10.8010	703	84	2	9	9	2	294	83	21	2	4	2	85	79	63.309	17.521	1.8927	3.43192	2.812	2.74737	157.959	47.0788	15.1021	2.77524	6.57762	4.96877	71.316	53.6731	58.2443	11.9143	0.946348	0.926618	0.4218	0.21979	145.322	37.1923	10.2694	1.38762	1.77596	0.397502	65.6107	42.4017
Tb927.10.8020	4724	2753	307	256	95	22	380	843	545	256	47	13	643	717	425.422	574.229	290.529	97.619	29.6822	30.2211	204.165	478.162	391.935	355.231	77.287	32.297	539.484	487.134	391.388	390.476	145.264	26.3571	4.45234	2.41769	187.831	377.748	266.516	177.615	20.8675	2.58376	496.326	384.836
Tb927.10.8030	2605	1648	268	623	234	23	276	442	483	288	171	42	250	412	234.595	343.745	253.621	237.565	73.112	31.5948	148.288	250.709	347.348	399.635	281.193	104.344	209.753	279.915	215.827	233.747	126.811	64.1426	10.9668	2.52758	136.425	198.06	236.197	199.817	75.9221	8.34754	192.973	221.133
Tb927.10.8040	1600	88	6	18	7	3	141	185	51	12	6	8	172	153	144.089	18.3553	5.67809	6.86384	2.18711	4.12105	75.7558	104.935	36.6765	16.6514	9.86643	19.8751	144.31	103.949	132.562	12.4816	2.83904	1.85324	0.328067	0.329684	69.6954	82.8985	24.94	8.32572	2.66393	1.59001	132.765	82.1198
Tb927.10.8050	260	106	5	3	10	0	54	65	49	20	3	0	69	82	23.4144	22.1098	4.73174	1.14397	3.12445	0	29.0129	36.869	35.2382	27.7524	4.93321	0	57.8918	55.7113	21.5413	15.0347	2.36587	0.308873	0.468667	0	26.6918	29.1265	23.962	13.8762	1.33197	0	53.2604	44.0119
Tb927.10.8060	3487	380	24	38	43	8	683	374	185	19	13	6	313	315	314.023	79.2616	22.7123	14.4903	13.4351	10.9895	366.959	212.138	133.042	26.3648	21.3773	14.9063	262.611	214.013	288.902	53.8979	11.3562	3.91239	2.01527	0.879158	337.602	167.589	90.4686	13.1824	5.77186	1.19251	241.602	169.07
Tb927.10.8070	799	74	3	4	9	5	139	79	24	18	7	2	107	53	71.9543	15.4351	2.83904	1.5253	2.812	6.86842	74.6813	44.81	17.2595	24.9772	11.5108	4.96877	89.7742	36.0085	66.198	10.4959	1.41952	0.41183	0.4218	0.549474	68.7068	35.3999	11.7365	12.4886	3.10792	0.397502	82.5923	28.4467
Tb927.10.8080	2661	103	7	23	7	8	190	146	16	7	13	7	237	132	239.638	21.4841	6.62443	8.77046	2.18711	10.9895	102.082	82.8134	11.5063	9.71335	21.3773	17.3907	198.846	89.6816	220.467	14.6092	3.31222	2.36802	0.328067	0.879158	93.9157	65.4226	7.82432	4.85667	5.77186	1.39126	182.938	70.8485
Tb927.10.8090	1075	206	8	20	16	2	248	105	67	10	2	4	89	88	96.8096	42.9681	7.57078	7.62649	4.99911	2.74737	133.244	59.5576	48.1828	13.8762	3.28881	9.93754	74.672	59.7877	89.0649	29.2183	3.78539	2.05915	0.749867	0.21979	122.585	47.0505	32.7643	6.9381	0.887978	0.795003	68.6982	47.2323
Tb927.10.810	926	273	21	21	7	2	82	106	57	13	8	0	85	104	83.3914	56.9432	19.8733	8.00781	2.18711	2.74737	44.0566	60.1248	40.9914	18.0391	13.1552	0	71.316	70.6582	76.7201	38.7214	9.93665	2.16211	0.328067	0.21979	40.5321	47.4986	27.8741	9.01953	3.55191	0	65.6107	55.82
Tb927.10.8100	829	33	7	20	34	8	153	30	9	3	4	5	74	26	74.656	6.88324	6.62443	7.62649	10.6231	10.9895	82.2031	17.0164	6.47232	4.16286	6.57762	12.4219	62.0868	17.6646	68.6835	4.6806	3.31222	2.05915	1.59347	0.879158	75.6269	13.443	4.40118	2.08143	1.77596	0.993754	57.1199	13.955
Tb927.10.8110	756	71	3	13	6	5	161	98	42	9	4	1	97	87	68.0819	14.8094	2.83904	4.95722	1.87467	6.86842	86.5013	55.5871	30.2042	12.4886	6.57762	2.48439	81.3841	59.1083	62.6354	10.0704	1.41952	1.33845	0.2812	0.549474	79.5812	43.9138	20.5388	6.24429	1.77596	0.198751	74.8734	46.6956
Tb927.10.8120	2287	139	5	28	26	10	300	191	79	22	21	21	256	213	205.957	28.993	4.73174	10.6771	8.12356	13.7368	161.183	108.338	56.8126	30.5277	34.5325	52.1721	214.787	144.713	189.48	19.7153	2.36587	2.88281	1.21853	1.09895	148.288	85.5871	38.6326	15.2638	9.32377	4.17377	197.604	114.324
Tb927.10.8130	617	53	12	15	34	4	82	75	15	6	8	4	81	51	55.5642	11.0549	11.3562	5.71987	10.6231	5.49474	44.0566	42.5411	10.7872	8.32572	13.1552	9.93754	67.9599	34.6497	51.1191	7.51733	5.67809	1.54436	1.59347	0.439579	40.5321	33.6075	7.3353	4.16286	3.55191	0.795003	62.5231	27.3733
Tb927.10.8140	1125	208	11	14	42	9	275	88	65	6	5	1	81	76	101.312	43.3853	10.4098	5.33854	13.1227	12.3632	147.751	49.9149	46.7445	8.32572	8.22202	2.48439	67.9599	51.6349	93.2074	29.502	5.20491	1.44141	1.9684	0.989053	135.931	39.4328	31.7863	4.16286	2.21995	0.198751	62.5231	40.7915
Tb927.10.8150	345	95	5	7	4	0	54	48	20	15	5	0	69	32	31.0691	19.8154	4.73174	2.66927	1.24978	0	29.0129	27.2263	14.3829	20.8143	8.22202	0	57.8918	21.741	28.5836	13.4745	2.36587	0.720703	0.187467	0	26.6918	21.5088	9.78039	10.4072	2.21995	0	53.2604	17.1754
Tb927.10.8160	360	24	5	6	9	4	101	26	14	2	2	0	35	20	32.42	5.00599	4.73174	2.28795	2.812	5.49474	54.2648	14.7476	10.0681	2.77524	3.28881	0	29.3654	13.5881	29.8264	3.40408	2.36587	0.617746	0.4218	0.439579	49.9236	11.6506	6.84628	1.38762	0.887978	0	27.0162	10.7346
Tb927.10.8170	3106	124	2	22	12	4	213	267	59	12	7	6	336	270	279.712	25.8643	1.8927	8.38914	3.74934	5.49474	114.44	151.446	42.4297	16.6514	11.5108	14.9063	281.908	183.44	257.335	17.5877	0.946348	2.26507	0.5624	0.439579	105.284	119.643	28.8522	8.32572	3.10792	1.19251	259.355	144.917
Tb927.10.8190	12195	6170	693	752	210	37	2281	2747	2263	936	281	17	1230	1921	1098.23	1286.96	655.819	286.756	65.6134	50.8263	1225.53	1558.14	1627.43	1298.81	462.078	42.2346	1031.98	1305.14	1010.37	875.131	327.909	77.4241	9.84201	4.06611	1127.48	1230.93	1106.65	649.407	124.761	3.37876	949.425	1031.06
Tb927.10.820	159	53	5	2	6	0	64	37	20	6	5	1	63	55	14.3188	11.0549	4.73174	0.762649	1.87467	0	34.3856	20.987	14.3829	8.32572	8.22202	2.48439	52.8577	37.3673	13.1733	7.51733	2.36587	0.205915	0.2812	0	31.6348	16.5797	9.78039	4.16286	2.21995	0.198751	48.6291	29.5202
Tb927.10.8200	960	215	10	22	13	2	159	179	71	16	6	2	162	165	86.4533	44.8454	9.46348	8.38914	4.06178	2.74737	85.4268	101.531	51.0594	22.2019	9.86643	4.96877	135.92	112.102	79.537	30.4948	4.73174	2.26507	0.609267	0.21979	78.5926	80.2099	34.7204	11.101	2.66393	0.397502	125.046	88.5606
Tb927.10.8210	1519	60	5	16	13	2	136	88	21	12	3	8	151	93	136.794	12.515	4.73174	6.10119	4.06178	2.74737	73.0694	49.9149	15.1021	16.6514	4.93321	19.8751	126.691	63.1848	125.851	8.51019	2.36587	1.64732	0.609267	0.21979	67.2239	39.4328	10.2694	8.32572	1.33197	1.59001	116.555	49.916
Tb927.10.8220	452	98	4	7	18	1	160	60	47	6	2	4	58	44	40.7051	20.4411	3.78539	2.66927	5.624	1.37368	85.9641	34.0329	33.7999	8.32572	3.28881	9.93754	48.6627	29.8939	37.4487	13.9	1.8927	0.720703	0.843601	0.109895	79.0869	26.886	22.9839	4.16286	0.887978	0.795003	44.7696	23.6162
Tb927.10.8230	4168	2132	192	771	346	44	590	649	546	274	221	94	392	507	375.351	444.699	181.699	294.001	108.106	60.4421	316.992	368.123	392.654	380.208	363.413	233.532	328.892	344.459	345.323	302.395	90.8494	79.3803	16.2159	4.83537	291.633	290.817	267.005	190.104	98.1216	18.6826	302.581	272.122
Tb927.10.8240	1572	512	21	37	13	3	196	135	83	14	3	4	111	136	141.567	106.795	19.8733	14.109	4.06178	4.12105	105.306	76.574	59.6892	19.4267	4.93321	9.93754	93.1303	92.3992	130.242	72.6203	9.93665	3.80943	0.609267	0.329684	96.8815	60.4935	40.5886	9.71335	1.33197	0.795003	85.6798	72.9954
Tb927.10.8250	358	73	5	17	7	0	82	33	23	4	2	2	25	38	32.2399	15.2266	4.73174	6.48251	2.18711	0	44.0566	18.7181	16.5404	5.55048	3.28881	4.96877	20.9753	25.8174	29.6607	10.3541	2.36587	1.75028	0.328067	0	40.5321	14.7873	11.2475	2.77524	0.887978	0.397502	19.2973	20.3958
Tb927.10.8260	276	27	7	6	8	4	95	21	16	4	1	1	23	20	24.8553	5.63174	6.62443	2.28795	2.49956	5.49474	51.0412	11.9115	11.5063	5.55048	1.6444	2.48439	19.2973	13.5881	22.8669	3.82959	3.31222	0.617746	0.374934	0.439579	46.9579	9.4101	7.82432	2.77524	0.443989	0.198751	17.7535	10.7346
Tb927.10.8290	2987	1433	93	146	53	21	204	504	292	163	38	7	439	459	268.996	298.9	88.0103	55.6734	16.5596	28.8474	109.604	285.876	209.991	226.182	62.4874	17.3907	368.326	311.847	247.476	203.252	44.0052	15.0318	2.48393	2.30779	100.836	225.842	142.794	113.091	16.8716	1.39126	338.86	246.359
Tb927.10.830	199	123	9	8	14	3	103	79	70	21	6	4	57	74	17.921	25.6557	8.51713	3.0506	4.37422	4.12105	55.3394	44.81	50.3403	29.14	9.86643	9.93754	47.8236	50.276	16.4874	17.4459	4.25856	0.823661	0.656134	0.329684	50.9122	35.3999	34.2314	14.57	2.66393	0.795003	43.9978	39.7181
Tb927.10.8300	447	199	43	71	65	15	77	49	42	32	14	3	37	51	40.2548	41.508	40.693	27.074	20.3089	20.6053	41.3702	27.7935	30.2042	44.4039	23.0217	7.45316	31.0434	34.6497	37.0344	28.2255	20.3465	7.30999	3.04634	1.64842	38.0606	21.9569	20.5388	22.2019	6.21585	0.596253	28.5599	27.3733
Tb927.10.8310	413	85	10	52	50	12	65	29	16	2	4	3	24	25	37.1929	17.7296	9.46348	19.8289	15.6222	16.4842	34.9229	16.4492	11.5063	2.77524	6.57762	7.45316	20.1363	16.9851	34.2175	12.0561	4.73174	5.35379	2.34333	1.31874	32.1291	12.9949	7.82432	1.38762	1.77596	0.596253	18.5254	13.4183
Tb927.10.8320	2116	2241	1119	1860	2979	942	548	462	581	316	332	236	244	381	190.557	467.435	1058.96	709.263	930.773	1294.01	294.427	262.053	417.824	438.488	545.942	586.315	204.719	258.854	175.313	317.856	529.482	191.501	139.616	103.521	270.873	207.022	284.12	219.244	147.404	46.9052	188.341	204.494
Tb927.10.8330	1040	650	98	121	80	31	198	144	111	26	12	5	107	122	93.6577	135.579	92.7421	46.1403	24.9956	42.5842	106.381	81.679	79.8253	36.0781	19.7329	12.4219	89.7742	82.8875	86.1651	92.1937	46.371	12.4579	3.74934	3.40674	97.8701	64.5264	54.2812	18.0391	5.32787	0.993754	82.5923	65.4811
Tb927.10.8360	1183	253	41	122	121	34	247	81	46	19	15	2	88	80	106.536	52.7715	38.8003	46.5216	37.8058	46.7053	132.707	45.9444	33.0807	26.3648	24.6661	4.96877	73.833	54.3525	98.0128	35.8846	19.4001	12.5608	5.67087	3.73642	122.09	36.2961	22.4949	13.1824	6.65984	0.397502	67.9264	42.9385
Tb927.10.8370	812	155	24	99	123	29	171	59	36	20	2	1	70	47	73.125	32.3304	22.7123	37.7511	38.4307	39.8369	91.8741	33.4657	25.8893	27.7524	3.28881	2.48439	58.7308	31.9321	67.275	21.9847	11.3562	10.1928	5.7646	3.18695	84.5242	26.4379	17.6047	13.8762	0.887978	0.198751	54.0323	25.2263
Tb927.10.8380	404	98	21	55	82	21	114	28	17	12	7	5	36	26	36.3824	20.4411	19.8733	20.9728	25.6205	28.8474	61.2494	15.882	12.2255	16.6514	11.5108	12.4219	30.2044	17.6646	33.4718	13.9	9.93665	5.66267	3.84307	2.30779	56.3494	12.5468	8.31334	8.32572	3.10792	0.993754	27.7881	13.955
Tb927.10.8390	6194	460	48	144	65	13	202	265	118	53	46	26	208	292	557.804	95.9482	45.4247	54.9107	20.3089	17.8579	108.53	150.312	84.8593	73.5439	75.6426	64.594	174.514	198.387	513.179	65.2448	22.7123	14.8259	3.04634	1.42863	99.8473	118.746	57.7043	36.772	20.4235	5.16752	160.553	156.725
Tb927.10.8400	424	52	2	7	15	1	118	57	27	4	1	3	43	50	38.1835	10.8463	1.8927	2.66927	4.68667	1.37368	63.3985	32.3313	19.417	5.55048	1.6444	7.45316	36.0775	33.9703	35.1288	7.3755	0.946348	0.720703	0.703	0.109895	58.3266	25.5417	13.2035	2.77524	0.443989	0.596253	33.1913	26.8365
Tb927.10.8410	647	120	4	12	14	2	120	107	51	9	1	1	88	97	58.2659	25.03	3.78539	4.57589	4.37422	2.74737	64.473	60.692	36.6765	12.4886	1.6444	2.48439	73.833	65.9024	53.6046	17.0204	1.8927	1.23549	0.656134	0.21979	59.3152	47.9467	24.94	6.24429	0.443989	0.198751	67.9264	52.0629
Tb927.10.8420	3724	198	14	41	13	7	144	190	71	37	42	15	194	199	335.367	41.2994	13.2489	15.6343	4.06178	9.61579	77.3677	107.771	51.0594	51.342	69.065	37.2658	162.768	135.202	308.537	28.0836	6.62443	4.22126	0.609267	0.769264	71.1782	85.139	34.7204	25.671	18.6475	2.98126	149.747	106.809
Tb927.10.8430	25334	25894	10871	23141	49302	16162	7913	5875	5900	3279	3690	3545	2285	4036	2281.47	5401.05	10287.7	8824.23	15404.1	22201.5	4251.46	3332.39	4242.97	4550.01	6067.85	8807.15	1917.14	2742.08	2098.95	3672.71	5143.87	2382.54	2310.62	1776.12	3911.34	2632.59	2885.22	2275	1638.32	704.572	1763.77	2166.25
Tb927.10.8540	1222	416	38	34	26	5	529	370	274	55	12	5	241	320	110.048	86.7706	35.9612	12.965	8.12356	6.86842	284.219	209.87	197.046	76.3191	19.7329	12.4219	202.202	217.41	101.244	59.004	17.9806	3.50056	1.21853	0.549474	261.481	165.797	133.991	38.1596	5.32787	0.993754	186.026	171.754
Tb927.10.8560	278	37	4	21	14	1	83	30	28	8	5	4	55	41	25.0354	7.71757	3.78539	8.00781	4.37422	1.37368	44.5939	17.0164	20.1361	11.101	8.22202	9.93754	46.1456	27.8556	23.0326	5.24795	1.8927	2.16211	0.656134	0.109895	41.0263	13.443	13.6926	5.55048	2.21995	0.795003	42.454	22.006
Tb927.10.8570	425	64	13	36	27	6	63	26	25	24	19	8	40	35	38.2736	13.3493	12.3025	13.7277	8.43601	8.24211	33.8483	14.7476	17.9787	33.3029	31.2437	19.8751	33.5605	23.7792	35.2117	9.07754	6.15126	3.70647	1.2654	0.659369	31.1405	11.6506	12.2255	16.6514	8.43579	1.59001	30.8756	18.7856
Tb927.10.8580	340	32	8	6	15	6	171	45	10	8	2	2	71	40	30.6189	6.67466	7.57078	2.28795	4.68667	8.24211	91.8741	25.5247	7.19147	11.101	3.28881	4.96877	59.5698	27.1762	28.1694	4.53877	3.78539	0.617746	0.703	0.659369	84.5242	20.1645	4.8902	5.55048	0.887978	0.397502	54.8042	21.4692
Tb927.10.8600	587	21	2	13	15	2	137	31	14	7	9	9	80	36	52.8626	4.38024	1.8927	4.95722	4.68667	2.74737	73.6067	17.5837	10.0681	9.71335	14.7996	22.3595	67.1209	24.4586	48.6336	2.97857	0.946348	1.33845	0.703	0.21979	67.7182	13.8911	6.84628	4.85667	3.9959	1.78876	61.7512	19.3223
Tb927.10.8610	1715	92	5	40	11	13	232	103	28	12	15	10	232	136	154.445	19.1896	4.73174	15.253	3.43689	17.8579	124.648	58.4231	20.1361	16.6514	24.6661	24.8439	194.651	92.3992	142.09	13.049	2.36587	4.1183	0.515534	1.42863	114.676	46.1543	13.6926	8.32572	6.65984	1.98751	179.079	72.9954
Tb927.10.8620	558	32	3	4	12	3	176	34	14	3	3	0	73	24	50.251	6.67466	2.83904	1.5253	3.74934	4.12105	94.5605	19.2853	10.0681	4.16286	4.93321	0	61.2478	16.3057	46.2309	4.53877	1.41952	0.41183	0.5624	0.329684	86.9956	15.2354	6.84628	2.08143	1.33197	0	56.348	12.8815
Tb927.10.8630	1458	672	71	15	11	4	398	223	206	47	5	4	156	207	131.301	140.168	67.1907	5.71987	3.43689	5.49474	213.836	126.489	148.144	65.2182	8.22202	9.93754	130.886	140.637	120.797	95.3141	33.5953	1.54436	0.515534	0.439579	196.729	99.9263	100.738	32.6091	2.21995	0.795003	120.415	111.103
Tb927.10.8640	1040	53	6	18	11	2	303	98	30	13	10	5	104	86	93.6577	11.0549	5.67809	6.86384	3.43689	2.74737	162.794	55.5871	21.5744	18.0391	16.444	12.4219	87.2572	58.4289	86.1651	7.51733	2.83904	1.85324	0.515534	0.21979	149.771	43.9138	14.6706	9.01953	4.43989	0.993754	80.2766	46.1588
Tb927.10.8650	2152	510	24	44	27	3	529	385	187	12	8	9	219	277	193.799	106.377	22.7123	16.7783	8.43601	4.12105	284.219	218.378	134.48	16.6514	13.1552	22.3595	183.743	188.195	178.295	72.3366	11.3562	4.53013	1.2654	0.329684	261.481	172.518	91.4467	8.32572	3.55191	1.78876	169.044	148.674
Tb927.10.8660	1316	88	5	24	26	9	265	78	39	10	8	0	104	89	118.513	18.3553	4.73174	9.15179	8.12356	12.3632	142.378	44.2428	28.0467	13.8762	13.1552	0	87.2572	60.4671	109.032	12.4816	2.36587	2.47098	1.21853	0.989053	130.988	34.9518	19.0718	6.9381	3.55191	0	80.2766	47.769
Tb927.10.8670	411	39	4	8	9	10	134	51	19	3	3	0	54	42	37.0128	8.13474	3.78539	3.0506	2.812	13.7368	71.9949	28.928	13.6638	4.16286	4.93321	0	45.3066	28.5351	34.0518	5.53162	1.8927	0.823661	0.4218	1.09895	66.2353	22.8531	9.29137	2.08143	1.33197	0	41.6821	22.5427
[truncated: 7,351 more rows]

## Sheet: 2. Bloodstream
new	t0	t5	t10	t20	t30	t60	t120	t-5II	t0II	t5II	t10II	t20II	t30II	t60II	t120II	t60III	t120III	RPM t0	RPM t5	RPM t10	RPM t20	RPM t30	RPM t60	RPM t120	RPM t0II	RPM t5II	RPM t10II	RPM t20II	RPM t30II	RPM t60II	RPM t120II	RPM t60III	RPM t120III	t0 norm	t5 norm	t10 norm	t20 norm	t30 norm	t60 norm	t120 norm	t0 norm	t5 norm	t10 norm	t20 norm	t30 norm	t60 norm	t120 norm	t60 norm	t120 norm
[truncated: 9,893 more rows]

[truncated: 2 more sheets: 3. Procyclic half-lives, 4. Bloodstream half-lives]
