# Supplementary material for: Transcriptome-wide analysis of trypanosome mRNA decay reveals complex degradation kinetics and suggests a role for co-transcriptional degradation in determining mRNA levels
Source: Mol Microbiol. 2014 Sep 15;94(2):307–26. doi: 10.1111/mmi.12764 (PMC4285177; doi:10.1111/mmi.12764)
Supplement: Supplementary file 7 — Supporting Information [file mmi0094-0307-SD7.xlsx]

## Sheet: ttest-classes-nonNorm.txt
Class	ttest pvalue	BF mean HL	PC mean HL	BF/PC
Oxidative phosphorylation	0.0399281	15.6661	84.6725	0.18502
Mitochondrial biogenesis	0.00394624	13.9419	64.858	0.21496
Mitochondrial electron transport	7.91797e-06	10.8333	49.245	0.219987
Mitochondrial pathway	3.66132e-14	11.7503	47.8598	0.245515
Citric acid cycle	0.0148007	28.6733	97.973	0.292666
Membrane protein	0.00916889	15.7815	52.2233	0.302193
Mitochondrial transport	0.0177425	13.163	42.8092	0.307482
Folate	0.0146712	15.1113	47.9299	0.31528
Ion channel or pump	0.0440228	16.8563	52.3839	0.321785
Nucleotides	5.22371e-06	25.463	74.408	0.342208
Amino acid metabolism	0.000250726	21.2094	61.8387	0.34298
Mitochondrial membrane	0.000167156	15.4227	44.8807	0.343638
Nucleo-cytoplasmic transport	0.00175299	18.0947	47.9678	0.377225
Sterols	0.00178993	22.6581	59.7127	0.379452
Glucose & glycerol	0.000310754	25.8712	67.5339	0.383084
Redox pathways	0.00163119	21.8647	56.9529	0.383907
Translation tRNA	9.12777e-06	24.0192	61.1332	0.392899
Pentose phosphate pathway	0.00607346	30.6671	77.6047	0.39517
Chaperone	6.28831e-08	18.8402	46.1083	0.408607
Protease or peptidase	8.22015e-06	15.8244	37.4756	0.42226
Lipids & fatty acids	1.67939e-06	15.886	37.3679	0.425124
Glycosome biogenesis	0.0479147	17.1392	39.0122	0.439329
Prenylation	0.00923528	10.0765	22.7899	0.442148
RNA processing	8.68242e-05	13.2351	29.8159	0.443896
Lysosome	0.011789	15.5943	33.9335	0.459554
Translation	3.41153e-06	29.052	62.8765	0.462048
Mitochondrial translation	2.63704e-13	9.5754	20.627	0.464216
Transporter	0.00235822	17.0578	35.9882	0.473983
rRNA tRNA processing	0.000586501	16.3508	34.1036	0.479444
RNA binding	1.99957e-05	25.966	53.4928	0.48541
Mitochondrial RNA	4.12153e-06	11.8503	24.4067	0.485537
Chromatin	0.0118865	26.4266	54.1355	0.488157
Enzyme	2.04622e-08	12.4452	25.3742	0.490466
RNA helicase	0.0451473	19.8857	39.8532	0.498974
Mitochondrial DNA	0.0327498	22.29	44.6097	0.499667
Ubiquitin & proteasome	9.61064e-08	17.973	35.7297	0.503028
Signalling	0.00107956	14.7213	28.3653	0.518988
Vesicular transport	8.68235e-07	17.4602	33.1076	0.527376
Cytoskeleton	1.96715e-10	21.8562	39.971	0.546802
RNA degradation	0.0204978	20.7399	37.7212	0.54982
Cell cycle	0.00644997	19.2428	34.8424	0.552283
RNA synthesis	2.60234e-05	14.6354	26.0156	0.562561
Ribosome	0.00311194	58.9096	102.88	0.572603
Protein phosphatase	0.00655798	18.7951	32.2692	0.582447
Protein kinase	7.44471e-05	16.4648	25.7351	0.639782
Zinc finger	0.0499174	11.6354	17.9998	0.646422
LRRP	0.0493269	13.3356	20.2724	0.657823
DNA synthesis, modification, repair	0.0012157	15.7906	22.4353	0.703826
Glycan synthesis & metabolism	0.0561203	14.8651	28.2257	0.526651
Amino acid transporter	0.0785543	13.2135	27.991	0.472062
Phosphatase	0.101602	17.932	30.5285	0.587386
Calcium	0.162924	21.3459	40.2766	0.529983
GPI anchors & metabolism	0.239075	16.24	22.5021	0.72171
Acidocalcisome	0.243032	9.78647	20.2669	0.48288
GRESAG	0.254025	13.9017	30.8258	0.450976
Arginine methylation	0.271124	16.5695	34.9295	0.47437
ESAG	0.412132	20.8975	35.1684	0.594213
